# Supplementary material for: Heparin-based hydrogel scaffolding alters the transcriptomic profile and increases the chemoresistance of MDA-MB-231 triple-negative breast cancer cells
Source: Biomater Sci. 2020 Feb 13;8(10):2786–96. doi: 10.1039/c9bm01481k (PMC7497406; doi:10.1039/c9bm01481k)
Supplement: Supplementary file 2 [file BM-008-C9BM01481K-s002.zip]

Archive with 1,698 entries (1,668 files):
- Supplementary File 4/
- Supplementary File 4/prepare.r
- __MACOSX/
- __MACOSX/Supplementary File 4/
- __MACOSX/Supplementary File 4/._prepare.r
- Supplementary File 4/HALLMARK.pdf
- __MACOSX/Supplementary File 4/._HALLMARK.pdf
- Supplementary File 4/EGFvControl/
- Supplementary File 4/EGFvControl/class.cls
- __MACOSX/Supplementary File 4/EGFvControl/
- __MACOSX/Supplementary File 4/EGFvControl/._class.cls
- Supplementary File 4/EGFvControl/dec19/
- __MACOSX/Supplementary File 4/EGFvControl/._dec19
- Supplementary File 4/EGFvControl/gsea.sh
- __MACOSX/Supplementary File 4/EGFvControl/._gsea.sh
- Supplementary File 4/EGFvControl/expr.txt
- __MACOSX/Supplementary File 4/EGFvControl/._expr.txt
- Supplementary File 4/EGFvControl/Pathways/
- Supplementary File 4/EGFvControl/Pathways/my_analysis.Gsea.1545200981068/
- Supplementary File 4/EGFvControl/Pathways/my_analysis.Gsea.1545200981068/HALLMARK_INTERFERON_GAMMA_RESPONSE_76.png
- __MACOSX/Supplementary File 4/EGFvControl/Pathways/
- __MACOSX/Supplementary File 4/EGFvControl/Pathways/my_analysis.Gsea.1545200981068/
- __MACOSX/Supplementary File 4/EGFvControl/Pathways/my_analysis.Gsea.1545200981068/._HALLMARK_INTERFERON_GAMMA_RESPONSE_76.png
- Supplementary File 4/EGFvControl/Pathways/my_analysis.Gsea.1545200981068/HALLMARK_G2M_CHECKPOINT_7.png
- __MACOSX/Supplementary File 4/EGFvControl/Pathways/my_analysis.Gsea.1545200981068/._HALLMARK_G2M_CHECKPOINT_7.png
- Supplementary File 4/EGFvControl/Pathways/my_analysis.Gsea.1545200981068/HALLMARK_INTERFERON_ALPHA_RESPONSE_70.png
- __MACOSX/Supplementary File 4/EGFvControl/Pathways/my_analysis.Gsea.1545200981068/._HALLMARK_INTERFERON_ALPHA_RESPONSE_70.png
- Supplementary File 4/EGFvControl/Pathways/my_analysis.Gsea.1545200981068/HALLMARK_PI3K_AKT_MTOR_SIGNALING.html
- __MACOSX/Supplementary File 4/EGFvControl/Pathways/my_analysis.Gsea.1545200981068/._HALLMARK_PI3K_AKT_MTOR_SIGNALING.html
- Supplementary File 4/EGFvControl/Pathways/my_analysis.Gsea.1545200981068/HALLMARK_COAGULATION_58.png
- __MACOSX/Supplementary File 4/EGFvControl/Pathways/my_analysis.Gsea.1545200981068/._HALLMARK_COAGULATION_58.png
- Supplementary File 4/EGFvControl/Pathways/my_analysis.Gsea.1545200981068/gset_rnd_es_dist_140.png
- __MACOSX/Supplementary File 4/EGFvControl/Pathways/my_analysis.Gsea.1545200981068/._gset_rnd_es_dist_140.png
- Supplementary File 4/EGFvControl/Pathways/my_analysis.Gsea.1545200981068/HALLMARK_KRAS_SIGNALING_DN.xls
- __MACOSX/Supplementary File 4/EGFvControl/Pathways/my_analysis.Gsea.1545200981068/._HALLMARK_KRAS_SIGNALING_DN.xls
- Supplementary File 4/EGFvControl/Pathways/my_analysis.Gsea.1545200981068/enplot_HALLMARK_ESTROGEN_RESPONSE_EARLY_120.png
- __MACOSX/Supplementary File 4/EGFvControl/Pathways/my_analysis.Gsea.1545200981068/._enplot_HALLMARK_ESTROGEN_RESPONSE_EARLY_120.png
- Supplementary File 4/EGFvControl/Pathways/my_analysis.Gsea.1545200981068/enplot_HALLMARK_INTERFERON_ALPHA_RESPONSE_69.png
- __MACOSX/Supplementary File 4/EGFvControl/Pathways/my_analysis.Gsea.1545200981068/._enplot_HALLMARK_INTERFERON_ALPHA_RESPONSE_69.png
- Supplementary File 4/EGFvControl/Pathways/my_analysis.Gsea.1545200981068/enplot_HALLMARK_HEME_METABOLISM_129.png
- __MACOSX/Supplementary File 4/EGFvControl/Pathways/my_analysis.Gsea.1545200981068/._enplot_HALLMARK_HEME_METABOLISM_129.png
- Supplementary File 4/EGFvControl/Pathways/my_analysis.Gsea.1545200981068/HALLMARK_UNFOLDED_PROTEIN_RESPONSE.xls
- __MACOSX/Supplementary File 4/EGFvControl/Pathways/my_analysis.Gsea.1545200981068/._HALLMARK_UNFOLDED_PROTEIN_RESPONSE.xls
- Supplementary File 4/EGFvControl/Pathways/my_analysis.Gsea.1545200981068/HALLMARK_KRAS_SIGNALING_UP_67.png
- __MACOSX/Supplementary File 4/EGFvControl/Pathways/my_analysis.Gsea.1545200981068/._HALLMARK_KRAS_SIGNALING_UP_67.png
- Supplementary File 4/EGFvControl/Pathways/my_analysis.Gsea.1545200981068/gset_rnd_es_dist_38.png
- __MACOSX/Supplementary File 4/EGFvControl/Pathways/my_analysis.Gsea.1545200981068/._gset_rnd_es_dist_38.png
- Supplementary File 4/EGFvControl/Pathways/my_analysis.Gsea.1545200981068/HALLMARK_KRAS_SIGNALING_UP.html
- __MACOSX/Supplementary File 4/EGFvControl/Pathways/my_analysis.Gsea.1545200981068/._HALLMARK_KRAS_SIGNALING_UP.html
- Supplementary File 4/EGFvControl/Pathways/my_analysis.Gsea.1545200981068/gset_rnd_es_dist_11.png
- __MACOSX/Supplementary File 4/EGFvControl/Pathways/my_analysis.Gsea.1545200981068/._gset_rnd_es_dist_11.png
- Supplementary File 4/EGFvControl/Pathways/my_analysis.Gsea.1545200981068/HALLMARK_ADIPOGENESIS.html
- __MACOSX/Supplementary File 4/EGFvControl/Pathways/my_analysis.Gsea.1545200981068/._HALLMARK_ADIPOGENESIS.html
- Supplementary File 4/EGFvControl/Pathways/my_analysis.Gsea.1545200981068/enplot_HALLMARK_TGF_BETA_SIGNALING_132.png
- __MACOSX/Supplementary File 4/EGFvControl/Pathways/my_analysis.Gsea.1545200981068/._enplot_HALLMARK_TGF_BETA_SIGNALING_132.png
- Supplementary File 4/EGFvControl/Pathways/my_analysis.Gsea.1545200981068/HALLMARK_MYC_TARGETS_V1.xls
- __MACOSX/Supplementary File 4/EGFvControl/Pathways/my_analysis.Gsea.1545200981068/._HALLMARK_MYC_TARGETS_V1.xls
- Supplementary File 4/EGFvControl/Pathways/my_analysis.Gsea.1545200981068/HALLMARK_ADIPOGENESIS.xls
- __MACOSX/Supplementary File 4/EGFvControl/Pathways/my_analysis.Gsea.1545200981068/._HALLMARK_ADIPOGENESIS.xls
- Supplementary File 4/EGFvControl/Pathways/my_analysis.Gsea.1545200981068/HALLMARK_HEDGEHOG_SIGNALING.xls
- __MACOSX/Supplementary File 4/EGFvControl/Pathways/my_analysis.Gsea.1545200981068/._HALLMARK_HEDGEHOG_SIGNALING.xls
- Supplementary File 4/EGFvControl/Pathways/my_analysis.Gsea.1545200981068/HALLMARK_ANDROGEN_RESPONSE.html
- __MACOSX/Supplementary File 4/EGFvControl/Pathways/my_analysis.Gsea.1545200981068/._HALLMARK_ANDROGEN_RESPONSE.html
- Supplementary File 4/EGFvControl/Pathways/my_analysis.Gsea.1545200981068/HALLMARK_WNT_BETA_CATENIN_SIGNALING_151.png
- __MACOSX/Supplementary File 4/EGFvControl/Pathways/my_analysis.Gsea.1545200981068/._HALLMARK_WNT_BETA_CATENIN_SIGNALING_151.png
- Supplementary File 4/EGFvControl/Pathways/my_analysis.Gsea.1545200981068/HALLMARK_IL2_STAT5_SIGNALING.xls
- __MACOSX/Supplementary File 4/EGFvControl/Pathways/my_analysis.Gsea.1545200981068/._HALLMARK_IL2_STAT5_SIGNALING.xls
- Supplementary File 4/EGFvControl/Pathways/my_analysis.Gsea.1545200981068/HALLMARK_PEROXISOME.xls
- __MACOSX/Supplementary File 4/EGFvControl/Pathways/my_analysis.Gsea.1545200981068/._HALLMARK_PEROXISOME.xls
- Supplementary File 4/EGFvControl/Pathways/my_analysis.Gsea.1545200981068/HALLMARK_ESTROGEN_RESPONSE_LATE_106.png
- __MACOSX/Supplementary File 4/EGFvControl/Pathways/my_analysis.Gsea.1545200981068/._HALLMARK_ESTROGEN_RESPONSE_LATE_106.png
- Supplementary File 4/EGFvControl/Pathways/my_analysis.Gsea.1545200981068/gset_rnd_es_dist_143.png
- __MACOSX/Supplementary File 4/EGFvControl/Pathways/my_analysis.Gsea.1545200981068/._gset_rnd_es_dist_143.png
- Supplementary File 4/EGFvControl/Pathways/my_analysis.Gsea.1545200981068/HALLMARK_MYOGENESIS.html
- __MACOSX/Supplementary File 4/EGFvControl/Pathways/my_analysis.Gsea.1545200981068/._HALLMARK_MYOGENESIS.html
- Supplementary File 4/EGFvControl/Pathways/my_analysis.Gsea.1545200981068/HALLMARK_P53_PATHWAY.html
- __MACOSX/Supplementary File 4/EGFvControl/Pathways/my_analysis.Gsea.1545200981068/._HALLMARK_P53_PATHWAY.html
- Supplementary File 4/EGFvControl/Pathways/my_analysis.Gsea.1545200981068/enplot_HALLMARK_PROTEIN_SECRETION_51.png
- __MACOSX/Supplementary File 4/EGFvControl/Pathways/my_analysis.Gsea.1545200981068/._enplot_HALLMARK_PROTEIN_SECRETION_51.png
- Supplementary File 4/EGFvControl/Pathways/my_analysis.Gsea.1545200981068/HALLMARK_WNT_BETA_CATENIN_SIGNALING.xls
- __MACOSX/Supplementary File 4/EGFvControl/Pathways/my_analysis.Gsea.1545200981068/._HALLMARK_WNT_BETA_CATENIN_SIGNALING.xls
- Supplementary File 4/EGFvControl/Pathways/my_analysis.Gsea.1545200981068/HALLMARK_SPERMATOGENESIS.html
- __MACOSX/Supplementary File 4/EGFvControl/Pathways/my_analysis.Gsea.1545200981068/._HALLMARK_SPERMATOGENESIS.html
- Supplementary File 4/EGFvControl/Pathways/my_analysis.Gsea.1545200981068/HALLMARK_MYC_TARGETS_V2.xls
- __MACOSX/Supplementary File 4/EGFvControl/Pathways/my_analysis.Gsea.1545200981068/._HALLMARK_MYC_TARGETS_V2.xls
- Supplementary File 4/EGFvControl/Pathways/my_analysis.Gsea.1545200981068/enplot_HALLMARK_ANGIOGENESIS_102.png
- __MACOSX/Supplementary File 4/EGFvControl/Pathways/my_analysis.Gsea.1545200981068/._enplot_HALLMARK_ANGIOGENESIS_102.png
- Supplementary File 4/EGFvControl/Pathways/my_analysis.Gsea.1545200981068/HALLMARK_PANCREAS_BETA_CELLS.html
- __MACOSX/Supplementary File 4/EGFvControl/Pathways/my_analysis.Gsea.1545200981068/._HALLMARK_PANCREAS_BETA_CELLS.html
- Supplementary File 4/EGFvControl/Pathways/my_analysis.Gsea.1545200981068/gset_rnd_es_dist_152.png
- __MACOSX/Supplementary File 4/EGFvControl/Pathways/my_analysis.Gsea.1545200981068/._gset_rnd_es_dist_152.png
- Supplementary File 4/EGFvControl/Pathways/my_analysis.Gsea.1545200981068/gset_rnd_es_dist_146.png
- __MACOSX/Supplementary File 4/EGFvControl/Pathways/my_analysis.Gsea.1545200981068/._gset_rnd_es_dist_146.png
- Supplementary File 4/EGFvControl/Pathways/my_analysis.Gsea.1545200981068/enplot_HALLMARK_XENOBIOTIC_METABOLISM_144.png
- __MACOSX/Supplementary File 4/EGFvControl/Pathways/my_analysis.Gsea.1545200981068/._enplot_HALLMARK_XENOBIOTIC_METABOLISM_144.png
- Supplementary File 4/EGFvControl/Pathways/my_analysis.Gsea.1545200981068/enplot_HALLMARK_GLYCOLYSIS_111.png
- __MACOSX/Supplementary File 4/EGFvControl/Pathways/my_analysis.Gsea.1545200981068/._enplot_HALLMARK_GLYCOLYSIS_111.png
- Supplementary File 4/EGFvControl/Pathways/my_analysis.Gsea.1545200981068/HALLMARK_APICAL_JUNCTION_100.png
- __MACOSX/Supplementary File 4/EGFvControl/Pathways/my_analysis.Gsea.1545200981068/._HALLMARK_APICAL_JUNCTION_100.png
- Supplementary File 4/EGFvControl/Pathways/my_analysis.Gsea.1545200981068/enplot_HALLMARK_PI3K_AKT_MTOR_SIGNALING_33.png
- __MACOSX/Supplementary File 4/EGFvControl/Pathways/my_analysis.Gsea.1545200981068/._enplot_HALLMARK_PI3K_AKT_MTOR_SIGNALING_33.png
- Supplementary File 4/EGFvControl/Pathways/my_analysis.Gsea.1545200981068/index.html
- __MACOSX/Supplementary File 4/EGFvControl/Pathways/my_analysis.Gsea.1545200981068/._index.html
- Supplementary File 4/EGFvControl/Pathways/my_analysis.Gsea.1545200981068/HALLMARK_HYPOXIA.xls
- __MACOSX/Supplementary File 4/EGFvControl/Pathways/my_analysis.Gsea.1545200981068/._HALLMARK_HYPOXIA.xls
- Supplementary File 4/EGFvControl/Pathways/my_analysis.Gsea.1545200981068/enplot_HALLMARK_UV_RESPONSE_DN_45.png
- __MACOSX/Supplementary File 4/EGFvControl/Pathways/my_analysis.Gsea.1545200981068/._enplot_HALLMARK_UV_RESPONSE_DN_45.png
- Supplementary File 4/EGFvControl/Pathways/my_analysis.Gsea.1545200981068/HALLMARK_OXIDATIVE_PHOSPHORYLATION.html
- __MACOSX/Supplementary File 4/EGFvControl/Pathways/my_analysis.Gsea.1545200981068/._HALLMARK_OXIDATIVE_PHOSPHORYLATION.html
- Supplementary File 4/EGFvControl/Pathways/my_analysis.Gsea.1545200981068/HALLMARK_UNFOLDED_PROTEIN_RESPONSE_22.png
- __MACOSX/Supplementary File 4/EGFvControl/Pathways/my_analysis.Gsea.1545200981068/._HALLMARK_UNFOLDED_PROTEIN_RESPONSE_22.png
- Supplementary File 4/EGFvControl/Pathways/my_analysis.Gsea.1545200981068/gset_rnd_es_dist_17.png
- __MACOSX/Supplementary File 4/EGFvControl/Pathways/my_analysis.Gsea.1545200981068/._gset_rnd_es_dist_17.png
- Supplementary File 4/EGFvControl/Pathways/my_analysis.Gsea.1545200981068/enplot_HALLMARK_SPERMATOGENESIS_15.png
- __MACOSX/Supplementary File 4/EGFvControl/Pathways/my_analysis.Gsea.1545200981068/._enplot_HALLMARK_SPERMATOGENESIS_15.png
- Supplementary File 4/EGFvControl/Pathways/my_analysis.Gsea.1545200981068/enplot_HALLMARK_MYC_TARGETS_V2_12.png
- __MACOSX/Supplementary File 4/EGFvControl/Pathways/my_analysis.Gsea.1545200981068/._enplot_HALLMARK_MYC_TARGETS_V2_12.png
- Supplementary File 4/EGFvControl/Pathways/my_analysis.Gsea.1545200981068/enplot_HALLMARK_HYPOXIA_60.png
- __MACOSX/Supplementary File 4/EGFvControl/Pathways/my_analysis.Gsea.1545200981068/._enplot_HALLMARK_HYPOXIA_60.png
- Supplementary File 4/EGFvControl/Pathways/my_analysis.Gsea.1545200981068/HALLMARK_COMPLEMENT.html
- __MACOSX/Supplementary File 4/EGFvControl/Pathways/my_analysis.Gsea.1545200981068/._HALLMARK_COMPLEMENT.html
- Supplementary File 4/EGFvControl/Pathways/my_analysis.Gsea.1545200981068/HALLMARK_APICAL_SURFACE.xls
- __MACOSX/Supplementary File 4/EGFvControl/Pathways/my_analysis.Gsea.1545200981068/._HALLMARK_APICAL_SURFACE.xls
- Supplementary File 4/EGFvControl/Pathways/my_analysis.Gsea.1545200981068/HALLMARK_APICAL_JUNCTION.xls
- __MACOSX/Supplementary File 4/EGFvControl/Pathways/my_analysis.Gsea.1545200981068/._HALLMARK_APICAL_JUNCTION.xls
- Supplementary File 4/EGFvControl/Pathways/my_analysis.Gsea.1545200981068/HALLMARK_COMPLEMENT_85.png
- __MACOSX/Supplementary File 4/EGFvControl/Pathways/my_analysis.Gsea.1545200981068/._HALLMARK_COMPLEMENT_85.png
- Supplementary File 4/EGFvControl/Pathways/my_analysis.Gsea.1545200981068/HALLMARK_APOPTOSIS.xls
- __MACOSX/Supplementary File 4/EGFvControl/Pathways/my_analysis.Gsea.1545200981068/._HALLMARK_APOPTOSIS.xls
- Supplementary File 4/EGFvControl/Pathways/my_analysis.Gsea.1545200981068/HALLMARK_ANDROGEN_RESPONSE_136.png
- __MACOSX/Supplementary File 4/EGFvControl/Pathways/my_analysis.Gsea.1545200981068/._HALLMARK_ANDROGEN_RESPONSE_136.png
- Supplementary File 4/EGFvControl/Pathways/my_analysis.Gsea.1545200981068/enplot_HALLMARK_PEROXISOME_147.png
- __MACOSX/Supplementary File 4/EGFvControl/Pathways/my_analysis.Gsea.1545200981068/._enplot_HALLMARK_PEROXISOME_147.png
- Supplementary File 4/EGFvControl/Pathways/my_analysis.Gsea.1545200981068/HALLMARK_CHOLESTEROL_HOMEOSTASIS.xls
- __MACOSX/Supplementary File 4/EGFvControl/Pathways/my_analysis.Gsea.1545200981068/._HALLMARK_CHOLESTEROL_HOMEOSTASIS.xls
- Supplementary File 4/EGFvControl/Pathways/my_analysis.Gsea.1545200981068/enplot_HALLMARK_DNA_REPAIR_24.png
- __MACOSX/Supplementary File 4/EGFvControl/Pathways/my_analysis.Gsea.1545200981068/._enplot_HALLMARK_DNA_REPAIR_24.png
- Supplementary File 4/EGFvControl/Pathways/my_analysis.Gsea.1545200981068/gset_rnd_es_dist_29.png
- __MACOSX/Supplementary File 4/EGFvControl/Pathways/my_analysis.Gsea.1545200981068/._gset_rnd_es_dist_29.png
- Supplementary File 4/EGFvControl/Pathways/my_analysis.Gsea.1545200981068/gset_rnd_es_dist_14.png
- __MACOSX/Supplementary File 4/EGFvControl/Pathways/my_analysis.Gsea.1545200981068/._gset_rnd_es_dist_14.png
- Supplementary File 4/EGFvControl/Pathways/my_analysis.Gsea.1545200981068/HALLMARK_TGF_BETA_SIGNALING.html
- __MACOSX/Supplementary File 4/EGFvControl/Pathways/my_analysis.Gsea.1545200981068/._HALLMARK_TGF_BETA_SIGNALING.html
- Supplementary File 4/EGFvControl/Pathways/my_analysis.Gsea.1545200981068/HALLMARK_MYC_TARGETS_V2.html
- __MACOSX/Supplementary File 4/EGFvControl/Pathways/my_analysis.Gsea.1545200981068/._HALLMARK_MYC_TARGETS_V2.html
- Supplementary File 4/EGFvControl/Pathways/my_analysis.Gsea.1545200981068/enplot_HALLMARK_TNFA_SIGNALING_VIA_NFKB_63.png
- __MACOSX/Supplementary File 4/EGFvControl/Pathways/my_analysis.Gsea.1545200981068/._enplot_HALLMARK_TNFA_SIGNALING_VIA_NFKB_63.png
- Supplementary File 4/EGFvControl/Pathways/my_analysis.Gsea.1545200981068/HALLMARK_ESTROGEN_RESPONSE_EARLY_121.png
- __MACOSX/Supplementary File 4/EGFvControl/Pathways/my_analysis.Gsea.1545200981068/._HALLMARK_ESTROGEN_RESPONSE_EARLY_121.png
- Supplementary File 4/EGFvControl/Pathways/my_analysis.Gsea.1545200981068/HALLMARK_MYC_TARGETS_V1_10.png
- __MACOSX/Supplementary File 4/EGFvControl/Pathways/my_analysis.Gsea.1545200981068/._HALLMARK_MYC_TARGETS_V1_10.png
- Supplementary File 4/EGFvControl/Pathways/my_analysis.Gsea.1545200981068/HALLMARK_UV_RESPONSE_UP.xls
- __MACOSX/Supplementary File 4/EGFvControl/Pathways/my_analysis.Gsea.1545200981068/._HALLMARK_UV_RESPONSE_UP.xls
- Supplementary File 4/EGFvControl/Pathways/my_analysis.Gsea.1545200981068/HALLMARK_ANGIOGENESIS.html
- __MACOSX/Supplementary File 4/EGFvControl/Pathways/my_analysis.Gsea.1545200981068/._HALLMARK_ANGIOGENESIS.html
- Supplementary File 4/EGFvControl/Pathways/my_analysis.Gsea.1545200981068/HALLMARK_EPITHELIAL_MESENCHYMAL_TRANSITION.xls
- __MACOSX/Supplementary File 4/EGFvControl/Pathways/my_analysis.Gsea.1545200981068/._HALLMARK_EPITHELIAL_MESENCHYMAL_TRANSITION.xls
- Supplementary File 4/EGFvControl/Pathways/my_analysis.Gsea.1545200981068/HALLMARK_UV_RESPONSE_DN.html
- __MACOSX/Supplementary File 4/EGFvControl/Pathways/my_analysis.Gsea.1545200981068/._HALLMARK_UV_RESPONSE_DN.html
- Supplementary File 4/EGFvControl/Pathways/my_analysis.Gsea.1545200981068/enplot_HALLMARK_HEDGEHOG_SIGNALING_126.png
- __MACOSX/Supplementary File 4/EGFvControl/Pathways/my_analysis.Gsea.1545200981068/._enplot_HALLMARK_HEDGEHOG_SIGNALING_126.png
- Supplementary File 4/EGFvControl/Pathways/my_analysis.Gsea.1545200981068/gset_rnd_es_dist_137.png
- __MACOSX/Supplementary File 4/EGFvControl/Pathways/my_analysis.Gsea.1545200981068/._gset_rnd_es_dist_137.png
- Supplementary File 4/EGFvControl/Pathways/my_analysis.Gsea.1545200981068/gset_rnd_es_dist_8.png
- __MACOSX/Supplementary File 4/EGFvControl/Pathways/my_analysis.Gsea.1545200981068/._gset_rnd_es_dist_8.png
- Supplementary File 4/EGFvControl/Pathways/my_analysis.Gsea.1545200981068/HALLMARK_MITOTIC_SPINDLE.xls
- __MACOSX/Supplementary File 4/EGFvControl/Pathways/my_analysis.Gsea.1545200981068/._HALLMARK_MITOTIC_SPINDLE.xls
- Supplementary File 4/EGFvControl/Pathways/my_analysis.Gsea.1545200981068/HALLMARK_INTERFERON_ALPHA_RESPONSE.html
- __MACOSX/Supplementary File 4/EGFvControl/Pathways/my_analysis.Gsea.1545200981068/._HALLMARK_INTERFERON_ALPHA_RESPONSE.html
- Supplementary File 4/EGFvControl/Pathways/my_analysis.Gsea.1545200981068/HALLMARK_DNA_REPAIR.html
- __MACOSX/Supplementary File 4/EGFvControl/Pathways/my_analysis.Gsea.1545200981068/._HALLMARK_DNA_REPAIR.html
- Supplementary File 4/EGFvControl/Pathways/my_analysis.Gsea.1545200981068/HALLMARK_MYOGENESIS_94.png
- __MACOSX/Supplementary File 4/EGFvControl/Pathways/my_analysis.Gsea.1545200981068/._HALLMARK_MYOGENESIS_94.png
- Supplementary File 4/EGFvControl/Pathways/my_analysis.Gsea.1545200981068/HALLMARK_OXIDATIVE_PHOSPHORYLATION_28.png
- __MACOSX/Supplementary File 4/EGFvControl/Pathways/my_analysis.Gsea.1545200981068/._HALLMARK_OXIDATIVE_PHOSPHORYLATION_28.png
- Supplementary File 4/EGFvControl/Pathways/my_analysis.Gsea.1545200981068/HALLMARK_APOPTOSIS.html
- __MACOSX/Supplementary File 4/EGFvControl/Pathways/my_analysis.Gsea.1545200981068/._HALLMARK_APOPTOSIS.html
- Supplementary File 4/EGFvControl/Pathways/my_analysis.Gsea.1545200981068/gset_rnd_es_dist_98.png
- __MACOSX/Supplementary File 4/EGFvControl/Pathways/my_analysis.Gsea.1545200981068/._gset_rnd_es_dist_98.png
- Supplementary File 4/EGFvControl/Pathways/my_analysis.Gsea.1545200981068/HALLMARK_MITOTIC_SPINDLE_31.png
- __MACOSX/Supplementary File 4/EGFvControl/Pathways/my_analysis.Gsea.1545200981068/._HALLMARK_MITOTIC_SPINDLE_31.png
- Supplementary File 4/EGFvControl/Pathways/my_analysis.Gsea.1545200981068/HALLMARK_PANCREAS_BETA_CELLS_55.png
- __MACOSX/Supplementary File 4/EGFvControl/Pathways/my_analysis.Gsea.1545200981068/._HALLMARK_PANCREAS_BETA_CELLS_55.png
- Supplementary File 4/EGFvControl/Pathways/my_analysis.Gsea.1545200981068/HALLMARK_APICAL_JUNCTION.html
- __MACOSX/Supplementary File 4/EGFvControl/Pathways/my_analysis.Gsea.1545200981068/._HALLMARK_APICAL_JUNCTION.html
- Supplementary File 4/EGFvControl/Pathways/my_analysis.Gsea.1545200981068/gset_rnd_es_dist_122.png
- __MACOSX/Supplementary File 4/EGFvControl/Pathways/my_analysis.Gsea.1545200981068/._gset_rnd_es_dist_122.png
- Supplementary File 4/EGFvControl/Pathways/my_analysis.Gsea.1545200981068/HALLMARK_CHOLESTEROL_HOMEOSTASIS_91.png
- __MACOSX/Supplementary File 4/EGFvControl/Pathways/my_analysis.Gsea.1545200981068/._HALLMARK_CHOLESTEROL_HOMEOSTASIS_91.png
- Supplementary File 4/EGFvControl/Pathways/my_analysis.Gsea.1545200981068/HALLMARK_INFLAMMATORY_RESPONSE.html
- __MACOSX/Supplementary File 4/EGFvControl/Pathways/my_analysis.Gsea.1545200981068/._HALLMARK_INFLAMMATORY_RESPONSE.html
- Supplementary File 4/EGFvControl/Pathways/my_analysis.Gsea.1545200981068/gset_rnd_es_dist_134.png
- __MACOSX/Supplementary File 4/EGFvControl/Pathways/my_analysis.Gsea.1545200981068/._gset_rnd_es_dist_134.png
- Supplementary File 4/EGFvControl/Pathways/my_analysis.Gsea.1545200981068/HALLMARK_GLYCOLYSIS.html
- __MACOSX/Supplementary File 4/EGFvControl/Pathways/my_analysis.Gsea.1545200981068/._HALLMARK_GLYCOLYSIS.html
- Supplementary File 4/EGFvControl/Pathways/my_analysis.Gsea.1545200981068/HALLMARK_KRAS_SIGNALING_UP.xls
- __MACOSX/Supplementary File 4/EGFvControl/Pathways/my_analysis.Gsea.1545200981068/._HALLMARK_KRAS_SIGNALING_UP.xls
- Supplementary File 4/EGFvControl/Pathways/my_analysis.Gsea.1545200981068/HALLMARK_ESTROGEN_RESPONSE_LATE.xls
- __MACOSX/Supplementary File 4/EGFvControl/Pathways/my_analysis.Gsea.1545200981068/._HALLMARK_ESTROGEN_RESPONSE_LATE.xls
- Supplementary File 4/EGFvControl/Pathways/my_analysis.Gsea.1545200981068/HALLMARK_MYOGENESIS.xls
- __MACOSX/Supplementary File 4/EGFvControl/Pathways/my_analysis.Gsea.1545200981068/._HALLMARK_MYOGENESIS.xls
- Supplementary File 4/EGFvControl/Pathways/my_analysis.Gsea.1545200981068/gene_set_sizes.xls
- __MACOSX/Supplementary File 4/EGFvControl/Pathways/my_analysis.Gsea.1545200981068/._gene_set_sizes.xls
- Supplementary File 4/EGFvControl/Pathways/my_analysis.Gsea.1545200981068/gset_rnd_es_dist_59.png
- __MACOSX/Supplementary File 4/EGFvControl/Pathways/my_analysis.Gsea.1545200981068/._gset_rnd_es_dist_59.png
- Supplementary File 4/EGFvControl/Pathways/my_analysis.Gsea.1545200981068/gset_rnd_es_dist_71.png
- __MACOSX/Supplementary File 4/EGFvControl/Pathways/my_analysis.Gsea.1545200981068/._gset_rnd_es_dist_71.png
- Supplementary File 4/EGFvControl/Pathways/my_analysis.Gsea.1545200981068/gset_rnd_es_dist_65.png
- __MACOSX/Supplementary File 4/EGFvControl/Pathways/my_analysis.Gsea.1545200981068/._gset_rnd_es_dist_65.png
- Supplementary File 4/EGFvControl/Pathways/my_analysis.Gsea.1545200981068/HALLMARK_XENOBIOTIC_METABOLISM_145.png
- __MACOSX/Supplementary File 4/EGFvControl/Pathways/my_analysis.Gsea.1545200981068/._HALLMARK_XENOBIOTIC_METABOLISM_145.png
- Supplementary File 4/EGFvControl/Pathways/my_analysis.Gsea.1545200981068/HALLMARK_TNFA_SIGNALING_VIA_NFKB.html
- __MACOSX/Supplementary File 4/EGFvControl/Pathways/my_analysis.Gsea.1545200981068/._HALLMARK_TNFA_SIGNALING_VIA_NFKB.html
- Supplementary File 4/EGFvControl/Pathways/my_analysis.Gsea.1545200981068/HALLMARK_PROTEIN_SECRETION.xls
- __MACOSX/Supplementary File 4/EGFvControl/Pathways/my_analysis.Gsea.1545200981068/._HALLMARK_PROTEIN_SECRETION.xls
- Supplementary File 4/EGFvControl/Pathways/my_analysis.Gsea.1545200981068/HALLMARK_CHOLESTEROL_HOMEOSTASIS.html
- __MACOSX/Supplementary File 4/EGFvControl/Pathways/my_analysis.Gsea.1545200981068/._HALLMARK_CHOLESTEROL_HOMEOSTASIS.html
- Supplementary File 4/EGFvControl/Pathways/my_analysis.Gsea.1545200981068/enplot_HALLMARK_OXIDATIVE_PHOSPHORYLATION_27.png
- __MACOSX/Supplementary File 4/EGFvControl/Pathways/my_analysis.Gsea.1545200981068/._enplot_HALLMARK_OXIDATIVE_PHOSPHORYLATION_27.png
- Supplementary File 4/EGFvControl/Pathways/my_analysis.Gsea.1545200981068/gset_rnd_es_dist_131.png
- __MACOSX/Supplementary File 4/EGFvControl/Pathways/my_analysis.Gsea.1545200981068/._gset_rnd_es_dist_131.png
- Supplementary File 4/EGFvControl/Pathways/my_analysis.Gsea.1545200981068/enplot_HALLMARK_IL6_JAK_STAT3_SIGNALING_78.png
- __MACOSX/Supplementary File 4/EGFvControl/Pathways/my_analysis.Gsea.1545200981068/._enplot_HALLMARK_IL6_JAK_STAT3_SIGNALING_78.png
- Supplementary File 4/EGFvControl/Pathways/my_analysis.Gsea.1545200981068/gset_rnd_es_dist_125.png
- __MACOSX/Supplementary File 4/EGFvControl/Pathways/my_analysis.Gsea.1545200981068/._gset_rnd_es_dist_125.png
- Supplementary File 4/EGFvControl/Pathways/my_analysis.Gsea.1545200981068/gset_rnd_es_dist_119.png
- __MACOSX/Supplementary File 4/EGFvControl/Pathways/my_analysis.Gsea.1545200981068/._gset_rnd_es_dist_119.png
- Supplementary File 4/EGFvControl/Pathways/my_analysis.Gsea.1545200981068/HALLMARK_COMPLEMENT.xls
- __MACOSX/Supplementary File 4/EGFvControl/Pathways/my_analysis.Gsea.1545200981068/._HALLMARK_COMPLEMENT.xls
- Supplementary File 4/EGFvControl/Pathways/my_analysis.Gsea.1545200981068/gset_rnd_es_dist_74.png
- __MACOSX/Supplementary File 4/EGFvControl/Pathways/my_analysis.Gsea.1545200981068/._gset_rnd_es_dist_74.png
- Supplementary File 4/EGFvControl/Pathways/my_analysis.Gsea.1545200981068/HALLMARK_BILE_ACID_METABOLISM.html
- __MACOSX/Supplementary File 4/EGFvControl/Pathways/my_analysis.Gsea.1545200981068/._HALLMARK_BILE_ACID_METABOLISM.html
- Supplementary File 4/EGFvControl/Pathways/my_analysis.Gsea.1545200981068/HALLMARK_APICAL_SURFACE_142.png
- __MACOSX/Supplementary File 4/EGFvControl/Pathways/my_analysis.Gsea.1545200981068/._HALLMARK_APICAL_SURFACE_142.png
- Supplementary File 4/EGFvControl/Pathways/my_analysis.Gsea.1545200981068/HALLMARK_TNFA_SIGNALING_VIA_NFKB.xls
- __MACOSX/Supplementary File 4/EGFvControl/Pathways/my_analysis.Gsea.1545200981068/._HALLMARK_TNFA_SIGNALING_VIA_NFKB.xls
- Supplementary File 4/EGFvControl/Pathways/my_analysis.Gsea.1545200981068/HALLMARK_E2F_TARGETS_4.png
- __MACOSX/Supplementary File 4/EGFvControl/Pathways/my_analysis.Gsea.1545200981068/._HALLMARK_E2F_TARGETS_4.png
- Supplementary File 4/EGFvControl/Pathways/my_analysis.Gsea.1545200981068/HALLMARK_EPITHELIAL_MESENCHYMAL_TRANSITION_73.png
- __MACOSX/Supplementary File 4/EGFvControl/Pathways/my_analysis.Gsea.1545200981068/._HALLMARK_EPITHELIAL_MESENCHYMAL_TRANSITION_73.png
- Supplementary File 4/EGFvControl/Pathways/my_analysis.Gsea.1545200981068/HALLMARK_UV_RESPONSE_UP_37.png
- __MACOSX/Supplementary File 4/EGFvControl/Pathways/my_analysis.Gsea.1545200981068/._HALLMARK_UV_RESPONSE_UP_37.png
- Supplementary File 4/EGFvControl/Pathways/my_analysis.Gsea.1545200981068/HALLMARK_GLYCOLYSIS_112.png
- __MACOSX/Supplementary File 4/EGFvControl/Pathways/my_analysis.Gsea.1545200981068/._HALLMARK_GLYCOLYSIS_112.png
- Supplementary File 4/EGFvControl/Pathways/my_analysis.Gsea.1545200981068/HALLMARK_P53_PATHWAY_124.png
- __MACOSX/Supplementary File 4/EGFvControl/Pathways/my_analysis.Gsea.1545200981068/._HALLMARK_P53_PATHWAY_124.png
- Supplementary File 4/EGFvControl/Pathways/my_analysis.Gsea.1545200981068/enplot_HALLMARK_WNT_BETA_CATENIN_SIGNALING_150.png
- __MACOSX/Supplementary File 4/EGFvControl/Pathways/my_analysis.Gsea.1545200981068/._enplot_HALLMARK_WNT_BETA_CATENIN_SIGNALING_150.png
- Supplementary File 4/EGFvControl/Pathways/my_analysis.Gsea.1545200981068/HALLMARK_MTORC1_SIGNALING.html
- __MACOSX/Supplementary File 4/EGFvControl/Pathways/my_analysis.Gsea.1545200981068/._HALLMARK_MTORC1_SIGNALING.html
- Supplementary File 4/EGFvControl/Pathways/my_analysis.Gsea.1545200981068/enplot_HALLMARK_MYC_TARGETS_V1_9.png
- __MACOSX/Supplementary File 4/EGFvControl/Pathways/my_analysis.Gsea.1545200981068/._enplot_HALLMARK_MYC_TARGETS_V1_9.png
- Supplementary File 4/EGFvControl/Pathways/my_analysis.Gsea.1545200981068/HALLMARK_INFLAMMATORY_RESPONSE.xls
- __MACOSX/Supplementary File 4/EGFvControl/Pathways/my_analysis.Gsea.1545200981068/._HALLMARK_INFLAMMATORY_RESPONSE.xls
- Supplementary File 4/EGFvControl/Pathways/my_analysis.Gsea.1545200981068/HALLMARK_ESTROGEN_RESPONSE_EARLY.html
- __MACOSX/Supplementary File 4/EGFvControl/Pathways/my_analysis.Gsea.1545200981068/._HALLMARK_ESTROGEN_RESPONSE_EARLY.html
- Supplementary File 4/EGFvControl/Pathways/my_analysis.Gsea.1545200981068/HALLMARK_ESTROGEN_RESPONSE_EARLY.xls
- __MACOSX/Supplementary File 4/EGFvControl/Pathways/my_analysis.Gsea.1545200981068/._HALLMARK_ESTROGEN_RESPONSE_EARLY.xls
- Supplementary File 4/EGFvControl/Pathways/my_analysis.Gsea.1545200981068/HALLMARK_UV_RESPONSE_DN.xls
- __MACOSX/Supplementary File 4/EGFvControl/Pathways/my_analysis.Gsea.1545200981068/._HALLMARK_UV_RESPONSE_DN.xls
- Supplementary File 4/EGFvControl/Pathways/my_analysis.Gsea.1545200981068/enplot_HALLMARK_G2M_CHECKPOINT_6.png
- __MACOSX/Supplementary File 4/EGFvControl/Pathways/my_analysis.Gsea.1545200981068/._enplot_HALLMARK_G2M_CHECKPOINT_6.png
- Supplementary File 4/EGFvControl/Pathways/my_analysis.Gsea.1545200981068/HALLMARK_REACTIVE_OXIGEN_SPECIES_PATHWAY.html
- __MACOSX/Supplementary File 4/EGFvControl/Pathways/my_analysis.Gsea.1545200981068/._HALLMARK_REACTIVE_OXIGEN_SPECIES_PATHWAY.html
- Supplementary File 4/EGFvControl/Pathways/my_analysis.Gsea.1545200981068/HALLMARK_FATTY_ACID_METABOLISM.xls
- __MACOSX/Supplementary File 4/EGFvControl/Pathways/my_analysis.Gsea.1545200981068/._HALLMARK_FATTY_ACID_METABOLISM.xls
- Supplementary File 4/EGFvControl/Pathways/my_analysis.Gsea.1545200981068/pos_snapshot.html
- __MACOSX/Supplementary File 4/EGFvControl/Pathways/my_analysis.Gsea.1545200981068/._pos_snapshot.html
- Supplementary File 4/EGFvControl/Pathways/my_analysis.Gsea.1545200981068/HALLMARK_PROTEIN_SECRETION.html
- __MACOSX/Supplementary File 4/EGFvControl/Pathways/my_analysis.Gsea.1545200981068/._HALLMARK_PROTEIN_SECRETION.html
- Supplementary File 4/EGFvControl/Pathways/my_analysis.Gsea.1545200981068/HALLMARK_APICAL_SURFACE.html
- __MACOSX/Supplementary File 4/EGFvControl/Pathways/my_analysis.Gsea.1545200981068/._HALLMARK_APICAL_SURFACE.html
- Supplementary File 4/EGFvControl/Pathways/my_analysis.Gsea.1545200981068/HALLMARK_ANGIOGENESIS_103.png
- __MACOSX/Supplementary File 4/EGFvControl/Pathways/my_analysis.Gsea.1545200981068/._HALLMARK_ANGIOGENESIS_103.png
- Supplementary File 4/EGFvControl/Pathways/my_analysis.Gsea.1545200981068/gset_rnd_es_dist_89.png
- __MACOSX/Supplementary File 4/EGFvControl/Pathways/my_analysis.Gsea.1545200981068/._gset_rnd_es_dist_89.png
- Supplementary File 4/EGFvControl/Pathways/my_analysis.Gsea.1545200981068/HALLMARK_EPITHELIAL_MESENCHYMAL_TRANSITION.html
- __MACOSX/Supplementary File 4/EGFvControl/Pathways/my_analysis.Gsea.1545200981068/._HALLMARK_EPITHELIAL_MESENCHYMAL_TRANSITION.html
- Supplementary File 4/EGFvControl/Pathways/my_analysis.Gsea.1545200981068/gset_rnd_es_dist_62.png
- __MACOSX/Supplementary File 4/EGFvControl/Pathways/my_analysis.Gsea.1545200981068/._gset_rnd_es_dist_62.png
- Supplementary File 4/EGFvControl/Pathways/my_analysis.Gsea.1545200981068/gset_rnd_es_dist_77.png
- __MACOSX/Supplementary File 4/EGFvControl/Pathways/my_analysis.Gsea.1545200981068/._gset_rnd_es_dist_77.png
- Supplementary File 4/EGFvControl/Pathways/my_analysis.Gsea.1545200981068/HALLMARK_PANCREAS_BETA_CELLS.xls
- __MACOSX/Supplementary File 4/EGFvControl/Pathways/my_analysis.Gsea.1545200981068/._HALLMARK_PANCREAS_BETA_CELLS.xls
- Supplementary File 4/EGFvControl/Pathways/my_analysis.Gsea.1545200981068/enplot_HALLMARK_P53_PATHWAY_123.png
- __MACOSX/Supplementary File 4/EGFvControl/Pathways/my_analysis.Gsea.1545200981068/._enplot_HALLMARK_P53_PATHWAY_123.png
- Supplementary File 4/EGFvControl/Pathways/my_analysis.Gsea.1545200981068/neg_snapshot.html
- __MACOSX/Supplementary File 4/EGFvControl/Pathways/my_analysis.Gsea.1545200981068/._neg_snapshot.html
- Supplementary File 4/EGFvControl/Pathways/my_analysis.Gsea.1545200981068/enplot_HALLMARK_EPITHELIAL_MESENCHYMAL_TRANSITION_72.png
- __MACOSX/Supplementary File 4/EGFvControl/Pathways/my_analysis.Gsea.1545200981068/._enplot_HALLMARK_EPITHELIAL_MESENCHYMAL_TRANSITION_72.png
- Supplementary File 4/EGFvControl/Pathways/my_analysis.Gsea.1545200981068/HALLMARK_ALLOGRAFT_REJECTION.xls
- __MACOSX/Supplementary File 4/EGFvControl/Pathways/my_analysis.Gsea.1545200981068/._HALLMARK_ALLOGRAFT_REJECTION.xls
- Supplementary File 4/EGFvControl/Pathways/my_analysis.Gsea.1545200981068/HALLMARK_E2F_TARGETS.xls
- __MACOSX/Supplementary File 4/EGFvControl/Pathways/my_analysis.Gsea.1545200981068/._HALLMARK_E2F_TARGETS.xls
- Supplementary File 4/EGFvControl/Pathways/my_analysis.Gsea.1545200981068/HALLMARK_MYC_TARGETS_V2_13.png
- __MACOSX/Supplementary File 4/EGFvControl/Pathways/my_analysis.Gsea.1545200981068/._HALLMARK_MYC_TARGETS_V2_13.png
- Supplementary File 4/EGFvControl/Pathways/my_analysis.Gsea.1545200981068/gset_rnd_es_dist_116.png
- __MACOSX/Supplementary File 4/EGFvControl/Pathways/my_analysis.Gsea.1545200981068/._gset_rnd_es_dist_116.png
- Supplementary File 4/EGFvControl/Pathways/my_analysis.Gsea.1545200981068/HALLMARK_COAGULATION.xls
[truncated: 1,398 more entries]
