# Supplementary material for: Heparin-based hydrogel scaffolding alters the transcriptomic profile and increases the chemoresistance of MDA-MB-231 triple-negative breast cancer cells
Source: Biomater Sci. 2020 Feb 13;8(10):2786–96. doi: 10.1039/c9bm01481k (PMC7497406; doi:10.1039/c9bm01481k)
Supplement: Supplementary file 2 [file BM-008-C9BM01481K-s002.zip › Supplementary File 4/EGFvControl/gsea.sh]

geneSet="h.all.v6.2.symbols.gmt"; prefix="H"; java -cp /Users/hdang/apps/gsea/gsea-3.0.jar -Xmx16000m xtools.gsea.Gsea -res expr.txt -cls class.cls#EGF_versus_CONTROL -gmx /Users/hdang/apps/gsea/dbs/v6.2/$geneSet -collapse false -mode Max_probe -norm meandiv -nperm 1000 -permute gene_set -rnd_type no_balance -scoring_scheme weighted -rpt_label my_analysis -metric Signal2Noise -sort real -order descending -include_only_symbols true -make_sets true -median false -num 100 -plot_top_x 100 -rnd_seed timestamp -save_rnd_lists false -set_max 500 -set_min 15 -zip_report false -out $prefix -gui false
