# Supplementary material for: Heparin-based hydrogel scaffolding alters the transcriptomic profile and increases the chemoresistance of MDA-MB-231 triple-negative breast cancer cells
Source: Biomater Sci. 2020 Feb 13;8(10):2786–96. doi: 10.1039/c9bm01481k (PMC7497406; doi:10.1039/c9bm01481k)
Supplement: Supplementary file 2 [file BM-008-C9BM01481K-s002.zip › Supplementary File 4/EGFvControl/expr.txt]

GeneName	CONTROL-R1	CONTROL-R3	EGF-R1	EGF-R2
TSPAN6	7.52008765492752	7.66717949668478	7.05482752396283	6.34221721874718
DPM1	37.084483627642	23.7975044606406	44.4436423439786	43.9139804263863
SCYL3	1.75481003243691	1.09818958547731	2.30663149177314	1.43269529916034
C1orf112	4.28652558007746	3.29361172847073	7.51856310730128	6.95481688282905
CFH	4.18705924065025	1.85606848786748	2.96815805953902	2.79976937179606
FUCA2	18.3155733163782	12.4492155451004	28.077518069346	28.5398152876149
GCLC	4.02972911675485	1.96495871641838	3.96517096850014	4.17536526642627
NFYA	29.6426572471153	29.3547142401566	34.1799610302278	30.5657092895368
STPG1	2.42089728962958	0.532875496428645	3.1514202978018	2.72764735118677
NIPAL3	13.146059229288	11.7353305174254	16.8188070305391	15.4016363373853
LAS1L	15.1276618666743	10.5491042317686	18.6150434058262	17.2396760675455
ENPP4	4.43007027134753	3.25041449874879	8.24947667487927	6.44906693292486
SEMA3F	0.88332981545525	2.5060385965488	0.74768039397744	1.3196681778722
ANKIB1	15.3458216962507	10.6014571063679	16.4980030787553	14.5509790812906
CYP51A1	2.61594850846038	1.48430808381744	1.32853666470365	0.554704933651033
KRIT1	5.38251223407454	6.09190757321109	6.33954397752303	6.65602027780546
RAD52	1.69568404510224	1.44321506765448	2.61221804217579	2.79480300027285
MYH16	1.35181534466055	0.239696810427789	0.820026108542944	0.879490800866949
BAD	27.4545940183006	27.4384082461417	21.6892685216865	34.0399518636092
LAP3	21.3992190484422	17.174640603653	25.8348959720428	26.4877034958766
CD99	80.4819977898892	124.292722749506	59.6622999593475	58.4923177448283
HS3ST1	2.95820657684626	3.88772023643514	2.38609480029509	2.0881374621449
MAD1L1	7.86159463234124	8.15476397667421	10.1644753812622	8.89398532131671
LASP1	91.8678437051023	110.904363657365	111.930208067569	127.292323533399
SNX11	5.91091193758602	5.86931474408012	7.80498711436883	8.09008323896011
M6PR	15.4250231457831	14.0089680746313	17.0368324597502	19.5814967119154
CYP26B1	3.40015927368856	2.41159367237179	3.76539698417823	3.40014566617652
ICA1	2.03371143090774	2.16364229882978	0.467237824884941	0.840083976020634
DBNDD1	0.889782861487588	2.52434612125746	0.426780733894783	0.128642790441983
ALS2	2.80529239318292	3.20289784611878	4.56366332513495	3.77884480355803
CASP10	1.40265520182516	1.79072256518986	0.854823643906716	0.675975705237714
CFLAR	4.50975635538155	4.69722334927269	2.69607220112483	2.07001889778672
TFPI	15.9517922757497	17.4226268358109	6.16067198452301	5.34915260222239
NDUFAF7	3.30823266317811	2.07034755322934	3.29435367601125	2.25080839590081
RBM5	6.03040722521314	5.24919369225022	8.95579960387962	6.558784676617
MTMR7	0.124822841689712	0	0.866365242648982	0.180466036837532
SLC7A2	5.21296820544904	2.2949036559667	10.1638124745177	7.0689904975775
ARF5	18.6072095831075	22.6239967580469	15.3640661667396	16.250932858207
SARM1	0.318978007945515	0.271485639466295	0.183595806419135	0.110681082698669
POLDIP2	44.5522794820427	65.5740858415191	67.0851092679468	66.0593162569765
PLXND1	11.5277957644135	24.8390681185963	5.47162104652379	4.7046298626919
AK2	24.4398198244935	19.7979018251449	37.2780537039162	38.8859279532141
FKBP4	17.1450679270714	19.2619061201336	30.3246273437817	39.2641140873528
KDM1A	26.1450456264154	23.6431024077802	32.3320113727729	30.9203302157722
RBM6	13.8167364168027	11.5939462980843	14.3963255641692	12.8014727516858
CAMKK1	0.95701995541196	1.0181625696175	1.16647809741437	1.18992848362626
RECQL	13.1642173220881	8.80330630865469	13.6576944979069	14.9541285051238
VPS50	1.9539646697	0.799538704975706	2.42996391663144	2.95538237166015
HSPB6	0	0.878424046117411	0.349438851572257	0.358121794891074
ARHGAP33	2.56641457852832	4.31112485751349	3.88727470739526	3.39800392798833
NDUFAB1	20.4266339283129	21.7316618859159	23.6043323445673	23.4974900934124
PDK4	2.51557110829065	5.35257458152003	0.346005551061124	1.09108671654355
SLC25A13	11.4904304296147	9.37214528772654	13.8107652978326	12.1272009319543
ST7	2.31842413642131	2.24231353213893	4.49566402895507	2.62059598411195
CDC27	35.7119906081417	23.2613741579201	34.1935952901043	35.0131403514931
HCCS	17.6481857233725	29.1347110285066	29.9275594968695	26.7471225036819
DVL2	11.420986706769	10.4552164457231	16.3891262853166	15.0913863140164
PRSS22	0.892951338371813	1.90000140347892	0.60465950252788	0.086067254434791
UPF1	20.8190566225878	24.7859601691741	29.8594279695756	31.9152591331035
SKAP2	9.78213092975286	11.776451935657	6.01384263555854	7.66687726180875
SLC25A5	194.674702482008	161.255230225927	358.585390216237	365.413791296025
MCUB	10.360505881853	7.63090860926112	13.6264297519106	15.7855454167195
POLR2J	37.2287119245362	40.1650481190039	34.6184299316285	38.0561451072305
DHX33	9.80071880223518	7.20870196428914	17.0829181132692	14.7994197667001
THSD7A	0.065009755229009	0	0	0
LIG3	3.62972726861656	3.74460632152474	4.54331636527993	4.53217144173049
RPAP3	7.92222577473896	3.65229161564483	10.7513782111268	9.16301964701785
ACSM3	0.0908324744180311	0.193271258420872	0.030753478064733	0.236382360908031
REXO5	1.03620556377906	1.10240723143029	2.39735097771415	1.64793478344262
CIAPIN1	7.89660102052315	10.7706453645488	15.6987171677732	16.1590595693057
SPPL2B	3.08909397781669	3.60449541616509	5.5162034833875	4.20681771459096
FAM214B	6.98408047098828	14.8605664459647	5.68636080066856	7.37272325748863
COPZ2	0.767684078765899	4.08365149478137	2.59917563935539	1.88683042555882
PRKAR2B	1.80996011206027	0.350108333341377	2.81333073733864	1.90312678402822
MSL3	6.12492771463655	5.58534895333029	8.07276905512169	7.96975356475265
CREBBP	9.26409154462713	12.6858902554769	12.2590466325161	10.8874465744726
TSPOAP1	1.43925551723184	3.32871187107641	0.476700578827082	0.524734327438747
GCFC2	5.46031982172173	3.59615392201003	7.15278630029836	7.25533568395577
WDR54	16.644383985369	15.8577040213433	8.15863965942907	11.9242870740386
CROT	1.85506949059488	1.51814398811816	2.94713316544745	1.48542504681471
ABCB4	0.0948080617691272	0	0	0.109657078375151
KMT2E	14.008176135999	13.7567429100766	8.71684697906763	8.12333720751639
RHBDD2	13.0979609464985	27.2502181352703	13.9444282332083	9.08963290629717
IBTK	11.0785209385584	7.10645254736192	9.80472853446944	9.82223545655215
ZNF195	3.85798564754476	1.32402153036264	6.61533223879973	4.49821633245416
MYCBP2	7.88692479378599	4.55094723121148	11.5336034992399	9.8050655472925
FBXL3	4.91585556763543	3.62892577199338	5.79135932992223	4.67046714912048
PDK2	3.49995869407803	5.79221372937956	2.4358202245831	2.3988911376563
ZFX	11.714424103107	7.86246385064723	14.919813200091	14.0265624564808
LAMP2	37.5431689377794	32.8288335150503	36.6533152308382	33.5340513526843
ITGA2B	0.127993445306763	0	0.0650028027622973	0
GDE1	11.7449927281572	10.6125002908537	12.855678097752	11.7701453109078
REX1BD	7.8006497778101	10.3177029725417	10.3502336160948	9.63202395877261
OSBPL7	1.40541554985878	1.38018969875356	2.34258021105141	1.96939741161873
MAP3K14	7.04178292277421	3.61666933820111	12.9073587666807	10.5319140295205
TMEM132A	24.5266669425605	48.8606008927926	4.21820897281647	3.58839253399154
AP2B1	80.2545556830695	58.3824911726431	89.9183219425018	87.0565117068334
ZNF263	2.65986781675217	1.30606287979962	4.62403451027827	3.52018168811601
CX3CL1	0.950013859131325	1.76874051204687	0.180927908139819	0.0343377129092171
SPATA20	7.45503661875192	11.3304686780443	7.41448089600435	7.58332015329992
CACNA1G	0.0731786605106437	0	0.0371645440450626	0.084640039689297
TNFRSF12A	65.7435422876247	61.3542119873403	94.7635809239528	96.4957367638065
MAP3K9	4.30218562226207	3.78369136802923	6.48675420725514	6.66784269392945
RALA	20.7428657009738	19.386926553424	24.6132713597212	24.7764259373653
BAIAP2L1	6.36747383088935	5.98657521550505	6.84359749690489	6.5083921473632
KDM7A	2.18496891113864	3.84755321323792	1.26271563291685	1.06751689082253
ETV1	29.5545596879301	28.6129093773906	8.16771888731225	8.56722723280723
AGK	3.9067814474297	3.00183002654419	6.68715050967866	5.96213256511544
ALDH3B1	3.2168349602981	6.61655081763868	1.76076889722058	2.41843009873166
PHTF2	6.98493954040207	2.79762717255251	11.5880890941945	11.6669309901573
FARP2	2.51405483659126	1.67822691555464	4.10575255213322	3.46371583498304
GGCT	11.5671771993386	3.7865191818862	16.9457056105281	18.6532046140875
DBF4	7.28629847265949	3.62850657147037	11.9148355074998	9.32403394236439
TBXA2R	0.763148888182427	2.70635120545661	2.02399286696206	0.809118474648875
IFRD1	8.63329375827258	4.84476255853032	15.7874410755883	16.4869761433894
COX10	5.37572470288403	4.28937895659287	8.19035314804947	9.19698617896915
GTF2IRD1	4.81096199684594	8.14279353922472	5.21977107795478	5.53284762369546
PAF1	32.7550482130563	46.4636275248056	29.9339693404113	30.4159677108918
VPS41	7.0129283870188	3.87583074828372	3.91620569012145	3.923976145884
ARHGAP44	0	0.325776917006371	0.0518378850172054	0.0885432760848383
ELAC2	15.1168428701668	12.8661087946218	26.3111539106549	26.7771438218668
ARSD	2.22344459854231	1.72036163114431	0.667254232679326	1.1689475751684
PNPLA4	3.09717356101935	3.95405697480749	2.83127726521501	3.16432851665209
ADIPOR2	13.4169052830317	11.5735879978841	18.0681287757679	17.3007920187553
CDKL3	0.464829319527536	0	0.19672367142815	0
MARK4	5.11451672391966	12.2428704711871	4.59966968226583	5.76151084205207
CCDC124	74.9012244621216	114.74863897854	48.6179326320456	59.5288313117723
PAFAH1B1	27.6258582881404	21.7640987638813	28.0749587293086	27.4782868213443
KIAA0100	37.5441156545907	36.0139591056821	52.669149146072	47.9847916487732
GAS7	0.492419931117314	0.149679978551294	0	0.0406816903635339
TRAPPC6A	2.28453895465543	6.48131954284272	0.773484583351581	0
ST7L	1.40153690523554	2.23661859208689	2.69885183003737	2.22894133862094
RPUSD1	8.21080956183852	15.2869259423278	18.2435096203293	20.9226418370201
RHBDF1	9.6872076105322	20.3045734029899	5.75194554072551	6.85644606411859
LUC7L	5.86707777846337	7.09865053718813	10.0490375645991	9.81307451733721
CACNA2D2	0.224767989527947	0.239128089745028	0.114150761826483	0
BAIAP3	1.73403420492476	3.6896382607421	0.645808027899225	0.635113600777917
TSR3	18.2910150255276	25.5407268308362	31.8351444424579	35.0392740975055
PIGQ	4.58439680665357	3.82532333848194	4.77820492805006	2.49525347776331
CRAMP1	2.12137708974633	3.06939595333299	2.82987459501979	2.91982107057992
TEAD3	19.5933340943593	33.7492479543757	26.6141164567725	23.1342055033471
DNAJC11	12.5800207241404	12.4914906357385	13.8426045319762	13.0548768909066
FMO3	0.410333014668114	0	0.243123872069938	0.652575194829427
MYLIP	10.0729111244995	10.46723489968	5.94841012419243	9.48300530399554
E2F2	1.95297310307268	1.10813104883127	2.843268095976	3.91534245536522
PSMB1	60.4673714806672	44.8973588145657	77.2522870472015	83.9618876337102
SYN1	0.185895241993155	0.791087275441164	0.0314696108611122	0.161257877814636
JARID2	23.8602337837678	20.1066371852777	23.7354321144073	21.4493620646569
CDKL5	1.1650814182805	1.3280536896352	0.929812272789139	1.25130446728714
CAMK1G	0.531010175558923	0	0.764090618867677	1.0748114755986
CDK11A	1.66249899252845	1.60792148837276	1.61187868981148	1.70437330718953
NADK	14.6690369323611	20.6273521608569	17.3829203648999	21.7245339141496
CYTH3	10.5203648211457	11.7130768339468	12.6323829465934	14.0428179967856
ADAM22	0.524176123787241	0.371776649733928	0.601433561388755	0.353659583822671
SYPL1	39.5280641669269	22.6441679391793	43.795530177641	35.0219444966243
CYB561	9.61567599109858	17.6183463475226	7.37034849320333	9.88595663570989
SPAG9	17.9953990900314	14.5325833893946	17.3633808101807	18.7187465189394
CELSR3	1.28034962678916	3.4871022178172	1.35249686606665	1.28836593824109
AASS	9.28544911650411	2.96360489007026	9.16943987125023	11.6794820264988
PLEKHG6	1.16747448457391	0.70975013303665	0.47997805072533	0.530485422463452
SS18L2	8.21061188248659	3.49407037758412	12.8801868465738	8.07208732906637
MPND	1.73375211053646	7.37807605352886	3.28721510582019	2.40635474478297
MGST1	6.49374056627057	5.68944864708411	10.16856725206	12.3983466148918
CRY1	9.8250519642135	5.37570527471852	18.3908107464335	17.1269755696814
PGLYRP1	0.986793909580332	0	1.00230710592642	1.14134742408803
NFIX	26.043091564805	25.1881334899471	23.7996247748064	24.2866851111084
ST3GAL1	21.8950904350463	28.4030148324393	10.9543015128171	12.144386384385
IL32	7.08498961568428	16.9596884391556	0.974508622776704	0.768248811477144
PKD1	7.4376955153346	10.1154330421779	9.56010166434031	7.95962341296879
MED24	12.1442835640395	19.5431055017417	12.7498301207762	12.3053056093145
RHOBTB2	3.2393234721786	2.98677525589435	4.07625199917798	4.52722914417898
HEATR5B	5.19491797390572	4.78990523611622	7.50447825836211	7.18523128544819
SEC62	18.192456839589	11.2505422828854	17.4923323884939	20.2384738746589
RPS20	109.106140728815	77.0487910910439	100.684787096327	113.739338904123
CSDE1	156.411445854976	115.907429565949	158.641380150888	165.015370566747
UBE3C	25.9691620629687	19.1840380318941	41.1576431999722	40.0858050833175
REV3L	3.37376300031972	2.43342902755423	4.17217895521245	3.78642582059628
TENM1	0.110187905536265	0.117227650695414	0.0279800370761098	0.0318614355359563
MASP2	0.501405515100804	0	1.01857602860554	0.338296343060673
FAM76A	3.69864251682068	2.99805212368481	3.19028835897255	4.37978634726891
POMT2	3.62061074738108	4.8337898748779	4.63897533438369	3.90028796001307
VTA1	6.6529096410153	3.74715231349837	8.26468596844867	7.15738938212188
MLXIPL	0.44267390336314	2.82573417451975	0.0999184653883039	0.341337547390814
BAZ1B	39.7907539890325	27.0073359853078	49.8467659825255	51.2950952059301
RANBP9	39.908103854435	26.1973502943973	49.3038069673518	56.1023239351549
ETV7	0	0.636801930652091	0.253321088271211	0
SPRTN	4.3307988717105	2.30374365904378	5.80408110780286	6.81793720315372
METTL13	11.5104468575035	9.08561772079056	22.1885179028186	19.8088047838848
DYRK4	1.41010527481851	1.71450840189177	1.48342588401926	0.961100609453207
ZNF207	7.62811510247775	5.25118277663531	13.0577181893711	8.29087916626283
UQCRC1	42.1552503276839	42.5126292603504	52.1843946867997	52.0589863397385
STARD3NL	9.80439210990579	10.778473156488	10.5947641647605	10.0169773926402
CD9	52.5492434177244	61.8637922869623	28.0731059677483	30.078431358052
NCAPD2	38.5529595258269	20.0419345413371	63.5963626945146	59.9194201861293
IFFO1	1.77520488058272	0.581113889436119	1.01714040347713	0.750222600496075
GIPR	1.65021278798062	2.23445407170111	0.40634071861882	0.824199364523031
PHF7	2.74321086833143	3.14296836459057	3.53650383677039	2.56269276094611
SEMA3G	0	0.301689839027752	0.144015389396732	0
NISCH	9.38429051442403	12.0466158919189	6.64338909200442	5.58401828922887
FUZ	1.44506769131764	1.53739096613701	0.733892660610534	1.32318921707833
IDS	24.7739220003121	29.7733000813986	16.697927248968	17.3118280188299
PRSS3	14.0902784204499	29.9809716653522	6.50535862019554	10.0005080788483
ZNF200	1.70563471167793	1.20973682318063	1.36350126439711	1.28778330325217
LRRC23	0.930571859722121	1.48503711529279	0.433217216706902	0
HFE	3.75590281003263	4.52864358013341	1.84389183892015	2.13587835133303
SCMH1	7.82866856982103	7.13899785264883	12.9012949726172	11.7342937326973
FYN	6.61502110753622	7.54761948247448	5.38819526381173	5.79375119338711
HIVEP2	8.24760908512751	10.7558838734294	5.62988451185035	5.2697299153737
ELOA	16.605814037679	15.1429160270591	23.0246173247873	23.360466476326
LYPLA2	42.3836072639421	52.3198322112809	29.6310461369506	29.4692162776828
CLCN6	4.19863883119219	5.66531599417262	3.24182350201628	2.66500839870657
MRC2	8.90703773778632	12.7817101217708	4.71639553634183	4.492183739122
SLC6A7	0.161806334524673	0	0.0273916767732113	0.0467871865943626
TSPAN9	9.1576761369888	7.44389639891588	6.82817179765083	8.30100907135425
BTBD7	8.33807330639836	6.26957432438887	9.7427116199466	9.1545469734053
APBA3	3.32483477094021	3.26515719949906	2.59777219678555	3.10604266598471
MKS1	2.26493158255809	0.741426083064279	2.03509142645189	3.62723457974029
ABHD5	9.18352970076022	7.14896492765478	18.0111932653866	13.3421067103355
ANOS1	6.27695579001036	3.39199053903927	12.5994683740351	13.137259370235
AKAP8L	11.7459743458804	11.6038070362831	13.9427408476441	10.0275042336725
MBTD1	3.15730199649088	3.14907884328857	2.57223098424112	2.28237785125228
UTP18	25.5891871591284	11.6674470601725	41.9930209759692	36.9207645234211
RNF216	7.64671379729923	10.1194588465378	13.6868396509496	12.1609901414184
TTC19	9.88447938929277	6.84172479901739	15.0194863006742	12.8100274081352
PTBP1	53.263645690438	59.0825996986793	85.9220230685496	84.7379573815876
DPF1	2.22028629655575	1.25980648614005	3.10715202837191	2.22562747697167
LARS2	10.0124907717849	5.88672787886693	13.5152554687501	12.9139662187747
PIK3C2A	10.6527425962518	5.58453983425839	13.0940250343973	11.7408489909447
PLAUR	30.9255941867132	51.5568102023661	28.9290523011836	28.5784995576003
ANLN	72.5618515547693	33.1925062216541	120.216834321594	108.735553995453
WIZ	13.8262649477922	21.2577516305365	13.7567122184403	15.9401741940431
RABGAP1	10.1587428019665	9.73524331136387	9.63580112311716	10.494117769611
QPCTL	7.70984223177956	11.3571870202943	9.48761484240872	10.6322514631239
PPP5C	10.36699763911	13.706351910406	17.4136483171578	15.0174739693011
CEP68	2.14226858255176	1.92849885388481	1.84118573093756	0.738573422986342
MAP4K3	8.78306759804482	9.21961562297979	7.31533849520719	5.51955388540348
ZBTB32	0.256495167833155	0.545764542732153	0.694739943458027	0.667502825639933
TMEM159	7.7770778800389	6.50095606608628	4.04370966894476	4.57788294415294
BRCA1	4.06131723378052	2.54164052348363	7.96722931543398	5.68754836078839
ERCC1	12.7419586602912	12.7426624494797	13.6109566106078	13.2270212597864
CD22	1.26894102352269	2.20911025333862	1.46464750013603	0.833911902645909
SEMA3B	6.5284423699004	14.4152614572198	1.73075221481054	2.35076411202598
MBTPS2	4.45698783849882	3.21760814204024	6.99268360670972	6.8580571107967
PRICKLE3	6.00603431504122	8.99298305697972	2.7113128976845	3.08742697060758
EXTL3	5.96554986790168	7.6617580548911	7.25118393425137	6.51137842093189
ELOVL5	53.1051954486977	40.0442030212889	80.2476562541879	74.7308675315548
ALOX5	0.571440977129629	0.405299673825218	0.548178685278795	0.16523528391623
CALCOCO1	7.1863615802209	11.3832818032884	3.0413904090822	2.90916605735183
UBR7	16.3486159356568	13.9144841999226	29.1738115942634	27.8632135095449
MAP4K5	12.0280076537823	11.1101044446997	9.7073837818071	10.5417364445296
EHD3	2.29882964268067	3.58702450756012	1.66042247055974	2.61456204568915
PSMC4	35.7180535348725	41.1666970753767	56.2837220269702	64.0340372994845
MAN2B2	9.1027246682798	15.6307750134707	7.54264821452386	8.26572578199965
CLDN11	0	0.250624632521231	0.119638779221987	0.340587759177464
SLC25A39	32.6431201399461	55.308577440295	37.0791091596831	32.978013490099
MVP	32.6263858331201	60.0669824363797	17.0788821957566	17.8645683770301
NUB1	15.7566057637665	17.880823902339	12.7589934311979	14.2378397941124
PGM3	8.71768852635386	6.38920262909475	8.41200074176287	7.67433605399071
RWDD2A	0.759072238138717	1.21135239051928	1.41351002117829	1.09744944623849
CLK1	9.89466078774554	7.01787752433918	8.2821198385255	6.55667669156956
POLR3B	5.55757129808932	4.35667949097425	8.09603351925749	8.11958974402686
ANGEL1	1.44003601398065	1.6498868854968	2.41903866537902	1.18512220836082
RNF14	10.5426868863926	7.57854312897566	12.5896364778887	12.8530321509493
DNASE1L1	2.40844615219607	2.92836374502288	2.30069524556477	3.03438128728489
DDX11	7.04213088566046	5.23540311890063	12.0363031492669	9.61708553184281
HEBP1	13.4171862197442	13.6155727148199	11.1820432503122	15.6379850435769
GPRC5A	45.794720201946	36.361239339303	66.3232787343352	63.0932528652267
MAMLD1	10.1362516391937	11.1644482155413	19.2588314008823	16.5857435343306
TACC3	24.8149644909172	15.7475810767507	42.6349015278262	40.2199083083963
UFL1	4.22632156912132	4.66286604255407	5.27320856786142	3.84723850816191
POLA2	3.97061328619121	2.11214499946638	6.15457873635576	5.38183381948602
ZC3H3	9.33103434199789	19.449170088895	10.2514176258784	8.14942250809575
CAPN1	27.1854993652159	36.4281393582666	24.5553961181816	23.6369077288296
MDH1	15.2349905398935	9.39174374437074	23.091227434329	27.337443712826
SLC30A9	11.2105251347202	8.16040741195218	11.9527723524735	13.0232085317395
MTMR11	7.00835656957535	8.94733234347605	2.97923813160068	4.18810957457994
COX15	6.12346136852339	5.42890034726382	10.0494665061524	8.90234596044725
CCDC88C	3.88809188902729	6.9347146026058	5.70119638233379	6.72904492907528
YAF2	1.24544152440806	0.557899357272097	1.73108119041818	1.25096479363095
ZMYND11	18.7677030350373	13.4062426072262	22.7391332861497	24.6143416175967
BID	8.46964813081095	10.2008622359519	7.00668125330483	9.24167954727153
MATR3	0.528901946574074	0.250085654816884	1.82056774575221	1.85221145249026
XYLT2	5.71301737125455	8.56447391893457	5.8907522892167	6.45762358365598
RGPD5	6.41572675181118	4.05271081255636	8.55302063723882	7.17418380855336
NUDCD3	13.7700342648053	13.4538811928336	15.6991442280971	12.8388888523934
CHDH	0.0915818013531631	0.194865659109057	0.0155035901922107	0
GLT8D1	11.8321363305746	9.59091377235885	10.4602391070513	10.5898214606106
ATP2C1	12.822654247541	10.0985308393273	15.3218022848989	13.0733970737565
SLC38A5	0.177003391852974	0.753247525345323	0	0.0511814988380284
RALBP1	21.2891308206365	17.8562650031041	22.3266618298866	22.5544895666483
RUFY3	3.16947932296434	2.99730911200608	4.27750393161165	5.54974881303773
SLC11A1	0.163783221507109	0.348494187037359	0.0415895064699761	0.0473588142775118
WWTR1	20.5217475835225	22.6414763704239	11.7946515495918	12.2586655462492
AGPS	10.3994198635704	5.53191184308497	14.8678419417697	15.4111267966055
CXorf56	11.2907582212447	5.8595650518142	14.3586320290855	9.95361125658169
TTC27	9.59219448684681	4.74652365264698	13.8969801562672	15.6742657235826
ZNF582	0.424174098446471	0	0.538553071841064	1.34917486548914
VSIG2	1.48846008707648	2.11140751867048	1.76383652718896	0.71732729167544
PHLDB1	4.05584017343394	3.89738494929618	5.20487255080106	5.25854204045348
CYP24A1	0.357750057853897	0	1.90771443121948	1.29306732336258
PRDM11	1.12129236210563	0.867585528475216	1.13029180094429	1.04637159826722
SYT13	0.26198068395938	0	0	0
SNAI2	6.76965694775618	3.42960023450105	12.6061492632851	13.9820237978117
CD74	182.532079455538	426.846494110518	18.9254721131585	25.6157936323275
ZRANB1	3.08239312320104	2.27030035880403	4.73641535789026	5.51914706325233
NCDN	7.65833955452216	15.3728674330696	13.7717852504351	13.9552180468116
ADGRA2	0.100621953674811	0.214101088141632	0.272543498566596	0
ZFP64	2.33547336610695	3.45695076945677	1.85649565425274	1.93786013979789
MNAT1	8.63987216046532	2.34685813718199	11.5453330804255	10.790384185298
SAMD4A	5.83805764090254	5.09305498094418	11.0492622293417	9.01448762558273
MRE11	7.9467133412946	3.34244405218586	11.9197505222932	11.5693351844741
PLEKHB1	2.16042453344164	1.53230061156301	0.438877630002245	0.374819141906064
SERPINB1	51.4383069609295	63.0310420344151	15.4719416221868	19.588089275719
SPAST	6.26944452048736	4.9299927713902	5.81426565954634	5.16266492614538
OSBPL5	2.75974508867363	5.46714842632437	2.40038187168021	0.935580797671949
AQR	5.51460818777891	4.02303667957202	6.86381802875694	6.39350294185328
CPS1	0.952401628549382	0.43424965052702	0.667948818196851	0.845847286714035
FHL1	2.60643914086251	2.01669872718768	2.20617872239933	2.4665437078841
RTFDC1	30.4271575171607	34.6035943522594	28.0044062674791	28.1137214380336
NLRP2	0.450176850877769	0.478937995681313	0.800194489762265	0.553227168970281
SLC45A4	1.98092457685271	2.10748296937927	1.97014826118437	1.76611845827749
RNF10	39.4250126351702	58.0563841692693	42.1202986148069	44.3138612465241
ZNF839	2.79621029119007	3.78618049501841	2.86168540439816	2.90339183730444
ZDHHC6	9.28871108057474	9.27712353721064	14.4409241515547	15.7864062072368
GRAMD1B	0.197249199027718	0.20985116371017	0.150262586674145	0.0855535270693418
RNH1	26.0147458668859	41.4126786330823	31.0070920808158	27.8325323839857
NDUFS1	12.4515566680009	8.37954102290743	12.6963257467367	11.7893336795269
RB1CC1	14.2751434116047	9.13214944647813	10.0770363794783	9.09181020947868
ERP44	9.07508861220973	10.5892263359115	9.19297741158723	10.1155266139817
ALAS1	30.8178539585025	30.4022700913925	33.152018945232	27.6245681744967
BIRC3	20.6966831155396	21.9184209081031	6.5753905911534	4.94614246831447
AKAP11	15.3987597986931	7.92458918701001	16.9624311434403	14.600502834352
GLRX2	12.032960375483	6.98276112410191	17.4998654060133	24.9883916405417
SNAPC1	17.3877842501354	13.66055225935	25.2690074596511	23.9786092861869
DERA	8.49392225967881	4.25251134562043	10.0653624983329	9.89649348734561
STRAP	47.8802580822153	41.0249059258634	94.491584423023	106.391544144977
ABCC2	0.456027994157792	0.485162960002588	0.289498201326631	0.428554713152439
DEF6	5.02508804249945	3.56408907670271	8.17599038075936	10.4133937867678
PLEKHO1	3.89606978466447	3.4541533511837	2.54660815336676	4.56886676390458
GCLM	14.1573974924293	2.78923945270861	26.7405179920592	30.9300940313746
UBR2	27.7284623461261	22.915936987706	23.4294955168141	21.9619000947256
EHD2	77.5147619618341	115.993398621919	51.8450568275784	55.8250685021698
DEPDC1	12.1544127887334	4.86510634891484	19.007165240434	17.4333859593934
CCDC28A	7.07191388418553	5.01581879020592	1.83567857488847	2.31753358839375
RRAGD	3.50202885892074	4.4709220722636	3.20137522003314	3.96951272888662
HSF2	8.15145820201074	5.03549594756202	6.23196128037155	8.13558526570523
PHF20	13.3063561420686	13.5252992666831	14.1755374542093	13.4788733132191
HSD17B6	0.312716379796584	0	0.741142578325877	1.08508381867524
NR1H3	2.03758901250208	1.66751354882866	1.32668048435	0.997073858237065
TYMP	5.35008746158011	13.66055225935	1.19552293357489	1.36136620463512
NCAPH2	10.1209631751829	9.57117938188075	17.2476778341755	19.1850421712803
TOMM34	90.2758501955548	71.1161372389439	100.794569100341	100.429717083673
SEC63	13.9003832890226	11.4434500895451	12.354044962298	13.3739813452589
KPNA6	31.3452183043164	27.4866869703284	36.7423273322226	34.1122500172621
VIM	207.858054843125	175.56202059664	223.741062769229	235.15562902808
RTEL1-TNFRSF6B	1.46358995973462	1.55709659536651	2.46389982093152	1.99846825229422
FAS	0.835282876672748	0.355459154330605	0.735292304371136	1.06271709367238
RNASET2	2.97471302848762	3.56035851113766	1.35337031704314	2.01598720727312
CD44	79.6892255747005	68.9968591593857	105.494890898403	104.937686104926
AGPAT4	1.21534658723544	0.689596434424935	1.42647880966607	3.20967356346344
SLAMF7	2.05811765126624	0.938403341631325	4.40492508377348	4.59089466672282
BTN3A1	6.40428713627041	8.44867519098792	3.05733481742836	3.74070599782233
MIPEP	4.37931432722472	1.77489613544827	3.38907480489357	3.37680717194229
PRKCH	0.563052338309167	0	0.721688349789659	1.18618468845558
IFNGR1	12.9883725788403	12.3481615911044	8.60791166816625	7.99076376257667
B4GALT7	4.47031460560849	6.13666646384439	4.32088551448696	6.25459315006635
VRK2	3.6445850863953	2.5849548874917	5.0043945556657	6.26456294896995
TNFRSF1B	2.45257328562717	7.22565589501465	2.55500483719959	4.14594603333094
VEZT	12.8191932344249	8.28649692836212	12.33397439016	12.2697780636802
POU2F2	2.89772814718034	6.16571957502407	2.38644549030101	1.99282883570927
BRD9	7.86795979723892	5.84364897457359	12.4523987710792	10.0231575918136
SNX1	8.20915669564988	8.03802911402243	8.57187794884316	7.8563914713299
TBPL1	2.67897215381206	2.40010761399971	3.17460238352565	2.77239382235315
ARNTL2	14.5496636016599	10.8246296961769	13.9860811114808	16.0929496456692
BCLAF1	20.2720779662449	11.5765287093117	24.6281775403551	24.2445036586412
SLC39A9	14.9346611875947	15.0414115217394	17.9505112300164	16.2373305063645
ANK1	1.84218587064909	2.51984629138116	2.36120870217318	2.66339059977947
TFB1M	2.33714347005868	1.10509340889478	4.04439709408908	3.6042550234359
RABEP1	14.577534282087	9.02755222038807	19.2634493853751	18.9997384698899
HMGB3	35.8200965413582	46.1113944511056	20.3442823718668	18.8507898225984
NUP160	12.2612825332183	4.75953010155524	16.9700316908252	14.70868905203
BAK1	25.0535017911535	32.1216481999544	29.742964933549	22.6618349303555
MUSK	2.17531582517002	0	4.02244773551254	2.66117275046433
IKZF2	2.08968122028776	0.988083518541218	1.37571563558529	1.46025332199498
GRN	75.682802456509	172.94952086901	37.7499361090767	45.9454367946743
FAM13B	8.34890264274782	4.88526604496143	18.320666313379	14.696021620969
ARHGAP31	3.48280203381294	2.41650860512798	5.47295568069799	4.13774929320918
CENPQ	15.9891361690801	6.97873183320514	20.6129401357286	24.7763935915706
SARS	38.7103095708155	37.4395045411799	49.9167751606319	52.0033114656169
RANBP3	7.72999607880792	13.1987784981765	13.4251262059077	13.8525390517924
ARID4A	5.35121855829504	3.39588429139232	3.86195496945224	2.87749852690271
EIPR1	5.78235600003436	6.80622724979561	7.93514820484088	6.22553140411655
PNPLA6	21.4507036106647	38.3566879125278	17.5599090421695	18.8698460022152
IFT88	2.32528756307589	1.97907744508992	3.30658014326243	2.8575708703235
ALG1	3.31857738275236	2.01748369666557	5.00261820662566	3.51847760183722
ZCCHC8	4.43862582739772	2.65106143510401	6.48577504755546	5.20136189101057
ABCF2	22.2028629655575	19.0330476323317	37.2620285602503	37.5043479102309
CHPF2	27.7100177986315	46.7371728508557	27.7451955124461	30.7797379052516
FUT8	33.1916232034364	33.8455473888373	22.9064573223066	22.1387330200718
UBA6	12.8027705273753	7.14096048826762	14.7400166767276	14.0531895919027
GAB2	5.77123597982294	9.6006519989406	3.890212781531	4.82430413194499
ATP6V0A1	4.41017159407148	4.55393307632552	6.01658742909371	4.59456151549816
PIAS1	3.03290778445626	3.36696610995115	3.27033387568421	3.10756620478312
SLC4A7	10.7135278868747	7.54626181381729	13.0583438259632	13.0965343982814
APBA2	1.44808307010769	1.76068456353829	1.96113080559778	2.39269222694245
MAP2K3	19.5324155298375	15.5852348800831	42.190690866435	38.8836521322934
TMSB10	3098.37371577425	4837.04732299419	1173.18430124324	1305.55418252134
ASTE1	1.03660871738815	0.882268913550081	1.71974490307773	1.07906788854544
RNF19A	10.0135611451362	11.279978486414	13.720854694957	10.1852625376253
PEX3	4.15679162631499	4.08218123321709	5.90016964244718	6.00979516734023
GABARAPL2	8.89870842653853	8.96895850383163	6.89788146728534	5.07850699577734
SH3YL1	1.01816980191361	1.0832191909489	0.904904221024483	0.699222246373681
FAM136A	22.5625982696009	8.32794955193036	36.7534258284621	36.4816947219843
VCL	39.6771738503797	40.547814846141	54.2642165754562	54.4858608176533
DEPDC1B	7.09371554548552	3.57485813197913	10.049405980597	7.34108905456518
DAPK2	0.469763777114352	0.555307002412601	0.0971969864695033	0.105649262000509
NSMAF	7.37574425846905	2.94261369025414	8.87688045151383	7.59787482312618
ADSS	24.0319040500087	18.9692629664296	34.7444590892335	35.2491422136517
TIMP2	101.913230043929	113.791858716148	90.3197384996011	101.681837618381
RFC1	14.2753933637756	11.9249430746402	15.8781914503361	16.0831632851101
TBC1D23	15.1226930415562	7.02059342121392	16.5008298320859	15.2253272864994
CUL3	8.08990887019704	7.62125436204674	9.44024319845174	10.4819442702426
CYP46A1	0.0759721572816338	0	0	0.131806588752681
ZZZ3	8.04508711363006	7.38430089566994	12.68461479525	13.9348789632773
TUBG2	19.7358781916066	36.5398418057938	19.26512359443	20.4553174706687
RPL26L1	21.3635794857598	15.5852348800831	33.4791239505321	34.0639256982975
NSUN2	23.2271141811862	12.3555303762374	39.8010217289781	38.6930458009939
FBXO42	5.61497157811071	5.04820052326825	5.47564923852058	4.73359361325914
MFAP3	6.9685112479546	4.10120642399517	8.2326393341536	6.08782140227257
MRI1	4.72838748340576	3.06202965381263	4.3850935884281	5.4689564070885
METTL1	2.16861233085949	2.30716182124085	5.64443070716292	7.75994318857259
HOXC8	0.376120494916802	0	0.0636722354214774	0
AGA	8.2337346025544	13.5635240376948	6.02508346291473	6.52808059384932
PI4K2B	8.22885768666989	5.12463655379005	10.0230710592642	9.51767682459852
BOD1L1	12.946536992779	10.5804680929291	12.2021094585293	10.8161738865341
MAT2B	20.2682451756224	14.6688121809438	14.518184045478	15.150041491873
EDC4	7.48128219153727	13.9593007698007	11.1450445084707	9.28535033819878
VCAN	0	0.101932963614595	0.0648786205710584	0.083113425798333
CLEC16A	2.69581867281815	2.80702825683906	3.5732527486648	2.53755615236817
CDH1	0	0.244741425185052	0.0389434523915075	0.498889112034595
SKIV2L2	7.45270924718013	5.74554493526932	10.2394401821611	8.99474771430886
DNAH5	1.07813598618792	1.00937454428217	0.350427249173669	0.399038613823798
ZFYVE16	7.12909307331398	2.24239179105288	8.03874611087661	7.40317315301496
RIPOR1	11.4033429051815	13.9292023434121	17.4990397985193	18.5017353276152
RAI14	30.0389976378038	22.4198682586132	30.7146431471352	28.5967885884422
PNKP	11.9564931956918	8.48025078048968	14.5058814812394	10.3718562033631
PHLPP2	1.81987766563122	1.33110106596083	4.5634537889294	3.502702332469
SPDL1	18.2940064124836	8.86110486378602	35.5769715053139	34.6203143710187
STAU2	2.2109096707201	2.01613840858155	2.8739190189933	4.70339658648414
PQLC2	5.55484881342317	10.1309829116252	8.64237996025911	10.7080994367157
CTNS	8.15455355533129	13.3469786642266	8.53052427998593	8.22253824063422
RTN4R	0.212785748696568	0	0.0720436374430493	0.123056326047227
PHF23	26.0402963419258	32.049694293466	18.9296663627355	18.2336710294481
INPP4A	5.01067112955934	2.40745608938571	4.29592762773652	4.26869302768043
RAB27B	6.1183346815745	5.28874628196578	2.79977065648985	2.34965225895411
PSMA4	18.2802302289324	9.29188317393178	25.7883474938188	26.7815313233693
MYO16	0	0.164161991895761	0.0261215881661789	0.0446177731210438
LSG1	8.9954314048917	5.64794937746475	17.6995202516024	14.5830941110127
PARP3	6.30901024157917	8.2610261386233	5.05261368971107	3.64856963437978
TNC	19.5392567401336	29.8086217143973	15.3528983846762	16.5019222835144
THAP3	1.39585778958318	6.31140773999437	3.07190390028531	1.61447965686323
RIPOR3	0.354713736843654	0.503167842691983	0.780628599723026	0.341891390141198
TDP1	8.10099641203575	6.06940654957469	12.6129411948602	10.5575094953382
AIFM2	9.68537741827629	7.65452042211678	11.2898623187506	8.88183896135498
SPATA7	1.13728285271773	0.659968473530878	0.525073571207091	0.597911921815617
MED17	1.32602288150711	1.09218623723159	1.46272873255006	0.754484931757171
RETSAT	15.4339002487171	10.946633137996	13.5743164607863	10.977453876622
CAPG	61.0472273636809	93.3619536333941	61.7762584504249	60.5216217514115
AP2S1	90.8962277275405	101.139393957723	138.981879687967	135.032652990697
USH2A	0.0346479866818414	0.0737231924006664	0.029327234153704	0.0300559645473295
ADAM28	1.2156845084339	0.808345515649697	0.167211965056702	0
BARX2	0	1.2391539207935	1.11732595414749	0.673582086347037
DCUN1D1	6.16570231663603	3.95374360842813	6.76307077180026	8.37693651488293
JADE2	14.0990540163994	18.979366724475	14.6982040318298	13.7072624729495
ZIC2	4.07835065953442	4.56727426999415	4.9782262300394	4.84124405866949
TRIT1	5.33602414493308	2.83846748660921	8.98801865922756	10.4919958474184
ADRB1	0.24903316330103	0	0.590212386244792	0.504065108430047
CUL7	25.6271851144743	32.2338546560355	15.5154575458973	15.1490143175864
CTNNA1	82.314034206171	84.9192322254315	79.4671753926354	75.3832183157578
PHKA2	3.61973798707505	2.00921623661721	3.71660670134197	3.6178273648687
HSPA5	235.800313337384	378.715624339134	197.927441091489	213.222857568626
DSG2	18.250107717085	16.1190102911619	18.3427058092642	15.3667034448298
GEMIN8	3.22417812041099	3.11833288648528	1.78628989175006	2.71211269090226
OFD1	9.61608914208213	6.43056675059888	7.41846790697284	6.35553089979416
GPM6B	0.250393520668842	0.266390798831377	0.551048135769241	0.289610623909563
MAGEC2	0.713703279656293	3.79650372518349	1.75189790488396	1.54778405074721
WDR37	6.78333578579974	4.81114216772015	7.14515956700025	8.3179527618297
YTHDC2	5.12373760743634	2.79542859350604	6.59432078936061	4.34969867057219
CTPS2	5.93150894470066	4.38988830016135	4.03833353022987	7.04693999409708
ATP6V1H	6.141774274166	6.23715588422974	7.63249969070888	10.7362897181405
POLR2B	37.685794859011	17.4208116029535	47.9395284827443	46.5474785766864
FAM214A	2.24015867187073	1.84511934503832	1.14992108979354	0.91939296163316
ARAP2	0.9146979271295	0.243284162112659	1.90654489733671	2.54571536817833
TPR	24.4501163021524	20.1977072271847	29.4605246519265	30.4587274518975
CP	0.389523911676447	0	0.0494559427266328	0
KIAA0556	2.46900193239233	2.4722285909535	1.54894556843904	1.44884863115018
DTNBP1	8.38063503811344	9.41139838925073	8.63061295666659	6.52946462142106
XK	1.09180424878654	1.16155803562663	2.26414359694482	1.61796849592195
C12orf4	5.03486667775347	2.14261479724164	9.01041415329687	6.57216455579342
SCML1	6.07478732039266	3.02518566800959	10.4807372109607	9.71712924273604
WWC3	23.7696098321178	28.2632998577386	30.5003433076964	32.9505108179928
FAM184B	0.107292602672582	0	0.181632214906631	0
MAP4	35.0419808726298	42.6933015178561	36.3977734029254	36.0758358659747
GOPC	7.21545071309387	6.20647966378419	11.0193140772551	12.6071046498229
USP28	10.311383814744	8.45892097705509	10.1159584112735	8.26224573478661
HDAC9	2.23783535921944	2.69525366975943	3.55248088176454	2.66158393779132
TSPAN17	11.1716802342517	10.7258692204446	17.1593438958986	14.5759805262249
NOP16	5.7097509233579	3.69754524233978	14.4987820354137	13.1362628055415
CC2D2A	1.49459187987976	0.993799489460994	3.54220549662139	2.02579413951991
RRM2B	7.17150873004308	5.72226450085244	8.58500967440946	8.51690399373551
ZNF800	7.23614798532237	7.5679726769677	8.15964148377182	9.57526062673545
SNX29	1.94948132960108	2.54236040750515	1.77785753255138	1.94568519985268
MRPS10	84.5181968432975	45.1380902143071	102.548842667013	95.321442214594
RSF1	10.7882780152849	7.10742159906206	8.367417644138	7.23095077065176
VPS13D	4.79030954458414	4.53009374230055	5.67054631969961	5.53031649028722
CELF2	3.04182054110024	3.7181390190324	3.41832556439108	4.13579891876681
FAM120A	38.9567168079743	38.8224652863814	44.7114674570399	46.0277975633059
R3HDM1	4.76779635218859	3.8282293830541	8.17785134285879	10.014608317207
COL9A2	0.855807775111828	4.37032363295995	0.521557058251283	0.346446098374108
KITLG	2.35652276914706	0.501415516871663	4.12890688411482	2.9640962953928
ERCC8	1.61242165543145	2.49518099173602	1.29036441943076	2.45835921342667
ADAMTS6	1.49280367318327	0.352928162336422	4.31014284841011	3.21341191420607
H6PD	39.4082356938293	68.1195653915446	9.67789287988179	9.85224908723562
VAMP3	41.9601931986767	49.2967755446108	44.4937197891686	38.2599506074728
PER3	1.75451689072191	2.79991563779738	3.4305411749945	4.48985417106368
TNFRSF9	1.23446655565886	1.91030520722548	0.113988487800825	0.0649005011327898
EPN3	0.15305721992629	0	0.10364226860075	0.177029329027011
LTBP1	27.6286137598423	36.5101511333262	5.54694722559364	7.11998966152339
RCN1	34.7132927417214	30.5492174908979	35.458781491321	37.9037925170495
ELN	0.108604649174234	0	0	0.188421769797474
RFC2	18.6379528105268	12.307471777759	33.564368214741	32.4285143289056
ARID1B	1.69325933007111	1.57840387750082	1.86456694361364	1.84188573817829
CLPTM1L	24.0550767892817	15.2168177066177	35.0173115488219	34.088985745524
NEDD4L	9.03632990589059	5.71622307088469	17.7779593236792	18.2197104696585
FOXP3	0	0.571124965382722	0.318072523225612	0.155226699158176
PPP1R3F	3.91596145282777	10.1436611393017	5.56276840959884	3.49542776895401
HEXB	16.2654484563152	18.1996910963986	17.1383239900267	18.5291571157453
PTCD2	1.05562105391342	0.873493560344734	1.74731540050896	1.37357370558841
JKAMP	10.943204183484	7.99325494654379	11.5852876519496	12.2320958416056
DKK3	0.14044111778965	0.298827393431126	0.213973448191448	0.527921125195889
ARHGEF5	2.07603256329723	2.85827528653295	3.51444911668942	1.90682312858984
NFE2L3	53.6756433001192	52.657479863138	27.1181983754534	24.8523096438279
MCUR1	12.7857992444881	14.4762310443037	19.6787784442414	20.4865926938833
LIMA1	20.2451307078694	7.65815562257053	39.5845459532253	40.3925328683111
LETMD1	2.82688971444764	1.50374779512738	4.26711645891753	3.61023024728112
SLC4A8	0.434672289425819	0	0.314405566041437	0.605587009221348
TNIP3	0.377118691559363	1.60484902693	0.0957618254069832	0.163568898356565
MAPK9	7.14061924520442	5.06454868800022	10.5166695335396	8.28193809237749
BCAR1	13.7020065196031	22.5661567140363	17.1150108564817	15.7808877878374
FAM160A2	5.10065770830374	7.98019311321824	6.04431818945495	4.81505944537139
HERPUD1	8.68302070583198	12.3170217073635	6.88296247328718	5.10119197885321
HOMER3	8.30498673171057	21.2053926363726	6.11577217175445	8.76522802601798
RAD51	3.96531761433463	4.46681222925561	6.71275934369634	5.66551971510541
POLQ	2.11635800182335	0.643305439731091	5.07977771556753	3.84658365905414
PIK3CB	8.50779768157922	6.16262026341122	7.98270576592612	5.94082238831045
CYBA	23.7042183105624	49.0862938299431	14.8688989797843	14.0144000062284
THOC3	19.5472642384288	13.1343856070205	28.8761977693486	23.3227553558215
HEBP2	5.41993410360461	5.69321587015783	3.08938227319153	4.44371650629872
MPHOSPH9	7.44692298223667	4.10806462871757	10.6689677191392	8.7927172480695
PLEKHA5	5.20506677580835	3.00957115656965	5.92860103744344	4.85876997067577
SIKE1	11.8133997726482	6.15582402457305	13.4275821316509	15.2321663350466
RRP12	7.99709169072489	5.49475920792707	13.862369118898	14.380254917634
FNIP2	2.81110962832233	1.80833466910056	3.39758868074434	3.17577715351694
MSMO1	13.5121157743365	13.591273294457	7.07021609989594	9.16393056269853
TTC17	6.98906143687169	8.70833976594507	7.34409354111988	5.97174334616781
FOXN3	8.43600122828034	8.90645390364581	10.3891816037112	10.0179538247698
AKR7A2	28.7228502373074	39.0462201206799	27.1483968500228	25.4928694723313
MRTO4	24.6733445286989	11.2498665665235	46.5849043278915	49.7226266184915
NNAT	2.19118462574507	1.16558811362225	6.76963010633421	6.65272669707443
USE1	5.55299904691853	5.59683671341529	5.83820181814815	4.64802118406892
MCF2L2	0.103630632277981	0.0735009618518117	0.0818687251048421	0.209757548767638
NRIP2	1.26737712254342	0.539339202057818	2.10259214514712	0.806231858613738
LAMA3	16.1833617355816	14.1986768590256	4.40297604585339	4.07177930321008
AP5M1	4.088297615263	2.3197296046771	3.97723826289049	4.33456325704754
ANAPC4	2.93904991484294	0.605191266360314	4.39763245834812	4.46852594378742
TRAPPC3	14.7053835802501	22.7172363250659	16.8462617633452	14.0961422719804
THRAP3	64.6583374199681	60.0110522114012	76.0872995613741	86.0637652217734
PHPT1	36.141633015895	48.7667026892924	20.6679207202198	21.2834389380188
LY75	0.323024148623705	0	0.10936744961234	0.0934041992888593
ARID4B	8.91884172950417	5.87067774630423	8.25525224062945	6.15975093140982
OPN3	0.191197958799203	0.813653274148581	0.550243944050028	0.497573419543223
SDCCAG8	2.9370190769922	3.40872104479834	4.15838799302056	4.20767314179016
HHAT	1.17684200630571	2.04877428855783	1.34023296199769	1.33022572842063
KIF1B	8.05918818253192	6.91045092848833	8.73568337693436	8.30117697609852
FOXC1	8.50563064192523	18.0980860464338	8.51680210231928	10.0471133409278
TBC1D22A	3.74294735976284	5.40424983706364	4.2091241024041	2.86034763666089
SYNE2	6.7711159831215	4.3366832569365	8.36501857001896	7.09822494384067
PLEKHH1	0.985243064016603	0.55903403286237	1.27871295754688	0.987613191223445
ATP9A	1.19597001425631	2.18122080081962	0.535077978876196	0.691642541469724
CHRDL2	0.226632094066296	0	0.115097466709254	0.262127638068065
FAM168A	16.0349318437702	18.4011293525211	12.8405109652347	13.4408962532391
RELT	3.48390383768317	4.78256179490055	6.20219139257224	4.87446701208113
GALC	6.66248547303468	5.53761092808815	5.11066480384462	6.56212057453692
NOP58	22.1826724263345	9.62325657797192	33.2866827903301	29.7670604330205
SZRD1	38.0166147427957	32.4837400260254	46.6715741929591	44.1439618838346
CUL1	23.2291508816655	18.7479657463909	32.916804955622	42.2118401885095
FAM114A2	4.12634592176645	2.31051166646502	3.47429698340384	2.16651918190026
CYFIP2	0.473751314944263	0.720026568569282	0.504113309134265	0.117418100401512
TAB2	21.6339376915648	14.3378974462529	21.3536442334142	20.20241913053
GINM1	13.2743095310095	14.122385876659	13.8575199520433	16.6328032086851
EIF2AK2	12.6200965726297	8.15423895055777	13.3665803952245	13.8324557153494
USP36	6.38557704780949	9.98568866112095	12.151413489932	11.7681756060274
KMT2C	12.2571636854703	8.19243752546082	11.5170139366469	12.9410208579853
MCOLN3	0.536382013360893	0.228260272288701	0.726419161776662	0.341215144148318
PUM2	25.6583386291567	19.7149424314265	28.8195611540667	26.8800567031567
MRPL43	8.35170664027687	13.1163731554464	13.7343845245334	14.8921401933905
ITIH4	0.390237064206063	0.276779162095947	0.0220206614264319	0
HPF1	23.7490233392035	4.21105232135951	17.0029255573591	14.3065833102957
ZFR	31.4867455954431	29.6032266177786	40.1099928431687	41.1066559011212
ZNF280C	4.29300069424676	1.95740325856892	4.56813251557317	4.34470620649826
TRAF1	9.91537375419531	19.9256104180936	2.68566704766764	1.56096825561428
RC3H2	13.7851989378186	12.0470018250205	17.283611836105	12.4564552130872
IL17RB	2.10481386901927	0.497619415196861	1.70240443271243	1.01436407012432
TRAF3IP2	1.62633514778996	2.76838293917546	1.61519350504853	2.63347673618359
GYG2	0.388777901448886	0	0.559427221912423	0.449669026179691
DCBLD2	75.6244401168536	66.7784598294568	60.7465317844072	56.6725463903212
SOAT1	21.6038135579215	11.2222590628322	44.1959484480448	46.9834322926518
PKP2	8.17120840646386	5.15155854051307	11.2711518939902	11.1720135477253
GDI2	87.7324136422326	60.3507595145694	116.936657446194	115.736534231352
PRDM1	1.6733198655154	2.13627100805661	0.812043439563565	1.22575229718357
ATG5	5.15128957692833	2.19215919284838	8.58964654127267	6.59114173127511
TMCC3	7.08855793835143	12.9944736559649	4.20922830669946	3.40564757087819
PITHD1	19.5011422204347	15.2144973623501	25.970116413391	25.3748786874101
MTA3	3.15624819472575	2.00044886267986	3.11492038212295	4.6603221853122
USP13	7.23960650251353	5.19446276275757	12.7259750558146	9.05505017973161
ATP11B	12.2072287031164	9.04167334550278	13.6155071414016	13.2255308297978
LAMC2	56.9001385001479	82.0231641595083	16.7648616342026	11.7117631137507
CDK14	3.21959363570136	3.09380923361393	3.79766118778145	4.74490874741466
SEC61A1	62.3211720966382	72.7399444413844	81.5588196476643	81.9233277745454
PPP1R12A	14.3120613072946	9.21263482035553	19.4845447388219	16.5536432155502
RASGRF1	0.214671653207122	0.152257808779138	0.642025701852357	0.268985091385437
CAMK2B	0.0870807225024929	0.555865099902463	0.088449701711855	0.0251798671817436
CROCC	3.68420857685724	3.91958730892408	3.4980755269397	4.14544177703939
POLR3E	4.56787399965938	2.86802488412997	5.46367237758375	5.04512130757295
ATP2B4	25.1423840679824	28.148335437673	18.2252653064041	17.4988602084231
RIOK2	5.29446677768292	3.29720345336546	7.58561757375069	6.01167727191407
YIPF1	11.3157448318671	12.4035001531164	8.88144713552565	6.14741180155524
NDC1	14.5280661274144	5.29928336915777	29.536341045528	22.6846968067039
FLYWCH1	5.6542271288936	4.48915483836579	3.32872154432864	2.36701817609895
UNKL	2.46500960599731	2.62249548756136	3.46674675548611	3.97506909109924
TBXAS1	4.35462602679321	7.0711718899474	1.80415279066756	1.32543571829578
PARP12	5.65228015034081	5.77286027061791	8.42033654620766	9.47944877285527
ALDH18A1	31.5061337461336	31.7126008725643	45.3193982998278	36.6588912420841
TARBP1	3.21157258445362	3.3191337100939	4.42708291652895	3.26351956209597
GATB	1.20862739627088	0.90009139096508	2.02558619008351	1.83477641534948
MXD1	2.34928734260032	5.47483215516698	2.70817035706148	1.94088366873733
CDK17	10.0925187391934	6.92730006125583	13.0436177523952	11.8928854851513
DNAJC25	4.39592646495183	1.75379093198151	7.20916943937799	7.22941639851586
SLC2A3	18.1112491539147	24.0547560919095	6.13199086723618	5.73731389020385
PSD	0.336300859055462	0.23852442148439	0.3226106809861	0.291729698173338
CTDP1	3.35363540410308	4.6892325040412	5.19063963150029	5.59668136747686
YBX3	18.154257291234	26.5130006142367	17.8669099439707	20.8783065381957
STYK1	1.24502035320883	0	2.8804620100222	2.8200348153577
WNK1	22.298658198951	22.8290611684669	26.4408196043555	27.9070167660106
CCAR1	19.7000480777087	13.9724370141297	25.0320368491148	22.8194135920159
OGFR	47.4466965286945	100.312962231143	34.0980528847279	39.7165600870447
GNA15	17.4020142952398	37.6061637653747	15.6962903844276	17.6902298796653
CREB3L3	0.265306801679552	1.12902747077525	0.0449129397726553	0
PIGV	5.46208810980007	6.25805705711203	4.23209505400039	4.06997336916076
PTPRU	14.5670983599228	35.7466791038842	5.52603917724176	3.3205318653504
SNRNP40	12.4487064707686	9.73826193872755	23.6152954820696	16.568800276506
QSER1	16.4524963495371	6.74319880595037	22.2244502447233	22.9287674604684
MPC1	8.73178569408729	8.80071801443246	19.3718863680993	19.1356566832871
ACAA1	2.49961868455474	3.61666933820111	4.12996792309678	4.24993707308885
BCAT1	15.4467816062715	7.06133571849202	18.2330515574896	15.9294297812847
HDAC7	8.44460219157384	7.76593039401403	9.34059764709032	7.96689932406333
LZTS1	0.49806632660206	0.264943530208213	0.40050126209468	0.684088361440777
PRDM6	0	0.161686393943108	0.0643191725728186	0.197752174013114
SPAG4	16.1763715891919	16.1975119646578	3.97343174135118	3.48518588426882
NCKAP1	9.21241347913717	6.17596074910577	10.7512124559319	10.7373830047642
MRPS35	20.1048663134305	15.2780978612235	27.7141206853431	29.4824054165641
GUCY1B3	0.57236166613682	0	0.904337238429856	0.937841868343014
SFSWAP	5.87587827620542	6.84663956236398	7.5313653957177	7.56478375402249
TNK2	4.73069739424279	7.1719320559284	5.28557455110264	4.42859899383971
MON2	4.3471423025528	2.54840045894598	4.58819735322004	3.77099991775855
CDH3	0.113933870253021	0	0.0385750008695224	0.0329446017215917
GPBP1	15.1495430865114	7.94191975193359	19.9594159165324	18.1571586502015
DGAT2	2.06721152974703	4.01608139794173	1.68889698304111	2.07911485222868
ZNF112	2.21567031672923	0.785742091147643	1.28153611256705	1.33473581299276
CS	23.5276823427588	17.0020744146361	32.1264320737429	31.4485607012073
LTK	1.01789629641524	3.46537027706147	2.10226017632705	1.00072295636372
MRPS24	0.815719420089368	2.89278182810575	0.736482833286925	0.550362707367364
ELMO2	9.69145882703934	9.39413142135354	9.49745987610185	11.1159420236279
WAPL	19.167939250841	13.5950340230941	26.5414471602542	26.1777221866788
VMP1	40.8871692783892	32.5698958533605	32.3996206768235	26.9725018786796
APPBP2	7.48188820872573	4.43917230839144	6.75917914689144	5.99103386641593
POLD1	13.3089207401613	6.84621062867382	20.6485992509503	17.8461816248924
SEZ6	0.694517707622521	0.591111547748999	0.352718043141264	0.883623812197188
EIF4B	72.3670274855267	61.9859227804673	68.9448994633021	68.291425599436
SLC6A16	0.592240857097393	0.420052176540168	0.16709760032116	0.513749048908757
BICRA	3.78575524123	9.66629194107727	4.3099072038504	4.59762170033597
SPHK2	2.71947198246802	5.03167842691983	3.90314299861513	3.38472476239786
RPL18	97.5681048731174	113.140140594189	140.051521771786	156.485809335406
CA11	0.342405597541127	1.45712557433066	0	0
ISOC2	6.60847463947627	11.3176807738535	6.60322104267317	6.47833769298607
U2AF2	54.0422540614881	77.5171329989457	64.9758064585499	66.5504011994369
EPN1	8.67141787029039	19.2232052381044	13.4642344202105	14.5428498416667
MED29	12.5980260268717	19.7101405915002	15.5873783044203	16.4461169895971
AHRR	0.555216161681041	0.393792076938803	0.281972303829262	0.133786491492476
ZNF275	2.00777824581033	3.34338617773991	2.95556831824968	1.84264714983619
MTMR1	14.4952424991019	8.12906921311311	16.9296851040554	19.1373800255912
GPC1	6.86939406669182	11.3684194881883	9.10013633925832	9.90008539126085
ADCK1	0.400879226009689	0	0.158348310885499	0.425026876000434
HAGH	4.51860776001973	7.59046585791497	4.83120412563699	5.5357737824387
RNF4	13.7798236176885	10.8131945990563	18.678482353633	17.6901001026465
CASP8	3.23708729692513	3.548260709272	4.25112167528092	5.4743075400826
LIMCH1	14.3249552257988	9.74256535037419	23.076501661764	22.9047055333005
INTS13	11.2574157218492	5.87533069769352	15.8211704612601	11.0552037490141
TM7SF3	8.2232825798361	10.4983873845004	10.1468126772798	12.7873183624678
SPA17	2.04752626771712	1.45222649699142	3.14268049350994	2.1708625357294
WISP2	0.570561425334543	0.910520648485082	0.0241471296348466	0
ST3GAL6	4.63265843047255	3.12547410683601	4.24641560144401	3.36523238590842
ATP2C2	0.0966392294474754	0.205626738760618	0.408993650405233	0.279437617431782
NGFR	5.13608396311691	3.27853254224399	5.53563346212859	6.08901975164074
CDON	3.5524580744892	3.85072925952243	2.82537135142279	2.7327733606938
TAF2	9.11582337733596	5.54184004900466	9.66329991233785	8.72354133211627
HIPK2	18.867099759331	15.7046387052909	26.9182126539025	28.5181237947045
TNPO3	21.4241483534207	18.4283070256586	34.6477588969091	33.4788735431811
RFXANK	10.5026726932561	13.287611360007	8.74566008527091	9.35695131533618
TMEM161A	4.33094553427516	9.21528670142069	6.52523004650668	5.38496133035135
LPAR2	0.715260014997825	2.02921850116519	1.00903399925479	1.03410672652272
CTSA	19.0483578447679	43.6285442946043	12.0359009031329	9.71782489156922
SUGP2	14.5991427718734	14.8177522460498	21.9731094879761	18.8993547243297
SLC12A2	6.2627730495496	4.67820113007747	9.72230373565541	8.97751518496852
SNX24	6.80470842437367	4.2585007982199	14.2299375038568	14.2362997010192
CNN2	44.442273853692	53.5028927447134	62.695753127908	66.395420522257
ABCA7	3.90613293716991	7.9500158322212	1.53814070038189	2.35717503146184
DDX20	6.61032238482788	3.26515719949906	8.35283675581815	9.24986332397646
BTBD1	14.4859168304908	12.6917420047691	20.5125551157694	16.70544970445
FAR2	0.262610096062776	0.279387873474046	1.02249773142004	0.683416310117396
CHI3L2	5.60630712817718	11.0113586648964	0.109508515366772	0.187049350229905
SBNO2	24.8768570263053	57.0392311865403	18.1704089290495	19.316435275767
PMS1	4.16863433750107	2.21748116372287	5.44708152175636	5.31122068635026
HMG20B	28.9207113142237	36.0597967513254	27.8473501350987	24.1822430636438
TAF11	16.6380947792532	13.3954107387044	20.4775147970285	20.15417286839
ANKS1A	10.4838662372412	15.168984693674	8.83840528997537	6.8814306844086
AP3D1	25.0295267194565	36.0321352854846	26.4857992134586	27.2538000185095
ZNF76	11.8258289119835	14.2514564936745	12.2066212281627	9.25989337439519
SLC9A3R2	65.645422446899	110.721020753717	53.023457603657	55.3248069681884
NTHL1	4.09336732862953	5.59913993840024	3.2172820684058	3.88903566726293
UHRF1BP1	9.46557258442822	6.10322076450571	9.77219079859634	9.53810725822459
GNAI3	6.06587380055563	4.33936435941374	8.50710645877936	8.49017326507526
IPO5	24.9785078135938	13.2871741894618	39.3502183826021	38.0889740099444
OAT	21.3902434237248	22.756834991668	36.3173613705808	34.9276567088097
WDR3	5.67010339869808	3.23687505927955	10.2542601435509	11.5367730866942
PKN2	12.9798381147061	11.3979882173611	15.9218162281135	16.5021263056487
WDR18	14.4690697985135	17.3176623466006	18.6258172420778	23.0981213954176
TRAM2	70.041226077798	41.3613362849688	126.70160063393	120.892285785352
NTN1	0.111309981967388	0	0.263806350925332	0.225301230510876
MCM10	8.98861779023669	4.71214747291109	18.0613755721395	16.4986855363221
DGKA	2.36482769520573	2.07192843535515	1.76617992233731	1.68939530613912
ERBB3	0.656494908660512	1.22226547511856	0.611247576725747	0.118643183377135
ANKRD44	1.70428840182155	0.976323875226169	1.65340447033531	1.1751487455321
KARS	20.7991395259146	16.3635381225572	38.1098613264423	41.694979699157
ADAT1	5.22653216487488	3.03297147800102	7.45362573644795	5.77034319623643
PDIA5	4.58381687030864	6.37718419783054	5.93922920335558	5.60761265432831
TBC1D22B	11.4926431063775	14.4102648327978	14.8000979939222	14.8355384413523
NDUFB4	37.6120494916802	57.6216412930125	18.7833094493358	21.9689742402546
SPEN	13.4680221870209	12.3952676686565	17.7511046351224	16.5819047305824
MYLK	3.20517713221383	2.11416976967609	3.33695423004331	2.47454130922862
ZC3H15	21.8263024096616	7.25648536016671	24.6326994352478	28.203151388185
MAP2K4	8.70395748037255	5.82059699581684	10.5458003514695	9.70764522412994
TMEM206	8.28988157396243	3.6315629662239	8.66785829421616	8.31922418930331
SNAP91	0.213649560937555	0.454598641818693	0.379764532692014	0
SLK	39.6499584436341	37.3486648261235	29.6242461405492	29.6801858363299
CYB5R4	2.72840578632279	1.72594142366878	2.87116513996568	2.49473552167037
COL17A1	2.21130287861139	1.88206384484042	3.36909951571907	3.29296315633242
GSTO2	0	0.152380584957974	0.181851909149034	0.124247073683608
SEC61A2	3.26579393977556	1.1581469229071	4.05427593408441	4.09206277686313
TLE2	0	0.374385285628545	0.0595724877222243	0
ASB1	9.01298404863656	12.0370174384232	12.823038278249	13.0307681616529
FAM107B	15.9934000789085	11.4152575179523	21.7283158908341	24.2644055595407
ME1	3.58301911992384	1.79385082571114	6.92189540966097	5.36308015353143
TBC1D1	7.23707136521271	5.35613032194177	11.3192343671939	12.9197697784279
CDK13	13.1410286355951	11.5233952773264	13.8329840692368	13.2877865111292
MTHFD2	4.66852806503714	3.72509515408969	10.5211374240162	10.6728874112873
SLC9A7	19.9699626633301	17.4788261607391	17.6824835790867	14.4974898560529
FOXJ2	6.88373388004577	8.64416140426466	6.59077417175253	6.46086756583506
YBX1	391.322583749432	444.13074257497	407.009391221066	454.102518139233
PDE4A	9.72836848566105	16.1503931115156	9.7184276114804	10.9429217368176
PPP2R5A	10.5877181827913	5.92850111124731	12.3893019524709	11.1180666722928
ELAVL1	20.9388701917851	17.8212993439018	28.6686345306385	30.0366675465146
TIE1	0	0.225839226675839	0.0898392984098976	0.184143295191974
DIP2B	7.6802490945428	4.52319286597915	8.42785397821736	8.42708985066447
SMARCD1	11.2051831788795	13.8343235627529	14.6130755630394	12.5601550641464
KDM4A	11.6766796725283	8.76895465990757	8.79053563898349	8.69913291909325
NFYC	8.6587458910755	10.0952773513727	12.007605662985	11.832666950896
SLC9A3	1.02118809184023	0.543215157516372	0.475402579886051	0.516743713385168
NGEF	2.58194900668304	3.55481949915535	1.13129147483786	1.4053358620665
ASPM	27.2136496199503	10.8310725730421	37.6507315182943	34.0234126034289
ELOVL1	40.5266457640172	47.0354555655002	61.3618247377693	60.8050905309924
ZNRD1	3.28931303193444	2.0585073302942	5.96143442086958	6.99355039269629
CLDN18	0.366232791184453	0	0.247993510744682	0.0529491073030531
ZBTB11	5.36509310063093	5.30015673780605	7.57406825999417	6.2884918754365
ATXN3	1.20926166637459	1.34012462180702	0.955322849702229	1.10727131136262
GOLGA5	14.015767820443	15.1406181642325	14.1265984823135	12.7817055990435
LRRC40	9.60789631796662	4.19353060573666	8.5494988924376	6.62488067934594
ISOC1	6.95842303250461	7.79261744004157	11.0357112281384	9.63673752915567
EML1	0.638715914055817	0.50964190921499	0.500083554367156	0.85418292442143
TRMT11	5.0183422613602	0.561995458501139	9.30021760740652	9.16472281052102
THUMPD1	5.02732107141988	2.79052659597243	7.40051393392837	9.13288617152123
MSANTD3	24.6804649503399	18.1244831083168	33.5355380906953	36.945552953111
ATG2B	3.36543598882452	3.17125465451414	4.26479028425048	4.58763276430026
ARFGEF1	7.12824495063502	5.79115714168722	6.82344056789021	7.42021565021845
ZFAT	2.79406814847465	3.56709252255386	2.17579475129197	2.19292594965229
MTFR1	5.21856014398931	2.61269005550756	7.35328349908433	6.79038843365402
STAG3	0.993347242080167	0.880675628199968	1.0089634621	0.718079469891108
FECH	4.12984171413902	2.36583377678883	5.67369012341986	5.97083159482674
MYO9A	3.2975960006121	3.13505391307257	3.72357609489479	3.89522213760751
PFKP	74.9277757646605	120.666328449147	68.2464193216404	71.0297602881585
IDI1	11.0859655709889	11.3730092368174	12.5672387201697	10.9905174077689
SP100	5.01139275050782	4.55279567031118	5.53818762285547	5.35668049251017
KLF6	52.7747477428595	52.4526043097243	45.0230017153072	44.9771573278021
PLPP1	4.22911675534428	8.99861775814324	6.98035305913045	7.74485752059737
NEO1	3.76384617969781	5.02867194171957	3.39329792667958	3.82183355755978
TRAM1	48.917292722466	35.47469527759	52.1365109353992	48.3674666515285
PHKA1	6.15386438100491	4.04725233342631	6.85672766636911	8.57358616204712
TNFRSF1A	33.883620086264	55.4881059063934	26.2176510404125	30.367535957758
CACNB1	1.1016926647697	3.19657693128291	1.57678986497588	2.78016401018343
EVI5	13.7359422889867	9.4987825924528	16.4370614326165	15.7879957841467
STOML1	2.30921660515501	1.44514652840844	1.26474082766741	1.23725072069193
DHX29	15.0082723890545	9.58027746114109	21.7484127420284	19.9627306114257
DNTTIP2	15.8747960237847	8.64556652278585	18.1399057021503	15.0003926650325
METTL22	1.46333383247677	0.732623108004877	1.58834225169828	1.07027248151701
TP53BP1	5.85194386837571	5.00392692516564	4.62923765342048	3.58982801541352
RRP15	5.76829422218213	4.79439231056725	9.50557899772415	9.22575895761633
RHOA	228.39195986259	192.044861713681	266.826418408051	280.315280988066
DHX8	10.998795156449	14.3018237944947	10.7062173774295	9.23188348617326
PMS2P4	2.01082532518256	0	1.81549966356484	3.4886468434389
PRKCZ	1.02349499265011	0.989895091257245	1.41761612676865	1.96402634265542
IARS2	46.3994524014915	33.0302204769493	48.5727890180527	45.527841785831
SYT1	1.09407393732344	0	1.68543172108355	3.0370316427843
NAV3	5.56215108490274	4.48484880109191	10.9126341025957	9.02355763222134
IDH3G	20.3968884659667	35.05387204718	21.0716900590789	22.4572812998698
ROGDI	1.7361999821017	3.28377471271912	1.92678096930738	2.73328381223363
ROCK1	14.2571429966902	9.79459015589855	22.77175363127	20.7050877977277
CBFB	14.282103181526	13.546962456919	22.6338373835262	19.7531331860816
PDK3	5.79993155018644	7.85333913437955	3.97203706541529	3.20170186497423
HYAL2	5.47133256797016	9.9786652367529	4.73697615738165	3.48054461999123
HDAC4	2.71058291141456	2.48794817729634	2.69021386599642	2.47428548399695
RASSF1	11.1888443290998	9.44085229906747	16.7531972416048	20.0812688245736
FGFR3	0.440933976974249	1.25094562132235	0.7215615905304	0.637492355200185
IFI35	7.5622523633323	7.66227969269166	5.73037210078564	5.41460308639838
HEATR6	5.10830043578972	7.45325119162562	5.16389938714764	5.19092686304624
COASY	17.9737462102132	26.2459684612511	22.0746207852843	17.527835441352
PLEKHH3	5.9170652916747	7.55411759334448	3.78134598363248	3.80686773555909
MEF2A	12.7221603245245	11.5702083059216	8.73635478898469	9.01870484420177
OTUD5	20.9666233795019	34.9322733907431	18.9188256630878	19.3889253390456
TFE3	38.6515401053459	51.1805576904901	41.4215171022594	43.6019765419762
TBC1D25	9.9263569213764	13.2454198400707	9.88303762509502	10.4594234696204
ACSL4	31.454344291658	19.0885721672351	50.3981574571516	49.2229428446135
INPP5A	8.8188381773612	6.9347146026058	10.6126634745151	13.1935573793663
GPKOW	19.9851257921895	30.3742091951104	18.9874480456785	26.6532796853624
GRIPAP1	12.2552273875084	16.3529916633879	7.47225002225517	8.37866797802968
FTSJ1	32.6549070914049	33.6884185708761	44.0149624649863	39.6292357695191
PRR11	26.8175756603596	14.4507214586653	37.4096387476656	40.6856787645499
REEP1	0.52824655382739	0	1.14017090860032	1.10740400627129
ATP11A	6.98437107778405	6.49488816855136	6.63874276232924	7.16573035060586
POLR1A	14.3475265084037	10.7352398256775	23.2475342950136	21.2752090295277
LAPTM4A	114.27742829549	71.4710360071233	96.7283013838553	91.425095820577
TTC7A	6.03237951920744	5.00369247625061	6.49069215235128	6.17894518552192
IP6K2	8.46424932399631	9.13942116545416	7.33551928875029	8.80363642548701
SRBD1	5.06991043336417	2.99656646851945	6.43701689435404	7.08562959810451
KIF2A	12.7989691833293	11.0833415202937	21.1126942965985	23.0229905613066
PSME4	15.0548462486897	9.74286433964381	23.2778754099737	20.6626122864878
IFT80	1.38632510223969	0.632098027889086	1.49193587335111	1.88978500322869
SIRT2	4.45198794682129	7.28679844168411	6.58971831209982	7.92194870189638
ERLEC1	22.2028629655575	26.8292122048345	21.1134135739131	20.9247027749473
PPP2R5B	6.94497135415542	16.5685450191405	7.83794656293175	11.7447895476358
PYGM	0.142640356333636	0	0.0241471296348466	0.206226195880191
PITX1	19.2243530091982	30.1406279794259	30.0435203154933	29.3740111764724
MAST4	5.76139708162473	6.69607536074441	4.05703864340917	3.68186623893203
ADGRF5	112.610249940199	132.080764231105	39.6823180223021	39.4202520848932
NUP133	10.7508599622699	6.96208847603714	15.2522127368935	13.8876451371764
NUCKS1	143.161998174496	91.223384422607	156.675943029049	143.301347526653
VPS35	16.1326052494013	10.4067031219213	17.2883301081812	17.8361186893856
DNAJA2	13.7469256189513	13.1328297074422	15.2691048950213	18.2931063943666
BCL3	24.7642049609673	68.080844038167	3.45026135167763	3.86551348441907
KCNAB2	0.745218811514411	2.37848927528015	0.492007264079679	0.172387276136645
ABCC9	0.244659647003388	0	0.144961771518284	0.389095712757284
CLEC2D	1.53189222703286	0.869206717474811	2.17836473215575	2.33289641663531
FUNDC1	9.14142177852831	5.40302996200166	17.71053013474	17.1813986785518
MAOB	2.94911773738294	1.56876629197655	0.499246707898323	0.781690729745523
RORA	0.917301380736647	0.70975013303665	0.169404017903058	0.168790816238371
TGFBR3	1.95885109219393	2.77866565581723	3.15027253511165	2.14764742177622
HES2	1.57682622133791	3.07554015480834	1.26794536795575	1.32984811757992
ATP1B3	29.9704280278113	22.8169286189452	44.359071452688	47.0673303060452
NEDD4	5.07661371533028	3.65602849665795	10.29962276157	8.44624695939392
PIGB	0.938562238966762	0.665683744327637	0.847393061813621	1.31172028924252
MAPK6	13.3467429223138	15.8560490741484	13.3871074323172	11.288404861284
GNB5	2.67061951171944	2.38664286954814	3.27320859129784	2.7336738032961
RAB27A	6.08449554239006	6.20350740721953	5.42908898053992	4.94821452370013
HDHD5	5.32580829643842	5.51292951795485	6.94467241140269	6.617780242585
UFD1	3.49715423999623	4.32625853756887	5.60355758395679	6.30249539125535
LRP6	14.9837643463025	11.5536088696989	10.0996718732027	10.4341038576298
SCT	3.8824678409718	0	4.92937920947422	2.24527362115679
PHRF1	21.0598138581263	31.4460277351651	23.4966221191696	21.8654389513277
ELP1	13.7446294548689	13.4979266372149	19.0319027851505	20.5510473682518
NUCB2	9.71544954223838	11.5966622626344	8.71823323709654	11.87661132792
PFN2	10.7399895275255	3.95520640997459	8.67112193964255	11.0485084948057
PTPN3	3.12772696903501	2.72254328170337	3.59807693453127	3.92591540171552
SPTB	0.192388739479512	0.204680176464672	0.276835431368793	0.0695378203140557
SLC44A1	5.95384034830592	6.08582167146197	5.14822874322379	4.28708546083675
TMEM260	2.28708455953248	1.3101862676212	1.93586614491175	1.98396902738591
SMG6	4.91433464918915	5.87288981600252	6.88338251255895	5.48936850925797
EXOC5	14.4075834432564	8.41540714399718	14.4714813639763	15.6348713537499
CLTCL1	0.919135336219715	0.752198120891663	2.69303332272002	2.04440776530845
FSTL3	11.1195296756101	12.3228544454521	21.1376666486212	15.942394407542
DGCR2	12.6760323799793	17.5316513682291	12.7250978871943	9.16336022907431
RNF126	14.632550421237	20.3241092157606	21.5025837941882	21.9781203059515
MNT	4.96562654775071	6.06231352175553	2.46672280422773	1.55352972022982
ZXDC	3.57322138795977	2.67133086635651	4.2342945293181	2.98795044011629
JMJD6	7.49890630567329	6.83828617036987	10.8609856946425	12.9068438810424
POLB	3.28771083367242	2.94548033778483	2.95858795027478	3.05211756368403
WIPI1	4.80344125298363	11.109404639683	4.20721501253067	3.92526891882128
GBA2	10.3548642604307	14.4787253872436	11.5944582147142	11.8483411544929
NDST1	23.7849538411597	23.1627764058912	28.9679270618257	27.9629520020561
ASNS	0.478445531917737	0.339341814448499	0.188987198423837	0.507265521816904
AP3M2	4.07547771451916	1.92704625030983	6.22848583988696	5.04113298210967
ST6GALNAC2	0.917355216136655	2.43990926947719	0.388240325084477	0.862089403604261
TESK2	1.49712260815318	1.36523279653949	2.5344309722402	0.865802380704951
CFAP20	10.1712483816954	6.36533803523395	13.2177930768908	14.9648668573058
CSNK2A2	10.4953142244141	8.3196489164354	16.234326825027	16.8697926288812
PTPN21	8.35759471283288	6.13210296120091	11.2373316959734	10.777677676894
EIF2B3	10.4147114467581	5.31844426866513	14.9155991488787	14.7562068021936
CAMK2A	0.115527091853307	0.245815899734645	0.0586716354688638	0.10021587138334
TCOF1	9.89068837905309	9.24915561734318	18.4073282301366	20.2017886856227
CDC42	124.800083550704	77.311081750896	142.20615103761	146.744668811319
OSBPL3	23.3321937731883	15.6775918275207	30.1731561369258	24.5516512559382
RAD18	6.30824575736303	3.89686669062368	14.0549780627689	14.5336693326519
ATP2B1	25.1474963242046	18.7915936413601	33.6896820140107	36.5740952709976
NCK2	9.9801497744847	16.6850624920221	12.8322127140012	11.3371299315768
MAP4K4	58.0938716971898	67.2402358290954	30.3281487983355	32.1878867229643
MGAT4A	1.77069561345256	1.25588185534211	1.39885851543625	1.51468536654674
RPL31	81.2200740912398	45.4235182707724	72.9428953067919	74.0033035393844
WDR1	93.5884572581669	104.492956535342	123.135099115193	134.861856610908
SNX13	2.6830600635684	2.30199747741513	2.90106186341964	2.79045472060505
ARHGAP10	2.64147825968153	0.983583463479547	4.8741247125263	3.30342585612988
RPS6KA2	3.79250649708904	8.61980902806005	1.02139751180177	2.99079271628067
ING3	1.90772585511503	0.289943955383211	3.2064600166576	3.62499296948559
VASH1	0.437091119592642	0.465016236040623	0.369968787176779	0.568742795146913
LMCD1	0.778194539866199	0.993494709770907	1.17246877232138	0.810069146559744
BUD23	5.45568838227193	4.75757736457724	6.58615696492439	7.37048374316669
SEL1L	17.2438596774034	18.6618473101194	14.0421558348851	14.1417709916295
TRIP13	7.78347555646509	3.82188484559342	14.1561801365114	13.9654757846277
ATP6AP1	22.8393086689109	40.549053976498	18.6424196360271	16.2789233337372
TCF3	21.8522914450487	30.3348140741618	19.38672954884	19.9698254892245
TRIB2	26.4808339467155	41.188093487578	12.2950836794985	13.2095789492316
DAZAP1	17.5287030303021	13.8015969789064	26.7717633249079	28.3792483081035
MBD3	10.6868082291836	19.2704625030983	17.6774010421899	21.2120400805654
HLTF	10.4969710700378	7.27776655339872	15.0346065888964	15.1080749662649
FAM50A	44.0078561623516	73.0265699796026	35.18812480954	39.2957870435919
FAM3A	9.19820450828901	18.0890221234704	7.57333654772182	7.21345900433826
CPSF1	21.1790155297281	31.3706753465705	24.800167917389	23.1765707164122
CYBRD1	20.3154480303092	22.4895902858078	19.5426648242069	18.1389565505181
PDCD2	10.6420146147453	5.36915673524791	13.6509398923271	11.8963791114797
RDH11	11.3307832749202	13.6985119913743	11.4653179641312	13.5894392465719
PRKACA	21.046463852768	30.2648823818802	19.9874131865406	22.3365257604729
ADGRL1	6.19493101242372	10.6876478145498	4.29408346547482	5.44651474909454
ACTN1	58.2381137376264	62.4568094201562	93.9938815088992	97.443100238346
ZFYVE26	4.79511722775824	3.65765795033659	4.32678096153136	3.20472567186313
RPS6KA6	0.167135171700268	0	0.127322003575693	0
EPN2	5.83942855968636	10.11750189644	3.44576166038813	3.98004209174764
PTPN18	3.07625396128264	2.61823308515425	4.35363044971159	3.20225636824145
LIMS2	1.84173624693678	1.24689224503081	2.69265959881259	2.78377420509277
SPEG	1.50746406287649	2.11022862000009	0.88646256604548	0.814428815178396
LNX1	0.868723371927489	0.528128483272686	0.336144915874015	0.394736751038307
ALDH3A2	12.2138097032151	11.7064254558469	9.66759897120918	10.69052070758
TFRC	23.6920622186043	8.24217252248343	59.2158005677034	57.9052565328497
SREBF1	12.7410700554532	31.0637215760561	3.92435061149773	3.76090321810329
TRPC5	0.121680358776818	0	0.0823955147875807	0
AFF4	32.1378432515531	32.1168689039865	32.2491446279664	28.4968092801869
UBE2D1	9.17157850556591	9.97437149095395	5.58945787125923	4.12535213525795
MPP5	13.8961530535892	6.74355982515778	20.3602587226962	22.2290563163343
RHOBTB1	1.46765464758901	1.24913677617688	1.63980009893354	1.01851288412731
SMC1A	33.8167985343401	26.9649537857524	42.8150719494553	45.2075478182752
HSD17B10	36.3210960082303	24.4052198211885	51.5626328214706	41.2727606629861
MARK2	13.9696921356254	15.9676480206247	16.3001129608574	20.0635301166467
HMMR	2.5271551342911	1.53634937334153	4.36981451669142	3.96687824225719
CHFR	2.40605556513544	1.8536301425077	3.43407374179731	3.04679186251561
TRHDE	0	0.126507764298583	0.0301950257852312	0.154726596403566
P4HA2	8.3567585850134	12.6247368406413	5.00799880731057	5.31608539095344
NFATC3	3.79208561210521	2.40344639645161	4.6029183924216	4.922595408456
TRNT1	3.99152592639236	1.09588095930994	4.33763930582149	4.728380230999
ACADVL	60.1690740674018	85.1437559389208	59.3102095897428	58.8667822512168
STK10	16.1137589638836	21.3042250656294	18.3004085045512	18.1399222879389
FBXW11	18.9821141509374	13.2825213170226	22.1920174717222	24.1653763378725
ACAP1	1.72333230941397	1.22228900420542	1.16694965573431	0.747466444019384
CRMP1	3.17238227500323	2.33658080891509	3.77995260967616	4.90408939561783
EVC	12.6234520274238	13.7471888526755	15.5646458810623	11.1228681536055
DERL2	8.45558451804506	8.28560482585065	10.1517731931289	11.0024032926494
NDE1	8.24953979562078	12.0678124942298	7.8555273904248	6.03804261364425
TMEM38A	9.93033205514451	9.5585982975019	3.12199484574753	4.17038093726676
AP1M1	11.7665440363013	15.7793589524187	13.5082346583975	14.0811981275352
PVR	28.6700225392137	20.1912719006249	40.7416903755941	37.4805650263181
XRCC1	5.95670911594025	5.68169447348506	6.67625201519075	4.69209608861863
SCARB1	2.38635602471823	4.10116566990432	6.54134543229595	8.6518882373706
CYP2W1	0.512435351531078	0	0.216871353608314	0.370433711388111
MCM2	15.2186086422426	10.4855374611412	27.9713610956211	24.3077664371258
PANX2	0.229043073790406	1.94941042342755	0.581609539222296	0.860977747377821
SELENOO	6.01347113751874	12.7953261393827	8.2458104694074	8.43331613397253
TP63	0.190633650361642	0.405625914507128	0.112951162996807	0.0551227626337124
ALPK1	0.518817406416272	0.613293218404894	0.468421008530321	0.600075562522553
LLGL2	0.628833140003145	1.1468715008482	0.684341683146123	0.311709500067032
PDE8A	5.67600453190006	4.60086568613157	6.43632156278393	6.53893946491217
CLCN4	9.52345514150882	6.68037023140992	21.6317627279923	19.8210135955191
NLE1	4.81204278806884	3.32074197335105	11.1844483209363	7.82208448798389
SDHA	20.6799420297117	20.9191295324699	26.51456803176	27.0067607112135
SMARCE1	6.89735100653863	5.074887314881	4.45227326312445	5.274926309476
GSDMB	0.360961023656819	0.256014865938707	0.366635622150902	0.0695825694617599
KDM5A	9.63697170153384	6.37665676550916	7.93821259312831	7.93496521948889
PPP2R3A	6.61807935275517	2.31481605211392	8.93213324970032	8.80805055618787
FERMT2	12.1059088319843	7.46113359594109	13.6247809651667	13.0363066535085
PTGS2	5.93312413275857	10.6159438194379	1.94031741895037	1.40366887608473
IGF2BP2	16.0554599353894	16.6023072302301	28.8562839873052	27.1175470348266
MAP3K13	1.74484988210671	2.39525910380744	2.11530232923076	2.32736137970578
ST6GAL1	1.16461307217436	1.15641727500562	0.262871495380113	0.426555369946572
VDAC1P1	16.7568777098547	5.34823508267004	18.0131607244324	20.8349742038712
FRY	0.308685712482769	0.109469064689939	0.304829098109412	0.11901088274343
PICALM	49.8184588536287	41.2088252281026	54.6637984805956	53.3241899558497
NSF	12.0662911621012	7.85333913437955	20.4266383225765	15.9264144052564
GLI2	0.871056332118315	0.205934856745411	1.63842600069706	2.35079322329534
CLASP1	7.97149477446001	6.15540628407192	9.58775852683148	7.23101218192582
MRPS34	33.6787274153944	42.7208762847858	54.3822415175394	57.6812225993078
NOTCH3	0.378162452042708	0.321858161245064	0.0512143294490828	0.0874781930320827
CLNS1A	12.2231789148365	7.90122534861358	17.9158029735281	18.5220405145994
PPP2R2C	2.93527738270471	3.28716630434456	0.666897095919734	0.982764905281282
TEAD2	14.5436203049558	28.9163636416039	5.85239719567778	5.65311677165751
EED	6.07604003618449	3.87853764262046	8.21160382677463	5.68070867291251
CDHR2	0	0.282679091878845	0.0674701866367825	0.0768296695347218
TSG101	17.7669171737933	19.6896038469401	17.9835669331107	23.3323641162878
NCBP3	5.648017321854	4.31405400879594	6.56219002086358	6.04406972641809
ATP2A3	0.103074367459428	0.219319278016548	0	0.0596090341900032
CA12	8.45245049857952	11.7832303640065	0.838796593500576	1.71365988192077
MGLL	4.57156552844581	7.33286689616266	8.47724402399066	7.3009176939783
NTN4	14.1552578100146	13.0637638505162	8.11276898987974	7.10123025260726
BCS1L	4.62587023609129	2.237004710518	7.47503375831485	7.2351766273944
NUAK1	10.1382935915788	7.98165068273664	15.6867927194649	13.5437288509077
DPP8	5.14899417318971	3.55326871029611	5.71288547301125	5.57316448585147
SLC24A1	1.64248391819183	0.998525616491456	1.01951977749451	0.520164942285828
ZNF532	3.74537459112743	4.17440689910017	4.90124903943939	4.16007813515813
SCARF1	0.286430806247869	0.609460908433003	0.484889549329453	0.289880619703875
LMAN1	28.4532625443054	31.2764134286285	27.2475861099786	27.4449612601751
HACD3	13.1146120264361	8.52060185074293	14.5240612615857	12.476501783958
ZZEF1	4.60893288414646	6.66480317645576	7.43871201425682	7.16810461834354
MYDGF	86.8002270882343	107.211183683432	51.608661473208	60.3594579341908
ANO8	16.5529277622312	24.2903038098906	7.53693071819347	4.41501333358818
TUBE1	0.815134507268423	0.867212266380648	1.03493634915678	1.00172755419744
ARHGEF10L	2.36315491714773	4.06129249721496	0.784715298486595	0.867289714607
TXK	0.818538726840829	0.435416988297254	0.796764865310176	0.769226086510945
TACR2	0.247471826854002	0	0.293255997554231	0.858693986774697
ACTR6	7.82602880296597	3.56829531872871	8.26449918970017	8.45908161676576
TIPIN	4.89994217170924	1.09747207504034	8.73153195725378	8.27735808830451
SRI	14.4211184520213	11.0608452405971	17.174296882289	18.1344131672425
EIF4G3	21.0274717206113	21.7407205194657	20.3678496931693	19.2254478563558
NUP37	5.90041719130508	2.59753914668052	10.6430548361259	10.6486538020585
SEMA3A	9.4772651651083	7.90487902945632	7.08492398853551	7.36620341573411
GTSE1	16.2465079314216	12.4733315459411	29.5446677333899	26.0556540661681
SEMA3C	24.8241326838907	27.73664567443	29.4359751210811	24.2545432176972
TTC38	9.73004167970769	15.6331492410895	14.9925870064791	11.7707434177888
ACAT1	12.8509407422424	6.76830132238567	19.4502145412227	15.452339767381
GRAMD4	4.65419276903395	3.40418538731806	4.16106204875903	5.13080643459022
CELSR1	0.943179560617154	1.65272129994947	0.572925817224849	0.465237666229856
WNT8B	0.336407014629659	0	0.626441941204015	0.0972739281893211
ZNF638	7.63234539011628	6.90802979413016	9.78683706123444	8.25129955942431
SLC25A40	3.4958256981787	2.08273459625594	4.14258004811157	3.15381181542925
TIMM21	3.41057802850345	3.7736138985762	6.16626721848745	5.04927892684107
RASAL2	6.24403625658161	4.05173365026345	9.45332281655363	9.55248891215041
VPS9D1	3.10891896833944	7.93810387999567	2.73675452493329	1.1986145643865
ZNF37A	3.39355358139226	2.17767914207682	5.98192686721214	5.57607490585541
MARK3	13.1853690763855	13.4326459212774	14.4478324930301	14.1413600537103
SLC25A3	54.229294797171	38.5759090405295	81.9872790962837	78.3342045021571
FNDC3B	22.6479241222145	27.2277694216253	17.4206564363881	15.7603995470905
FOSL2	48.3455940275601	76.6762198354908	41.3919083732868	43.1724989030477
FRYL	8.33295049684708	5.66049277402282	11.5965403390375	9.75119576683549
TMEM131	15.8130209245649	15.0187172933755	13.3013138616281	14.8722359765649
FSCN1	25.0173103837267	46.2702490575816	20.1981713653646	22.9258735022667
MOCOS	6.10835013604256	4.33240249970151	7.37248659350434	4.87357712371296
PLD1	4.25444080777149	4.23233845565365	1.28143159043708	1.32605416563304
WDR62	6.46892621236907	4.63969652184572	13.1658549770796	10.6346724691497
DLG1	19.8919568574252	13.0549894936793	27.0598318752975	24.3147152358214
RAB7A	66.42063679943	70.6641547617755	68.3059196662998	64.4985217130941
BCAP29	6.67485284539533	4.31471361646254	9.61184980638683	8.7952566394226
SEC31B	1.79010233030446	1.9044693668028	1.19701075386527	0.802307713077756
SART3	10.3578752825156	9.98003762916615	15.9299421208716	18.1114930258943
TUBA3D	0.444613025593141	0.946037411369252	0.752671168405324	1.15706059262992
EXOSC7	4.63850896714033	4.42435416114022	6.74221889353479	10.4525018486946
KIFAP3	5.56632643250617	4.55534687636018	5.19476161769822	3.87938899469055
MKRN2	17.4629259279666	15.3937028503068	23.4387827439255	25.1032312657565
MCM6	14.1477203549351	7.34224275555155	23.0155803633809	22.9488991535914
REXO2	17.8631306259797	18.800031909957	27.0208339018608	24.9374692659624
RBM7	4.95587049072684	3.64281393582666	3.7982164014054	3.90822833866543
RBMS2	19.1981158430615	13.2159536011967	31.8307610887533	27.4296574399359
BAZ2A	14.9673082456955	16.7543416182026	14.3984105599469	13.3599744274089
PTPN23	21.026085242755	32.1007370820505	20.0897134021835	19.7851364202387
MLH1	12.0695064818433	9.84446744548853	17.6056435027393	13.3200285449912
UNG	26.8475600487302	18.8455664463491	50.0880231976009	57.8632465020712
KLHL20	5.84560567029252	5.33063393289162	9.13244556316601	7.29238904248067
SLC46A1	0.181294109440633	0.385753453270749	0.890030295642754	1.33676567404034
PLXNA2	5.87737058982321	7.78865921334682	8.81500770904017	8.42283092879712
SPAG5	20.2552434071752	13.2611209067374	31.93754879191	30.5610790528835
ANKRD13A	11.7931941520458	6.78752882328519	22.1571236150919	19.9013722273636
TPD52	3.98714337993176	2.76644098457008	3.81505205622843	4.0852913776678
ACACB	0.538807843080057	0.416895631401052	1.21893811434279	1.43052024611654
TRAF4	7.729456210812	6.57862394851203	9.65669248268539	10.6833694917901
PAG1	6.57444840057875	6.44589366037368	4.98653013598885	3.80207542524835
GPATCH1	3.48280203381294	4.04215984857771	5.8691244972697	9.8876087006557
NT5C2	11.299517537165	8.50296076758609	12.3636020048333	12.9098878535326
MCAM	8.04113387919947	6.11062159809242	8.42683419695619	9.05142945052839
MBNL3	1.28131941370214	0.991404399290476	3.08604433958492	2.07143470524708
CAMSAP3	0.29328859232109	0.624052748552349	0.273074381800388	0.508836003308597
RAP1GAP	0.370369217149178	0	0.0626986200058232	0.428377139188558
XAB2	10.9470139680386	22.9692943760181	13.9503646842402	15.3433437152173
ARHGEF1	12.0115534709454	17.5054166670688	16.643218965939	18.2462280418705
STXBP2	7.29795893367562	11.0201760219011	5.75878237798681	6.0924807826568
MAP2K7	15.8807649588438	21.4497664112476	16.5278396242561	16.7308887705966
DGKD	7.12600330160559	6.80767398098402	9.79842132413182	9.69286759296132
RARB	0.576541748632274	0.817834884159083	0.227735452793669	0.166710199893843
TOP2B	29.1531966404143	22.2613058768626	31.3229262355035	35.2828181198889
TM9SF3	42.9599581101019	23.6513353000501	53.569394583129	55.9429147569915
NFKB2	20.7570030222161	39.1090684368188	15.1284890564452	15.5777123894263
UBE2T	32.0221572911702	9.9365018625131	66.5193110299339	62.8866355356675
PPP1R12B	1.14655251348078	0.861038179335363	1.20453822782558	1.2091164509775
DNAJC10	6.084814837916	5.26193503714096	5.89954244349274	6.52034246305204
GTF3C1	12.1672149930611	13.0753138156726	14.8239504509097	13.9662544161888
IL4R	10.7284957118948	15.1330673937421	6.38728450943272	7.14552425328274
USP33	9.96208248700353	7.21138144711566	13.5611369058562	13.7199265376064
SNRPA	20.1621932224292	16.6480145563616	21.2433068956198	19.3173414089614
EXOSC5	27.2164126674576	16.2555675630975	32.0899936332895	29.9603698823109
DYNC1I2	25.1206832956425	21.2516876895191	21.0324379288331	16.8904832855456
APBB1IP	5.71106045635038	4.55694885717578	8.67105167749461	9.85670043711294
LRCH4	3.3249095754213	6.41141645476365	2.60324279047284	2.46362795840003
FAM76B	6.93793533250124	3.2527277695771	5.6535296540835	5.10036088222061
SIRT6	8.66764079889721	15.1881944507735	9.36493614579264	6.33945393788402
POLD3	10.3194134335198	5.21488523674532	13.8881768925753	14.2108943979589
CAPZB	64.5103566337136	67.6980631835606	74.736574322074	84.3215351421678
GPR137B	3.69246400120142	4.58309852038824	1.7710753539107	2.93616444308485
NAALAD2	0	0.208404712347403	0.149226864405919	0.368176588415495
JADE1	6.53755018637512	6.12722181888689	10.7641788437974	9.83441651646016
SLC25A43	7.75496465699086	7.76509936882473	11.9697670434873	15.3010171524611
UBE2A	21.2770422960308	22.3498648792094	27.0144182074938	28.5033996584229
FGFR1	10.9667944967693	11.0721691489392	12.4179362028938	11.6975077784546
FKBP6	0.575529862209671	1.22459925748729	0.633292460609648	0.915296840702433
FBLN1	0.292584055551615	0	0.610877632163805	0.22560607970992
CST7	5.34778634869341	6.50222702523899	0.905309644062576	0
MAP2	0.24586611814096	0.653935367838076	0.270542276190885	0.177733831936886
PIAS2	1.82416401383025	0.517521920477457	2.35379474410519	2.22708289517948
ARAF	27.7363063241589	38.0614802601861	23.4429282936342	27.3729659446064
MCCC1	7.07038635515091	6.99730517643168	9.26919508280951	11.5059231180918
LAMP3	0	0.396165561679262	0.189114548288005	0
NEBL	0.364247934984977	0	0.0968980064320257	0.135416934746054
ACER3	6.73292219756304	6.80492487182971	7.05248070268059	7.61709474924424
UBE2K	34.8134118262621	25.6524943221654	27.7703086050006	30.5128190287177
PIK3C3	4.16066283234029	3.28255934012016	4.21815781649257	3.60923524158909
N4BP2	1.44482280609627	0.92227826133283	2.92284370086119	2.23511452851404
TIGAR	3.00681041903492	0.752684980516836	6.76688292574673	4.50060821447709
TULP3	10.721030341118	16.6337228600699	13.2338567899748	11.5605828368804
SYNJ2	27.8668767549781	33.0355082733916	20.0156549096714	18.4344099281584
PPP2R5C	7.20983162993818	6.13636583633198	9.52854624319724	7.97960722698542
PMS2P1	4.05003363541114	7.38648754088631	6.26850046703171	3.68056661187998
GNB1	91.2334565491382	114.260148813076	83.6333671181618	82.0553561833838
EDN1	6.98958794783905	2.97445702581026	24.2565221896606	23.0402844488799
MLLT10	7.16118258356353	5.00657437256522	7.70672418379712	6.41915484303508
ZCWPW1	1.71305995153186	0.455626215602189	0.869995317983153	0.619175817769277
NRDC	39.3377167557493	31.2487065807661	45.798612600341	43.2542531839534
VDAC3	28.727295476608	8.66342569265366	42.8493467633875	37.4126490875848
PCM1	12.7391712190059	7.74460477460967	14.4881774813041	11.3636958485525
TNRC6C	3.77274820258955	2.72120922215474	5.42333752212191	5.28814376672235
CBFA2T2	5.40926258566611	5.2752814688745	4.57858379782399	4.64890586611727
ITCH	21.7497433131992	19.9633200684858	26.2609274752031	24.909599243602
PKD2L2	0.305390765053875	0	0.232643815688919	0.132458114981203
TP53INP2	14.6198605714551	32.1804873470023	13.0005964259709	14.6258759311943
SDF4	35.3058054546813	46.2294671490765	32.2083481139916	29.1868882583736
MYH7B	1.34376172279253	1.52492022026787	2.03216470347962	1.5024167327549
TP73	0.840445500396675	1.11767542759727	1.28048697252762	1.24547449205526
TOLLIP	12.58768363349	22.2355950085893	11.8809326345148	10.2669761598559
UBE2D4	3.01502913175404	2.56612396922226	4.87436428343595	2.65902709876652
THOC1	2.28002739907971	1.49273540692971	5.81936883026154	5.27425914068822
FKBP7	4.15222372342893	6.87167174258211	2.22590279368076	1.53414881030015
OSBPL6	1.05157212722125	0.658091495458847	2.05243454043091	1.66342990416452
SLC1A3	0.567032414124373	0	0.633541283235218	1.1149315619184
XRCC5	67.108488611987	50.9180435913827	82.4742980516284	76.0772928807279
LXN	6.61361875569797	8.04131799663864	2.87896721915037	2.86854605256168
SP140	0.509130501539118	0.270829054705852	1.46521425731989	0.772893812800568
MKNK1	3.5216436921826	3.37197275100683	4.72462977812158	3.20765298368236
TNS1	0.410030428604075	0.19387852303534	0.825240348835863	0.869458634060009
REXO1	7.37960130880618	7.85107331235579	13.5106139610163	11.064418190813
SAR1A	29.2869699516755	19.0228228453893	35.3141468041187	35.9539295583416
CDC14A	1.40086176086686	0.812924063470908	2.17744436706009	3.20371046087446
RAPGEF3	1.23533067667285	1.75233887788979	0.886292423521627	0.612347351224579
SENP1	4.25712415107504	2.62211378382982	7.51019137080159	7.64497612350358
CIC	18.9334715156049	39.3308028746484	16.063940303114	18.6313486186184
LIPE	1.09180424878654	0.290389508906658	1.24758932892878	1.46011791095396
FDFT1	8.3314087867682	8.42777118755745	10.8438761863782	14.335955534393
PAFAH1B3	33.5468204356274	37.2881412388177	30.9380206057628	31.7067762209657
OPHN1	11.8357674174373	10.1103146990812	12.1827113701855	11.7160201290749
KIF22	12.1930379180056	12.6214378945386	20.3064816265613	18.8671717043124
CARMIL1	2.1944880001257	1.77881192336292	3.87419190230128	3.47490685080487
PGM1	40.1280105235699	33.6359091165022	31.9365921868781	32.9009440831245
DDX1	33.9212015461269	19.7204250374128	49.5165336755094	50.5432590046185
DNM2	23.2020991549618	31.713048791921	20.3906082964188	23.3669298562455
EPB41L2	12.3234495219683	7.03147806217704	16.0602231624025	13.4572824188984
RIMS1	0.277796221026681	0.11821768715734	0.423245102596394	0.128522074654893
MOXD1	0.671161548174796	0.285616433661074	0.681712749165903	0.698652116766527
STX7	3.16506303091123	2.30635226607687	3.0313260614947	2.87095507542007
RABL2B	2.29971732249727	2.57541360028631	1.49577687358015	1.99492752489663
KEAP1	27.2030823039853	31.7547606716504	34.6023809182363	32.9931645697557
DDX43	0.253114219771229	0	0.25709337950375	0
PTPRH	3.10758303017011	8.00429535392852	0.553760832003549	0.756694424809746
SLC35C2	8.20365253320027	12.5523012630457	8.06734987696878	8.50235717321418
CRYBG3	6.24093650198486	4.42644057715967	6.9663507883769	5.43260069549451
RFX3	1.5903205633849	0.67676953324741	0.861504898996657	0.533425871048396
RIF1	8.447990136405	5.32605626640736	13.6326125582022	13.4692315741491
RAB21	7.44341427431011	6.41058925349391	8.01045639158958	8.95512178216241
SLC4A4	0.602302947884149	0.160195801988774	0.943147939030057	0.587787271491771
SMARCA2	4.43221443012366	3.90238524343464	5.21986663823151	5.83348530171158
SESN1	0.277481591446139	0.885628461258386	1.71454994101064	1.48435341621291
MID2	4.12943140722025	1.95255767951962	2.33019411129165	4.31183883171779
SRCAP	0.571552418010548	1.76892529866089	1.2226475447457	1.00662936481656
PUM3	18.8974496758938	10.0523901369136	38.5223610271833	44.3215519837954
CNOT4	3.85750555309586	3.67196061112403	4.82894636545778	4.05073153512599
PSEN1	10.4998760822341	10.0308307733279	8.18612941444282	8.50933195640581
CPOX	44.1876945435645	39.5880270603748	44.7511257768786	37.4347011108416
CLDND1	39.766829892691	22.3128463330153	32.0692164311364	27.0142955580584
MOK	2.7137729925163	3.02463543416673	3.89401232859011	2.20463980425881
RBL1	10.262391481561	4.82425056835627	18.4435281365971	16.2863414764057
DLGAP4	20.6138766411365	31.1332311741517	15.2313274624568	15.4040996069317
CROCCP3	1.56427039827794	1.33136748865527	1.3417056812049	0.784016724604726
NDC80	14.801908643705	9.65851639374041	24.2892422002837	19.6311756943142
AP4E1	5.79283827882462	2.25974257603597	6.6193946661264	5.55551905569145
RSBN1	5.52222548608087	4.65568609044279	4.58600699587981	3.61535479693526
MAGI3	4.95085844121966	5.35956793614595	6.85195762388822	5.80161685740592
CXCL2	16.104476604351	53.4157950123383	1.28295309558582	4.24581241760749
COL4A4	0.215409281929613	0	0.0850872126304392	0.0622867720068255
TCF7	1.48269143524343	0.901381963649844	1.55381008173032	0.510390878306286
OSTM1	6.27100580285417	3.40680063857592	7.18273035908964	7.06027871351359
PCNP	67.7967498419602	38.0135032568372	56.6487691202517	60.7320457188817
EXD2	3.28983822960839	3.37933082662508	3.66803111413598	3.14904733965212
ARG2	1.76300648858025	3.12607068521105	1.69123779660042	3.65344460812299
MEF2C	3.14296588470333	1.80048906568719	1.27899673236039	1.34573162891197
UBA5	3.85062102698404	1.77151637131163	5.81388038592154	4.6643610856974
STK17B	12.7413389905692	7.35206216835533	11.0954482668208	11.7707957748653
CDC14B	4.82172669257757	2.31201343279383	7.59921617683846	4.98780388351223
ZNF510	3.35986576881262	3.82984576093919	4.59087463481247	2.81047887910886
LRP2	0	0.0929746484236202	0.0295884016509645	0.0884438963315451
ZNF506	2.53324797325115	2.33574770427678	2.51589328228739	2.00217351789154
JMJD4	2.14053093711979	2.45246222099107	3.17765033813986	3.42800987628758
DUSP12	9.27429463260517	13.7277437763275	20.5467268252341	19.5881646449615
AACS	2.56048922977971	1.87867252810745	3.34808189478095	3.85507928255409
KIAA0141	6.93219865701547	6.25007352144892	9.01032152772621	6.93075531875519
CADPS2	1.90180403924788	0.952144722637735	1.76125764480222	1.35861856811613
PCDHB4	0.371498883606713	1.18570022224946	0.15722464406689	0.64452560419089
PCDHGA2	0.211330046073123	0.449663231221911	0.178876937405073	0.0916608579725667
HSPB11	14.051750109228	12.613637253071	13.2319405331202	11.9989614856227
PHLPP1	2.17608457855387	3.30730208568817	2.9996852349756	2.85399279311447
ATP8B1	3.84511397118494	2.04538635753346	7.10595356516689	7.01074199462373
SMARCD3	2.05028361359515	2.61752790502358	2.82296576197823	2.21330935644621
WDR70	4.13839412001867	1.93293224184012	4.20345301419918	3.06456404535642
MPP4	0.577166218438537	0	1.19690612974155	0.375504229695901
STRADB	4.8213496384184	5.59568581135619	7.71671356074138	9.56873010077507
BZW1	53.2539169608028	35.7139946349165	67.167593072472	57.8593265598914
C1QTNF3	0.397366674998792	0.422753854409414	0.302710199776437	0
ME2	2.62448420204829	1.30300738577559	3.51730007004902	3.46557008902431
C5orf22	6.3011001321237	9.05901116591601	11.3876694201612	15.0684123007596
CCNT2	2.89485626596411	2.33066280884846	4.37081394061077	3.09939736570983
FAM135A	1.74452563861968	0.856606544547019	2.13542811499671	2.09536253888671
COBLL1	0.124081665193475	0	0.553141888705466	0.44250633626885
DLG3	7.78968369214867	9.82918880058277	2.88271906039012	2.67148632155231
KCNK2	0.181711410459805	0.386641376820477	0.953601645536137	0
SERTAD4	4.02876167218457	3.59483833615966	6.44615288903842	6.20047896385854
TRAF5	2.67753435009161	2.68103353290723	3.33287665459906	3.11966609155519
MRPL22	6.20516694233921	5.45350064248969	7.39884189831391	7.29404866049046
GEMIN5	11.2176252839999	8.31378415547454	21.4223807205988	15.9995163121228
NFE2L1	57.3272204295252	89.01911582751	46.9544314275026	50.2937436592131
GSK3B	10.9156218626573	10.952102352654	12.3642080666117	14.1392502524421
ITGB5	48.2697886342878	52.760625292045	28.7679396433419	28.0105459033983
ERC1	7.16603823984768	5.83001518356121	9.20540729738418	11.0308807703317
XPO1	22.7566070709506	14.2034895943361	36.1097657396452	33.6379690942789
RNF13	5.47283774886919	4.15892099963704	4.86401577676537	8.02554062164791
PALB2	5.23850990550334	4.45855255259172	4.89012693769875	3.46227152030076
DOPEY1	0.99023221588549	0.752497652248912	1.73620145775209	1.04306315113272
LYRM2	3.52012206943278	2.61280294394757	4.5316892310811	5.87046307308329
BCKDHB	2.61787625238703	2.59945332438626	3.22038244792867	2.67463876831242
KAT6A	12.1692370759586	9.18387448552992	13.4768528856256	13.4858499214722
ZCCHC6	11.4407476381343	11.2700744249893	7.54980691686342	7.4433481928747
ULK2	1.44364851142505	0.921528670142069	1.3074899156858	0.814005782494971
TNPO1	27.7030628836345	14.2631509994649	41.1032109999852	34.1861046102815
PLOD1	53.0197690064741	119.918421913783	24.2362379899201	26.4912744222538
P2RX5	0.847842022551121	1.44321506765448	1.23434478915999	1.91223363176563
ITGAE	4.05568294518821	0.454188908928365	3.46900341303062	4.59830823404553
DIS3	6.49180155744219	3.9067372343614	7.58182652530962	7.11037850723971
PIBF1	3.67524465736009	3.19913238897545	5.3732899165583	2.31865547710337
TDRD3	2.71100410732959	1.55303411851724	2.91248616045541	3.37680717194229
NUFIP1	3.66232791184453	4.3292319111342	4.61543478330381	4.64775497437911
PDS5B	5.754057129433	2.51732449546605	6.46356081024306	6.99736159182037
OXCT1	3.55754027488189	2.16275791612026	8.86159930561559	8.18047295376402
RRAGB	8.86484950698221	4.43821734566771	6.44419100764438	7.91613442761976
CYLD	4.33293481372003	2.45075833338964	4.9024377205109	5.2335986560776
SLC27A5	0.354139122690512	0.753529113205266	0.74938849041228	0.537606637140532
ZNF324	3.26143749776551	3.46980599996201	4.90535892942805	3.8447932294491
ZNF671	3.01737662046081	1.28406097115068	1.53240610758853	2.21031041357932
ZNF416	1.38713708492354	4.13212592095918	2.86485279788419	4.41208102244105
ZNF586	3.0502553230818	4.17231218960827	5.49563049799585	5.85898677682726
ZNF446	1.15456691431702	0.307082629162719	0.903969845686232	0.625967508640604
ZNF264	5.72611339807547	5.42846714423579	4.85637467857106	4.3114735921104
RPS5	91.1440722456725	100.728790652945	139.763232497941	141.486690078129
YTHDC1	16.4690178083544	10.5342180581677	20.7816234419898	18.697841759804
CHMP2B	9.60742042038289	9.73449957094697	10.0295250650976	16.734372727936
SMAP2	9.19666920963879	7.49430462699674	13.4156225139147	13.3529161595317
PPIE	3.96135827907357	2.80962913523987	5.76720877205094	6.99996251918693
ZMPSTE24	25.6588517138357	11.8503633634675	46.7705902619866	49.8652516806211
STARD7	34.4461272288486	20.2071362072306	53.8711685115507	57.3414600738021
NOA1	4.36905531855187	5.31221475854078	9.61510418452405	4.75255062094637
REST	16.4651069467744	10.7942833085281	18.4264801284933	17.0108375946379
HAL	0.138066773202067	0.587550634810752	0.0701186471304922	0.359304863393435
SSH1	21.1138734013804	20.2789239703359	20.6432377735689	20.2093160184536
GSTP1	64.1854043745829	90.785010489466	74.5528063541305	70.8052605648347
APLP2	214.45385074557	257.067478395831	150.366243860496	161.133563595046
FAM234B	1.87877906099032	0.888360677754114	2.13801956486729	1.47887237850102
SLCO1A2	0.123349238697542	0	0.0208813980401338	0.249669749019257
WBP11	18.447383415974	15.075012703388	23.2180716616484	25.0473684940034
EIF3I	108.324228822105	102.53729313279	163.437068263759	162.210280863433
COL16A1	0.229957368075684	0.326198680195936	0.67476495209633	0.443289537891566
TXLNA	45.1105787236723	33.7725901046364	55.2241163829656	58.6978675245275
NCOA1	5.59636624731299	5.77879495553645	6.06051557156948	5.42579616408814
AGBL5	1.61383671754194	4.29235600047718	4.32568654460013	4.97759694321187
EFR3B	0.603760224160188	0.142740797221043	0.681390913291498	0.678924442616808
KIF3C	12.4277777398966	21.4853768993431	6.08616277970004	7.31546123451084
RAB10	57.5281010134852	58.7053862448078	59.3599889998398	61.2763059354782
GCKR	1.80671739325579	1.92214594198101	2.10274218026522	2.08968886292024
HADHA	41.2014292554244	35.7016794812715	49.1080511200687	45.7677022695181
MAPRE3	2.87565267666081	3.4964273682985	1.56474656606033	1.30665967024823
CAD	18.3907827176121	12.7446583494577	38.7165219306559	35.8341351077366
CD59	160.011567661128	181.399897923363	97.6184654440523	100.767443965619
CD82	32.7730468638125	57.8006922600025	19.1363024170462	17.7367754606675
BCORL1	8.79673210041097	13.0455198914953	6.57340978423983	7.24547214190953
ATRX	13.2145109184708	9.0853312025021	9.25973490461092	9.47279335503591
AK6	15.4454698890835	4.19547025911581	16.0220784370107	16.0591066793515
MYNN	3.34786624820971	1.58300291452153	4.47102436779745	3.90806919033285
MECOM	7.49282599474817	6.31079597583065	10.9270523115608	10.4492908187956
SCAMP1	13.0799474736382	11.5469924699088	9.77573323053974	9.61628793268062
PREP	10.0095841545948	11.6537123119814	12.5008637453662	10.10283605054
HACE1	1.99965165483263	1.96375983983728	2.16128572743606	1.80134720103957
SEH1L	7.93125836685881	6.49074995244375	16.1233639976333	14.1522289127451
WDR47	8.67432674756575	8.88671995649326	10.0344016844725	12.308901679629
WDFY1	10.6908636759465	12.0590613611666	16.5718651306182	14.2647736433338
OVGP1	0	1.17784790289682	0.1874201055102	0.160064305676545
SLC25A24	22.2435523906623	9.23498951354957	30.7488471958613	32.6925966496566
MAP3K4	3.49484043488701	2.00979497921838	7.09956429191171	6.66418224753343
IGSF9	0.107195475995449	0.228088078359696	0	0.0309961581677499
ZNF213	1.98492147573508	3.05028421291089	1.45609103080418	1.02035715703043
AKR1B1	38.6305550176694	63.6099012673994	28.1631865501294	29.1885570750382
CPNE3	22.0152331376795	15.6892134671259	20.6494581822885	20.3158149349161
RRN3	5.29962465395405	4.36506578450837	11.663034562705	10.1831478549529
CTTN	43.1468501204329	48.5140618349516	48.7926964732754	51.0575996908917
MTIF2	16.4251173568558	9.4093430500087	26.6648150053218	21.0070169045249
DDHD2	3.32440396265132	2.40502080453463	3.7368440108655	3.34521816605252
TTC39A	0.151782015573134	0	0.218404881017935	0.153610099802491
EPS15	10.6000765125887	9.9565351323972	12.5126725804363	14.5521796571224
ORC1	5.17621385576506	4.30975928106195	9.0293361078706	12.1690700965484
MGST2	2.90269987230418	2.37549934533008	2.75933697294641	4.71316943825166
CHERP	13.0173500521116	16.5693508074039	15.5043611870444	19.1898721164352
ATG16L1	5.75724973209759	5.750067639733	5.8676486769961	6.55703812019486
USP40	4.86221806602456	3.23303632029098	7.51087275270785	6.78803932076309
POMGNT1	16.1631683931261	25.6107804539604	16.9994390085488	18.0980356307473
RAD54L	5.52997832267932	7.05993672183094	12.3946569886045	8.63472677625754
MAST2	13.259142743428	14.9698980706753	15.8343400103446	15.3097332523983
DNAJA1	115.552482422945	95.2469079631161	150.147807340539	149.529054834918
B4GALT1	44.9402980245522	71.8714330799345	28.8850960295956	30.1813152748029
CHMP5	42.5105861633435	29.729324610167	35.2778551257451	31.8908707031795
NFX1	8.54936041432967	8.2494674060941	10.8883620685781	9.11225465488502
AQP6	0	0.294749031656866	0.257953866216198	0.280385602330069
DIMT1	8.55784868051466	5.26043393570258	17.1916058211363	16.6069716202959
IPO11	6.12492771463655	3.60899470830572	7.92806310311033	5.06794585656066
EIF2AK1	22.9149547867952	24.7875438354043	21.6281619830178	22.8392873728319
EPDR1	13.3961407836883	7.9177781950143	22.845882637876	23.8152660836246
SNX10	0.201958958185855	0	0.786346677759218	0.583975373325316
SEPHS1	20.1013574173771	17.4973123075007	32.2965623020737	32.2324966987824
MRPL28	22.7570109597062	30.8139024064206	23.4649933117883	21.5355736924431
HBQ1	2.65108811529044	0	1.12198556633555	0
ITPKC	5.45724726361708	11.6118057215863	2.66492288134057	2.91321764966636
RBM22	11.2027723510863	9.20024653778628	16.2365433258787	15.1169335173818
TMED2	64.9274321708208	50.9185493614831	73.4222667464014	66.8895150942037
ERO1B	1.72288584101323	2.53794255741701	1.45830916363106	0.728111954930251
ZFAND6	8.4106323517889	9.97479228304176	8.23941956278737	7.09659838303524
TXLNG	11.1512136867374	8.47403466013489	14.1042138941575	11.8843440301902
LAT2	1.25059030125032	2.32835522190901	1.32317769759264	1.40125822363283
ZW10	12.1106525266677	9.60012964037207	23.7578943690849	16.8226675809767
ALG9	1.95068208258486	2.07530832610117	3.51239030755198	3.02536119900535
ACOX3	4.43364502276343	6.68228089372259	5.00371722147357	3.41870055265059
MTMR2	14.397934343411	4.9412249824091	26.4770257561607	23.0992752082141
PPP1R15A	44.7933607840539	66.9615862662221	68.2074360347215	57.4548315326566
TRIP6	18.5103097385947	15.6464188856795	23.8235736098144	26.9817463852931
ACHE	0.190429272285671	0.81038208703729	0.128948649382118	0.165190996785725
FTL	1021.23054442036	2011.0988279885	1367.01903554074	1297.23624310471
SRRT	31.7890062748105	40.2099059906145	43.6220585399896	47.0611665709536
BAX	27.4639201738631	26.2966951107703	30.4527787111778	30.5741694972171
NLK	4.83510361745221	4.57245454326825	6.88920347287047	7.41767947828858
PIGS	9.60764955037145	11.8619508878629	8.55391306426691	9.46613356071678
ATXN7L3	23.8572924828929	33.0815059178826	21.918022961515	24.6484537086584
PGS1	5.15160083309612	3.95830436732826	5.74131200252719	5.25502560214551
PSMC5	26.109380057493	27.2724254906043	42.5656835095881	51.1089784158441
UIMC1	7.64614314407888	7.33712998891443	11.2434365374654	9.40726532704761
CETP	0	0.725068481231686	0.346120439456607	0
LPCAT2	2.96077968299946	0.609665727934426	3.18517811320079	2.54075996006155
GNAO1	1.08931327391798	1.65558273713375	0.658594141296475	1.24492447367126
OGFOD1	4.894878504291	3.38494336613587	6.77411829771837	8.84613056905986
SH3BP2	9.41014810682276	15.3687732845264	4.24516669434473	4.64775497437911
NOP14	24.4997108585462	20.9374283168556	30.4941596613681	35.0146550057985
ADD1	21.1423569212694	24.5693985851822	21.3003643478275	21.2245684570987
L2HGDH	3.20180841137273	2.1976563212212	3.65429018994544	4.53950654499907
TXNDC16	1.94901687986324	0.638011303383863	2.23345917674257	1.69070667168137
RTRAF	12.0364433137805	11.6247913175004	13.5262686696691	11.4038750194835
NID2	0.333459769194856	0	0.188167792101331	0.0964217160524935
GMCL1	6.49575836456781	5.52861034145168	7.35541094393792	6.72008296425665
SF3B2	29.0869972000034	32.5659012037429	34.1736070541285	34.2299356100154
KLHL42	2.79647709878446	2.77679729298779	4.37112151679275	3.74659046847056
GNAS	64.1682742283859	82.284657878517	52.0567609519444	57.5146560057335
DNM1L	14.342525046688	10.3801687954413	18.0365728042569	14.7550736753155
PTHLH	0.631174073051086	0.895331823137734	0.391781279189482	0
ERGIC2	9.14639051104325	5.44921446116192	8.91857198270268	7.47576685602461
TFAP2C	6.85665784759978	10.5647665393442	9.7662402866974	11.0070709983598
AURKA	43.1924547308113	30.4625338861734	102.161384116353	98.1605561249483
PIR	0.848517056008566	0.601818385098752	2.2504028970641	0.572491144247979
AAMDC	5.11934256745741	3.1122342426517	1.54756629839386	3.9121841710892
RFX2	0.390637571419529	1.66237935272494	1.19033612755722	1.9202348348963
METTL2A	11.0927652599194	9.0477905327779	17.3701934048139	15.8238331395812
ALG6	2.87067319150642	2.13785343102555	3.71764817470892	4.52388615365803
CNOT3	8.93967879739642	14.7191291070887	10.6476363020225	11.2014804113613
GP6	0.262852983683995	0	0.845453274699314	0.304021511410797
PTPN4	1.36567345487331	0.96861623153488	1.47383937728729	0.85559922228608
DDX18	11.8551014586189	6.16183531623717	17.7404910762369	17.5323524831253
KHSRP	88.4416474385213	93.7607457140395	114.029731498691	134.800559673356
GNA11	20.2607349330047	26.6412137408662	25.9360211068946	27.1860837893959
ASAP3	7.69176968814822	11.2139951853686	4.77442198011464	5.31316904316843
EDEM2	12.9584192399293	19.694734019907	7.95995846499151	6.85165311385834
DNMT3B	2.76217042508879	0.653031439899812	4.70196767618184	3.86036731343815
TPX2	95.7833356006519	69.1932549946548	156.209770982996	162.302453116363
FER1L4	2.58588544078843	4.00159113277088	0.358164224462514	0.70240637767853
PDRG1	15.6464619897422	9.07968638659498	26.1262032415656	19.1252811603941
EPB41L1	2.42363275704245	3.59423806258688	2.58606423030014	3.12177515416264
DOCK9	10.7417738753453	8.16289299874765	10.058249224429	9.45679061697132
ANKRD10	6.22828503088178	7.95144133263939	8.25041746627142	5.98813441434748
TGDS	3.01869747542535	1.75175872927933	3.48426572164458	2.85667489690632
DOCK3	0.649221349992315	0.34534957929596	0.618213406282432	0.258123118183245
C3orf18	3.28121127569815	4.65445746110857	4.22153978111868	3.92162476995765
COQ9	6.73685388779172	4.89471530230178	4.75655453598756	2.70819254651786
KIF9	1.09306402291975	0.25842184331078	0.822405830503732	0.597012498753741
ARHGAP28	0.357930284583294	0.507730573759215	0.23227267945902	0.172495832355874
CRLS1	7.67383867114985	4.22281503734096	11.3109516981641	10.6738301001306
PPP1R13B	1.80946818100435	1.67397606396641	1.41173141262143	2.95731698855719
ATRN	12.5003665822309	12.262711369717	9.85245097611213	8.96596011428004
SMOX	5.54694743470818	11.2895082261023	4.980915149614	7.18281780128722
FKBP1A	206.50299556014	151.352769929748	258.1961774149	241.955024361387
NSFL1C	11.3139072040079	12.0367362938508	17.5139009230322	17.6471080821329
SLC4A11	8.70487153758686	12.5949778570238	4.12613559901101	5.13480487778885
C20orf194	3.9929279376064	4.42503156354076	3.21076248895293	3.46373085497738
ZNF343	1.98931531201204	2.27921052844636	2.87545351086366	1.68141640765931
EBF4	7.07242124057575	10.5746468570271	3.1711411260949	3.3162637019507
MAVS	28.9121980745956	38.9147598641172	32.4321408975666	32.0093120074711
LZTS3	2.10711136948386	4.48346330563281	2.27400166386273	1.71360781003023
XRN2	48.5788564157673	39.5865872863328	61.3107494762791	60.909497970971
KIZ	2.86543574281825	3.19367113828475	1.96342087198954	1.77547803631901
DYNLL1	56.7047754872811	56.7488075596399	75.045922641904	77.3970190998081
TESC	0.368894919469283	0	0.06244904086769	0.213335967119259
SNX5	10.363011106268	7.98368501212859	17.0743828380375	15.4217520674588
RPL6	164.561808712565	123.402677167216	201.822773764506	221.196056662026
MAPKAPK5	3.19584262020305	2.05080593202865	4.31952426915029	4.81116320992129
ESF1	15.0228326533125	8.46138684720932	19.9713430807728	16.8646858186142
RBBP9	11.7771207856674	10.9633509283361	9.688189897222	12.5574821484744
ANAPC5	10.74052668815	9.09223146694057	14.105941032365	11.1036481358369
SLC23A2	5.95621713088009	5.63266772246252	8.11448627073368	9.5681819983428
SLC8B1	8.39824603898155	10.2750174401494	9.9697568515022	8.86365552749218
TMEM230	23.2871719075005	25.27045458924	24.6388177464706	21.2108813326095
DZANK1	1.50277724861305	0.228398214740605	0.54514361404066	0.775957608157751
KDM2B	3.91153718838273	4.10595375355049	4.1496088067423	4.69005569995215
TASP1	0.489150853630182	3.12241194499428	2.81543063144909	2.6873722481109
OAS1	0.143620702425276	0.305592840785944	0.0243130892886943	0.249172269661426
GCN1	33.6331746434962	31.1623978548006	44.1912157205845	40.7309938416003
PXN	38.9532266076697	52.6889575972784	63.4597442722746	57.4743395888621
SIRT4	0.581417033467954	0	1.47639344571814	2.85803855786365
KIF16B	3.22072354894759	2.93699219667413	1.93165778217656	2.84708604946711
TRMT6	7.90271393689334	6.00543346147271	13.1552807652843	12.0784542019486
PEBP1	87.4144177879926	104.46485244622	92.2347775004203	92.9108099721102
BRAP	9.09720377590063	5.80704654302714	9.49689191274717	8.9437211721111
ERP29	33.876830162174	54.9198805505103	48.454054838558	59.9734942271364
FUS	38.69253178477	31.1674384979121	51.804549320021	54.5622451359716
IGBP1	20.2234455368343	28.4166876572944	18.538913387812	21.8461988155196
FXYD5	23.5010590961865	45.9642059092863	33.2740508001502	28.8292232746593
ZNF302	7.05973385232352	3.90560039423387	5.99950119843082	6.32821803101275
GRAMD1A	10.7614011007751	24.9332283355891	9.00760677490256	10.5106918623523
CDIP1	5.82643076884357	6.0215680218503	7.60889180693911	5.92067290752321
CMTM1	0	2.06384680323285	0.49260144455087	0.701169065992649
GANAB	122.678878402889	141.342919869304	121.138194803393	123.747762089704
GMIP	3.03953632041856	8.48853568201319	6.30327891213623	6.64667029321855
RBM41	4.42528788167807	2.72569179102585	5.1454283818416	6.5663488912457
BIRC5	31.8464131448311	19.4172008872962	51.6733320035672	51.8049069344912
MLF2	23.4888790960672	27.9882953810538	37.1550817155905	37.2741549659853
OTUB2	10.0257518565076	10.6662825731519	7.43951370250187	7.87561933742778
DDX24	25.9976088823202	29.5841541673463	27.3255193398932	29.2843633892342
ZBTB25	1.56867066826737	1.11259383844244	1.52448378201255	2.26794851625965
NECAP1	3.40530044798691	1.72517149762417	4.17256227595526	5.11086076928158
ARHGAP4	0.381984739192387	1.35463063025812	0.344879864404791	0.662717859147891
ANKRD24	0.158804563008011	0.337900711526165	0.0537670329509034	0.0459192079427461
DHX32	12.0574818131092	16.848475802481	9.53562687401127	9.31464387135675
RCOR1	22.3389011456109	19.0128808614494	32.0182334450408	24.2807770290512
GPATCH2L	5.0086960617258	3.02532325775207	5.96269474940539	4.81206650352303
LTBP4	16.6494088345572	31.8836076660013	10.5472178438138	10.2113150152129
BLVRB	13.2283724095093	24.5151532438064	10.6912757965485	16.7808918568619
SLC9A1	6.66011557319702	17.7140516966462	10.7914953219263	11.7955791702704
SPTLC1	14.3729851018152	15.2912542330832	22.1943344942702	22.4088496440685
PAPOLA	21.3715165377385	13.9737269651756	26.5973331665075	27.0361476613051
CCNK	3.2845111150995	1.83913355640884	3.57026180797149	3.5740003279837
PCBP4	10.8341418002078	19.0083161632689	11.9375902503597	10.277622871804
YPEL3	7.5940631582919	19.9604674320838	1.02089752379806	0.968763924878243
MRPS33	4.59078580511717	3.73488810030119	6.81157394677478	8.3941743276714
NDUFB2	7.66889982349815	4.07942734437076	12.7931080126791	9.60918541890173
NUDC	56.7199188363821	66.6956375015323	52.6421799331105	50.3535628274133
MAEA	8.64958849424173	10.5825278535453	10.0057846427067	8.62871157989655
ICAM1	59.2395868870568	186.421445493579	2.40164249881993	4.49024431818768
STRN4	19.2477115932277	26.1161297480152	20.3845732575535	20.5146780819593
IRAK3	1.06531129782763	1.51116331804085	0.865647080688155	0.698225333408513
MUL1	18.0682855306259	21.082897717192	18.599004705542	20.1397728401424
TFAP4	2.70938711668173	3.07465165042444	2.92015747652646	3.73436922537511
PDCD7	8.05644797769539	9.72942796528635	10.1367252514778	12.7181711124244
SPG21	17.2986161257757	14.0400120443319	16.7252450808204	11.3447183719594
DNAJB11	7.31443121252356	11.8704502271092	8.83555313058854	10.3241058217979
P3H2	5.3239335995913	4.31548341371793	9.14146998304349	11.6191407704662
RAB11FIP3	6.29848510911493	9.81201189141849	10.0341778342231	9.7891726194538
GNPTG	3.63732908650771	7.00233736811146	3.43061720312213	4.05676388181461
ZNF268	1.26018377952792	1.17981167910952	2.09919161170259	2.40496761230327
GOLGA3	20.6769291661424	23.2160755432388	23.0885038145911	24.8112419463331
PABPC4	29.9617519700357	26.3032436504618	41.5347079105813	46.7107624638565
CERS4	0.875205241312933	0	0.474114226011021	0.506140764562321
MCOLN1	5.92675007371807	11.082220858866	6.81041835371645	10.4902407330235
USP48	9.20190256211796	7.80000225176742	8.91596338935077	7.29010579605982
EFNB1	2.35830047189989	2.73705694031635	3.193833143809	5.02137762317548
PDPR	4.65223204747743	3.20258943034159	6.14992862683021	4.62913370270467
AARS	24.7992849130638	25.8795285280882	30.8045652119317	28.0896309129714
GLG1	20.4421795513091	23.1409426126782	13.6804158884154	15.068600744639
KIF4A	25.2347562317565	13.0066056808636	41.710834427964	39.9282758684934
TNRC6A	5.66238287948603	5.73171010407267	8.62710015964526	7.90041322801884
PLEKHG2	5.56036916007005	10.6809680346657	3.73904129080379	3.6175750963486
NAT14	13.467478599543	20.9676530286833	8.84143300095985	7.31348834852527
PITPNM2	4.26558659746547	7.4259960977582	4.01754360109358	3.43114376808039
EXOC1	8.90273764693384	6.78556700969395	7.49059135081726	6.45489921533984
RBM27	4.86046255250878	2.98768336634005	5.5768379563556	5.74664437303066
OSBPL8	26.8809612942431	16.2714732065056	29.5265420115051	33.6596980058839
DTX2	8.31396376020875	13.4925724418014	10.4723400119405	9.57536613227367
NLRC4	0.588155310345893	0	0.0995669310522938	0.0566894415937765
PUS7	5.46408389652263	3.07756391095059	14.9359855549497	12.8721064385952
NRCAM	0.260158042804042	0	0.19084573236241	0.175527615568281
LAMB1	22.7811193474614	16.1577146379633	24.0553705422342	21.5033219850296
SLC26A4	0.489994217170924	0.52129923564416	0.228111272383255	0.956370427770318
DLD	17.1622809411065	9.41467009834801	22.7434244983192	21.0521413908972
WDR7	1.44868941485478	1.34858856678685	1.38716135725258	0.968698081359285
TXNL1	5.34535203277716	7.22565589501465	5.81263600462907	6.83717416022997
ABCC6	0.0938686239791041	0.19973150790964	0.0794535953964664	0.0271426260187404
CMTM6	20.6079598248184	15.0731435459313	26.5464886790574	25.4184511306077
ITGA6	97.2263131361807	68.2644261585151	94.3914623986182	91.3846641040822
RAPGEF4	0.298986512090548	0.212058883906307	0.0674859602812012	0.0288178617387917
MAP3K20	7.15691966597577	4.27269682957856	8.85580711316397	8.70960821483223
FH	36.8181929288796	29.6425055562366	62.9460092853513	70.5908995066213
SEL1L3	0.189742719962035	0.20186510660543	0.144544221444857	0.246893153561572
CDV3	52.7133691840852	40.8492325251733	85.3257819324954	83.5507086174634
MYO15A	0.148615094890517	0.395274743337359	0.0628964350317266	0.0107432168768418
ALKBH5	55.6811610421504	68.242809029781	56.5942181565729	54.3553293628383
NLRP1	3.93854658477097	5.31148893282034	3.48397192035012	2.22958405298896
PITPNM3	3.21459115044738	1.99498057942812	4.80699269955099	4.89932714609945
SPAG7	11.5445476104912	18.1561655367411	8.96447047758992	12.1915740390046
ORC6	5.77099246261879	3.85923546462026	8.59718510908346	7.91447227471582
ZFHX4	1.85696157396643	1.1564488685164	3.39661157334409	3.35266713214615
ZC3HC1	2.83158398497976	2.51040814242455	5.91198080413593	6.61837463453241
RGS17	1.07936439786987	0.95693618392712	0.304536910270087	0.520173531677038
ANGPT2	0.104869611055032	0	0.69236859863257	0.363883459192643
TMEM101	10.7899023721692	12.4774495160784	8.81527279692305	9.9024794668318
CCDC80	6.63147249770763	4.04803553040183	10.2968248935659	10.6407005660904
PSME1	67.8178408380869	75.5459476247938	49.5019275897183	49.7168630885737
PPP2R3C	6.98904513748845	2.34807318151913	6.56961323377092	4.73320883610932
HAUS4	3.6378066142859	2.38167433378191	3.7423676109423	2.83201605819402
OSGEP	6.62956241814541	5.70251893666731	8.28589793344774	9.2585776748535
RNF31	6.27491590837112	7.88959501556999	6.30113580040457	6.10307012800185
SCFD1	9.40690465623376	6.21179883593635	11.2753829356386	10.9114967556248
G2E3	4.15357228585941	2.12763680673215	6.06788062827819	5.44910916989091
HECTD1	22.5759460336257	17.0957255107323	29.5878950405994	27.3388929057258
HNRNPC	74.169531012047	60.6030866776362	101.698036633607	107.626141966063
RPGRIP1	0.389666333581996	0	0.263861468470576	0.187790252592181
SUPT16H	32.489268364088	21.986274572826	49.3654821293926	50.3048358445066
TOX4	12.424335107507	10.4465690854654	11.4492843858469	12.1104188673507
GEMIN2	4.20907354797298	0	5.79533018592529	6.49107539765707
TGM1	0.380450663934586	0	0.515242207062579	0.440037561094182
TINF2	12.8370535140096	17.2805314470538	16.0103037716566	15.3778889661419
TBL1Y	0	0.628071368245976	0.349787274191191	0.256056339429804
SEMA6A	0.1296990899777	0.413956129071211	0.647712149503385	0.262522408607324
TRPM7	4.95437273017224	2.57416066250947	6.50487803116443	5.91357337219049
TYRO3	1.94744161232848	1.24311649614551	3.39566445753785	2.89064875246417
WDR76	9.05972633023238	5.18998258144995	14.5110866929613	18.5391989631171
CAPN3	0.142240563543111	0	0.0481588999844528	0
SNAP23	5.78027076527056	5.63710020916905	5.50419495457901	5.5365022504067
TBX15	0.373353449762396	0.397206459108792	0.158009527996809	0.377850171926149
PHGDH	0.308339639751693	0.164019505627435	0.221840782910915	0.156026663160564
COL9A3	0	0.312930611336797	0.0248968852641629	0.127577646244574
EZR	121.604190221892	103.136760804284	175.196804008971	187.308021608415
MYL6	110.990228406692	115.129201987891	103.99289608462	102.565258431066
AGO1	8.54472848105568	9.14507372914572	8.9908809674633	8.06324228021289
CLSPN	17.2009612921118	6.98469683685116	32.6754709823362	31.0195069647729
RFFL	2.25367406041373	3.90729455287798	4.45103484539695	3.59620981133001
UNC13D	27.8624162705035	29.6425055562366	44.7004144299385	43.595584658471
MFSD11	1.72580322428502	0.688523356627325	1.86249263345065	2.49512720614357
DPYSL2	44.1564946151429	57.7389748883901	38.2646688159837	39.8791945960616
TGFB2	17.3795269806111	14.9679978551294	18.3065526161052	18.3865286839109
GPATCH2	2.57395354655619	2.56724971702943	3.66290879421544	4.32608533436742
NUP50	12.4707592901039	6.72462226311834	23.5550604792615	22.7967613654708
CDC45	7.73901618476213	2.12476146643438	17.6653986062085	15.3757063385577
COMT	6.15440282394663	10.1851534971862	5.85756376052478	5.02236806826804
AC016026.1	0.164161648543863	0.34929939541776	0.416856005237422	0.427214146724264
ECHDC1	11.2617550793951	5.85750109793896	11.3328841494323	11.2888466602297
LRRFIP2	6.67504335680044	4.54496139306445	8.53147536611556	9.34180642489191
SEC22C	9.66596019777671	8.8938415984394	12.5156327922275	10.6007240835141
XYLB	1.59571390207263	0.848830872188694	2.97146632189305	3.11451346494545
HDAC6	9.34857388023473	12.6319436374396	6.86174130910829	6.9454257385918
CDC6	16.5133793306334	7.97221292010503	35.9890895221707	35.6715653911264
UPRT	8.29954806783317	5.88652942196414	6.30122980575338	4.87244245469086
CDC23	11.5389500037544	7.20201196061009	13.4393365090871	11.8336324524329
AAAS	6.86797114449337	11.6908093445573	7.17940614298193	7.6954067501344
CBX5	17.2898890327533	14.1728229690756	20.5926127480894	18.4406531950394
SUCO	16.290724891881	9.38391454079493	16.0440240568613	15.1726626151252
MSH2	18.261757237049	9.63120951618494	26.0000929410791	21.7989334468835
MAP3K1	8.47138783963209	5.29001168363631	7.48223033973069	6.70963182434334
DHPS	22.9267087974353	31.1808391779175	24.7675887652078	25.6290589241325
HOOK2	3.46290030790544	3.81117928580184	1.6778115588281	1.8990486552053
ARCN1	85.7284591593275	86.8624055562211	101.41610611653	95.3682255099846
EPB41L4B	2.9757866850652	2.6862227398341	4.99181759570413	3.88512982790215
TMEM38B	4.25255455602786	0.670258383226807	8.61215327548397	8.28874786369408
PSMD5	16.3515669493636	12.620805050681	21.1949959312781	19.1907062371481
PTGS1	1.22710123471129	0.783299369620759	1.2048458475385	2.37731432374813
NUP188	22.9732396310705	19.1767583513919	42.1514949558611	40.4957617326596
CRAT	17.1878066186172	26.6338263175546	8.19135021093696	10.372065994342
NANS	9.81581263979136	10.7500756639338	15.9326509483306	11.2279647042549
TBC1D2	15.8273057380122	10.2673715251838	27.9698413259338	31.0312551487994
WHRN	2.69222733902104	6.27402724963289	1.28046450919507	1.51987441172315
PDE6C	0.214650034712338	0	0.290699341900111	0.0620672315214037
CWF19L1	4.45728742094002	3.7936456295309	7.39468730595655	7.37221648582836
SEMA4G	0.676272239575328	0.8633739482399	0.641110199107707	0.391095633610977
BTAF1	13.1190749255734	8.37434013472154	18.2588574875439	13.9815812119885
IKZF5	5.32796711617755	2.14478607287727	5.16795556845728	4.95493754032543
TLL2	0	0.185470222471852	0.265609538559818	0.403273289335485
SORBS1	0.0656707288009834	0	0.0667031256370298	0.0569671512161511
BAMBI	4.91264729402136	3.91988189291633	6.02943600453579	2.13077825067429
IL11	17.0241345389224	13.0178431364528	43.6797256195566	49.9184597835882
WAC	17.6631899666923	17.6133102427195	16.8750753311538	15.3727923480712
CREM	3.61541618389846	4.24430330477084	5.80384883235164	5.76781993573177
NUBP2	4.70524248276715	7.58462664744162	7.19295647359601	7.13256246961697
HIVEP1	4.78881314349577	4.95706714648423	5.37899031616585	6.96098219482055
FKBP5	6.48453957895092	1.99141409175319	12.4373599105737	12.8353259434514
SRPK1	69.7538838894023	52.6362662170889	83.5934910280418	79.266680935319
BRPF3	34.9175525240886	45.4924828202396	44.2876359219267	45.3259731610463
MRPS18A	9.96016282567065	18.8382278301316	10.9598066722796	13.4401659285133
TMEM14A	21.4866415795718	13.7156351313635	20.2482201640782	23.8164230631273
EFHC1	0.71874151753388	0.465445746110857	1.22731482358338	0.668664131283102
CDC5L	24.9993935804004	17.8879575799428	31.6094235367362	30.7380161013153
ZNF184	6.59969789623233	5.8107666240925	6.31819469719155	7.89657410643867
DSP	36.7459251933689	41.0407582129049	24.6559802099884	25.6065303388977
SIRT1	10.1476499600878	5.64712202093102	7.63788407680254	11.1050019640998
HNRNPH3	26.9756727041056	23.353196728001	24.4224914029197	17.8180200879405
IFT74	3.97345510329018	2.8182089170643	4.1320143807566	4.26751473613742
JAK2	1.95759440085304	1.71513362780818	2.47571479648601	2.03111745810156
ABL1	35.7736377163348	37.8182826623305	37.0642818902811	34.8623806879662
ACOT7	25.4977592155384	42.8896291595692	30.2733688443733	32.7791437703654
SH3GLB1	31.492507272757	22.6292808729706	26.586410837624	27.7068265832968
CDC7	6.79131709489079	3.82510825142327	12.7817403218506	11.5514498923726
SYDE2	1.76218661267485	0.937385077270541	4.34421123573133	4.07636717578489
PCSK5	0.111844410058692	0.356969960653616	0.142003368017911	0.242553171588956
SCD	98.8487028559844	158.450856817018	8.95010522785475	9.61694826935796
TMED1	3.75673028366339	6.9942990638311	3.81578911443239	2.71569777046723
ABLIM1	8.99720918470569	3.67565867701687	16.3642805380511	13.0079612207379
ERMP1	2.28558883468974	2.31582074658098	1.71350295682275	0.849716372712599
RAB18	19.4092197545609	9.9602248301608	21.0286382371451	22.3500879156947
NRP1	65.9187238609434	71.1142283097979	35.2103648841155	37.6935880762002
HSD17B7P2	2.35886990337928	2.00765973886861	0.559055756293623	2.31907245531832
PRTFDC1	3.05062951866827	2.59642384434189	7.33332463932429	5.02800539765703
TSPAN15	6.71288373864172	14.8548610610619	4.04559330736743	2.17399509350102
H2AFY2	0	0.763519082509123	0.607458852076621	0.207517713470552
WASHC2A	21.4841426485875	19.6333478359489	21.4488669304666	24.3313412873041
MAST3	4.5113909392509	8.70628227279305	3.48113749725184	3.79213187270832
MZF1	5.41549429977429	7.23009551154955	4.44005120604681	3.40817837890882
OCEL1	10.6554714607067	19.4335440818605	6.37782989737864	6.49229225699782
MYO9B	23.2116782108763	33.8886425101607	22.3070761210404	26.0004174956605
KCNK6	2.53376811926608	2.6956468823227	2.06667958946087	1.29879379430994
CATSPERG	0.231934150673941	0.329002782016989	0.0785267808778047	0.424745178496309
PSMD8	45.3067116746448	68.6503244621247	50.1637759294577	47.5726839373505
FBXL19	9.65875697672178	17.7650131225279	7.73208338857527	9.0413650783748
STX1B	0.135875237119495	1.1564488685164	0.0920075369754606	0
HSD3B7	5.41055738799958	6.05918951249725	4.29043683017804	4.77581847995153
SETD1A	7.90359524769259	13.4979266372149	10.2460667854071	10.4044375837533
BCL7C	3.87717115906051	4.81235765510525	6.39945055352751	6.91348235054689
CIRBP	25.1037395339218	25.4018770132511	14.7512911381006	15.679188545732
ATP5D	17.6833468596796	37.6262203860496	28.4922499978018	21.5486393667821
CBARP	1.25114085828367	1.99661164433378	0.741305717788418	0.859213777323591
PRKY	0.185168520953307	0	0.235099399357253	0
HNRNPM	55.4320141298991	33.122094291819	77.7493228515923	92.4381629469803
MARCH2	7.05361711541176	15.0085249251342	6.78456976033229	7.23128061109928
NDUFB7	140.492692211437	210.679502766924	112.348999895934	138.896178050035
TECR	29.6604605280016	33.396157329578	28.4739600869549	31.4113740544806
TIMM13	27.0080441547582	25.2855229858825	40.661257353447	47.8984119181395
CDC34	29.6343052557801	42.0367972718205	37.0368475392792	34.8046315419636
MISP	0.958181544029453	2.54849592610935	3.93353159574632	7.06511756785445
CEP170B	7.89544786662414	15.7497685446041	13.0819246663213	12.0143502982902
POLR2E	31.8370343366349	32.3173380206123	36.3920919200089	42.4398250806835
POLRMT	8.04225481344159	12.6865758557429	12.3234480236855	12.9504174934579
HCN2	0.833910346124225	0	0.458802548487448	0.361694606225081
CDHR5	0.733789429277397	1.17100525435172	2.98130076433576	1.27307536071787
IZUMO4	2.30845651049839	7.64070359825014	0.998688668720913	0
RASSF7	17.9618666687656	18.8061000338724	16.8445512023269	20.8575287692492
GADD45B	14.2895881387311	4.94966065649039	27.9033297215813	25.0797483553114
PALM	1.88190525543437	4.3122960405772	0.19605028966776	0.0418587074848912
MADCAM1	0.536017815841448	0.570263215152042	0.272222224167116	0.697466173905174
MKNK2	28.5775213806831	52.1199389017911	11.7028617462698	11.8441301354319
ARVCF	0.884796531628691	1.34474985177732	0.278170981185771	0.438589296571812
TRMT2A	5.91628142609859	5.7220582262228	10.5617826756214	12.648997947501
RANBP1	21.9818911575922	14.3915583012105	29.3535893245783	30.7141481194439
ZDHHC8	7.82027941334684	12.5480544992658	9.54922684823442	10.305489913635
KLHL22	3.6702106667129	6.50782515440407	3.46902674629722	3.53753829248121
MED15	8.90340369546164	12.386761286513	11.849136636863	11.7633378237413
SERPIND1	3.89615456661565	7.69799497993922	0.753791478017522	0
SNAP29	4.59029510937429	6.4096756411729	5.60952008404613	5.06036532060836
CRKL	22.2820844484393	21.5764040443142	29.160078281713	25.0003311822776
LZTR1	8.27465088816965	10.4039074556828	7.35414319118064	5.98165140204952
MMP11	0.960865785217325	2.62865341002948	0.255611549424822	0.0793827420153965
SMARCB1	26.0599504053621	34.1229326354742	28.7481554444677	27.574512132139
P2RX6	0.751048218708075	0.319612639189866	0.788283812694777	0.912112740603122
DERL3	0.5615054912259	1.194758522156	0.697073435101622	0
BCL2L13	3.80189979258828	4.73537285314977	4.99191322920286	6.70329340693834
DDTL	11.0367629498693	11.7418856960626	9.41974056831824	10.2388836879354
DDT	9.32190937972065	10.3486670852349	8.85094922974389	8.4380277331323
GSTT2	6.60085115192249	8.93781628680443	10.4632735044346	8.84929844014202
CABIN1	6.65991287931507	8.0515966306352	6.87991797037694	6.84954344622069
TBC1D10A	2.11725896308424	2.35979077863612	1.26301789422827	1.22443401817873
SUSD2	0	0.286373893420736	0.15948815476003	0.505920244812654
SF3A1	21.2170825115645	21.7365884478581	25.8075471609686	27.9160343259326
GGT5	9.85815917598588	16.9805433216102	4.35094660451708	3.66498082660578
RNF215	1.40439795866478	2.27675870989166	1.14344523002902	0.850853877896953
SEC14L2	5.9356024636411	6.31481947939876	1.80867447685971	2.09390053742466
SPECC1L	5.62650377718114	3.71543147195865	6.22404794887135	4.57224650774753
PPIL2	3.52049567950422	5.51955899521526	4.64231952047289	3.75041792763313
UPB1	0.104591728970681	0.222547885082889	0.0531179976642886	0
YPEL1	0.904508739526212	0.641530992305565	0.2041618548036	0.0871812163530007
SNRPD3	29.0452546970815	25.5526787283124	27.4688881388327	28.9105456007205
PES1	15.5912138445872	17.5825526702891	23.5169356518879	21.6397668293189
MAPK1	11.6576782260937	9.33519273427704	12.8595223611449	11.9249460928887
GGT1	3.36498058476649	8.18277555273648	0.840907179532318	1.43633708308778
PRODH	0	0.51678479376757	0.0548208079813906	0
PPM1F	8.66710985147617	8.39621103526843	13.1454023294367	14.486724519963
SLC35E4	1.02765013906757	1.63995781960014	2.23983291073054	1.07717113609466
TOP3B	0.106985636936883	0	0.289780099891392	0.587774159069579
CYTH4	2.19109571223161	5.88904833644433	0.17570064509017	0.333456478389622
ESS2	3.07725836870628	3.27385993399714	3.00541860847503	5.0308267268648
CRYBB2P1	1.43533659575321	2.5842184331078	1.66350270260982	1.02162566631656
MFNG	1.4013641319484	0	0.593081127767115	0.270141402151014
CARD10	9.93079221106322	17.6533392962301	11.619101482714	11.049987800088
LRP5L	1.5598059602587	1.32756775707404	3.37989838573652	1.66879777045583
SLC25A1	27.7959505828353	46.1608483471165	26.3392535278757	36.8541954495602
GRK3	0.534606181262482	0.325006510452126	1.52560127054909	1.47959259749561
LGALS2	0.858081660504637	1.82580650165225	0.290523798819253	0
GGA1	4.77756129133994	6.77705698595994	4.64726445527205	3.92509488783397
HIRA	1.98322851332265	4.21986820200437	3.46925557948015	3.15403754318815
SH3BP1	1.4969839535935	1.22509544843441	1.40355484525191	0.532752120157786
LGALS1	580.547288606242	993.172283522968	468.083802589334	463.227120145793
HPS4	3.36070046000647	3.78572900676477	3.82628088294673	3.22016218148377
PIK3IP1	1.49380628625038	0.397310849768217	0.316102109622	0.215971128868169
SRRD	2.46755596746182	1.7501363549063	4.2886398049364	3.09186498305858
PATZ1	4.11843022863669	4.24877648584034	3.12681788182914	4.36651096023843
TRIOBP	10.3920574494781	12.8471849542637	6.86004601997036	7.25209803048583
TFIP11	4.83594366284401	5.00585358731147	5.06685049132784	4.19501867793946
GCAT	3.71454741629098	2.87408323834233	3.7157772938337	4.68690196963908
GGTLC2	2.3124218548343	8.61055694351216	0.685059372642958	0
ANKRD54	3.00854483687518	5.3907476117426	5.22709745457507	4.85333382028074
EIF3L	14.8846008707648	16.1874576431404	18.7022666692417	20.7068478196977
SNU13	31.1798478480347	36.4346911818922	43.1785248222117	43.8967145983786
MICALL1	6.90491180698302	11.652365622475	10.9232664493054	10.2239331923167
CCDC134	3.91609551518494	0	7.86061320868282	11.0000728116831
DEPDC5	1.47368929395599	2.02897091472044	1.12998019262569	1.07784639610071
PICK1	1.46292027775808	2.07517883784223	2.22887784708415	2.9610797961927
TTC28	2.86556523209093	3.58663768296101	2.00699216465457	1.60844690369702
SLC16A8	0	0.686231404161627	0.218387385766992	0.186511608112434
CENPM	5.99402374773205	6.80210476206103	21.4441857758387	23.9182255464118
KDELR3	13.6278847854951	12.5392869538046	8.35515721269927	9.3721841355907
DDX17	28.5049662405236	22.3853558717832	35.7400953028692	30.729023694056
TCF20	12.519261364787	9.81407278551075	13.3216015986405	12.0848550785792
HSCB	2.91583426086665	1.03404089149662	3.53755449150503	4.35616869111575
CBY1	1.81556630723468	3.86312040042947	2.20268512205296	3.41237602942845
TOMM22	22.6994126165444	15.1797769210851	37.7134631732425	39.850788654831
XBP1	22.2908531754606	26.9601916452693	16.325556956503	21.0327563619922
RTCB	23.1367690061712	17.9483963425652	36.5971292001086	36.6563005809549
JOSD1	16.7522294774803	24.8117227506085	21.2138785526175	19.3759951051838
FBXO7	8.33812480809575	6.56441825896237	8.72328306249308	8.17333878862244
GTPBP1	7.39551644211564	9.62673582355368	7.14355542063652	9.76141367846048
POLDIP3	21.6067313023726	22.3658795347604	27.2517690937365	30.6756663843935
RAB36	2.76792447975784	4.04904933456263	3.66072719476415	3.20144200766841
TIMP3	223.658994131429	320.220201777941	77.8676995610013	87.3454363695961
PPP6R2	6.77417692275001	10.1745448123482	9.39908850874358	8.14242245339304
SBF1	16.7820813602604	29.9439228354865	15.7591851290878	15.5588829022487
SUN2	14.2339204710617	22.8314444090107	10.4354859109862	10.8910822159857
CYB5R3	23.5522082286577	53.6572526492599	21.2442791914089	25.8651912480422
DNAL4	2.04668366431476	4.97701327857799	1.73238265221851	1.60634081908686
LMF2	25.3580831774278	40.0960021129054	34.4998438032042	32.0877831801567
RHBDD3	4.24314833051132	4.01265503216474	4.94835094100371	4.56690442418769
PACSIN2	22.1541083257561	21.909678019827	22.713678816778	23.9096495955201
TTLL1	0.40622733842072	3.45744490192811	0.343844633250917	0.939702853451555
AP1B1	12.0511894209721	17.9945577547158	16.4998152357833	16.811991516845
HMGXB4	9.10886685766461	3.52393422696518	7.58989796495734	5.74664437303066
TOM1	5.44577119236974	6.69493482670238	4.32267346654012	3.95418269561414
NEFH	0	0.399621407181619	0.0317940398390618	0.488760990489721
CHKB	0	1.50125897057405	0.358322302019377	0.136009623525883
BIK	0.745531600102665	3.17265012249331	0.126208659717913	0
HMOX1	2.95422708897231	5.02874938334491	7.85175296284982	5.97961644220758
MCAT	3.57030962260221	4.43148010200019	4.93598474275324	8.86121492570861
THOC5	3.42709842169559	5.18123002677554	7.16042700197247	5.89362950138376
MCM5	11.0378909918716	11.537066757783	16.7023866057077	16.9662274488311
ARSA	2.18090877697154	6.18731698513532	2.99461468209941	1.54151971329762
TSPO	50.7842803775775	58.1848768856437	49.5160376453549	47.4424001435356
RASD2	0.624699544165744	3.10151655438935	0.634520324971007	1.26444702903071
TTLL12	19.2149398230701	20.2790139698875	25.2159823187202	23.7801291518126
CBX7	1.33318356903495	2.22884943265631	1.12845190856212	0.826065686915344
PDGFB	0.188910293777676	1.6078359833747	0.0639600386658712	0.600868891171047
RPL3	138.476849112113	135.165366885634	168.015733043576	175.529553710802
ZMAT5	2.6643435558669	3.30699202611764	2.29277750480669	1.79762219293865
RBFOX2	23.7681936279984	25.6641225456931	21.2592399938858	23.6954393317258
SYNGR1	0.204369801495136	0.434853382243079	0.553553759061911	0.945514333776367
TAB1	5.42116582282911	6.10678188972737	5.66834359724997	5.76308730744631
ASCC2	6.16563993725968	6.69911868553057	8.83866088977954	6.56232621604531
MTMR3	1.07617633277467	1.22126045308942	0.668002312341149	0.394164211893474
MIEF1	7.1472353053919	6.6033536533615	9.61578015056879	7.26051054952626
APOL1	9.28747209016783	12.8880458940159	3.62300266762833	2.91904712042975
PNPLA3	1.09915163195829	1.40324979891838	2.19564799194278	1.39843310624648
SAMM50	4.63724130935653	4.93350791775126	7.12128685049823	8.1730053305325
TXN2	16.2893199513163	20.6485355777101	22.5299080200437	23.4505139037015
FOXRED2	5.35066304925753	5.42143727225413	6.96600742795557	7.62535503344453
EIF3D	34.564456940976	29.3438955494047	58.7494798992156	56.5850327352539
TNRC6B	9.84129299563464	8.99591790283026	7.7105173105171	8.93764409501881
SGSM3	0.297900048175195	0.63386489868682	0.403444369681076	0.732185139981003
IFT27	1.24196311756396	1.5100689557928	0.795938718153584	0.359120428106111
KIAA0930	4.04212217278938	4.52670261513544	4.72992114664151	2.80922521988331
SLC25A17	4.63093055586458	4.5478098271288	6.27164336022149	4.06867895977234
FAM118A	1.74567964348363	0.696453217153592	2.56733454036437	2.55541238378433
KCTD17	3.57030962260221	5.42630216571452	4.31718782165007	4.27698029701331
ST13	30.6674702355228	31.3508631226558	31.8166644379442	35.2725068413606
RBX1	22.0592480692731	8.80071801443246	23.1840246493719	19.9994189641299
EP300	13.5845996768467	14.9967364110112	12.7493463873841	12.3429875830576
L3MBTL2	1.65204994938267	3.04650150112926	3.78487073327665	4.01267393866325
RANGAP1	41.0512170911429	37.3136401280076	64.4340282381273	58.8899416983643
ZC3H7B	13.7035437362719	20.9708405103788	11.0734698600593	13.8783509106686
PHF5A	12.0812339375341	9.79282774651378	25.0292721836202	23.2890324591243
ACO2	10.5492444676739	17.9571525864061	11.7865958113397	11.2863754185988
POLR3H	4.95641708906591	6.19013196101573	8.17167576806256	10.2814736109841
TRMU	3.55669223190813	5.045232173338	7.98500678904913	6.9297065295643
PMM1	2.23688820117383	5.65202437701559	3.69208756846569	2.74893594467484
DESI1	9.00260895787688	6.68923797950471	13.0146715121902	13.6355665709632
CERK	17.2658958662901	14.6951910898475	23.6997524681995	22.5079814009098
BRD1	7.77289971854046	7.75265529932341	8.16237786774954	7.97187277747642
ZBED4	7.62750319199769	9.65004823272811	9.75406363927818	7.48093379084541
HDAC10	0.287009337466306	0.610691893907519	0.437282033690381	0.373456438501841
ABHD4	14.1400051122174	33.0583127075572	11.1115716509583	11.2564338090648
KHNYN	11.4352362223108	9.99671771909013	8.34359701901572	8.53554143478936
FKBP3	17.9036348581684	14.7033117745789	8.8798560578097	7.53834240312786
SDR39U1	1.60485359931748	2.43912194799623	0.659795577957375	0.928104391320376
RBM23	4.76295905009249	4.85162960002588	5.13805696576746	5.80197150114071
PRMT5	20.902839549922	17.8778422607703	34.9000616750614	33.7762462392363
AP4S1	1.27874719557966	0.837196612691715	1.13233088527753	1.13771306291483
POLE2	6.25136446272211	3.06957925556967	11.8038197246158	6.81332269404837
VCPKMT	3.45738012115737	6.62088080307181	6.78935032335563	4.49874167158787
SOS2	15.3608737726544	12.4201158333784	10.4015727337421	10.541588777106
CDKL1	0.693275278807454	0.491711752599793	1.27142550434641	0.434339400287201
NIN	14.642887919403	11.2694813932283	17.5980603031327	17.8071218369008
PYGL	17.1773712647248	16.6993940221983	27.5749349692138	28.7739442304478
TRIM9	0	0.16900701882259	0.0537850654940954	0
PSMC6	13.104496505734	6.86983488833389	19.7407077157602	17.9027711428725
GNPNAT1	12.7601387559602	10.1815241084903	17.3109862844464	16.7572235923726
DDHD1	3.32597501401129	1.85348256988951	3.75362447159249	3.76675180865434
CDKN3	24.7665922404476	8.23402932117682	51.3600503951841	60.8718626180285
CNIH1	22.6065513831131	23.6026985940864	26.7413951185904	25.5382125207998
CGRRF1	3.58047921618105	0.66247492697987	3.42594015172047	3.24098655043403
ATP6V1D	18.2177337153292	11.7356708659483	22.6916104150456	21.0710293677791
CCDC198	0.172995279984865	0	0.117143270232453	0.0500225313698189
PLEK2	34.1284181828656	37.7234630909062	27.3117744147637	26.4012242577569
PIGH	1.46241841831459	1.55585020586765	2.64072678336704	0.634299426079799
PSMA3	39.8640694476184	17.933763380769	47.6634145402396	49.7962672234369
VTI1B	7.36387923542414	8.87892634902646	11.2610216219476	11.959601787041
TIMM9	11.3678658383654	5.03922594456021	18.4424507490462	19.5855217973507
GSTZ1	3.85544582815862	5.17179022268183	2.32693215107137	3.63529319928948
KIAA0586	6.13936195119893	2.22668074926561	7.74760559490653	7.42368945125603
TMED8	9.21886602064257	5.82644315275462	13.2731007809476	11.7712450161597
SAMD15	0.814783962038806	0	0.321841731260778	0
AHSA1	40.0073297398376	38.9736606295702	39.5346914101508	44.4614444308921
DAAM1	3.05102821931484	1.83466964000979	2.71723285624565	4.08506910376542
SPTLC2	11.9671561516206	8.59804492345394	12.0105836733347	11.3023729385246
RIN3	3.76397722967875	5.22319860659241	4.75123349993454	4.94500634506413
LGMN	10.7512196150224	10.4687689538183	9.50122355348567	12.3824047291418
ALKBH1	3.49749740104422	2.12625567281022	5.83621859147032	4.26199354564519
SNW1	35.0571520508802	29.2159069976558	43.4223177139836	44.3492317336839
CHGA	0.229043073790406	0	0.348965723533378	0.0662290574906016
ITPK1	9.11289554711957	15.8241946954345	16.6504444487379	18.1121386891989
DHRS7	4.81244320435729	5.11990320721943	5.55465760673511	5.37642105558711
PPM1A	10.6034583336355	7.77553413030792	9.86756978819302	10.7225067446786
SIX4	7.36316032261203	8.40123280033319	5.41950372684759	4.53590460218825
ASB2	1.40970558511476	3.89940102852874	0.0715933647090303	0
CEP128	1.88960535877085	1.28661087946218	2.98133049805349	2.27298125307745
ERH	109.079625523735	94.093430500087	169.768365410442	188.961668967272
HIF1A	75.8630145979056	68.3832058871596	70.1206345741887	73.10739062388
SUSD6	5.3622008671535	3.88962551466912	6.746231704383	7.96398168300193
SRSF5	35.5444750406237	31.6068679740943	38.6179179882796	46.0203553487055
SLC10A1	1.04025126632187	0.737807605352886	0.880504046201837	3.10820821201134
EIF5	34.0000102602493	25.7738187640646	43.6136171383011	41.4025287806749
DICER1	10.749263085326	7.50104398775435	17.2970128187205	14.7723444054732
ZFYVE21	3.30264278677184	4.324484720004	3.89932108908683	3.55055634907005
MTHFD1	12.9566029804341	7.4161584765843	21.7414168012621	22.0844701531975
ZC3H14	4.77567420034301	3.5313258037391	7.1385175013304	7.86434460016611
TELO2	9.21845690478442	7.48929545900669	15.9744911715945	15.654149383458
PCNX1	8.16119593541042	7.23550240319744	8.7716113344252	6.68625424868084
GSKIP	5.60054699722405	2.97917890306822	4.68782127930554	4.9932387854782
VRK1	19.6783391881326	3.30561468666486	29.2802250769177	29.1243245753076
PSMC1	13.2618951003492	9.07894951868502	9.21452272028448	10.4371877735952
PAPLN	0.184567246369097	0.392717959051322	0.374937584760112	0.213474514961264
RPS6KA5	0.461258352021969	0.545252753144364	0.568284920477652	0.607598931672054
PPP4R3A	19.1082826063526	17.388398049565	28.1975165523821	25.6455669512609
C14orf93	1.00470178868419	0.712593817284027	1.07719076196665	0.629449203951449
PSMB5	53.1359168082237	50.535013721652	73.120148985318	74.2619479786231
YY1	19.5548150889314	23.5780296488597	22.8139810073712	23.1829651094579
ACIN1	26.8286625164497	28.2108148378234	27.356052559555	27.9636383157463
CCNB1IP1	5.01977771395213	3.28645170297405	9.15149966280648	10.3279535929705
TRIP11	10.5491427587994	8.74528220228344	9.63652763237399	10.0225533538313
APEX1	81.3712560010251	84.1652265395794	75.6353909413832	82.1334424163457
PABPN1	22.7298659048844	21.451813231487	28.2383735725401	30.9011864509284
ARHGAP5	49.9197359842806	44.0145469624978	25.0319019327253	25.1142556817608
CINP	6.24870993641438	5.94070423853468	8.62014120291513	10.4182124526599
DHRS2	0.188060247458401	0	0.366115353673495	0.353461219212017
SRP54	19.4779920046295	12.3947140834686	19.3527705617769	18.6861645911415
CPNE6	0.118494265326524	0	0.0601785453858427	0
CHD8	19.3222338782154	17.001784702023	19.933419716267	20.2901022493025
PCK2	3.9010043310218	2.5262292870796	4.30688181109468	4.16868359717043
KIAA0391	1.42464660678455	0.649570803509624	1.03360228626042	0.353095164140669
DCAF11	5.93008749442291	5.9518416668034	5.00048647492112	5.33827062919915
PSMA6	1.20126156837938	2.55601684860878	0.942840376309516	0.694702705101232
NFKBIA	54.4919822635511	198.765928533854	11.1508249458313	13.1594039288026
EMC9	4.9215414130203	7.61595860638823	7.04392147489855	8.27979995308196
PSME2	20.8268061318462	19.4141033040008	22.0272516411301	23.8593230362122
BRMS1L	3.28171646604083	0.775862347122435	5.21600926563713	6.27345697304739
REC8	1.47865060332537	3.14623888318015	0.876106107157332	1.65679464786973
TM9SF1	2.21023975222744	2.13768068915167	1.87082208685362	1.45250662002154
SEC23A	18.5863653310335	12.8445334305168	18.0314432068955	17.4781185189021
GMPR2	11.516210241476	8.30641639213222	16.7858904333173	17.496479742888
PNN	28.2437752173147	20.1521056578461	40.4263070764516	36.1884020205966
RABGGTA	7.01472680435102	12.3670707243086	7.8035757753369	7.5338588783244
NFATC4	0.0842114039229394	0	0.0427676375647164	0.170451316149215
PLTP	2.79611025146729	1.78484980326808	0.899354664113438	1.53617008673006
PCIF1	18.0988854991062	23.4819475515387	18.1218619338049	16.1469281432026
GSS	35.8572771306402	33.8220679941867	61.8906385699001	76.747003688417
TRPC4AP	53.9586006354528	52.0168084171901	47.7975589509365	36.617935025763
PYGB	125.932018465352	174.694667859028	78.8493538224998	90.3690012313244
ABHD12	20.0984796281978	23.8073666672136	17.9240220867332	19.651546199521
PROCR	10.0541266259128	4.4568625688917	10.9213651636323	9.8118192471719
GINS1	9.08199704392518	3.34461898975235	17.6512490335715	17.9787470343071
NINL	4.13901573259394	2.51625796166455	2.22215889662782	1.98330011775617
CD40	8.43480350096366	8.37544478320257	9.09096908105803	6.910413766738
UQCC1	9.42852334721403	6.9101741793586	13.1236908000983	11.5110828380451
ZMYND8	24.6924954685806	34.8945744095448	16.294555914838	14.8996357499964
SGK2	0.324870422907105	0.345625922123471	0.109992549347207	0.093938059595723
IFT52	10.9005401184169	12.4890336155505	15.6615414033822	15.2748384608477
MYBL2	20.9795867560759	29.9413856986833	41.5793225072827	38.1736941841183
NDRG3	18.5935305622895	18.6178298444343	23.9590898103841	22.3279603837912
SLA2	0.257704611859934	0	0.130877968129675	0.149033395963617
C20orf24	9.17355216136655	20.4952378636084	3.96005131586166	4.90727814359348
NFATC2	3.7728253747894	3.28407194069818	6.88042821446959	6.49601068307889
PABPC1L	8.69582433964049	8.79640162874676	7.77069554032845	4.86400868531899
STK4	12.6831561006556	9.49540095338619	20.5829148496362	17.680509187691
ADNP	23.7800469892371	19.2146731398285	22.8969351016323	20.5703655221176
PFDN4	17.2676443114412	12.2472326753868	28.3183476003516	23.5088674490639
CSTF1	12.4336032607122	9.76350026758542	18.4424507490462	13.35376486183
RAE1	6.43143562588992	8.0042359153561	14.1333005406124	12.5616444078963
TPD52L2	38.5972223687578	39.9359192879506	51.631414191097	50.2008072384353
DNAJC5	42.5999322721042	56.0443513410518	48.1152909937822	52.2252258058213
NELFCD	19.2908964984964	20.8834228569421	24.922402792645	23.8780464588503
CTSZ	130.73324611712	176.545992365849	87.2272759112417	93.749538170921
PRPF6	43.1803379619252	44.6974705989244	50.1812099024924	50.8207062617911
TUBB1	0.609689600884873	0	0.172020670353505	0
PRELID3B	47.9707136696223	35.5471094510462	57.9769175816359	61.7638797516232
MTG2	5.86506804388694	6.38488985104577	10.5753116801145	11.3192566573983
PSMA7	128.294485890124	120.077555364663	192.09931618727	188.654946223831
SLCO4A1	68.0500485263791	126.882509589025	8.75874390268956	10.2442341001829
NTSR1	0.167687423860713	0	0.283872675740314	0.921266979084512
MRGBP	26.8254655031547	35.3343782520403	35.6375859884951	43.1421938943309
TCFL5	14.8880664355775	18.9190962412185	17.4324425640754	15.007589237572
DIDO1	11.1273440176757	9.56166657653169	14.0735056933333	12.8546606200654
GID8	23.3653668248532	20.2790139698875	26.2048443704347	30.0918643659385
SLC17A9	11.4533152917782	22.1795309641031	20.8049980690397	18.419499273002
ARFGAP1	16.9753024578646	24.9179931025433	23.2805642628608	24.2629095536513
COL20A1	0.0647431761343028	0	0.0548008259117782	0.0374416869575079
EEF1A2	12.7505972763321	17.3333295201722	5.45622811401623	6.04242753928959
PTK6	5.54506519940628	11.798662713765	6.12199793236363	6.13469399306225
[truncated: 17,264 more rows]
