# Supplementary material for: Heparin-based hydrogel scaffolding alters the transcriptomic profile and increases the chemoresistance of MDA-MB-231 triple-negative breast cancer cells
Source: Biomater Sci. 2020 Feb 13;8(10):2786–96. doi: 10.1039/c9bm01481k (PMC7497406; doi:10.1039/c9bm01481k)
Supplement: Supplementary file 2 [file BM-008-C9BM01481K-s002.zip › Supplementary File 4/EGFvControl/Pathways/my_analysis.Gsea.1545200981068/HALLMARK_KRAS_SIGNALING_DN.xls]

NAME	PROBE	DESCRIPTION<br>(from dataset)	GENE SYMBOL	GENE_TITLE	RANK IN GENE LIST	RANK METRIC SCORE	RUNNING ES	CORE ENRICHMENT
row_0	EDN1	na	null	null	77	2.4662251472473145	0.031696085	No
row_1	CCNA1	na	null	null	344	1.8965065479278564	0.045250334	No
row_2	DTNB	na	null	null	516	1.7624262571334839	0.06183303	No
row_3	SLC16A7	na	null	null	1140	1.464841604232788	0.05045495	No
row_4	THRB	na	null	null	1217	1.4353045225143433	0.067269765	No
row_5	SYNPO	na	null	null	1629	1.3111307621002197	0.064757586	No
row_6	ENTPD7	na	null	null	1950	1.2349082231521606	0.06590267	No
row_7	BARD1	na	null	null	2041	1.2106627225875854	0.078730874	No
row_8	SERPINB2	na	null	null	2053	1.206594467163086	0.09563367	No
row_9	GTF3C5	na	null	null	2734	1.071009874343872	0.075568244	No
row_10	EPHA5	na	null	null	3211	0.9842676520347595	0.064920224	No
row_11	CDKAL1	na	null	null	3276	0.9731220602989197	0.07566789	No
row_12	RSAD2	na	null	null	3298	0.970798909664154	0.08863179	No
row_13	HTR1D	na	null	null	3523	0.9333857297897339	0.09043214	No
row_14	TFCP2L1	na	null	null	4124	0.832470178604126	0.07109716	No
row_15	TGM1	na	null	null	4424	0.7884151339530945	0.06687327	No
row_16	IFI44L	na	null	null	4958	0.7130460739135742	0.049313996	No
row_17	SKIL	na	null	null	5109	0.6913127303123474	0.051479667	No
row_18	P2RX6	na	null	null	5316	0.6627252697944641	0.05030113	No
row_19	GPR19	na	null	null	5471	0.6419726610183716	0.05154278	No
row_20	MSH5	na	null	null	5772	0.5999130606651306	0.04453599	No
row_21	EGF	na	null	null	6597	0.49279075860977173	0.008560132	No
row_22	C5	na	null	null	6610	0.49037986993789673	0.015035745	No
row_23	BMPR1B	na	null	null	7163	0.4263223111629486	-0.00767106	No
row_24	NRIP2	na	null	null	7504	0.38495776057243347	-0.019884551	No
row_25	CPEB3	na	null	null	7983	0.327147901058197	-0.04015605	No
row_26	TGFB2	na	null	null	8117	0.31471025943756104	-0.042556237	No
row_27	EFHD1	na	null	null	8368	0.28646159172058105	-0.05148743	No
row_28	KCND1	na	null	null	8604	0.26061707735061646	-0.060008153	No
row_29	RIBC2	na	null	null	8916	0.22097691893577576	-0.073079646	No
row_30	CHST2	na	null	null	9739	0.1321934461593628	-0.11417436	No
row_31	GPR3	na	null	null	9832	0.1232466995716095	-0.11720277	No
row_32	SPTBN2	na	null	null	10601	0.037507906556129456	-0.15684363	No
row_33	H2AFY2	na	null	null	10654	0.031273867934942245	-0.15911141	No
row_34	GAMT	na	null	null	10799	0.014110987074673176	-0.16644153	No
row_35	FGGY	na	null	null	11329	-0.042413171380758286	-0.19350609	No
row_36	COPZ2	na	null	null	11557	-0.0641278326511383	-0.20445451	No
row_37	ITGB1BP2	na	null	null	11689	-0.08295442909002304	-0.21010719	No
row_38	ABCG4	na	null	null	11727	-0.08956899493932724	-0.21074568	No
row_39	SPHK2	na	null	null	11799	-0.09799676388502121	-0.21304107	No
row_40	BTG2	na	null	null	11938	-0.11777374893426895	-0.21855563	No
row_41	MFSD6	na	null	null	12169	-0.13965493440628052	-0.22856696	No
row_42	TAS2R4	na	null	null	12411	-0.1715964823961258	-0.23869114	No
row_43	HSD11B2	na	null	null	12481	-0.1809372901916504	-0.23968044	No
row_44	STAG3	na	null	null	12518	-0.18695533275604248	-0.2388559	No
row_45	SLC29A3	na	null	null	12724	-0.21786443889141083	-0.24642622	No
row_46	DLK2	na	null	null	12916	-0.2342931628227234	-0.25302604	No
row_47	FGFR3	na	null	null	12921	-0.2348240613937378	-0.24983375	No
row_48	MX1	na	null	null	13486	-0.3140803277492523	-0.27479434	No
row_49	PDE6B	na	null	null	13571	-0.3264554440975189	-0.27446055	No
row_50	CACNA1F	na	null	null	14009	-0.3791339695453644	-0.29183376	No
row_51	NR6A1	na	null	null	14115	-0.39394450187683105	-0.29162112	No
row_52	ATP6V1B1	na	null	null	14371	-0.427832692861557	-0.29876608	No
row_53	SHOX2	na	null	null	14531	-0.44837382435798645	-0.30059046	No
row_54	SGK1	na	null	null	14627	-0.4660278260707855	-0.29881042	No
row_55	UPK3B	na	null	null	15175	-0.5415775179862976	-0.31958604	No
row_56	CHRNG	na	null	null	15234	-0.5521717071533203	-0.3146222	No
row_57	PRODH	na	null	null	15336	-0.5714741945266724	-0.31162864	No
row_58	EDN2	na	null	null	16086	-0.7011618614196777	-0.34066188	Yes
row_59	CELSR2	na	null	null	16281	-0.7537347078323364	-0.3398942	Yes
row_60	CCDC106	na	null	null	16332	-0.7641357779502869	-0.3314413	Yes
row_61	IDUA	na	null	null	16415	-0.7867953777313232	-0.32433453	Yes
row_62	MAST3	na	null	null	16473	-0.8046978116035461	-0.31566036	Yes
row_63	GPRC5C	na	null	null	16500	-0.8109913468360901	-0.305273	Yes
row_64	CLSTN3	na	null	null	16577	-0.8299615383148193	-0.297227	Yes
row_65	SNN	na	null	null	16639	-0.8425739407539368	-0.28821343	Yes
row_66	FAM46C	na	null	null	16752	-0.8701282143592834	-0.28146923	Yes
row_67	GP1BA	na	null	null	16758	-0.8723846077919006	-0.26909375	Yes
row_68	SLC25A23	na	null	null	17044	-0.9606305360794067	-0.27009046	Yes
row_69	KRT15	na	null	null	17048	-0.9616514444351196	-0.25631723	Yes
row_70	ASB7	na	null	null	17128	-0.9881018996238708	-0.24613743	Yes
row_71	PTGFR	na	null	null	17255	-1.0226397514343262	-0.2379165	Yes
row_72	PDK2	na	null	null	17351	-1.05911123752594	-0.22754525	Yes
row_73	SLC6A14	na	null	null	17400	-1.0767943859100342	-0.21445864	Yes
row_74	MYO15A	na	null	null	17474	-1.1127938032150269	-0.20215866	Yes
row_75	PTPRJ	na	null	null	17595	-1.1467312574386597	-0.19182624	Yes
row_76	MAGIX	na	null	null	17730	-1.194202184677124	-0.1815387	Yes
row_77	CAMK1D	na	null	null	17787	-1.2191412448883057	-0.1668087	Yes
row_78	MTHFR	na	null	null	18103	-1.3793392181396484	-0.16330981	Yes
row_79	TCF7L1	na	null	null	18199	-1.4236905574798584	-0.14765738	Yes
row_80	PLAG1	na	null	null	18376	-1.5476977825164795	-0.13444678	Yes
row_81	KCNN1	na	null	null	18493	-1.6371431350708008	-0.11680112	Yes
row_82	LFNG	na	null	null	18494	-1.6374191045761108	-0.09308197	Yes
row_83	NR4A2	na	null	null	18503	-1.6451700925827026	-0.06966914	Yes
row_84	TFF2	na	null	null	18860	-2.22402024269104	-0.056079715	Yes
row_85	YPEL1	na	null	null	18907	-2.3350045680999756	-0.024662431	Yes
row_86	CYP39A1	na	null	null	19023	-2.7500357627868652	0.009156567	Yes
