# Supplementary material for: Heparin-based hydrogel scaffolding alters the transcriptomic profile and increases the chemoresistance of MDA-MB-231 triple-negative breast cancer cells
Source: Biomater Sci. 2020 Feb 13;8(10):2786–96. doi: 10.1039/c9bm01481k (PMC7497406; doi:10.1039/c9bm01481k)
Supplement: Supplementary file 2 [file BM-008-C9BM01481K-s002.zip › Supplementary File 4/EGFvControl/Pathways/my_analysis.Gsea.1545200981068/HALLMARK_UNFOLDED_PROTEIN_RESPONSE.xls]

NAME	PROBE	DESCRIPTION<br>(from dataset)	GENE SYMBOL	GENE_TITLE	RANK IN GENE LIST	RANK METRIC SCORE	RUNNING ES	CORE ENRICHMENT
row_0	PSAT1	na	null	null	142	2.2224984169006348	0.018929305	Yes
row_1	MTHFD2	na	null	null	172	2.163132667541504	0.043072425	Yes
row_2	SLC7A5	na	null	null	213	2.074204444885254	0.065584466	Yes
row_3	EXOSC9	na	null	null	296	1.956851601600647	0.084504664	Yes
row_4	SRPRB	na	null	null	436	1.815198540687561	0.09875916	Yes
row_5	NOLC1	na	null	null	443	1.8094321489334106	0.11991079	Yes
row_6	RRP9	na	null	null	522	1.7570774555206299	0.1366705	Yes
row_7	EXOSC4	na	null	null	569	1.7263157367706299	0.15474118	Yes
row_8	EXOSC2	na	null	null	609	1.69971764087677	0.17286295	Yes
row_9	EIF4A3	na	null	null	702	1.641980767250061	0.187524	Yes
row_10	IARS	na	null	null	1033	1.5021249055862427	0.18806127	Yes
row_11	DKC1	na	null	null	1144	1.4636766910552979	0.19966435	Yes
row_12	NOP56	na	null	null	1153	1.4586799144744873	0.21655016	Yes
row_13	HSPA9	na	null	null	1253	1.4269360303878784	0.22829346	Yes
row_14	IFIT1	na	null	null	1463	1.3582707643508911	0.23346122	Yes
row_15	TARS	na	null	null	1506	1.343258261680603	0.24719706	Yes
row_16	GEMIN4	na	null	null	1521	1.3402273654937744	0.26236337	Yes
row_17	TATDN2	na	null	null	1526	1.3394615650177002	0.27804434	Yes
row_18	CEBPG	na	null	null	1827	1.261139154434204	0.2772939	Yes
row_19	SDAD1	na	null	null	1945	1.2363617420196533	0.28583366	Yes
row_20	FKBP14	na	null	null	2020	1.214547038078308	0.29636666	Yes
row_21	CKS1B	na	null	null	2048	1.2072962522506714	0.30927512	Yes
row_22	GOSR2	na	null	null	2229	1.1726341247558594	0.31375942	Yes
row_23	BANF1	na	null	null	2269	1.1621887683868408	0.3255043	Yes
row_24	EXOSC1	na	null	null	2478	1.1165958642959595	0.32785735	Yes
row_25	EXOSC10	na	null	null	2591	1.0950357913970947	0.3349824	Yes
row_26	EIF2S1	na	null	null	2819	1.0575779676437378	0.33564022	Yes
row_27	LSM1	na	null	null	2846	1.0533593893051147	0.34677485	Yes
row_28	FUS	na	null	null	2941	1.0357911586761475	0.35413978	Yes
row_29	XPOT	na	null	null	2983	1.029273271560669	0.3642031	Yes
row_30	EIF4E	na	null	null	3033	1.0205022096633911	0.37374336	Yes
row_31	KIF5B	na	null	null	3136	0.9998470544815063	0.38026288	Yes
row_32	DDX10	na	null	null	3349	0.9622699022293091	0.38057563	Yes
row_33	SKIV2L2	na	null	null	3534	0.9305395483970642	0.38197836	Yes
row_34	NOP14	na	null	null	3700	0.9045701026916504	0.3840681	Yes
row_35	SEC11A	na	null	null	3889	0.8697216510772705	0.38453987	Yes
row_36	SPCS3	na	null	null	4135	0.8311532735824585	0.38156885	Yes
row_37	EIF4A2	na	null	null	4370	0.7981728315353394	0.37878266	Yes
row_38	KHSRP	na	null	null	4535	0.7728867530822754	0.37936258	Yes
row_39	SERP1	na	null	null	4992	0.7091294527053833	0.36389336	Yes
row_40	PDIA6	na	null	null	5001	0.7082575559616089	0.37187666	Yes
row_41	EIF4EBP1	na	null	null	5073	0.6973613500595093	0.37643123	Yes
row_42	IMP3	na	null	null	5216	0.6756542921066284	0.37700984	Yes
row_43	EXOSC5	na	null	null	5294	0.66562819480896	0.3808737	Yes
row_44	STC2	na	null	null	5348	0.6578941345214844	0.38590276	Yes
row_45	ALDH18A1	na	null	null	5433	0.6460033059120178	0.38916722	Yes
row_46	POP4	na	null	null	5661	0.6154571175575256	0.38458002	No
row_47	DCP2	na	null	null	5954	0.5763062834739685	0.37612417	No
row_48	NFYB	na	null	null	5979	0.5718353390693665	0.3816511	No
row_49	EIF4A1	na	null	null	6111	0.5531044602394104	0.38135195	No
row_50	H2AFX	na	null	null	6160	0.5471035838127136	0.38532853	No
row_51	PREB	na	null	null	6354	0.5198143124580383	0.38138735	No
row_52	LSM4	na	null	null	6619	0.48959463834762573	0.37336925	No
row_53	SHC1	na	null	null	6751	0.4737766981124878	0.37212902	No
row_54	SLC30A5	na	null	null	6811	0.46648985147476196	0.37457314	No
row_55	CNOT4	na	null	null	7273	0.411420613527298	0.35531026	No
row_56	SPCS1	na	null	null	7349	0.4023407995700836	0.35615543	No
row_57	ATF3	na	null	null	7410	0.3947850167751312	0.35769653	No
row_58	EXOC2	na	null	null	7491	0.38612934947013855	0.3580875	No
row_59	RPS14	na	null	null	7647	0.3686310946941376	0.35434297	No
row_60	PARN	na	null	null	7748	0.3565216064453125	0.35333523	No
row_61	ATP6V0D1	na	null	null	7887	0.338264137506485	0.35012075	No
row_62	CXXC1	na	null	null	8151	0.31042835116386414	0.3400295	No
row_63	SLC1A4	na	null	null	8321	0.29144665598869324	0.3346361	No
row_64	DNAJA4	na	null	null	8389	0.2849774956703186	0.3345079	No
row_65	ARFGAP1	na	null	null	8494	0.27241116762161255	0.33229288	No
row_66	TUBB2A	na	null	null	8831	0.2336244136095047	0.31746727	No
row_67	NFYA	na	null	null	8841	0.23226770758628845	0.31975138	No
row_68	ATF6	na	null	null	9376	0.17591315507888794	0.2938714	No
row_69	CNOT6	na	null	null	9422	0.16688841581344604	0.2934945	No
row_70	TTC37	na	null	null	9767	0.12857595086097717	0.2770037	No
row_71	PDIA5	na	null	null	9856	0.1209021583199501	0.27382922	No
row_72	SSR1	na	null	null	10012	0.10513737052679062	0.26695877	No
row_73	YIF1A	na	null	null	10156	0.08721257001161575	0.26050413	No
row_74	EDC4	na	null	null	11642	-0.0762556865811348	0.18363565	No
row_75	PAIP1	na	null	null	11673	-0.0811975747346878	0.18302774	No
row_76	WFS1	na	null	null	11974	-0.12244684994220734	0.16876863	No
row_77	ATF4	na	null	null	12198	-0.14361876249313354	0.15879337	No
row_78	DCP1A	na	null	null	12216	-0.14523009955883026	0.15962595	No
row_79	SEC31A	na	null	null	12524	-0.187303364276886	0.14576964	No
row_80	ASNS	na	null	null	12529	-0.18789100646972656	0.14778915	No
row_81	CNOT2	na	null	null	12914	-0.23400327563285828	0.13045418	No
row_82	DCTN1	na	null	null	13434	-0.30550631880760193	0.10689718	No
row_83	ZBTB17	na	null	null	13611	-0.33199450373649597	0.101618186	No
row_84	HYOU1	na	null	null	13838	-0.3576216697692871	0.09402458	No
row_85	DNAJC3	na	null	null	14042	-0.3836098909378052	0.08794385	No
row_86	BAG3	na	null	null	14949	-0.5066956281661987	0.04650548	No
row_87	CALR	na	null	null	15148	-0.5377686619758606	0.04251545	No
row_88	CCL2	na	null	null	15276	-0.5596242547035217	0.042503145	No
row_89	EIF2AK3	na	null	null	15524	-0.5980634689331055	0.036662158	No
row_90	NHP2	na	null	null	15612	-0.6083410978317261	0.039322693	No
row_91	ERN1	na	null	null	15686	-0.6243109703063965	0.0429059	No
row_92	CEBPB	na	null	null	15897	-0.6652072668075562	0.039799243	No
row_93	XBP1	na	null	null	16003	-0.6865730881690979	0.042445164	No
row_94	HSP90B1	na	null	null	16095	-0.7021684050559998	0.046009313	No
row_95	HSPA5	na	null	null	16140	-0.7152127623558044	0.05218972	No
row_96	WIPI1	na	null	null	16225	-0.7378613948822021	0.056543913	No
row_97	EDEM1	na	null	null	16338	-0.7653975486755371	0.059758347	No
row_98	CHAC1	na	null	null	16392	-0.7793248891830444	0.06622798	No
row_99	IGFBP1	na	null	null	16692	-0.854509174823761	0.060705923	No
row_100	KDELR3	na	null	null	17046	-0.9613765478134155	0.05362355	No
row_101	HERPUD1	na	null	null	17679	-1.1771535873413086	0.034489088	No
row_102	DDIT4	na	null	null	17752	-1.2024104595184326	0.044982843	No
row_103	TSPYL2	na	null	null	17932	-1.291161298751831	0.05092562	No
row_104	DNAJB9	na	null	null	17933	-1.2918297052383423	0.066251	No
