# Supplementary material for: Heparin-based hydrogel scaffolding alters the transcriptomic profile and increases the chemoresistance of MDA-MB-231 triple-negative breast cancer cells
Source: Biomater Sci. 2020 Feb 13;8(10):2786–96. doi: 10.1039/c9bm01481k (PMC7497406; doi:10.1039/c9bm01481k)
Supplement: Supplementary file 2 [file BM-008-C9BM01481K-s002.zip › Supplementary File 4/EGFvControl/Pathways/my_analysis.Gsea.1545200981068/HALLMARK_MYC_TARGETS_V1.xls]

NAME	PROBE	DESCRIPTION<br>(from dataset)	GENE SYMBOL	GENE_TITLE	RANK IN GENE LIST	RANK METRIC SCORE	RUNNING ES	CORE ENRICHMENT
row_0	NOP16	na	null	null	164	2.177046060562134	0.0025876751	Yes
row_1	CAD	na	null	null	345	1.8962785005569458	0.002887358	Yes
row_2	ODC1	na	null	null	415	1.8347193002700806	0.00870896	Yes
row_3	KARS	na	null	null	427	1.8228206634521484	0.017520294	Yes
row_4	NOLC1	na	null	null	443	1.8094321489334106	0.026052244	Yes
row_5	RRP9	na	null	null	522	1.7570774555206299	0.03100045	Yes
row_6	CDC20	na	null	null	590	1.7115157842636108	0.036292598	Yes
row_7	HSPD1	na	null	null	619	1.6913615465164185	0.043532476	Yes
row_8	CCT2	na	null	null	637	1.6769362688064575	0.051276684	Yes
row_9	CCT5	na	null	null	653	1.6687268018722534	0.059083812	Yes
row_10	CCNA2	na	null	null	725	1.6263959407806396	0.06372706	Yes
row_11	C1QBP	na	null	null	737	1.6183445453643799	0.07148507	Yes
row_12	SNRPB2	na	null	null	742	1.6163746118545532	0.079601154	Yes
row_13	NME1	na	null	null	764	1.6027981042861938	0.08675304	Yes
row_14	MRPL9	na	null	null	766	1.6022449731826782	0.09495415	Yes
row_15	DDX21	na	null	null	775	1.5990054607391357	0.10277034	Yes
row_16	CDC45	na	null	null	795	1.5931651592254639	0.10997781	Yes
row_17	IFRD1	na	null	null	799	1.5912026166915894	0.11801684	Yes
row_18	AIMP2	na	null	null	810	1.5863687992095947	0.12566273	Yes
row_19	EIF1AX	na	null	null	823	1.5782971382141113	0.13316183	Yes
row_20	PSMD14	na	null	null	825	1.577165961265564	0.14123376	Yes
row_21	PA2G4	na	null	null	838	1.5737279653549194	0.14870933	Yes
row_22	SRSF1	na	null	null	863	1.5656970739364624	0.15551227	Yes
row_23	TCP1	na	null	null	866	1.5651817321777344	0.16346985	Yes
row_24	RUVBL2	na	null	null	873	1.5631705522537231	0.17120667	Yes
row_25	MCM2	na	null	null	906	1.5496158599853516	0.17750594	Yes
row_26	CCT7	na	null	null	916	1.5457266569137573	0.18499509	Yes
row_27	SRM	na	null	null	940	1.5354806184768677	0.19169497	Yes
row_28	ABCE1	na	null	null	1023	1.50649094581604	0.19514191	Yes
row_29	IARS	na	null	null	1033	1.5021249055862427	0.20240644	Yes
row_30	TYMS	na	null	null	1066	1.4899656772613525	0.20839845	Yes
row_31	PHB	na	null	null	1075	1.487715482711792	0.21564135	Yes
row_32	MCM7	na	null	null	1099	1.4791160821914673	0.22205089	Yes
row_33	RAN	na	null	null	1116	1.473071813583374	0.22879753	Yes
row_34	NOP56	na	null	null	1153	1.4586799144744873	0.23441796	Yes
row_35	RRM1	na	null	null	1173	1.4496790170669556	0.24088627	Yes
row_36	POLE3	na	null	null	1179	1.4471607208251953	0.24807808	Yes
row_37	EIF3B	na	null	null	1184	1.446129560470581	0.25531718	Yes
row_38	EIF3D	na	null	null	1221	1.4345386028289795	0.26081324	Yes
row_39	USP1	na	null	null	1270	1.4226276874542236	0.2656167	Yes
row_40	CUL1	na	null	null	1288	1.4154525995254517	0.2720139	Yes
row_41	NCBP1	na	null	null	1302	1.4108226299285889	0.27859768	Yes
row_42	EPRS	na	null	null	1365	1.3891059160232544	0.282492	Yes
row_43	ERH	na	null	null	1380	1.3841975927352905	0.28888604	Yes
row_44	TFDP1	na	null	null	1387	1.3813819885253906	0.2956864	Yes
row_45	RNPS1	na	null	null	1393	1.380433440208435	0.30253446	Yes
row_46	RFC4	na	null	null	1417	1.3715777397155762	0.30839005	Yes
row_47	TRA2B	na	null	null	1432	1.3685590028762817	0.3147035	Yes
row_48	EIF3J	na	null	null	1474	1.3549225330352783	0.3195264	Yes
row_49	STARD7	na	null	null	1544	1.3345924615859985	0.3227717	Yes
row_50	GOT2	na	null	null	1607	1.3156516551971436	0.32628763	Yes
row_51	MCM4	na	null	null	1617	1.3131262063980103	0.33257857	Yes
row_52	PWP1	na	null	null	1637	1.310003399848938	0.33832735	Yes
row_53	ETF1	na	null	null	1652	1.3067798614501953	0.3443226	Yes
row_54	MCM6	na	null	null	1672	1.3006395101547241	0.35002315	Yes
row_55	MAD2L1	na	null	null	1695	1.29575777053833	0.35554075	Yes
row_56	PCNA	na	null	null	1712	1.291046142578125	0.36134973	Yes
row_57	VBP1	na	null	null	1757	1.2776446342468262	0.36561674	Yes
row_58	SRSF2	na	null	null	1835	1.2599740028381348	0.3680568	Yes
row_59	XPO1	na	null	null	1845	1.2588608264923096	0.3740682	Yes
row_60	SLC25A3	na	null	null	1903	1.2456527948379517	0.37748656	Yes
row_61	KPNA2	na	null	null	1925	1.2408357858657837	0.38277385	Yes
row_62	GNL3	na	null	null	1932	1.23939049243927	0.38884273	Yes
row_63	HDDC2	na	null	null	1934	1.2390400171279907	0.39517286	Yes
row_64	IMPDH2	na	null	null	1989	1.2227275371551514	0.39863095	Yes
row_65	XRCC6	na	null	null	1990	1.2217967510223389	0.40492484	Yes
row_66	CLNS1A	na	null	null	2008	1.2174451351165771	0.41030204	Yes
row_67	SNRPD1	na	null	null	2237	1.1708760261535645	0.40433994	Yes
row_68	KPNB1	na	null	null	2253	1.1659777164459229	0.40955725	Yes
row_69	CCT3	na	null	null	2276	1.1602342128753662	0.41437674	Yes
row_70	RPS3	na	null	null	2280	1.1598323583602905	0.4201936	Yes
row_71	CDK2	na	null	null	2311	1.1534651517868042	0.4245574	Yes
row_72	EXOSC7	na	null	null	2318	1.151869297027588	0.43017545	Yes
row_73	BUB3	na	null	null	2328	1.1489061117172241	0.43562043	Yes
row_74	SF3B3	na	null	null	2347	1.1449836492538452	0.44057176	Yes
row_75	PSMD1	na	null	null	2355	1.1435625553131104	0.4460944	Yes
row_76	DDX18	na	null	null	2362	1.1423165798187256	0.45166326	Yes
row_77	PABPC4	na	null	null	2525	1.1065106391906738	0.44884145	Yes
row_78	PSMC4	na	null	null	2550	1.1012285947799683	0.45325175	Yes
row_79	DHX15	na	null	null	2571	1.0985912084579468	0.4578589	Yes
row_80	U2AF1	na	null	null	2593	1.0949591398239136	0.4623947	Yes
row_81	HDAC2	na	null	null	2599	1.0939698219299316	0.46776712	Yes
row_82	RSL1D1	na	null	null	2629	1.089298129081726	0.47185296	Yes
row_83	HNRNPC	na	null	null	2655	1.0832934379577637	0.47611827	Yes
row_84	COPS5	na	null	null	2665	1.0817651748657227	0.48121738	Yes
row_85	PSMC6	na	null	null	2673	1.0809568166732788	0.48641753	Yes
row_86	PSMA4	na	null	null	2701	1.0763107538223267	0.4905417	Yes
row_87	HPRT1	na	null	null	2703	1.0762104988098145	0.496033	Yes
row_88	PHB2	na	null	null	2720	1.0728931427001953	0.5007182	Yes
row_89	G3BP1	na	null	null	2756	1.0680190324783325	0.5043788	Yes
row_90	SNRPA1	na	null	null	2766	1.06593918800354	0.5093964	Yes
row_91	ORC2	na	null	null	2772	1.0648810863494873	0.51461893	Yes
row_92	EIF2S1	na	null	null	2819	1.0575779676437378	0.5176471	Yes
row_93	EEF1B2	na	null	null	2842	1.0541054010391235	0.52191985	Yes
row_94	PSMA7	na	null	null	2854	1.0521117448806763	0.526761	Yes
row_95	SNRPD2	na	null	null	2874	1.0474728345870972	0.53115743	Yes
row_96	DEK	na	null	null	2886	1.0461726188659668	0.535968	Yes
row_97	RANBP1	na	null	null	2912	1.0416033267974854	0.54001856	Yes
row_98	CNBP	na	null	null	2934	1.0361969470977783	0.5442517	Yes
row_99	PTGES3	na	null	null	2955	1.0336183309555054	0.54852414	Yes
row_100	RAD23B	na	null	null	2977	1.0299993753433228	0.5527253	Yes
row_101	XPOT	na	null	null	2983	1.029273271560669	0.5577644	Yes
row_102	CCT4	na	null	null	3000	1.027967095375061	0.5622182	Yes
row_103	EIF4E	na	null	null	3033	1.0205022096633911	0.56579185	Yes
row_104	RPS2	na	null	null	3084	1.0095101594924927	0.56836194	Yes
row_105	PPM1G	na	null	null	3140	0.9986391663551331	0.5706131	Yes
row_106	MCM5	na	null	null	3202	0.9862154126167297	0.57248455	Yes
row_107	AP3S1	na	null	null	3272	0.9735874533653259	0.5738702	Yes
row_108	VDAC3	na	null	null	3332	0.9649825096130371	0.57573754	Yes
row_109	PRPS2	na	null	null	3412	0.951207160949707	0.5764818	Yes
row_110	TRIM28	na	null	null	3413	0.950851559638977	0.58137995	Yes
row_111	RPL6	na	null	null	3444	0.9456820487976074	0.5846734	Yes
row_112	RPS5	na	null	null	3453	0.9445440173149109	0.58911824	Yes
row_113	SYNCRIP	na	null	null	3486	0.9385210275650024	0.59226954	Yes
row_114	GLO1	na	null	null	3519	0.9339812397956848	0.5953975	Yes
row_115	GSPT1	na	null	null	3557	0.9275755286216736	0.5982294	Yes
row_116	ACP1	na	null	null	3596	0.9212222695350647	0.600976	Yes
row_117	PRDX3	na	null	null	3704	0.9033147096633911	0.6000007	Yes
row_118	DUT	na	null	null	3726	0.8997225761413574	0.60353076	Yes
row_119	VDAC1	na	null	null	3760	0.8923391103744507	0.60639155	Yes
row_120	EIF4H	na	null	null	3786	0.8864116072654724	0.6096427	Yes
row_121	MYC	na	null	null	3907	0.8664165735244751	0.60779345	Yes
row_122	POLD2	na	null	null	3987	0.852203369140625	0.6080277	Yes
row_123	H2AFZ	na	null	null	4017	0.8481571078300476	0.6108714	Yes
row_124	RPL18	na	null	null	4032	0.8460308909416199	0.6144931	Yes
row_125	TUFM	na	null	null	4052	0.8429117202758789	0.61783576	Yes
row_126	CSTF2	na	null	null	4186	0.8239148855209351	0.6150837	Yes
row_127	SNRPG	na	null	null	4213	0.8195977807044983	0.61793804	Yes
row_128	CBX3	na	null	null	4321	0.8046007752418518	0.6164542	Yes
row_129	PSMB3	na	null	null	4433	0.787632405757904	0.61467254	Yes
row_130	SET	na	null	null	4444	0.7861400246620178	0.6181962	Yes
row_131	TARDBP	na	null	null	4465	0.7831949591636658	0.62117857	Yes
row_132	LSM2	na	null	null	4482	0.7800397276878357	0.6243552	Yes
row_133	SRSF7	na	null	null	4523	0.7743166089057922	0.6262398	Yes
row_134	FBL	na	null	null	4582	0.765778660774231	0.62713355	Yes
row_135	ILF2	na	null	null	4735	0.7413545250892639	0.62295675	Yes
row_136	HNRNPR	na	null	null	4754	0.7380820512771606	0.625812	Yes
row_137	CDK4	na	null	null	4801	0.7297582030296326	0.6271514	Yes
row_138	CYC1	na	null	null	4803	0.7293981909751892	0.6308562	Yes
row_139	SRPK1	na	null	null	4989	0.7093772888183594	0.62477875	No
row_140	SSB	na	null	null	5162	0.6831111907958984	0.6192498	No
row_141	SSBP1	na	null	null	5192	0.6805073618888855	0.6212298	No
row_142	SERBP1	na	null	null	5255	0.6713786721229553	0.6214269	No
row_143	HNRNPU	na	null	null	5265	0.6695566773414612	0.6244026	No
row_144	SRSF3	na	null	null	5273	0.6688421368598938	0.6274798	No
row_145	PSMA1	na	null	null	5362	0.6558592319488525	0.6262292	No
row_146	RPS6	na	null	null	5417	0.6478856205940247	0.6267261	No
row_147	UBA2	na	null	null	5497	0.6370611786842346	0.6258521	No
row_148	NAP1L1	na	null	null	5643	0.6192590594291687	0.62141454	No
row_149	PSMA2	na	null	null	5669	0.6136358976364136	0.6232605	No
row_150	RPL14	na	null	null	5716	0.6067705750465393	0.6239664	No
row_151	HSPE1	na	null	null	5965	0.573999285697937	0.6138775	No
row_152	SF3A1	na	null	null	6095	0.557003378868103	0.6099609	No
row_153	EIF4A1	na	null	null	6111	0.5531044602394104	0.6120211	No
row_154	NCBP2	na	null	null	6120	0.5521933436393738	0.6144448	No
row_155	PRDX4	na	null	null	6214	0.5382786989212036	0.6123255	No
row_156	UBE2L3	na	null	null	6434	0.5103778839111328	0.6034344	No
row_157	EIF2S2	na	null	null	6459	0.5074707269668579	0.60478604	No
row_158	YWHAE	na	null	null	6474	0.5059826970100403	0.6066561	No
row_159	PSMD7	na	null	null	7032	0.44259971380233765	0.5796357	No
row_160	TXNL4A	na	null	null	7384	0.39787572622299194	0.56322134	No
row_161	FAM120A	na	null	null	7511	0.38453009724617004	0.5585741	No
row_162	HNRNPD	na	null	null	7535	0.38060125708580017	0.5593248	No
row_163	HNRNPA1	na	null	null	7833	0.34575414657592773	0.5454825	No
row_164	PSMB2	na	null	null	8011	0.3235836625099182	0.5378385	No
row_165	MRPS18B	na	null	null	8444	0.27990958094596863	0.51655555	No
row_166	NDUFAB1	na	null	null	8463	0.2769168019294739	0.5170352	No
row_167	SNRPA	na	null	null	8730	0.24236778914928436	0.50429106	No
row_168	PSMD3	na	null	null	9027	0.21197764575481415	0.48981228	No
row_169	HNRNPA2B1	na	null	null	9586	0.1468915492296219	0.461216	No
row_170	RPL34	na	null	null	9791	0.12629181146621704	0.45113537	No
row_171	HNRNPA3	na	null	null	9855	0.12090793251991272	0.4484442	No
row_172	RPS10	na	null	null	9930	0.11112719774246216	0.44512394	No
row_173	SNRPD3	na	null	null	10208	0.08026410639286041	0.43096614	No
row_174	SMARCC1	na	null	null	10226	0.07776559889316559	0.43047246	No
row_175	YWHAQ	na	null	null	11309	-0.040501367300748825	0.37376368	No
row_176	PRPF31	na	null	null	11818	-0.1017376109957695	0.347565	No
row_177	APEX1	na	null	null	11959	-0.12012865394353867	0.34081927	No
row_178	PCBP1	na	null	null	12190	-0.14249618351459503	0.32945442	No
row_179	COX5A	na	null	null	13092	-0.2556793987751007	0.2833754	No
row_180	PSMD8	na	null	null	13461	-0.3086097836494446	0.26560694	No
row_181	UBE2E1	na	null	null	13628	-0.3359012305736542	0.25860503	No
row_182	HDGF	na	null	null	14471	-0.44030851125717163	0.21658073	No
row_183	NHP2	na	null	null	15612	-0.6083410978317261	0.15974607	No
row_184	MRPL23	na	null	null	15933	-0.6733629703521729	0.14638154	No
row_185	RPL22	na	null	null	16805	-0.8880124688148499	0.10513801	No
row_186	PSMA6	na	null	null	16949	-0.9351086616516113	0.10243272	No
row_187	LSM7	na	null	null	17011	-0.9538227915763855	0.10413735	No
row_188	PGK1	na	null	null	18818	-2.1071524620056152	0.019989392	No
