# Supplementary material for: Heparin-based hydrogel scaffolding alters the transcriptomic profile and increases the chemoresistance of MDA-MB-231 triple-negative breast cancer cells
Source: Biomater Sci. 2020 Feb 13;8(10):2786–96. doi: 10.1039/c9bm01481k (PMC7497406; doi:10.1039/c9bm01481k)
Supplement: Supplementary file 2 [file BM-008-C9BM01481K-s002.zip › Supplementary File 4/EGFvControl/Pathways/my_analysis.Gsea.1545200981068/HALLMARK_ADIPOGENESIS.xls]

NAME	PROBE	DESCRIPTION<br>(from dataset)	GENE SYMBOL	GENE_TITLE	RANK IN GENE LIST	RANK METRIC SCORE	RUNNING ES	CORE ENRICHMENT
row_0	SLC1A5	na	null	null	171	2.1706714630126953	0.008404814	Yes
row_1	COQ3	na	null	null	222	2.0595617294311523	0.02228001	Yes
row_2	SLC5A6	na	null	null	595	1.7080844640731812	0.016411884	Yes
row_3	NKIRAS1	na	null	null	633	1.6812137365341187	0.027938701	Yes
row_4	AIFM1	na	null	null	634	1.6791425943374634	0.041393936	Yes
row_5	CDKN2C	na	null	null	635	1.6790841817855835	0.0548487	Yes
row_6	IDH3A	na	null	null	787	1.5951238870620728	0.05969292	Yes
row_7	SCARB1	na	null	null	794	1.5933572053909302	0.072145335	Yes
row_8	CHUK	na	null	null	1122	1.4712852239608765	0.06674526	Yes
row_9	GPHN	na	null	null	1213	1.4361623525619507	0.07352234	Yes
row_10	STOM	na	null	null	1214	1.4358575344085693	0.08502809	Yes
row_11	ME1	na	null	null	1379	1.3851501941680908	0.087506376	Yes
row_12	UCP2	na	null	null	1461	1.358674168586731	0.09413564	Yes
row_13	ATP1B3	na	null	null	1525	1.3396447896957397	0.10155864	Yes
row_14	AK2	na	null	null	1577	1.3258227109909058	0.109501705	Yes
row_15	COX8A	na	null	null	1597	1.3183097839355469	0.11906674	Yes
row_16	SAMM50	na	null	null	2324	1.1509215831756592	0.09012493	Yes
row_17	GHITM	na	null	null	2334	1.1479543447494507	0.098850556	Yes
row_18	GPAM	na	null	null	2341	1.1466355323791504	0.10772332	Yes
row_19	SLC25A10	na	null	null	2509	1.1094233989715576	0.10783446	Yes
row_20	PEMT	na	null	null	2609	1.092555046081543	0.11138505	Yes
row_21	HSPB8	na	null	null	2666	1.0814597606658936	0.117107145	Yes
row_22	CS	na	null	null	2862	1.0502028465270996	0.11527184	Yes
row_23	NDUFS3	na	null	null	2961	1.0318000316619873	0.11838816	Yes
row_24	PTCD3	na	null	null	3177	0.9923266172409058	0.11503772	Yes
row_25	MCCC1	na	null	null	3348	0.9625266790390015	0.11381405	Yes
row_26	GRPEL1	na	null	null	3510	0.9352872967720032	0.11284521	Yes
row_27	DBT	na	null	null	3552	0.9281277060508728	0.11812716	Yes
row_28	PPP1R15B	na	null	null	3580	0.9239686131477356	0.124111734	Yes
row_29	OMD	na	null	null	3694	0.9049097299575806	0.12542273	Yes
row_30	PRDX3	na	null	null	3704	0.9033147096633911	0.13218804	Yes
row_31	DLD	na	null	null	3868	0.8733369708061218	0.13061765	Yes
row_32	PPARG	na	null	null	3915	0.8656935095787048	0.13513646	Yes
row_33	ADIPOR2	na	null	null	3953	0.8597190380096436	0.14008051	Yes
row_34	UQCRQ	na	null	null	4082	0.8386497497558594	0.14007205	Yes
row_35	ARL4A	na	null	null	4169	0.8258373737335205	0.14216876	Yes
row_36	DLAT	na	null	null	4235	0.8167012333869934	0.1452962	Yes
row_37	ITGA7	na	null	null	4250	0.8153392672538757	0.15109369	Yes
row_38	GPD2	na	null	null	4376	0.7953292727470398	0.1508958	Yes
row_39	LIPE	na	null	null	4401	0.79139244556427	0.15597571	Yes
row_40	ABCB8	na	null	null	4402	0.7911704778671265	0.16231549	Yes
row_41	ITSN1	na	null	null	4520	0.7744155526161194	0.16237056	Yes
row_42	BCL2L13	na	null	null	4585	0.7650567889213562	0.16513672	Yes
row_43	IMMT	na	null	null	4595	0.7645274996757507	0.1707899	Yes
row_44	CPT2	na	null	null	4647	0.7564501762390137	0.17417048	Yes
row_45	CMBL	na	null	null	4758	0.7375087141990662	0.17429778	Yes
row_46	CYC1	na	null	null	4803	0.7293981909751892	0.17782958	Yes
row_47	NDUFA5	na	null	null	4854	0.7221352458000183	0.18098776	Yes
row_48	QDPR	na	null	null	4883	0.7195743918418884	0.18528193	Yes
row_49	PHLDB1	na	null	null	5172	0.6815004944801331	0.17560333	No
row_50	HIBCH	na	null	null	5226	0.6745837926864624	0.17822278	No
row_51	ATP5O	na	null	null	5449	0.6445217728614807	0.17171735	No
row_52	LTC4S	na	null	null	5632	0.6204926371574402	0.16712208	No
row_53	GADD45A	na	null	null	6102	0.5546321868896484	0.14691207	No
row_54	MGLL	na	null	null	6147	0.5486323833465576	0.14899537	No
row_55	PREB	na	null	null	6354	0.5198143124580383	0.14233172	No
row_56	UQCRC1	na	null	null	6365	0.5181136727333069	0.14595777	No
row_57	ACLY	na	null	null	6379	0.5163053870201111	0.14941162	No
row_58	G3BP2	na	null	null	6456	0.50787353515625	0.14948612	No
row_59	DHRS7B	na	null	null	6466	0.5066528916358948	0.15307291	No
row_60	MTCH2	na	null	null	6495	0.5034213662147522	0.155635	No
row_61	ACADM	na	null	null	6509	0.5015859603881836	0.1589709	No
row_62	SORBS1	na	null	null	6590	0.4931662082672119	0.15871729	No
row_63	ATL2	na	null	null	6768	0.47226372361183167	0.15319708	No
row_64	UCK1	na	null	null	6771	0.4719184637069702	0.15687351	No
row_65	ANGPTL4	na	null	null	6796	0.4678053557872772	0.15936047	No
row_66	UBQLN1	na	null	null	7133	0.42908549308776855	0.14513597	No
row_67	CD302	na	null	null	7174	0.42508161067962646	0.1464395	No
row_68	ELOVL6	na	null	null	7276	0.41101622581481934	0.14442368	No
row_69	FZD4	na	null	null	7603	0.373276025056839	0.13027765	No
row_70	ALDH2	na	null	null	7882	0.33897194266319275	0.118379995	No
row_71	SOD1	na	null	null	7945	0.33181121945381165	0.117779635	No
row_72	CMPK1	na	null	null	7956	0.33018285036087036	0.119899765	No
row_73	NMT1	na	null	null	7979	0.327772319316864	0.12136976	No
row_74	SDHB	na	null	null	8021	0.32284224033355713	0.12180146	No
row_75	COX6A1	na	null	null	8064	0.31887808442115784	0.12214883	No
row_76	RNF11	na	null	null	8066	0.3184235095977783	0.12464783	No
row_77	SSPN	na	null	null	8214	0.3032577335834503	0.1193504	No
row_78	SUCLG1	na	null	null	8421	0.2820320129394531	0.11078137	No
row_79	NDUFAB1	na	null	null	8463	0.2769168019294739	0.11084507	No
row_80	ACADL	na	null	null	8492	0.2727607190608978	0.11155884	No
row_81	IDH1	na	null	null	8504	0.27132266759872437	0.11315474	No
row_82	DECR1	na	null	null	8591	0.2629298269748688	0.110740796	No
row_83	SDHC	na	null	null	8704	0.2457422912120819	0.10682236	No
row_84	ACAA2	na	null	null	8723	0.24325372278690338	0.10782536	No
row_85	DHRS7	na	null	null	8780	0.23934999108314514	0.106799506	No
row_86	UQCR11	na	null	null	8840	0.23227840662002563	0.10555928	No
row_87	PQLC3	na	null	null	8980	0.21474707126617432	0.09997314	No
row_88	LPL	na	null	null	9088	0.20298966765403748	0.09597496	No
row_89	CHCHD10	na	null	null	9141	0.19700297713279724	0.094820045	No
row_90	TALDO1	na	null	null	9239	0.18914562463760376	0.091236606	No
row_91	DRAM2	na	null	null	9276	0.18315662443637848	0.09081183	No
row_92	MYLK	na	null	null	9344	0.17814993858337402	0.08871731	No
row_93	ESRRA	na	null	null	9380	0.17550574243068695	0.08828379	No
row_94	ACOX1	na	null	null	9429	0.16574795544147491	0.0870887	No
row_95	MRPL15	na	null	null	9435	0.16537107527256012	0.088151	No
row_96	HADH	na	null	null	9445	0.16424943506717682	0.08899404	No
row_97	RTN3	na	null	null	9694	0.13780082762241364	0.077061415	No
row_98	PPM1B	na	null	null	9964	0.10699452459812164	0.063778006	No
row_99	ENPP2	na	null	null	10133	0.09133933484554291	0.055678505	No
row_100	AGPAT3	na	null	null	10176	0.08446282893419266	0.054147463	No
row_101	DHCR7	na	null	null	10300	0.06932100653648376	0.04823709	No
row_102	MDH2	na	null	null	10374	0.06050679460167885	0.044884477	No
row_103	SCP2	na	null	null	10592	0.03891069442033768	0.03378903	No
row_104	ELMOD3	na	null	null	10704	0.02443753369152546	0.028149813	No
row_105	YWHAG	na	null	null	10825	0.010988002642989159	0.021929707	No
row_106	RREB1	na	null	null	10952	0.001992463134229183	0.015322113	No
row_107	SLC19A1	na	null	null	11074	-0.013435499742627144	0.009069053	No
row_108	ECHS1	na	null	null	11160	-0.021537907421588898	0.0047733644	No
row_109	SPARCL1	na	null	null	11374	-0.047406427562236786	-0.006043732	No
row_110	ESYT1	na	null	null	11549	-0.06289879232645035	-0.014686536	No
row_111	REEP5	na	null	null	11587	-0.06827668100595474	-0.016084438	No
row_112	COL15A1	na	null	null	11659	-0.07973724603652954	-0.019177815	No
row_113	RIOK3	na	null	null	11696	-0.0847628116607666	-0.020391043	No
row_114	POR	na	null	null	11704	-0.08695118129253387	-0.020062266	No
row_115	RAB34	na	null	null	11820	-0.10189149528741837	-0.025291106	No
row_116	COL4A1	na	null	null	11875	-0.11033252626657486	-0.027245663	No
row_117	LIFR	na	null	null	12211	-0.14472854137420654	-0.04369619	No
row_118	RETSAT	na	null	null	12351	-0.1624656319618225	-0.049701273	No
row_119	TKT	na	null	null	12361	-0.16400305926799774	-0.048860203	No
row_120	SULT1A1	na	null	null	12401	-0.16988743841648102	-0.049549017	No
row_121	TST	na	null	null	12730	-0.21858684718608856	-0.06503973	No
row_122	UQCR10	na	null	null	13007	-0.24427519738674164	-0.07759107	No
row_123	LPCAT3	na	null	null	13112	-0.2597290575504303	-0.08097688	No
row_124	SLC25A1	na	null	null	13138	-0.2635346055030823	-0.08017934	No
row_125	PGM1	na	null	null	13543	-0.32201623916625977	-0.09883642	No
row_126	DDT	na	null	null	13546	-0.32218995690345764	-0.0963598	No
row_127	PHYH	na	null	null	13576	-0.32695865631103516	-0.09526429	No
row_128	BAZ2A	na	null	null	13615	-0.3331591486930847	-0.09459222	No
row_129	FAH	na	null	null	13686	-0.34339773654937744	-0.09552028	No
row_130	ACO2	na	null	null	13859	-0.3600452244281769	-0.10167687	No
row_131	DNAJC15	na	null	null	13960	-0.3711216151714325	-0.1039598	No
row_132	ADCY6	na	null	null	14106	-0.3933904469013214	-0.10842986	No
row_133	TOB1	na	null	null	14149	-0.39902591705322266	-0.10744025	No
row_134	IDH3G	na	null	null	14200	-0.4050360321998596	-0.10682303	No
row_135	TANK	na	null	null	14216	-0.4080115258693695	-0.10434209	No
row_136	PIM3	na	null	null	14543	-0.4512088894844055	-0.11786363	No
row_137	DGAT1	na	null	null	14826	-0.5022596716880798	-0.12866311	No
row_138	ARAF	na	null	null	15601	-0.6049579977989197	-0.16450307	No
row_139	CAT	na	null	null	15662	-0.6174039840698242	-0.16270979	No
row_140	ETFB	na	null	null	15698	-0.62647944688797	-0.1595296	No
row_141	NDUFB7	na	null	null	15915	-0.6683715581893921	-0.16552849	No
row_142	JAGN1	na	null	null	16071	-0.6980135440826416	-0.16808324	No
row_143	GPX3	na	null	null	16209	-0.7323230504989624	-0.16941683	No
row_144	COQ9	na	null	null	16299	-0.7573288083076477	-0.16802678	No
row_145	ECH1	na	null	null	16356	-0.7698649764060974	-0.16480154	No
row_146	CD151	na	null	null	16373	-0.7742151021957397	-0.15943871	No
row_147	ACADS	na	null	null	16402	-0.7824033498764038	-0.15464109	No
row_148	ALDOA	na	null	null	16455	-0.7988342046737671	-0.15097344	No
row_149	GPX4	na	null	null	16614	-0.8370124697685242	-0.15257207	No
row_150	MAP4K3	na	null	null	16618	-0.8379049301147461	-0.14601551	No
row_151	PFKL	na	null	null	16708	-0.859074592590332	-0.14381015	No
row_152	REEP6	na	null	null	16765	-0.8739415407180786	-0.13975093	No
row_153	COQ5	na	null	null	16867	-0.9109154939651489	-0.13776098	No
row_154	PLIN2	na	null	null	16877	-0.9131034016609192	-0.13091725	No
row_155	GBE1	na	null	null	16983	-0.9472681283950806	-0.12884627	No
row_156	SNCG	na	null	null	17064	-0.9670334458351135	-0.12530272	No
row_157	APLP2	na	null	null	17252	-1.0218212604522705	-0.12694491	No
row_158	APOE	na	null	null	17293	-1.0396474599838257	-0.120716766	No
row_159	IFNGR1	na	null	null	17299	-1.0418283939361572	-0.112631276	No
row_160	VEGFB	na	null	null	17563	-1.1374597549438477	-0.117341995	No
row_161	STAT5A	na	null	null	17598	-1.1477710008621216	-0.10993204	No
row_162	COX7B	na	null	null	17605	-1.150647521018982	-0.10102712	No
row_163	C3	na	null	null	17617	-1.1558257341384888	-0.09234356	No
row_164	MGST3	na	null	null	17776	-1.2143936157226562	-0.09091817	No
row_165	PEX14	na	null	null	17786	-1.2182689905166626	-0.0816291	No
row_166	DNAJB9	na	null	null	17933	-1.2918297052383423	-0.07895239	No
row_167	PFKFB3	na	null	null	18027	-1.3445812463760376	-0.07306686	No
row_168	CRAT	na	null	null	18281	-1.4795657396316528	-0.07451056	No
row_169	SLC27A1	na	null	null	18306	-1.500517725944519	-0.06374831	No
row_170	ANGPT1	na	null	null	18334	-1.5178186893463135	-0.053005118	No
row_171	BCL6	na	null	null	18551	-1.693999171257019	-0.05078551	No
row_172	LAMA4	na	null	null	18956	-2.4629671573638916	-0.05228682	No
row_173	ABCA1	na	null	null	18984	-2.5868442058563232	-0.032977365	No
row_174	PDCD4	na	null	null	18987	-2.5952789783477783	-0.012286121	No
row_175	CCNG2	na	null	null	19058	-2.9108963012695312	0.0073595927	No
