# Supplementary material for: Heparin-based hydrogel scaffolding alters the transcriptomic profile and increases the chemoresistance of MDA-MB-231 triple-negative breast cancer cells
Source: Biomater Sci. 2020 Feb 13;8(10):2786–96. doi: 10.1039/c9bm01481k (PMC7497406; doi:10.1039/c9bm01481k)
Supplement: Supplementary file 2 [file BM-008-C9BM01481K-s002.zip › Supplementary File 4/EGFvControl/Pathways/my_analysis.Gsea.1545200981068/HALLMARK_HEDGEHOG_SIGNALING.xls]

NAME	PROBE	DESCRIPTION<br>(from dataset)	GENE SYMBOL	GENE_TITLE	RANK IN GENE LIST	RANK METRIC SCORE	RUNNING ES	CORE ENRICHMENT
row_0	CDK6	na	null	null	1642	1.3088505268096924	-0.026656307	No
row_1	ETS2	na	null	null	1829	1.2610347270965576	0.020472633	No
row_2	RTN1	na	null	null	2606	1.0932261943817139	0.029266631	No
row_3	CRMP1	na	null	null	2635	1.0877989530563354	0.07682924	No
row_4	TLE1	na	null	null	4070	0.8402431607246399	0.039903156	No
row_5	RASA1	na	null	null	4463	0.7833238244056702	0.05475919	No
row_6	CDK5R1	na	null	null	5732	0.6048731207847595	0.01588387	No
row_7	NF1	na	null	null	5879	0.5874964594841003	0.034745246	No
row_8	NKX6-1	na	null	null	7200	0.4219692647457123	-0.015085007	No
row_9	UNC5C	na	null	null	7415	0.39459314942359924	-0.008463711	No
row_10	NRCAM	na	null	null	8742	0.24074532091617584	-0.06677398	No
row_11	OPHN1	na	null	null	9014	0.2129630297422409	-0.071311004	No
row_12	PTCH1	na	null	null	10340	0.06250522285699844	-0.13760173	No
row_13	NRP2	na	null	null	11171	-0.02300555631518364	-0.179855	No
row_14	PLG	na	null	null	13548	-0.32234111428260803	-0.28925258	No
row_15	DPYSL2	na	null	null	15862	-0.6596226692199707	-0.38016427	Yes
row_16	PML	na	null	null	15940	-0.6753587126731873	-0.35374445	Yes
row_17	TLE3	na	null	null	15944	-0.6758949756622314	-0.32344088	Yes
row_18	LDB1	na	null	null	15959	-0.679097056388855	-0.29356673	Yes
row_19	ACHE	na	null	null	16288	-0.75533527135849	-0.276634	Yes
row_20	L1CAM	na	null	null	16651	-0.8455426096916199	-0.2574093	Yes
row_21	CELSR1	na	null	null	17918	-1.286242127418518	-0.2654736	Yes
row_22	SCG2	na	null	null	18189	-1.4189949035644531	-0.21560715	Yes
row_23	NRP1	na	null	null	18351	-1.5273398160934448	-0.15517291	Yes
row_24	SHH	na	null	null	18761	-1.9885683059692383	-0.086887725	Yes
row_25	VLDLR	na	null	null	18950	-2.4325990676879883	0.0129348915	Yes
