# Supplementary material for: Heparin-based hydrogel scaffolding alters the transcriptomic profile and increases the chemoresistance of MDA-MB-231 triple-negative breast cancer cells
Source: Biomater Sci. 2020 Feb 13;8(10):2786–96. doi: 10.1039/c9bm01481k (PMC7497406; doi:10.1039/c9bm01481k)
Supplement: Supplementary file 2 [file BM-008-C9BM01481K-s002.zip › Supplementary File 4/EGFvControl/Pathways/my_analysis.Gsea.1545200981068/HALLMARK_IL2_STAT5_SIGNALING.xls]

NAME	PROBE	DESCRIPTION<br>(from dataset)	GENE SYMBOL	GENE_TITLE	RANK IN GENE LIST	RANK METRIC SCORE	RUNNING ES	CORE ENRICHMENT
row_0	NOP2	na	null	null	166	2.1752126216888428	0.005434699	No
row_1	UCK2	na	null	null	168	2.1731069087982178	0.019519845	No
row_2	SLC1A5	na	null	null	171	2.1706714630126953	0.033536635	No
row_3	CCNE1	na	null	null	408	1.8413890600204468	0.03312387	No
row_4	ODC1	na	null	null	415	1.8347193002700806	0.044745006	No
row_5	CDC6	na	null	null	472	1.786178708076477	0.05342485	No
row_6	UMPS	na	null	null	526	1.755530595779419	0.062062833	No
row_7	PNP	na	null	null	546	1.742297649383545	0.07240007	No
row_8	SLC39A8	na	null	null	661	1.664649248123169	0.0772437	No
row_9	ALCAM	na	null	null	834	1.5748049020767212	0.078457244	No
row_10	CASP3	na	null	null	1155	1.457986831665039	0.07113933	No
row_11	BCL2	na	null	null	1163	1.4536867141723633	0.08022905	No
row_12	LRRC8C	na	null	null	1164	1.4532485008239746	0.0896835	No
row_13	PDCD2L	na	null	null	1192	1.4442638158798218	0.09766173	No
row_14	GADD45B	na	null	null	1283	1.417494297027588	0.102157675	No
row_15	FAM126B	na	null	null	1289	1.415431261062622	0.11110354	No
row_16	PHTF2	na	null	null	1774	1.2742609977722168	0.09397872	No
row_17	CCND3	na	null	null	2241	1.1692562103271484	0.07711594	No
row_18	HIPK2	na	null	null	2290	1.1590403318405151	0.08213586	No
row_19	PUS1	na	null	null	2524	1.1065528392791748	0.07709998	No
row_20	MAP6	na	null	null	2528	1.1055529117584229	0.084134884	No
row_21	LCLAT1	na	null	null	2685	1.0795048475265503	0.0829663	No
row_22	GUCY1B3	na	null	null	2691	1.078055739402771	0.08971729	No
row_23	SOCS2	na	null	null	2850	1.052547812461853	0.08826831	No
row_24	F2RL2	na	null	null	3255	0.9765802621841431	0.07340765	No
row_25	CDC42SE2	na	null	null	3509	0.9353782534599304	0.066207945	No
row_26	PRKCH	na	null	null	3569	0.9254372119903564	0.06913051	No
row_27	AHCY	na	null	null	3594	0.9212926030158997	0.07386395	No
row_28	MYC	na	null	null	3907	0.8664165735244751	0.06311751	No
row_29	CD44	na	null	null	3954	0.8596948385238647	0.066295005	No
row_30	ARL4A	na	null	null	4169	0.8258373737335205	0.060430545	No
row_31	TTC39B	na	null	null	4715	0.7452886700630188	0.036661256	No
row_32	LRIG1	na	null	null	4830	0.7246052026748657	0.035389207	No
row_33	S100A1	na	null	null	4847	0.7226533889770508	0.03925044	No
row_34	PRNP	na	null	null	4977	0.7113351821899414	0.03710441	No
row_35	BATF3	na	null	null	5685	0.6116002798080444	0.0039587636	No
row_36	SNX14	na	null	null	5687	0.6111352443695068	0.007882137	No
row_37	DCPS	na	null	null	5744	0.6037673354148865	0.008869528	No
row_38	ITGAE	na	null	null	6279	0.5304271578788757	-0.015719982	No
row_39	POU2F1	na	null	null	6356	0.5196145176887512	-0.016330266	No
row_40	FURIN	na	null	null	6470	0.5064752697944641	-0.0189689	No
row_41	TGM2	na	null	null	6481	0.5053764581680298	-0.016206156	No
row_42	GLIPR2	na	null	null	7235	0.41738995909690857	-0.05303074	No
row_43	PTRH2	na	null	null	7306	0.40705299377441406	-0.05405826	No
row_44	NCS1	na	null	null	7418	0.3944222331047058	-0.057320863	No
row_45	MYO1C	na	null	null	7509	0.3846651315689087	-0.05954423	No
row_46	SWAP70	na	null	null	7541	0.3798644244670868	-0.058700744	No
row_47	CD83	na	null	null	7756	0.35567840933799744	-0.06762393	No
row_48	AKAP2	na	null	null	8129	0.3142892122268677	-0.08511296	No
row_49	PLSCR1	na	null	null	8332	0.28962141275405884	-0.09383578	No
row_50	TWSG1	na	null	null	8371	0.2862321138381958	-0.093969	No
row_51	ITGA6	na	null	null	8611	0.2596912086009979	-0.10482941	No
row_52	SYT11	na	null	null	9368	0.17654629051685333	-0.14337839	No
row_53	GSTO1	na	null	null	9438	0.16487908363342285	-0.14592892	No
row_54	GPR83	na	null	null	9873	0.11922881007194519	-0.16794258	No
row_55	BMPR2	na	null	null	9896	0.11620486527681351	-0.1683418	No
row_56	DENND5A	na	null	null	10268	0.07336899638175964	-0.18734568	No
row_57	PTCH1	na	null	null	10340	0.06250522285699844	-0.19066724	No
row_58	FGL2	na	null	null	10347	0.0615665428340435	-0.19058177	No
row_59	ENO3	na	null	null	10445	0.05932621285319328	-0.19528928	No
row_60	NT5E	na	null	null	10569	0.042866140604019165	-0.20146914	No
row_61	EOMES	na	null	null	10664	0.02953031286597252	-0.20621295	No
row_62	RABGAP1L	na	null	null	10691	0.025952273979783058	-0.20740937	No
row_63	GALM	na	null	null	11019	-0.005726894363760948	-0.22454289	No
row_64	NCOA3	na	null	null	11832	-0.10372360795736313	-0.2665062	No
row_65	IKZF2	na	null	null	11901	-0.11378150433301926	-0.26933664	No
row_66	RHOH	na	null	null	12101	-0.13611887395381927	-0.27890056	No
row_67	BCL2L1	na	null	null	12327	-0.158772274851799	-0.2896824	No
row_68	CYFIP1	na	null	null	12443	-0.1769704818725586	-0.2945697	No
row_69	IRF6	na	null	null	12527	-0.18788862228393555	-0.29770568	No
row_70	LIF	na	null	null	12907	-0.23195025324821472	-0.31609794	No
row_71	ST3GAL4	na	null	null	12928	-0.236098974943161	-0.31561217	No
row_72	MAPKAPK2	na	null	null	13030	-0.24816665053367615	-0.31930116	No
row_73	PTGER2	na	null	null	13046	-0.2501488924026489	-0.31846142	No
row_74	RNH1	na	null	null	13095	-0.2560167908668518	-0.3193163	No
row_75	RRAGD	na	null	null	13146	-0.26481494307518005	-0.32021898	No
row_76	APLP1	na	null	null	13196	-0.273092657327652	-0.3210153	No
row_77	RGS16	na	null	null	13422	-0.3046341836452484	-0.3308482	No
row_78	TNFRSF1B	na	null	null	13603	-0.3308054506778717	-0.33814785	No
row_79	FAH	na	null	null	13686	-0.34339773654937744	-0.34021962	No
row_80	CAPN3	na	null	null	13801	-0.3494011163711548	-0.34393263	No
row_81	CXCL10	na	null	null	13845	-0.3594672381877899	-0.34385198	No
row_82	AGER	na	null	null	13884	-0.36262860894203186	-0.3434882	No
row_83	BATF	na	null	null	13925	-0.366600900888443	-0.34320357	No
row_84	KLF6	na	null	null	14086	-0.3899857997894287	-0.34906802	No
row_85	CKAP4	na	null	null	14148	-0.3988654315471649	-0.34967622	No
row_86	HK2	na	null	null	14409	-0.4344165325164795	-0.36050263	No
row_87	CAPG	na	null	null	14567	-0.45768997073173523	-0.3657691	No
row_88	IL3RA	na	null	null	15196	-0.5453131198883057	-0.3951977	No
row_89	MXD1	na	null	null	15373	-0.5767293572425842	-0.4006874	No
row_90	SPRED2	na	null	null	15392	-0.5810960531234741	-0.39785212	No
row_91	IGF2R	na	null	null	15552	-0.6024753451347351	-0.40228167	No
row_92	SH3BGRL2	na	null	null	15664	-0.6174476146697998	-0.40409333	No
row_93	SYNGR2	na	null	null	15687	-0.6243283748626709	-0.40118682	No
row_94	PHLDA1	na	null	null	15776	-0.6436121463775635	-0.40162054	No
row_95	SCN9A	na	null	null	15835	-0.6538843512535095	-0.4004121	No
row_96	AMACR	na	null	null	15886	-0.6631125211715698	-0.39872357	No
row_97	XBP1	na	null	null	16003	-0.6865730881690979	-0.40034807	No
row_98	P2RX4	na	null	null	16172	-0.7258832454681396	-0.40444735	No
row_99	CD81	na	null	null	16248	-0.7443893551826477	-0.4035428	No
row_100	SOCS1	na	null	null	16397	-0.7807072401046753	-0.4062352	Yes
row_101	RHOB	na	null	null	16399	-0.7810449004173279	-0.40120643	Yes
row_102	ADAM19	na	null	null	16535	-0.8195418119430542	-0.40296355	Yes
row_103	EMP1	na	null	null	16599	-0.8339695930480957	-0.4008461	Yes
row_104	GPX4	na	null	null	16614	-0.8370124697685242	-0.39613587	Yes
row_105	MAFF	na	null	null	16697	-0.8559727072715759	-0.39487296	Yes
row_106	MYO1E	na	null	null	16746	-0.8683698773384094	-0.39174405	Yes
row_107	ETV4	na	null	null	16819	-0.8937624096870422	-0.3897102	Yes
row_108	MAP3K8	na	null	null	16847	-0.904474675655365	-0.38524368	Yes
row_109	PLIN2	na	null	null	16877	-0.9131034016609192	-0.38082606	Yes
row_110	ECM1	na	null	null	16989	-0.9485287070274353	-0.3804838	Yes
row_111	IKZF4	na	null	null	16995	-0.9498723149299622	-0.37456673	Yes
row_112	PIM1	na	null	null	17218	-1.0126079320907593	-0.3796362	Yes
row_113	IGF1R	na	null	null	17220	-1.013210415840149	-0.37309703	Yes
row_114	TNFRSF21	na	null	null	17238	-1.0169236660003662	-0.36737385	Yes
row_115	IFNGR1	na	null	null	17299	-1.0418283939361572	-0.36374658	Yes
row_116	SLC29A2	na	null	null	17352	-1.0600175857543945	-0.35958093	Yes
row_117	CCND2	na	null	null	17385	-1.0700949430465698	-0.3542995	Yes
row_118	IFITM3	na	null	null	17388	-1.0720109939575195	-0.3474303	Yes
row_119	SPRY4	na	null	null	17489	-1.1190143823623657	-0.3454013	Yes
row_120	CSF2	na	null	null	17557	-1.1346065998077393	-0.341538	Yes
row_121	CDKN1C	na	null	null	17571	-1.1394798755645752	-0.3348075	Yes
row_122	ITGAV	na	null	null	17601	-1.1487683057785034	-0.32885668	Yes
row_123	TLR7	na	null	null	17739	-1.198398470878601	-0.32825407	Yes
row_124	PRAF2	na	null	null	17840	-1.2492992877960205	-0.32537746	Yes
row_125	CTSZ	na	null	null	17841	-1.2507126331329346	-0.3172407	Yes
row_126	P4HA1	na	null	null	18001	-1.330359697341919	-0.3169348	Yes
row_127	COL6A1	na	null	null	18070	-1.3643910884857178	-0.31162912	Yes
row_128	IL4R	na	null	null	18107	-1.37973952293396	-0.30454326	Yes
row_129	CDCP1	na	null	null	18121	-1.3847215175628662	-0.29621723	Yes
row_130	CISH	na	null	null	18183	-1.4163933992385864	-0.2902057	Yes
row_131	ANXA4	na	null	null	18218	-1.4337860345840454	-0.2826632	Yes
row_132	NFIL3	na	null	null	18225	-1.441702127456665	-0.2735989	Yes
row_133	WLS	na	null	null	18263	-1.464420199394226	-0.26601467	Yes
row_134	NRP1	na	null	null	18351	-1.5273398160934448	-0.26064655	Yes
row_135	SNX9	na	null	null	18365	-1.538636326789856	-0.25131923	Yes
row_136	BHLHE40	na	null	null	18387	-1.5558148622512817	-0.24230021	Yes
row_137	SERPINB6	na	null	null	18462	-1.6155354976654053	-0.23567571	Yes
row_138	TRAF1	na	null	null	18477	-1.6253294944763184	-0.22583689	Yes
row_139	TNFSF10	na	null	null	18488	-1.6325727701187134	-0.2157409	Yes
row_140	TIAM1	na	null	null	18560	-1.700860619544983	-0.20840377	Yes
row_141	ENPP1	na	null	null	18585	-1.7272371053695679	-0.19842707	Yes
row_142	LTB	na	null	null	18739	-1.9479600191116333	-0.19378819	Yes
row_143	AHR	na	null	null	18744	-1.9539166688919067	-0.18128656	Yes
row_144	GBP4	na	null	null	18924	-2.3646697998046875	-0.17530192	Yes
row_145	DHRS3	na	null	null	18963	-2.5020334720611572	-0.16101974	Yes
row_146	NFKBIZ	na	null	null	18992	-2.609861135482788	-0.14551096	Yes
row_147	SMPDL3A	na	null	null	19011	-2.710299015045166	-0.12882365	Yes
row_148	SLC2A3	na	null	null	19034	-2.8034169673919678	-0.11174059	Yes
row_149	TNFRSF9	na	null	null	19048	-2.8929765224456787	-0.093602285	Yes
row_150	GABARAPL1	na	null	null	19059	-2.913930892944336	-0.07517012	Yes
row_151	CST7	na	null	null	19080	-2.9982993602752686	-0.056714185	Yes
row_152	NDRG1	na	null	null	19083	-3.02752423286438	-0.03712294	Yes
row_153	RORA	na	null	null	19112	-3.2791223526000977	-0.01726012	Yes
row_154	BMP2	na	null	null	19119	-3.3391549587249756	0.004148474	Yes
