# Supplementary material for: Heparin-based hydrogel scaffolding alters the transcriptomic profile and increases the chemoresistance of MDA-MB-231 triple-negative breast cancer cells
Source: Biomater Sci. 2020 Feb 13;8(10):2786–96. doi: 10.1039/c9bm01481k (PMC7497406; doi:10.1039/c9bm01481k)
Supplement: Supplementary file 2 [file BM-008-C9BM01481K-s002.zip › Supplementary File 4/EGFvControl/Pathways/my_analysis.Gsea.1545200981068/HALLMARK_PEROXISOME.xls]

NAME	PROBE	DESCRIPTION<br>(from dataset)	GENE SYMBOL	GENE_TITLE	RANK IN GENE LIST	RANK METRIC SCORE	RUNNING ES	CORE ENRICHMENT
row_0	SLC25A19	na	null	null	33	2.7995622158050537	0.042978823	No
row_1	CLN6	na	null	null	1082	1.485120177268982	0.011865308	No
row_2	NUDT19	na	null	null	1341	1.3948006629943848	0.02064047	No
row_3	PRDX1	na	null	null	1452	1.3632347583770752	0.03665458	No
row_4	ACSL4	na	null	null	1621	1.3118278980255127	0.04881337	No
row_5	STS	na	null	null	1789	1.271349549293518	0.06037809	No
row_6	GNPAT	na	null	null	1828	1.2610934972763062	0.07852801	No
row_7	ELOVL5	na	null	null	1901	1.2459123134613037	0.09465671	No
row_8	ITGB1BP1	na	null	null	2109	1.1943937540054321	0.10289984	No
row_9	DHCR24	na	null	null	2137	1.190242052078247	0.12049386	No
row_10	TOP2A	na	null	null	2151	1.188768982887268	0.13879679	No
row_11	ECI2	na	null	null	2215	1.174324631690979	0.1542532	No
row_12	ABCD3	na	null	null	2448	1.123549222946167	0.16005708	No
row_13	ERCC3	na	null	null	2881	1.0467625856399536	0.15417127	No
row_14	SLC23A2	na	null	null	2916	1.040905475616455	0.16901435	No
row_15	CNBP	na	null	null	2934	1.0361969470977783	0.18467164	No
row_16	MSH2	na	null	null	3641	0.914580225944519	0.16234002	No
row_17	YWHAH	na	null	null	3864	0.8748471736907959	0.16469564	No
row_18	ISOC1	na	null	null	4105	0.8358025550842285	0.16548605	No
row_19	SLC25A4	na	null	null	4552	0.7704713344573975	0.15445578	No
row_20	FDPS	na	null	null	4955	0.7132496237754822	0.14481373	No
row_21	ABCC5	na	null	null	5023	0.7044214606285095	0.15255713	No
row_22	ACAA1	na	null	null	5086	0.6952717900276184	0.160416	No
row_23	ACSL1	na	null	null	5124	0.6887400150299072	0.16947852	No
row_24	HRAS	na	null	null	5618	0.6228897571563721	0.15363263	No
row_25	ALDH9A1	na	null	null	5781	0.5992121696472168	0.15472579	No
row_26	EHHADH	na	null	null	5911	0.5811911821365356	0.15725768	No
row_27	CLN8	na	null	null	6611	0.4902387261390686	0.12851608	No
row_28	GSTK1	na	null	null	7100	0.4332024157047272	0.109902725	No
row_29	SIAH1	na	null	null	7187	0.4238520860671997	0.11217177	No
row_30	PEX5	na	null	null	7498	0.38532593846321106	0.10210644	No
row_31	MLYCD	na	null	null	7518	0.3830067813396454	0.10722851	No
row_32	SOD1	na	null	null	7945	0.33181121945381165	0.09023977	No
row_33	IDE	na	null	null	8196	0.3054964244365692	0.08203872	No
row_34	LONP2	na	null	null	8419	0.28210389614105225	0.07492903	No
row_35	IDH1	na	null	null	8504	0.27132266759872437	0.07486701	No
row_36	NR1I2	na	null	null	8778	0.23945720493793488	0.0644081	No
row_37	SLC25A17	na	null	null	8824	0.23460568487644196	0.065800145	No
row_38	PEX13	na	null	null	8966	0.21628618240356445	0.061877158	No
row_39	ESR2	na	null	null	9094	0.20227880775928497	0.05846294	No
row_40	ACOX1	na	null	null	9429	0.16574795544147491	0.043635614	No
row_41	ERCC1	na	null	null	9755	0.12932808697223663	0.028697569	No
row_42	IDI1	na	null	null	9872	0.1193893551826477	0.024535209	No
row_43	HSD17B11	na	null	null	10030	0.10313548892736435	0.01796827	No
row_44	SMARCC1	na	null	null	10226	0.07776559889316559	0.009008139	No
row_45	VPS4B	na	null	null	10468	0.05677112564444542	-0.0026938599	No
row_46	SEMA3C	na	null	null	10501	0.053163666278123856	-0.003519072	No
row_47	ABCB4	na	null	null	10527	0.05135270953178406	-0.004006979	No
row_48	SCP2	na	null	null	10592	0.03891069442033768	-0.0067339577	No
row_49	FADS1	na	null	null	10812	0.012494935654103756	-0.017992	No
row_50	RDH11	na	null	null	10948	0.0025419420562684536	-0.025014294	No
row_51	PEX6	na	null	null	11097	-0.016544733196496964	-0.03249311	No
row_52	CTBP1	na	null	null	11207	-0.027462590485811234	-0.037757196	No
row_53	RETSAT	na	null	null	12351	-0.1624656319618225	-0.094961934	No
row_54	HSD11B2	na	null	null	12481	-0.1809372901916504	-0.09882159	No
row_55	CRABP2	na	null	null	12999	-0.24259336292743683	-0.121995926	No
row_56	PEX11B	na	null	null	13277	-0.2861400544643402	-0.13191864	No
row_57	TSPO	na	null	null	13324	-0.2916247248649597	-0.1296684	No
row_58	CDK7	na	null	null	13562	-0.3247281014919281	-0.1368822	No
row_59	PEX2	na	null	null	13566	-0.3256462514400482	-0.13183902	No
row_60	PEX11A	na	null	null	14006	-0.3786836862564087	-0.1487594	No
row_61	ACSL5	na	null	null	14462	-0.4385336935520172	-0.16556114	No
row_62	HSD17B4	na	null	null	14809	-0.49869298934936523	-0.17569958	No
row_63	FIS1	na	null	null	15335	-0.5712792873382568	-0.19404379	Yes
row_64	CADM1	na	null	null	15381	-0.5785084962844849	-0.18716006	Yes
row_65	HSD3B7	na	null	null	15423	-0.5851897597312927	-0.17996038	Yes
row_66	SLC35B2	na	null	null	15492	-0.5953721404075623	-0.17401068	Yes
row_67	CAT	na	null	null	15662	-0.6174039840698242	-0.17299324	Yes
row_68	ABCB9	na	null	null	15736	-0.6332063674926758	-0.16670096	Yes
row_69	ECH1	na	null	null	16356	-0.7698649764060974	-0.18679187	Yes
row_70	HMGCL	na	null	null	16532	-0.8193615674972534	-0.18286334	Yes
row_71	BCL10	na	null	null	16617	-0.8377081155776978	-0.17388093	Yes
row_72	ABCD1	na	null	null	17179	-1.0029995441436768	-0.18721457	Yes
row_73	CEL	na	null	null	17224	-1.0138764381408691	-0.17332628	Yes
row_74	ATXN1	na	null	null	17279	-1.0337259769439697	-0.1596442	Yes
row_75	FABP6	na	null	null	17472	-1.1123298406600952	-0.15192676	Yes
row_76	DLG4	na	null	null	17663	-1.1722811460494995	-0.14314733	Yes
row_77	PEX14	na	null	null	17786	-1.2182689905166626	-0.13007595	Yes
row_78	IDH2	na	null	null	17795	-1.2237626314163208	-0.11095262	Yes
row_79	MVP	na	null	null	17873	-1.2610375881195068	-0.094843976	Yes
row_80	ACOT8	na	null	null	17936	-1.2947731018066406	-0.07741186	Yes
row_81	CRAT	na	null	null	18281	-1.4795657396316528	-0.07178243	Yes
row_82	PRDX5	na	null	null	18957	-2.4666786193847656	-0.06770726	Yes
row_83	DHRS3	na	null	null	18963	-2.5020334720611572	-0.028014686	Yes
row_84	SOD2	na	null	null	18970	-2.521005153656006	0.011928527	Yes
