# Supplementary material for: Heparin-based hydrogel scaffolding alters the transcriptomic profile and increases the chemoresistance of MDA-MB-231 triple-negative breast cancer cells
Source: Biomater Sci. 2020 Feb 13;8(10):2786–96. doi: 10.1039/c9bm01481k (PMC7497406; doi:10.1039/c9bm01481k)
Supplement: Supplementary file 2 [file BM-008-C9BM01481K-s002.zip › Supplementary File 4/EGFvControl/Pathways/my_analysis.Gsea.1545200981068/HALLMARK_WNT_BETA_CATENIN_SIGNALING.xls]

NAME	PROBE	DESCRIPTION<br>(from dataset)	GENE SYMBOL	GENE_TITLE	RANK IN GENE LIST	RANK METRIC SCORE	RUNNING ES	CORE ENRICHMENT
row_0	DKK1	na	null	null	418	1.83141028881073	0.046953328	Yes
row_1	WNT5B	na	null	null	675	1.6581792831420898	0.0958556	Yes
row_2	CUL1	na	null	null	1288	1.4154525995254517	0.11706757	Yes
row_3	SKP2	na	null	null	1581	1.3238567113876343	0.1515383	Yes
row_4	LEF1	na	null	null	1666	1.3037843704223633	0.19610906	Yes
row_5	HDAC2	na	null	null	2599	1.0939698219299316	0.18855214	Yes
row_6	GNAI1	na	null	null	3405	0.9528108239173889	0.18232206	Yes
row_7	DVL2	na	null	null	3725	0.9000093340873718	0.19946945	Yes
row_8	MYC	na	null	null	3907	0.8664165735244751	0.22255652	Yes
row_9	MAML1	na	null	null	5610	0.6238124966621399	0.15716682	No
row_10	AXIN1	na	null	null	8255	0.2979526221752167	0.030387197	No
row_11	RBPJ	na	null	null	8652	0.25373274087905884	0.019250507	No
row_12	PTCH1	na	null	null	10340	0.06250522285699844	-0.066432215	No
row_13	ADAM17	na	null	null	10944	0.0032084048725664616	-0.097776994	No
row_14	PSEN2	na	null	null	11451	-0.05615939199924469	-0.12207202	No
row_15	TCF7	na	null	null	12167	-0.13921335339546204	-0.15415443	No
row_16	PPARD	na	null	null	12731	-0.2186417132616043	-0.17532296	No
row_17	CTNNB1	na	null	null	13218	-0.27659091353416443	-0.1902977	No
row_18	NOTCH1	na	null	null	13411	-0.3041285276412964	-0.18889718	No
row_19	KAT2A	na	null	null	13640	-0.33865469694137573	-0.18807882	No
row_20	TP53	na	null	null	14267	-0.416549950838089	-0.20510378	No
row_21	HDAC11	na	null	null	14604	-0.46352577209472656	-0.20523238	No
row_22	NCOR2	na	null	null	14701	-0.4801899194717407	-0.19221179	No
row_23	JAG2	na	null	null	15291	-0.5628650188446045	-0.20181227	No
row_24	JAG1	na	null	null	15596	-0.604078471660614	-0.19499364	No
row_25	FZD1	na	null	null	15971	-0.6807872653007507	-0.18894748	No
row_26	NOTCH4	na	null	null	16533	-0.8194336891174316	-0.18745336	No
row_27	HDAC5	na	null	null	16964	-0.9400404691696167	-0.174595	No
row_28	NUMB	na	null	null	16985	-0.9480819702148438	-0.14004043	No
row_29	FRAT1	na	null	null	17269	-1.0287092924118042	-0.11618213	No
row_30	CCND2	na	null	null	17385	-1.0700949430465698	-0.082003474	No
row_31	CSNK1E	na	null	null	17497	-1.1224099397659302	-0.045651786	No
row_32	NCSTN	na	null	null	17508	-1.1251612901687622	-0.003926493	No
row_33	FZD8	na	null	null	17554	-1.1334497928619385	0.03628367	No
row_34	AXIN2	na	null	null	17977	-1.3169955015182495	0.06371323	No
