# Supplementary material for: Heparin-based hydrogel scaffolding alters the transcriptomic profile and increases the chemoresistance of MDA-MB-231 triple-negative breast cancer cells
Source: Biomater Sci. 2020 Feb 13;8(10):2786–96. doi: 10.1039/c9bm01481k (PMC7497406; doi:10.1039/c9bm01481k)
Supplement: Supplementary file 2 [file BM-008-C9BM01481K-s002.zip › Supplementary File 4/EGFvControl/Pathways/my_analysis.Gsea.1545200981068/HALLMARK_MYC_TARGETS_V2.xls]

NAME	PROBE	DESCRIPTION<br>(from dataset)	GENE SYMBOL	GENE_TITLE	RANK IN GENE LIST	RANK METRIC SCORE	RUNNING ES	CORE ENRICHMENT
row_0	IPO4	na	null	null	18	3.016287088394165	0.04086303	Yes
row_1	NOP16	na	null	null	164	2.177046060562134	0.06346057	Yes
row_2	NOP2	na	null	null	166	2.1752126216888428	0.09355504	Yes
row_3	PRMT3	na	null	null	305	1.9463300704956055	0.113320716	Yes
row_4	MYBBP1A	na	null	null	337	1.90363347530365	0.13808416	Yes
row_5	UNG	na	null	null	348	1.8919546604156494	0.16378275	Yes
row_6	NOLC1	na	null	null	443	1.8094321489334106	0.18394962	Yes
row_7	TFB2M	na	null	null	478	1.7824745178222656	0.20687719	Yes
row_8	RRP9	na	null	null	522	1.7570774555206299	0.22898261	Yes
row_9	GRWD1	na	null	null	559	1.7329444885253906	0.25111926	Yes
row_10	UTP20	na	null	null	612	1.6959890127182007	0.2719079	Yes
row_11	HSPD1	na	null	null	619	1.6913615465164185	0.2950354	Yes
row_12	TCOF1	na	null	null	629	1.6856815814971924	0.31792745	Yes
row_13	WDR43	na	null	null	648	1.6720890998840332	0.34016097	Yes
row_14	PLK4	na	null	null	650	1.670031189918518	0.363254	Yes
row_15	PPRC1	na	null	null	713	1.6354776620864868	0.38268164	Yes
row_16	RRP12	na	null	null	758	1.6055512428283691	0.4026348	Yes
row_17	TMEM97	na	null	null	776	1.5985521078109741	0.4239014	Yes
row_18	AIMP2	na	null	null	810	1.5863687992095947	0.44416335	Yes
row_19	RCL1	na	null	null	820	1.5806323289871216	0.4655995	Yes
row_20	MRTO4	na	null	null	822	1.5788744688034058	0.4874292	Yes
row_21	PA2G4	na	null	null	838	1.5737279653549194	0.50845623	Yes
row_22	SRM	na	null	null	940	1.5354806184768677	0.5244607	Yes
row_23	NDUFAF4	na	null	null	957	1.525924801826477	0.544773	Yes
row_24	PLK1	na	null	null	1074	1.4880316257476807	0.55933625	Yes
row_25	PHB	na	null	null	1075	1.487715482711792	0.57995474	Yes
row_26	DCTPP1	na	null	null	1111	1.4741178750991821	0.5985565	Yes
row_27	NOP56	na	null	null	1153	1.4586799144744873	0.61663085	Yes
row_28	NIP7	na	null	null	1338	1.3957918882369995	0.6263636	Yes
row_29	MCM4	na	null	null	1617	1.3131262063980103	0.63004017	Yes
row_30	IMP4	na	null	null	1791	1.2712998390197754	0.6386221	Yes
row_31	RABEPK	na	null	null	1794	1.2695093154907227	0.656112	Yes
row_32	GNL3	na	null	null	1932	1.23939049243927	0.66613233	Yes
row_33	NOC4L	na	null	null	1961	1.2326933145523071	0.68175375	Yes
row_34	BYSL	na	null	null	2144	1.189180850982666	0.6887275	Yes
row_35	DDX18	na	null	null	2362	1.1423165798187256	0.69322336	Yes
row_36	TBRG4	na	null	null	2442	1.12450110912323	0.7046812	Yes
row_37	PUS1	na	null	null	2524	1.1065528392791748	0.7157858	Yes
row_38	SORD	na	null	null	2578	1.0971091985702515	0.72822225	Yes
row_39	MCM5	na	null	null	3202	0.9862154126167297	0.7093459	No
row_40	MYC	na	null	null	3907	0.8664165735244751	0.6845779	No
row_41	CBX3	na	null	null	4321	0.8046007752418518	0.6741545	No
row_42	PES1	na	null	null	4588	0.7648962140083313	0.67085993	No
row_43	SUPV3L1	na	null	null	4635	0.7583011984825134	0.6789664	No
row_44	LAS1L	na	null	null	4710	0.7458560466766357	0.68543774	No
row_45	MPHOSPH10	na	null	null	4785	0.7331288456916809	0.6917327	No
row_46	CDK4	na	null	null	4801	0.7297582030296326	0.701063	No
row_47	EXOSC5	na	null	null	5294	0.66562819480896	0.68458676	No
row_48	HSPE1	na	null	null	5965	0.573999285697937	0.65754217	No
row_49	FARSA	na	null	null	8226	0.30125537514686584	0.5436585	No
row_50	WDR74	na	null	null	10585	0.04017385467886925	0.4210371	No
row_51	SLC19A1	na	null	null	11074	-0.013435499742627144	0.39573097	No
row_52	MAP3K6	na	null	null	13096	-0.25638487935066223	0.29371044	No
row_53	PPAN	na	null	null	13394	-0.30160388350486755	0.2823756	No
row_54	HK2	na	null	null	14409	-0.4344165325164795	0.23542652	No
row_55	SLC29A2	na	null	null	17352	-1.0600175857543945	0.0964321	No
