# Supplementary material for: Heparin-based hydrogel scaffolding alters the transcriptomic profile and increases the chemoresistance of MDA-MB-231 triple-negative breast cancer cells
Source: Biomater Sci. 2020 Feb 13;8(10):2786–96. doi: 10.1039/c9bm01481k (PMC7497406; doi:10.1039/c9bm01481k)
Supplement: Supplementary file 2 [file BM-008-C9BM01481K-s002.zip › Supplementary File 4/EGFvControl/Pathways/my_analysis.Gsea.1545200981068/HALLMARK_HYPOXIA.xls]

NAME	PROBE	DESCRIPTION<br>(from dataset)	GENE SYMBOL	GENE_TITLE	RANK IN GENE LIST	RANK METRIC SCORE	RUNNING ES	CORE ENRICHMENT
row_0	FBP1	na	null	null	101	2.3444340229034424	0.007456729	No
row_1	PGM2	na	null	null	395	1.8489861488342285	0.002130221	No
row_2	NEDD4L	na	null	null	473	1.7860733270645142	0.0078081544	No
row_3	ADORA2B	na	null	null	492	1.7749836444854736	0.016525108	No
row_4	PLAC8	na	null	null	500	1.7716022729873657	0.025801508	No
row_5	F3	na	null	null	545	1.742394208908081	0.032975223	No
row_6	MT1E	na	null	null	578	1.7194873094558716	0.04065462	No
row_7	HOXB9	na	null	null	655	1.667303204536438	0.045738533	No
row_8	SCARB1	na	null	null	794	1.5933572053909302	0.047162917	No
row_9	CTGF	na	null	null	1080	1.4860366582870483	0.040280864	No
row_10	BCL2	na	null	null	1163	1.4536867141723633	0.043886717	No
row_11	EGFR	na	null	null	1241	1.4286478757858276	0.04761892	No
row_12	DTNA	na	null	null	1386	1.3827053308486938	0.047581382	No
row_13	ETS1	na	null	null	1416	1.3716353178024292	0.053524762	No
row_14	CAV1	na	null	null	1542	1.3348530530929565	0.054224838	No
row_15	JMJD6	na	null	null	1940	1.2374533414840698	0.040105976	No
row_16	SIAH2	na	null	null	2015	1.2162140607833862	0.04283935	No
row_17	PPP1R3C	na	null	null	2401	1.1328529119491577	0.028781455	No
row_18	CHST3	na	null	null	2403	1.1321663856506348	0.03489213	No
row_19	HMOX1	na	null	null	3011	1.0260173082351685	0.008590542	No
row_20	GCNT2	na	null	null	3217	0.9827340245246887	0.0031712116	No
row_21	PRKCA	na	null	null	4313	0.8058231472969055	-0.049964692	No
row_22	CXCR4	na	null	null	4387	0.7935167551040649	-0.049479842	No
row_23	EXT1	na	null	null	5006	0.7074959874153137	-0.07809322	No
row_24	NR3C1	na	null	null	5093	0.694517195224762	-0.07883022	No
row_25	STC2	na	null	null	5348	0.6578941345214844	-0.088591956	No
row_26	TPST2	na	null	null	5659	0.6159418225288391	-0.10152387	No
row_27	CSRP2	na	null	null	5704	0.6082419157028198	-0.10052418	No
row_28	TGM2	na	null	null	6481	0.5053764581680298	-0.13853791	No
row_29	NDST1	na	null	null	6690	0.4805199205875397	-0.14684875	No
row_30	DDIT3	na	null	null	6794	0.46874862909317017	-0.14970781	No
row_31	ANGPTL4	na	null	null	6796	0.4678053557872772	-0.14721374	No
row_32	TES	na	null	null	6856	0.4613708555698395	-0.14780155	No
row_33	SLC37A4	na	null	null	6924	0.4533548355102539	-0.14885326	No
row_34	ATF3	na	null	null	7410	0.3947850167751312	-0.1721822	No
row_35	AKAP12	na	null	null	7591	0.3739038407802582	-0.17960253	No
row_36	TPD52	na	null	null	7821	0.346829891204834	-0.18974432	No
row_37	RBPJ	na	null	null	8652	0.25373274087905884	-0.23196466	No
row_38	TIPARP	na	null	null	8676	0.25022292137145996	-0.23181075	No
row_39	PPP1R15A	na	null	null	8701	0.24622106552124023	-0.23173116	No
row_40	SDC2	na	null	null	8869	0.22789540886878967	-0.23926342	No
row_41	IRS2	na	null	null	9101	0.20148321986198425	-0.2503015	No
row_42	FOXO3	na	null	null	9106	0.20099133253097534	-0.24941748	No
row_43	HDLBP	na	null	null	9190	0.1927235871553421	-0.2527285	No
row_44	PYGM	na	null	null	9209	0.19104672968387604	-0.25263408	No
row_45	HK1	na	null	null	9367	0.17671070992946625	-0.25991964	No
row_46	CHST2	na	null	null	9739	0.1321934461593628	-0.2786894	No
row_47	CITED2	na	null	null	9844	0.12146063148975372	-0.28349152	No
row_48	UGP2	na	null	null	9929	0.11131713539361954	-0.28729826	No
row_49	ILVBL	na	null	null	10005	0.10621892660856247	-0.29065993	No
row_50	GPC1	na	null	null	10254	0.07502078264951706	-0.3032795	No
row_51	ENO3	na	null	null	10445	0.05932621285319328	-0.31293762	No
row_52	MAP3K1	na	null	null	10453	0.058665938675403595	-0.312986	No
row_53	GALK1	na	null	null	11038	-0.007421907503157854	-0.3436243	No
row_54	XPNPEP1	na	null	null	11807	-0.10016808658838272	-0.3834236	No
row_55	B3GALT6	na	null	null	12175	-0.1400754451751709	-0.40194035	No
row_56	NDST2	na	null	null	12298	-0.1542515903711319	-0.40750954	No
row_57	SLC6A6	na	null	null	12600	-0.1973358541727066	-0.42224744	No
row_58	JUN	na	null	null	12605	-0.19891084730625153	-0.42137474	No
row_59	SLC2A1	na	null	null	12606	-0.19986331462860107	-0.42028674	No
row_60	SAP30	na	null	null	12691	-0.21157151460647583	-0.42354771	No
row_61	SLC25A1	na	null	null	13138	-0.2635346055030823	-0.4455424	No
row_62	RRAGD	na	null	null	13146	-0.26481494307518005	-0.44446853	No
row_63	SRPX	na	null	null	13308	-0.2882467806339264	-0.45135704	No
row_64	VHL	na	null	null	13524	-0.32010549306869507	-0.46090886	No
row_65	PGM1	na	null	null	13543	-0.32201623916625977	-0.4601015	No
row_66	CDKN1B	na	null	null	13864	-0.3604713976383209	-0.47494942	No
row_67	CASP6	na	null	null	13966	-0.3719591200351715	-0.4782303	No
row_68	KLF6	na	null	null	14086	-0.3899857997894287	-0.48235863	No
row_69	PDGFB	na	null	null	14224	-0.40923014283180237	-0.48732778	No
row_70	HK2	na	null	null	14409	-0.4344165325164795	-0.49462885	No
row_71	DUSP1	na	null	null	14724	-0.48395344614982605	-0.5084894	No
row_72	MT2A	na	null	null	14804	-0.49760109186172485	-0.5099306	No
row_73	BCAN	na	null	null	14893	-0.5023600459098816	-0.5118187	No
row_74	CP	na	null	null	15210	-0.5477799773216248	-0.5254369	No
row_75	STBD1	na	null	null	15538	-0.6003939509391785	-0.53934646	No
row_76	PFKP	na	null	null	15615	-0.6085836291313171	-0.54002595	Yes
row_77	PLAUR	na	null	null	15641	-0.6139577627182007	-0.53799707	Yes
row_78	WSB1	na	null	null	15673	-0.6203233003616333	-0.5362487	Yes
row_79	GPI	na	null	null	15768	-0.6409158706665039	-0.5376977	Yes
row_80	NAGK	na	null	null	15821	-0.6527605056762695	-0.5368759	Yes
row_81	HEXA	na	null	null	15861	-0.6595843434333801	-0.53533405	Yes
row_82	CDKN1A	na	null	null	15950	-0.6776064038276672	-0.5362682	Yes
row_83	PDK1	na	null	null	15998	-0.686032772064209	-0.5350026	Yes
row_84	EDN2	na	null	null	16086	-0.7011618614196777	-0.53575593	Yes
row_85	FOSL2	na	null	null	16125	-0.7100476026535034	-0.53388685	Yes
row_86	EFNA3	na	null	null	16136	-0.7126017212867737	-0.53053296	Yes
row_87	HSPA5	na	null	null	16140	-0.7152127623558044	-0.5267972	Yes
row_88	GRHPR	na	null	null	16141	-0.7153608202934265	-0.5229029	Yes
row_89	ZNF292	na	null	null	16428	-0.7907735109329224	-0.5336223	Yes
row_90	ALDOA	na	null	null	16455	-0.7988342046737671	-0.5306395	Yes
row_91	TPI1	na	null	null	16603	-0.8348575830459595	-0.533817	Yes
row_92	IGFBP1	na	null	null	16692	-0.854509174823761	-0.5337881	Yes
row_93	MAFF	na	null	null	16697	-0.8559727072715759	-0.52933854	Yes
row_94	PFKL	na	null	null	16708	-0.859074592590332	-0.5251873	Yes
row_95	COL5A1	na	null	null	16811	-0.8897842168807983	-0.5257018	Yes
row_96	TGFB3	na	null	null	16834	-0.9000408053398132	-0.52195793	Yes
row_97	ADM	na	null	null	16860	-0.9076000452041626	-0.5183305	Yes
row_98	INHA	na	null	null	16874	-0.9124397039413452	-0.5140464	Yes
row_99	PLIN2	na	null	null	16877	-0.9131034016609192	-0.5091807	Yes
row_100	GYS1	na	null	null	16931	-0.9309954643249512	-0.50689685	Yes
row_101	PHKG1	na	null	null	16951	-0.9358106255531311	-0.50280064	Yes
row_102	GBE1	na	null	null	16983	-0.9472681283950806	-0.49927247	Yes
row_103	KDELR3	na	null	null	17046	-0.9613765478134155	-0.49729598	Yes
row_104	FAM162A	na	null	null	17146	-0.9930046200752258	-0.497091	Yes
row_105	PIM1	na	null	null	17218	-1.0126079320907593	-0.49530843	Yes
row_106	SLC2A5	na	null	null	17292	-1.0392160415649414	-0.49348605	Yes
row_107	HS3ST1	na	null	null	17312	-1.0475536584854126	-0.48878154	Yes
row_108	TNFAIP3	na	null	null	17494	-1.1209529638290405	-0.49218768	Yes
row_109	CDKN1C	na	null	null	17571	-1.1394798755645752	-0.4899771	Yes
row_110	BNIP3L	na	null	null	17581	-1.1421386003494263	-0.4842324	Yes
row_111	IDS	na	null	null	17625	-1.1595622301101685	-0.48017892	Yes
row_112	FOS	na	null	null	17698	-1.1854132413864136	-0.47750816	Yes
row_113	SDC4	na	null	null	17717	-1.190199851989746	-0.4719746	Yes
row_114	EFNA1	na	null	null	17738	-1.1980534791946411	-0.46650338	Yes
row_115	DDIT4	na	null	null	17752	-1.2024104595184326	-0.4606407	Yes
row_116	SDC3	na	null	null	17812	-1.2292119264602661	-0.4570486	Yes
row_117	TGFBI	na	null	null	17865	-1.2591965198516846	-0.45292553	Yes
row_118	ANKZF1	na	null	null	17879	-1.2629097700119019	-0.4467335	Yes
row_119	KDM3A	na	null	null	17911	-1.2806364297866821	-0.44139057	Yes
row_120	P4HA2	na	null	null	17972	-1.3156241178512573	-0.43738058	Yes
row_121	P4HA1	na	null	null	18001	-1.330359697341919	-0.43160936	Yes
row_122	PFKFB3	na	null	null	18027	-1.3445812463760376	-0.42560312	Yes
row_123	AK4	na	null	null	18050	-1.3508638143539429	-0.4194051	Yes
row_124	GAA	na	null	null	18088	-1.3751238584518433	-0.41386297	Yes
row_125	ZFP36	na	null	null	18138	-1.3926527500152588	-0.40885583	Yes
row_126	LOX	na	null	null	18158	-1.4027252197265625	-0.40221786	Yes
row_127	GLRX	na	null	null	18169	-1.4071871042251587	-0.39508286	Yes
row_128	NFIL3	na	null	null	18225	-1.441702127456665	-0.39012387	Yes
row_129	PGF	na	null	null	18251	-1.458030104637146	-0.38350007	Yes
row_130	KLF7	na	null	null	18264	-1.4656578302383423	-0.3761518	Yes
row_131	ENO2	na	null	null	18286	-1.4811351299285889	-0.36919206	Yes
row_132	PDK3	na	null	null	18298	-1.4934253692626953	-0.36164013	Yes
row_133	BHLHE40	na	null	null	18387	-1.5558148622512817	-0.3577935	Yes
row_134	IGFBP3	na	null	null	18475	-1.624394416809082	-0.35352102	Yes
row_135	ISG20	na	null	null	18505	-1.646801471710205	-0.3460797	Yes
row_136	PNRC1	na	null	null	18528	-1.6718220710754395	-0.33813447	Yes
row_137	ATP7A	na	null	null	18638	-1.8023256063461304	-0.3340491	Yes
row_138	PAM	na	null	null	18737	-1.9454092979431152	-0.32860696	Yes
row_139	TMEM45A	na	null	null	18749	-1.9657093286514282	-0.318484	Yes
row_140	PPARGC1A	na	null	null	18762	-1.9887349605560303	-0.30828825	Yes
row_141	IL6	na	null	null	18776	-2.019611358642578	-0.29797697	Yes
row_142	PGK1	na	null	null	18818	-2.1071524620056152	-0.28866	Yes
row_143	BTG1	na	null	null	18836	-2.1492466926574707	-0.27785313	Yes
row_144	TPBG	na	null	null	18842	-2.1634368896484375	-0.26633862	Yes
row_145	LXN	na	null	null	18850	-2.182929754257202	-0.25482306	Yes
row_146	ERRFI1	na	null	null	18935	-2.3949413299560547	-0.24619836	Yes
row_147	VLDLR	na	null	null	18950	-2.4325990676879883	-0.23369138	Yes
row_148	PRDX5	na	null	null	18957	-2.4666786193847656	-0.22057864	Yes
row_149	SELENBP1	na	null	null	18959	-2.4725213050842285	-0.20717144	Yes
row_150	AMPD3	na	null	null	18995	-2.6307783126831055	-0.19468881	Yes
row_151	STC1	na	null	null	18997	-2.647407293319702	-0.18032958	Yes
row_152	MXI1	na	null	null	19008	-2.6892330646514893	-0.16621545	Yes
row_153	SLC2A3	na	null	null	19034	-2.8034169673919678	-0.1522677	Yes
row_154	WISP2	na	null	null	19038	-2.829416275024414	-0.13702272	Yes
row_155	S100A4	na	null	null	19044	-2.8809595108032227	-0.121602215	Yes
row_156	CCNG2	na	null	null	19058	-2.9108963012695312	-0.106438994	Yes
row_157	CA12	na	null	null	19077	-2.973130941390991	-0.09119965	Yes
row_158	NDRG1	na	null	null	19083	-3.02752423286438	-0.07498129	Yes
row_159	RORA	na	null	null	19112	-3.2791223526000977	-0.058601532	Yes
row_160	KLHL24	na	null	null	19115	-3.283418893814087	-0.04083255	Yes
row_161	PPFIA4	na	null	null	19170	-4.118776798248291	-0.021247774	Yes
row_162	ALDOC	na	null	null	19173	-4.163717269897461	0.0013133129	Yes
