# Supplementary material for: Heparin-based hydrogel scaffolding alters the transcriptomic profile and increases the chemoresistance of MDA-MB-231 triple-negative breast cancer cells
Source: Biomater Sci. 2020 Feb 13;8(10):2786–96. doi: 10.1039/c9bm01481k (PMC7497406; doi:10.1039/c9bm01481k)
Supplement: Supplementary file 2 [file BM-008-C9BM01481K-s002.zip › Supplementary File 4/EGFvControl/Pathways/my_analysis.Gsea.1545200981068/HALLMARK_APICAL_SURFACE.xls]

NAME	PROBE	DESCRIPTION<br>(from dataset)	GENE SYMBOL	GENE_TITLE	RANK IN GENE LIST	RANK METRIC SCORE	RUNNING ES	CORE ENRICHMENT
row_0	ATP8B1	na	null	null	945	1.5322970151901245	0.021863403	No
row_1	ATP6V0A4	na	null	null	1005	1.5124834775924683	0.08902472	No
row_2	BRCA1	na	null	null	1620	1.312429428100586	0.117944136	No
row_3	ADIPOR2	na	null	null	3953	0.8597190380096436	0.036220696	No
row_4	SCUBE1	na	null	null	3979	0.8539133071899414	0.07457192	No
row_5	SHROOM2	na	null	null	5400	0.6496996879577637	0.03066961	No
row_6	SLC34A3	na	null	null	5683	0.6119186878204346	0.04437635	No
row_7	LYN	na	null	null	7669	0.36602506041526794	-0.04217282	No
row_8	GATA3	na	null	null	8290	0.2936658561229706	-0.060877312	No
row_9	CD160	na	null	null	8457	0.2780211567878723	-0.056625497	No
row_10	AKAP7	na	null	null	8483	0.27361994981765747	-0.045222834	No
row_11	AFAP1L2	na	null	null	8848	0.23144246637821198	-0.05346275	No
row_12	MDGA1	na	null	null	9785	0.12688668072223663	-0.09639648	No
row_13	CROCC	na	null	null	10805	0.013025733642280102	-0.14894754	No
row_14	NCOA6	na	null	null	12158	-0.13737887144088745	-0.21309459	No
row_15	SRPX	na	null	null	13308	-0.2882467806339264	-0.25964594	No
row_16	ADAM10	na	null	null	14023	-0.3812685012817383	-0.2791857	No
row_17	HSPB1	na	null	null	14244	-0.4125401973724365	-0.27150378	No
row_18	DCBLD2	na	null	null	14704	-0.4807873070240021	-0.2731199	No
row_19	PLAUR	na	null	null	15641	-0.6139577627182007	-0.29343426	Yes
row_20	EPHB4	na	null	null	15913	-0.6679707169532776	-0.27655068	Yes
row_21	FLOT2	na	null	null	16089	-0.7016825675964355	-0.25309372	Yes
row_22	EFNA5	na	null	null	16633	-0.8411341309547424	-0.24235733	Yes
row_23	GSTM3	na	null	null	16973	-0.9431155323982239	-0.21624336	Yes
row_24	B4GALT1	na	null	null	17619	-1.157228708267212	-0.1961485	Yes
row_25	TMEM8B	na	null	null	17632	-1.1613093614578247	-0.1428438	Yes
row_26	PCSK9	na	null	null	18266	-1.4702004194259644	-0.1075887	Yes
row_27	APP	na	null	null	18352	-1.527565836906433	-0.041083243	Yes
row_28	CX3CL1	na	null	null	18661	-1.8338371515274048	0.028012551	Yes
