# Supplementary material for: Heparin-based hydrogel scaffolding alters the transcriptomic profile and increases the chemoresistance of MDA-MB-231 triple-negative breast cancer cells
Source: Biomater Sci. 2020 Feb 13;8(10):2786–96. doi: 10.1039/c9bm01481k (PMC7497406; doi:10.1039/c9bm01481k)
Supplement: Supplementary file 2 [file BM-008-C9BM01481K-s002.zip › Supplementary File 4/EGFvControl/Pathways/my_analysis.Gsea.1545200981068/HALLMARK_APICAL_JUNCTION.xls]

NAME	PROBE	DESCRIPTION<br>(from dataset)	GENE SYMBOL	GENE_TITLE	RANK IN GENE LIST	RANK METRIC SCORE	RUNNING ES	CORE ENRICHMENT
row_0	CDH4	na	null	null	61	2.5642032623291016	0.01598373	No
row_1	NEGR1	na	null	null	167	2.174257516860962	0.0267404	No
row_2	CDK8	na	null	null	432	1.817948579788208	0.026485566	No
row_3	AMIGO2	na	null	null	521	1.757149338722229	0.035013705	No
row_4	PARD6G	na	null	null	604	1.7021220922470093	0.04344506	No
row_5	CD274	na	null	null	836	1.5743252038955688	0.043099523	No
row_6	LIMA1	na	null	null	928	1.5408231019973755	0.049851637	No
row_7	NEXN	na	null	null	1227	1.433603286743164	0.044936523	No
row_8	EGFR	na	null	null	1241	1.4286478757858276	0.054943394	No
row_9	FBN1	na	null	null	1368	1.3884755373001099	0.058718555	No
row_10	NF2	na	null	null	1754	1.2790005207061768	0.048080247	No
row_11	MYH10	na	null	null	1933	1.2393510341644287	0.048010282	No
row_12	COL16A1	na	null	null	2030	1.212395429611206	0.052042644	No
row_13	COL17A1	na	null	null	2111	1.1941392421722412	0.05677822	No
row_14	MPP5	na	null	null	2200	1.1779860258102417	0.06097303	No
row_15	ACTN1	na	null	null	2399	1.1332076787948608	0.059059136	No
row_16	ICAM2	na	null	null	2686	1.0793499946594238	0.052123334	No
row_17	TIAL1	na	null	null	2910	1.041874647140503	0.048213884	No
row_18	PFN1	na	null	null	3018	1.0247212648391724	0.05026469	No
row_19	MAPK14	na	null	null	3187	0.9901744723320007	0.048855253	No
row_20	TNFRSF11B	na	null	null	3241	0.9789425134658813	0.05339789	No
row_21	GNAI1	na	null	null	3405	0.9528108239173889	0.051971335	No
row_22	LAYN	na	null	null	3577	0.9242300391197205	0.049911033	No
row_23	DLG1	na	null	null	3579	0.9239745140075684	0.056771766	No
row_24	AKT3	na	null	null	3603	0.919459879398346	0.062443987	No
row_25	YWHAH	na	null	null	3864	0.8748471736907959	0.055342775	No
row_26	TJP1	na	null	null	4454	0.7841491103172302	0.030294428	No
row_27	RASA1	na	null	null	4463	0.7833238244056702	0.03573539	No
row_28	EPB41L2	na	null	null	4626	0.759110689163208	0.03291205	No
row_29	PTK2	na	null	null	4636	0.7582541108131409	0.038112953	No
row_30	VCL	na	null	null	4660	0.7547315955162048	0.04255267	No
row_31	LDLRAP1	na	null	null	4817	0.7267184853553772	0.039801896	No
row_32	ZYX	na	null	null	5112	0.6911060214042664	0.029541334	No
row_33	CNN2	na	null	null	5140	0.6859257817268372	0.033256292	No
row_34	ARPC2	na	null	null	5229	0.6741757392883301	0.033681568	No
row_35	SHROOM2	na	null	null	5400	0.6496996879577637	0.029619705	No
row_36	CAP1	na	null	null	5536	0.6336296796798706	0.027274683	No
row_37	HRAS	na	null	null	5618	0.6228897571563721	0.027683653	No
row_38	AMH	na	null	null	5712	0.6070750951766968	0.027344441	No
row_39	ADAM9	na	null	null	5789	0.5976309180259705	0.027826862	No
row_40	NF1	na	null	null	5879	0.5874964594841003	0.027551115	No
row_41	MYL12B	na	null	null	5961	0.5745509266853333	0.02759841	No
row_42	ADAM23	na	null	null	5986	0.571316659450531	0.030613318	No
row_43	BAIAP2	na	null	null	6000	0.5704902410507202	0.034199413	No
row_44	AMIGO1	na	null	null	6082	0.559438943862915	0.03413364	No
row_45	CD34	na	null	null	6203	0.5413480401039124	0.03188548	No
row_46	VASP	na	null	null	6458	0.507614016532898	0.022351539	No
row_47	PCDH1	na	null	null	6708	0.4791533350944519	0.012867094	No
row_48	SHC1	na	null	null	6751	0.4737766981124878	0.014207421	No
row_49	ATP1A3	na	null	null	7402	0.39566144347190857	-0.016949374	No
row_50	VAV2	na	null	null	7580	0.3752613067626953	-0.023432015	No
row_51	TSPAN4	na	null	null	7663	0.3669755458831787	-0.024990296	No
row_52	IKBKG	na	null	null	7781	0.3522300720214844	-0.02849598	No
row_53	RSU1	na	null	null	7812	0.34777215123176575	-0.02746857	No
row_54	PARVA	na	null	null	7900	0.33601999282836914	-0.029520903	No
row_55	CLDN11	na	null	null	8126	0.3142901360988617	-0.03897915	No
row_56	PIK3R3	na	null	null	8228	0.30109840631484985	-0.0420276	No
row_57	CDH1	na	null	null	8288	0.29409754276275635	-0.042923935	No
row_58	EXOC4	na	null	null	8296	0.29273316264152527	-0.041101106	No
row_59	VCAN	na	null	null	8574	0.26508304476737976	-0.0536569	No
row_60	TUBG1	na	null	null	8708	0.2452213019132614	-0.058803037	No
row_61	WNK4	na	null	null	8822	0.23479460179805756	-0.062977426	No
row_62	EVL	na	null	null	9365	0.17675507068634033	-0.090103395	No
row_63	HADH	na	null	null	9445	0.16424943506717682	-0.09302102	No
row_64	MYL9	na	null	null	9571	0.14847522974014282	-0.09847111	No
row_65	CLDN9	na	null	null	9823	0.12464692443609238	-0.11071297	No
row_66	MAPK11	na	null	null	9840	0.1224311962723732	-0.11063673	No
row_67	MPZL1	na	null	null	10173	0.08481711894273758	-0.12742813	No
row_68	GAMT	na	null	null	10799	0.014110987074673176	-0.1601275	No
row_69	JAM3	na	null	null	10852	0.006567429751157761	-0.16280773	No
row_70	PKD1	na	null	null	11013	-0.004581558518111706	-0.17117152	No
row_71	DHX16	na	null	null	11131	-0.017606418579816818	-0.17718089	No
row_72	CDSN	na	null	null	11376	-0.047406431287527084	-0.18963324	No
row_73	AKT2	na	null	null	11631	-0.07472950965166092	-0.20240603	No
row_74	CLDN18	na	null	null	11680	-0.08225367963314056	-0.20431003	No
row_75	PIK3CB	na	null	null	11960	-0.12038365751504898	-0.21805345	No
row_76	CLDN14	na	null	null	12149	-0.13611890375614166	-0.22690274	No
row_77	MADCAM1	na	null	null	12377	-0.16604138910770416	-0.23757516	No
row_78	CLDN15	na	null	null	12531	-0.18884453177452087	-0.24419287	No
row_79	CTNNA1	na	null	null	12562	-0.1922307014465332	-0.24432923	No
row_80	PTEN	na	null	null	12643	-0.20394958555698395	-0.2470023	No
row_81	MAP4K2	na	null	null	12685	-0.21028390526771545	-0.24758096	No
row_82	TSC1	na	null	null	12942	-0.23808199167251587	-0.2592365	No
row_83	CDH3	na	null	null	12977	-0.2417721450328827	-0.25921217	No
row_84	SORBS3	na	null	null	13029	-0.2480797916650772	-0.2600329	No
row_85	SYMPK	na	null	null	13202	-0.27376800775527954	-0.26701248	No
row_86	SIRPA	na	null	null	13307	-0.2878345549106598	-0.27031764	No
row_87	PLCG1	na	null	null	13591	-0.3291717767715454	-0.28270882	No
row_88	TAOK2	na	null	null	13961	-0.3711933493614197	-0.2992996	No
row_89	CDH15	na	null	null	14007	-0.3789687156677246	-0.2988261	No
row_90	GTF2F1	na	null	null	14192	-0.40479642152786255	-0.30545515	No
row_91	IRS1	na	null	null	14327	-0.42081165313720703	-0.30934	No
row_92	CD276	na	null	null	14475	-0.4410374164581299	-0.31375587	No
row_93	WASL	na	null	null	14807	-0.49810007214546204	-0.32740256	No
row_94	CALB2	na	null	null	14948	-0.5064985752105713	-0.33096123	No
row_95	VCAM1	na	null	null	15075	-0.5254088044166565	-0.3336436	No
row_96	MPZL2	na	null	null	15081	-0.5260807275772095	-0.32996985	No
row_97	LAMB3	na	null	null	15267	-0.5570589900016785	-0.3355122	No
row_98	MVD	na	null	null	15274	-0.5591650605201721	-0.3316434	No
row_99	ADAM15	na	null	null	15285	-0.5614472031593323	-0.3279675	No
row_100	SGCE	na	null	null	15791	-0.6461333632469177	-0.3496395	No
row_101	INPPL1	na	null	null	15860	-0.6590539216995239	-0.34827763	No
row_102	NLGN2	na	null	null	16112	-0.7061867117881775	-0.35616836	No
row_103	FSCN1	na	null	null	16186	-0.7280968427658081	-0.35455233	No
row_104	GRB7	na	null	null	16192	-0.7295254468917847	-0.3493564	No
row_105	NRTN	na	null	null	16321	-0.7621846199035645	-0.35037217	No
row_106	RAC2	na	null	null	16465	-0.8012842535972595	-0.3518827	No
row_107	GNAI2	na	null	null	16842	-0.9012765288352966	-0.36487475	Yes
row_108	ADRA1B	na	null	null	16846	-0.9037306308746338	-0.35827047	Yes
row_109	ARHGEF6	na	null	null	16873	-0.9116003513336182	-0.35281453	Yes
row_110	PBX2	na	null	null	16902	-0.9213171601295471	-0.34739083	Yes
row_111	SRC	na	null	null	16943	-0.9342514872550964	-0.34250024	Yes
row_112	CTNND1	na	null	null	16974	-0.9438343048095703	-0.33701307	Yes
row_113	CLDN4	na	null	null	17113	-0.9819239377975464	-0.3369096	Yes
row_114	SLIT2	na	null	null	17135	-0.9899459481239319	-0.33060503	Yes
row_115	CD99	na	null	null	17216	-1.0120512247085571	-0.32723182	Yes
row_116	CERCAM	na	null	null	17237	-1.0168579816818237	-0.3206734	Yes
row_117	ICAM5	na	null	null	17264	-1.0262808799743652	-0.31435943	Yes
row_118	SKAP2	na	null	null	17486	-1.1177666187286377	-0.31759608	Yes
row_119	B4GALT1	na	null	null	17619	-1.157228708267212	-0.31586602	Yes
row_120	TMEM8B	na	null	null	17632	-1.1613093614578247	-0.3078069	Yes
row_121	INSIG1	na	null	null	17727	-1.1928666830062866	-0.3038157	Yes
row_122	SDC3	na	null	null	17812	-1.2292119264602661	-0.29902765	Yes
row_123	TGFBI	na	null	null	17865	-1.2591965198516846	-0.29233566	Yes
row_124	JUP	na	null	null	17913	-1.2811930179595947	-0.28521663	Yes
row_125	ICAM1	na	null	null	17954	-1.3060623407363892	-0.27754414	Yes
row_126	MAPK13	na	null	null	17998	-1.3285285234451294	-0.26986098	Yes
row_127	STX4	na	null	null	18000	-1.329451322555542	-0.25996646	Yes
row_128	RHOF	na	null	null	18083	-1.3726602792739868	-0.25400016	Yes
row_129	ITGB4	na	null	null	18146	-1.396750569343567	-0.24680386	Yes
row_130	RRAS	na	null	null	18220	-1.4365473985671997	-0.23988716	Yes
row_131	CRAT	na	null	null	18281	-1.4795657396316528	-0.23196626	Yes
row_132	SPEG	na	null	null	18434	-1.6072241067886353	-0.22791909	Yes
row_133	TRAF1	na	null	null	18477	-1.6253294944763184	-0.21796279	Yes
row_134	THBS3	na	null	null	18592	-1.7424871921539307	-0.21090904	Yes
row_135	CX3CL1	na	null	null	18661	-1.8338371515274048	-0.20075735	Yes
row_136	CLDN7	na	null	null	18704	-1.9029502868652344	-0.18872388	Yes
row_137	ITGA2	na	null	null	18843	-2.1635260581970215	-0.1797796	Yes
row_138	CDH11	na	null	null	18848	-2.1789870262145996	-0.16368628	Yes
row_139	BMP1	na	null	null	18897	-2.3108139038085938	-0.14891607	Yes
row_140	LAMC2	na	null	null	18985	-2.588059186935425	-0.13411853	Yes
row_141	PPP2R2C	na	null	null	19009	-2.703878879547119	-0.1150952	Yes
row_142	LAMA3	na	null	null	19037	-2.818977117538452	-0.09542065	Yes
row_143	NLGN3	na	null	null	19091	-3.076651096343994	-0.075182855	Yes
row_144	MDK	na	null	null	19103	-3.1661317348480225	-0.05207107	Yes
row_145	ITGA10	na	null	null	19142	-3.5791382789611816	-0.02728632	Yes
row_146	PECAM1	na	null	null	19167	-4.032732009887695	0.0016270669	Yes
