# Supplementary material for: Heparin-based hydrogel scaffolding alters the transcriptomic profile and increases the chemoresistance of MDA-MB-231 triple-negative breast cancer cells
Source: Biomater Sci. 2020 Feb 13;8(10):2786–96. doi: 10.1039/c9bm01481k (PMC7497406; doi:10.1039/c9bm01481k)
Supplement: Supplementary file 2 [file BM-008-C9BM01481K-s002.zip › Supplementary File 4/EGFvControl/Pathways/my_analysis.Gsea.1545200981068/HALLMARK_APOPTOSIS.xls]

NAME	PROBE	DESCRIPTION<br>(from dataset)	GENE SYMBOL	GENE_TITLE	RANK IN GENE LIST	RANK METRIC SCORE	RUNNING ES	CORE ENRICHMENT
row_0	IL18	na	null	null	152	2.2020468711853027	0.00879668	No
row_1	SMAD7	na	null	null	195	2.1077687740325928	0.02264684	No
row_2	CCNA1	na	null	null	344	1.8965065479278564	0.029326243	No
row_3	PPT1	na	null	null	379	1.8634721040725708	0.041735463	No
row_4	DFFA	na	null	null	756	1.6060136556625366	0.03423947	No
row_5	PEA15	na	null	null	840	1.5730098485946655	0.04186542	No
row_6	DAP3	na	null	null	954	1.5274169445037842	0.04757005	No
row_7	CASP3	na	null	null	1155	1.457986831665039	0.04818109	No
row_8	HMGB2	na	null	null	1183	1.446157455444336	0.05777911	No
row_9	GADD45B	na	null	null	1283	1.417494297027588	0.063381076	No
row_10	CAV1	na	null	null	1542	1.3348530530929565	0.06001109	No
row_11	BRCA1	na	null	null	1620	1.312429428100586	0.065967135	No
row_12	ETF1	na	null	null	1652	1.3067798614501953	0.07429371	No
row_13	LEF1	na	null	null	1666	1.3037843704223633	0.08354191	No
row_14	ROCK1	na	null	null	1702	1.2944574356079102	0.09156475	No
row_15	CASP2	na	null	null	2078	1.200945258140564	0.08103602	No
row_16	TOP2A	na	null	null	2151	1.188768982887268	0.08631255	No
row_17	CDK2	na	null	null	2311	1.1534651517868042	0.08675541	No
row_18	CCND1	na	null	null	2400	1.132940411567688	0.09076722	No
row_19	DIABLO	na	null	null	2583	1.0965980291366577	0.08957018	No
row_20	SPTAN1	na	null	null	2725	1.0722362995147705	0.0903388	No
row_21	HMOX1	na	null	null	3011	1.0260173082351685	0.0831999	No
row_22	TNFRSF12A	na	null	null	3094	1.0076979398727417	0.08657262	No
row_23	KRT18	na	null	null	3236	0.9803293347358704	0.08664123	No
row_24	CASP8	na	null	null	3766	0.8903521299362183	0.06566669	No
row_25	DNAJA1	na	null	null	3884	0.8705348372459412	0.066158295	No
row_26	CD44	na	null	null	3954	0.8596948385238647	0.06908583	No
row_27	BTG3	na	null	null	3985	0.8525041937828064	0.07400488	No
row_28	WEE1	na	null	null	3991	0.8513526916503906	0.08022687	No
row_29	EBP	na	null	null	4090	0.8375250101089478	0.08146396	No
row_30	PTK2	na	null	null	4636	0.7582541108131409	0.0586438	No
row_31	DPYD	na	null	null	4744	0.7394648194313049	0.058661792	No
row_32	CYLD	na	null	null	4937	0.7149367332458496	0.054033138	No
row_33	ANXA1	na	null	null	5268	0.6694033741950989	0.041817	No
row_34	DNM1L	na	null	null	5311	0.6634588837623596	0.04466656	No
row_35	CASP7	na	null	null	5606	0.6249752640724182	0.034000903	No
row_36	PMAIP1	na	null	null	6092	0.5575513243675232	0.0128002055	No
row_37	GADD45A	na	null	null	6102	0.5546321868896484	0.01655235	No
row_38	PLCB2	na	null	null	6129	0.551023542881012	0.019385042	No
row_39	FAS	na	null	null	6266	0.5319339632987976	0.016300784	No
row_40	DDIT3	na	null	null	6794	0.46874862909317017	-0.0077799647	No
row_41	GCH1	na	null	null	6881	0.4585294723510742	-0.008799874	No
row_42	BCAP31	na	null	null	7157	0.4268411695957184	-0.019977713	No
row_43	ATF3	na	null	null	7410	0.3947850167751312	-0.030192928	No
row_44	F2R	na	null	null	7430	0.3933861255645752	-0.028193604	No
row_45	FDXR	na	null	null	7707	0.3617815375328064	-0.03991944	No
row_46	VDAC2	na	null	null	7830	0.3461853265762329	-0.04368389	No
row_47	SOD1	na	null	null	7945	0.33181121945381165	-0.047138073	No
row_48	CTH	na	null	null	7970	0.3292144238948822	-0.045889854	No
row_49	BAX	na	null	null	8092	0.3165121078491211	-0.049827844	No
row_50	TGFB2	na	null	null	8117	0.31471025943756104	-0.048690096	No
row_51	TGFBR3	na	null	null	8951	0.2174365520477295	-0.090740375	No
row_52	BCL2L2	na	null	null	9105	0.20105873048305511	-0.097236715	No
row_53	FEZ1	na	null	null	9229	0.19001416862010956	-0.10224311	No
row_54	SLC20A1	na	null	null	9338	0.17886874079704285	-0.10654737	No
row_55	RHOT2	na	null	null	9543	0.1518256515264511	-0.1160946	No
row_56	GSTM1	na	null	null	9772	0.12822411954402924	-0.12708083	No
row_57	CREBBP	na	null	null	9790	0.1263681948184967	-0.12701032	No
row_58	NEFH	na	null	null	10044	0.09982973337173462	-0.13952452	No
row_59	CASP1	na	null	null	10391	0.05987171456217766	-0.15722266	No
row_60	CASP4	na	null	null	10964	3.6019569961354136E-4	-0.18723199	No
row_61	PSEN2	na	null	null	11451	-0.05615939199924469	-0.21230401	No
row_62	MADD	na	null	null	11651	-0.07821965962648392	-0.22214952	No
row_63	BTG2	na	null	null	11938	-0.11777374893426895	-0.23625852	No
row_64	CDC25B	na	null	null	12061	-0.13413894176483154	-0.24163803	No
row_65	PPP3R1	na	null	null	12294	-0.15408393740653992	-0.25263718	No
row_66	BCL2L1	na	null	null	12327	-0.158772274851799	-0.2531069	No
row_67	RETSAT	na	null	null	12351	-0.1624656319618225	-0.25307623	No
row_68	MCL1	na	null	null	12451	-0.17856380343437195	-0.2569106	No
row_69	ADD1	na	null	null	12475	-0.18058377504348755	-0.25674197	No
row_70	JUN	na	null	null	12605	-0.19891084730625153	-0.2619954	No
row_71	PPP2R5B	na	null	null	12652	-0.2054246962070465	-0.26284435	No
row_72	CTNNB1	na	null	null	13218	-0.27659091353416443	-0.29038247	No
row_73	TIMP2	na	null	null	13317	-0.2906932234764099	-0.29331034	No
row_74	TSPO	na	null	null	13324	-0.2916247248649597	-0.29140398	No
row_75	PAK1	na	null	null	13679	-0.34237799048423767	-0.30737016	No
row_76	BID	na	null	null	13709	-0.3468253016471863	-0.30625015	No
row_77	CASP9	na	null	null	13830	-0.3552394509315491	-0.3098407	No
row_78	CDKN1B	na	null	null	13864	-0.3604713976383209	-0.30882666	No
row_79	CASP6	na	null	null	13966	-0.3719591200351715	-0.31129295	No
row_80	DNAJC3	na	null	null	14042	-0.3836098909378052	-0.3123063	No
row_81	GPX1	na	null	null	14229	-0.41008108854293823	-0.3189421	No
row_82	HSPB1	na	null	null	14244	-0.4125401973724365	-0.31653455	No
row_83	GSR	na	null	null	14564	-0.45633792877197266	-0.32979634	No
row_84	RELA	na	null	null	14752	-0.4880896806716919	-0.33589044	No
row_85	PSEN1	na	null	null	15031	-0.5151275992393494	-0.34655327	No
row_86	XIAP	na	null	null	15171	-0.5410639643669128	-0.34972537	No
row_87	ERBB2	na	null	null	15220	-0.5500448942184448	-0.34805444	No
row_88	IGF2R	na	null	null	15552	-0.6024753451347351	-0.3608328	No
row_89	GNA15	na	null	null	15638	-0.6133753657341003	-0.36062086	No
row_90	TNF	na	null	null	15826	-0.6530014276504517	-0.3654589	No
row_91	CDKN1A	na	null	null	15950	-0.6776064038276672	-0.36675155	No
row_92	IL1A	na	null	null	16094	-0.701982319355011	-0.36890793	Yes
row_93	DAP	na	null	null	16189	-0.7286770343780518	-0.36829	Yes
row_94	GPX3	na	null	null	16209	-0.7323230504989624	-0.36370915	Yes
row_95	H1F0	na	null	null	16221	-0.7370421886444092	-0.35867262	Yes
row_96	ERBB3	na	null	null	16345	-0.7675668001174927	-0.35928008	Yes
row_97	RARA	na	null	null	16355	-0.7698342204093933	-0.35388887	Yes
row_98	RHOB	na	null	null	16399	-0.7810449004173279	-0.35019618	Yes
row_99	BCL2L11	na	null	null	16498	-0.8104488253593445	-0.34916532	Yes
row_100	CD14	na	null	null	16595	-0.8332130908966064	-0.34785613	Yes
row_101	EMP1	na	null	null	16599	-0.8339695930480957	-0.3416616	Yes
row_102	GPX4	na	null	null	16614	-0.8370124697685242	-0.33602104	Yes
row_103	BCL10	na	null	null	16617	-0.8377081155776978	-0.32974556	Yes
row_104	SQSTM1	na	null	null	16663	-0.8484761714935303	-0.32564422	Yes
row_105	EGR3	na	null	null	16779	-0.8777244091033936	-0.32499292	Yes
row_106	EREG	na	null	null	16952	-0.9361708760261536	-0.32688716	Yes
row_107	ANKH	na	null	null	17223	-1.0137028694152832	-0.33333284	Yes
row_108	IFNGR1	na	null	null	17299	-1.0418283939361572	-0.3293329	Yes
row_109	BIK	na	null	null	17323	-1.0501316785812378	-0.32254133	Yes
row_110	CCND2	na	null	null	17385	-1.0700949430465698	-0.31759152	Yes
row_111	IFITM3	na	null	null	17388	-1.0720109939575195	-0.30953148	Yes
row_112	TAP1	na	null	null	17413	-1.0841540098190308	-0.30253324	Yes
row_113	BNIP3L	na	null	null	17581	-1.1421386003494263	-0.3025964	Yes
row_114	TIMP1	na	null	null	17600	-1.1483393907546997	-0.2947945	Yes
row_115	IRF1	na	null	null	18023	-1.341739296913147	-0.3067169	Yes
row_116	PDGFRB	na	null	null	18059	-1.3566865921020508	-0.29822007	Yes
row_117	BMF	na	null	null	18174	-1.4110851287841797	-0.29345396	Yes
row_118	IL1B	na	null	null	18217	-1.4333935976028442	-0.28474018	Yes
row_119	GSN	na	null	null	18275	-1.4766933917999268	-0.27648365	Yes
row_120	ENO2	na	null	null	18286	-1.4811351299285889	-0.26572725	Yes
row_121	RNASEL	na	null	null	18309	-1.502484679222107	-0.25543788	Yes
row_122	APP	na	null	null	18352	-1.527565836906433	-0.24600683	Yes
row_123	NEDD9	na	null	null	18380	-1.5515003204345703	-0.23560648	Yes
row_124	CFLAR	na	null	null	18417	-1.5890883207321167	-0.22539204	Yes
row_125	TNFSF10	na	null	null	18488	-1.6325727701187134	-0.21663034	Yes
row_126	CLU	na	null	null	18498	-1.6407493352890015	-0.20460577	Yes
row_127	ISG20	na	null	null	18505	-1.646801471710205	-0.1923777	Yes
row_128	TXNIP	na	null	null	18572	-1.7104798555374146	-0.18281274	Yes
row_129	PLAT	na	null	null	18660	-1.831965684890747	-0.17342433	Yes
row_130	LGALS3	na	null	null	18663	-1.8367328643798828	-0.15953977	Yes
row_131	IL6	na	null	null	18776	-2.019611358642578	-0.15003386	Yes
row_132	TIMP3	na	null	null	18862	-2.2326903343200684	-0.1374884	Yes
row_133	SOD2	na	null	null	18970	-2.521005153656006	-0.12390128	Yes
row_134	IGFBP6	na	null	null	18978	-2.5536582469940186	-0.10481859	Yes
row_135	PDCD4	na	null	null	18987	-2.5952789783477783	-0.08547137	Yes
row_136	BIRC3	na	null	null	19043	-2.87176775932312	-0.066484295	Yes
row_137	SATB1	na	null	null	19064	-2.931264877319336	-0.045207657	Yes
row_138	BMP2	na	null	null	19119	-3.3391549587249756	-0.022608256	Yes
row_139	SAT1	na	null	null	19139	-3.505643606185913	0.0030956126	Yes
