# Supplementary material for: Heparin-based hydrogel scaffolding alters the transcriptomic profile and increases the chemoresistance of MDA-MB-231 triple-negative breast cancer cells
Source: Biomater Sci. 2020 Feb 13;8(10):2786–96. doi: 10.1039/c9bm01481k (PMC7497406; doi:10.1039/c9bm01481k)
Supplement: Supplementary file 2 [file BM-008-C9BM01481K-s002.zip › Supplementary File 4/EGFvControl/Pathways/my_analysis.Gsea.1545200981068/HALLMARK_CHOLESTEROL_HOMEOSTASIS.xls]

NAME	PROBE	DESCRIPTION<br>(from dataset)	GENE SYMBOL	GENE_TITLE	RANK IN GENE LIST	RANK METRIC SCORE	RUNNING ES	CORE ENRICHMENT
row_0	TMEM97	na	null	null	776	1.5985521078109741	-0.014277694	No
row_1	ALCAM	na	null	null	834	1.5748049020767212	0.008635188	No
row_2	GPX8	na	null	null	1044	1.4958930015563965	0.022305835	No
row_3	FABP5	na	null	null	1404	1.3763113021850586	0.026170108	No
row_4	CHKA	na	null	null	2251	1.1662894487380981	0.0011265713	No
row_5	HMGCR	na	null	null	2377	1.1368290185928345	0.01328421	No
row_6	TNFRSF12A	na	null	null	3094	1.0076979398727417	-0.0075719142	No
row_7	FDFT1	na	null	null	3116	1.0039162635803223	0.007836357	No
row_8	ACAT2	na	null	null	3122	1.0015939474105835	0.02404274	No
row_9	GNAI1	na	null	null	3405	0.9528108239173889	0.024968693	No
row_10	PPARG	na	null	null	3915	0.8656935095787048	0.012597369	No
row_11	EBP	na	null	null	4090	0.8375250101089478	0.017272841	No
row_12	FDPS	na	null	null	4955	0.7132496237754822	-0.016160192	No
row_13	NSDHL	na	null	null	4974	0.7120603322982788	-0.0053936713	No
row_14	PCYT2	na	null	null	5484	0.6402835845947266	-0.021471078	No
row_15	ATF5	na	null	null	6791	0.46888598799705505	-0.08202448	No
row_16	MVK	na	null	null	7063	0.4386898875236511	-0.088976495	No
row_17	ATF3	na	null	null	7410	0.3947850167751312	-0.100570515	No
row_18	PLSCR1	na	null	null	8332	0.28962141275405884	-0.14394794	No
row_19	HMGCS1	na	null	null	8453	0.27848899364471436	-0.14564137	No
row_20	STARD4	na	null	null	8985	0.2139611840248108	-0.16987808	No
row_21	LPL	na	null	null	9088	0.20298966765403748	-0.17187199	No
row_22	ATXN2	na	null	null	9275	0.18319791555404663	-0.17858188	No
row_23	FAM129A	na	null	null	9465	0.16117322444915771	-0.18581069	No
row_24	IDI1	na	null	null	9872	0.1193893551826477	-0.20506872	No
row_25	LGMN	na	null	null	10233	0.07698182761669159	-0.22261967	No
row_26	DHCR7	na	null	null	10300	0.06932100653648376	-0.22492965	No
row_27	FBXO6	na	null	null	10965	3.0989479273557663E-4	-0.2596308	No
row_28	ETHE1	na	null	null	11035	-0.006856224499642849	-0.2631246	No
row_29	SQLE	na	null	null	11156	-0.020963838323950768	-0.26905215	No
row_30	GUSB	na	null	null	12358	-0.16361725330352783	-0.32913643	No
row_31	ANXA5	na	null	null	13034	-0.24871306121349335	-0.3603284	No
row_32	LSS	na	null	null	13109	-0.2589883804321289	-0.3599381	No
row_33	CTNNB1	na	null	null	13218	-0.27659091353416443	-0.36103553	No
row_34	FASN	na	null	null	13229	-0.277737557888031	-0.3569918	No
row_35	HSD17B7	na	null	null	13436	-0.30595269799232483	-0.36272877	No
row_36	PMVK	na	null	null	14256	-0.4152180552482605	-0.3987098	No
row_37	STX5	na	null	null	14354	-0.4261787235736847	-0.39677283	No
row_38	ACSS2	na	null	null	14962	-0.5083561539649963	-0.42014164	No
row_39	MVD	na	null	null	15274	-0.5591650605201721	-0.4272036	No
row_40	JAG1	na	null	null	15596	-0.604078471660614	-0.4340498	Yes
row_41	PLAUR	na	null	null	15641	-0.6139577627182007	-0.4262552	Yes
row_42	GSTM2	na	null	null	15706	-0.6280631422996521	-0.41927406	Yes
row_43	S100A11	na	null	null	15994	-0.684802234172821	-0.42301592	Yes
row_44	TRIB3	na	null	null	16278	-0.752610445022583	-0.42543384	Yes
row_45	ECH1	na	null	null	16356	-0.7698649764060974	-0.41680077	Yes
row_46	MAL2	na	null	null	16472	-0.8045454025268555	-0.4095837	Yes
row_47	CYP51A1	na	null	null	16545	-0.82271808385849	-0.3998203	Yes
row_48	SREBF2	na	null	null	16748	-0.8688142895698547	-0.39609388	Yes
row_49	ANTXR2	na	null	null	17244	-1.0194573402404785	-0.40520534	Yes
row_50	LDLR	na	null	null	17723	-1.1916640996932983	-0.41059688	Yes
row_51	CXCL16	na	null	null	17758	-1.205108642578125	-0.3925602	Yes
row_52	FADS2	na	null	null	17957	-1.307952642440796	-0.38140464	Yes
row_53	ABCA2	na	null	null	18102	-1.3782329559326172	-0.36627105	Yes
row_54	SEMA3B	na	null	null	18153	-1.4016226530075073	-0.34583965	Yes
row_55	NFIL3	na	null	null	18225	-1.441702127456665	-0.32584694	Yes
row_56	PDK3	na	null	null	18298	-1.4934253692626953	-0.3050561	Yes
row_57	CPEB2	na	null	null	18410	-1.5809741020202637	-0.28486428	Yes
row_58	CD9	na	null	null	18486	-1.6301578283309937	-0.26198214	Yes
row_59	CLU	na	null	null	18498	-1.6407493352890015	-0.23558068	Yes
row_60	PNRC1	na	null	null	18528	-1.6718220710754395	-0.20960917	Yes
row_61	TM7SF2	na	null	null	18655	-1.8217825889587402	-0.18624212	Yes
row_62	LGALS3	na	null	null	18663	-1.8367328643798828	-0.15640932	Yes
row_63	TP53INP1	na	null	null	18721	-1.9297207593917847	-0.12766108	Yes
row_64	ERRFI1	na	null	null	18935	-2.3949413299560547	-0.09941779	Yes
row_65	SCD	na	null	null	19013	-2.712759017944336	-0.058840588	Yes
row_66	ALDOC	na	null	null	19173	-4.163717269897461	0.0013065623	Yes
