# Supplementary material for: Heparin-based hydrogel scaffolding alters the transcriptomic profile and increases the chemoresistance of MDA-MB-231 triple-negative breast cancer cells
Source: Biomater Sci. 2020 Feb 13;8(10):2786–96. doi: 10.1039/c9bm01481k (PMC7497406; doi:10.1039/c9bm01481k)
Supplement: Supplementary file 2 [file BM-008-C9BM01481K-s002.zip › Supplementary File 4/EGFvControl/Pathways/my_analysis.Gsea.1545200981068/HALLMARK_UV_RESPONSE_UP.xls]

NAME	PROBE	DESCRIPTION<br>(from dataset)	GENE SYMBOL	GENE_TITLE	RANK IN GENE LIST	RANK METRIC SCORE	RUNNING ES	CORE ENRICHMENT
row_0	CYP1A1	na	null	null	96	2.3513314723968506	0.015873266	Yes
row_1	FEN1	na	null	null	251	2.027881383895874	0.025828691	Yes
row_2	CYB5B	na	null	null	290	1.9673179388046265	0.041329082	Yes
row_3	TFRC	na	null	null	359	1.8815981149673462	0.054493938	Yes
row_4	PPT1	na	null	null	379	1.8634721040725708	0.07006737	Yes
row_5	CCNE1	na	null	null	408	1.8413890600204468	0.08497245	Yes
row_6	C4BPB	na	null	null	508	1.7679498195648193	0.09550099	Yes
row_7	TUBA4A	na	null	null	624	1.6888188123703003	0.10448681	Yes
row_8	DDX21	na	null	null	775	1.5990054607391357	0.11083847	Yes
row_9	FKBP4	na	null	null	865	1.5652410984039307	0.12008899	Yes
row_10	CASP3	na	null	null	1155	1.457986831665039	0.11789702	Yes
row_11	POLE3	na	null	null	1179	1.4471607208251953	0.12955886	Yes
row_12	TYRO3	na	null	null	1408	1.3738586902618408	0.12981792	Yes
row_13	RFC4	na	null	null	1417	1.3715777397155762	0.14159434	Yes
row_14	GLS	na	null	null	1485	1.350229024887085	0.15008675	Yes
row_15	PPIF	na	null	null	1496	1.347067952156067	0.16154034	Yes
row_16	TARS	na	null	null	1506	1.343258261680603	0.17301251	Yes
row_17	NAT1	na	null	null	1522	1.3401777744293213	0.18414262	Yes
row_18	SIGMAR1	na	null	null	1591	1.3207045793533325	0.19232005	Yes
row_19	PARP2	na	null	null	1635	1.3103681802749634	0.20171668	Yes
row_20	RASGRP1	na	null	null	1769	1.2759063243865967	0.2060869	Yes
row_21	PPAT	na	null	null	1786	1.2719656229019165	0.21655804	Yes
row_22	CEBPG	na	null	null	1827	1.261139154434204	0.22567424	Yes
row_23	SPR	na	null	null	2096	1.1975553035736084	0.22226787	Yes
row_24	CCND3	na	null	null	2241	1.1692562103271484	0.22511289	Yes
row_25	CHKA	na	null	null	2251	1.1662894487380981	0.23501146	Yes
row_26	STIP1	na	null	null	2297	1.156659722328186	0.24293642	Yes
row_27	CDK2	na	null	null	2311	1.1534651517868042	0.25251117	Yes
row_28	CYB5R1	na	null	null	2601	1.0932480096817017	0.24707599	Yes
row_29	AMD1	na	null	null	2680	1.0803686380386353	0.25259194	Yes
row_30	HMOX1	na	null	null	3011	1.0260173082351685	0.24440873	Yes
row_31	PPP1R2	na	null	null	3049	1.016040325164795	0.25150287	Yes
row_32	GRPEL1	na	null	null	3510	0.9352872967720032	0.23569518	Yes
row_33	EIF2S3	na	null	null	3771	0.8900579810142517	0.2299741	Yes
row_34	AP2S1	na	null	null	3824	0.8795073628425598	0.23506755	Yes
row_35	EIF5	na	null	null	3879	0.8716872930526733	0.23998657	Yes
row_36	DNAJA1	na	null	null	3884	0.8705348372459412	0.24751753	Yes
row_37	ARRB2	na	null	null	3886	0.8704044818878174	0.25520465	Yes
row_38	CDC5L	na	null	null	3924	0.8638724088668823	0.26094574	Yes
row_39	BTG3	na	null	null	3985	0.8525041937828064	0.26537952	Yes
row_40	TGFBRAP1	na	null	null	4109	0.8354314565658569	0.2663575	Yes
row_41	CLTB	na	null	null	4410	0.7896356582641602	0.25764573	Yes
row_42	SLC25A4	na	null	null	4552	0.7704713344573975	0.25710213	Yes
row_43	PSMC3	na	null	null	4703	0.7478390336036682	0.25588527	Yes
row_44	YKT6	na	null	null	4749	0.7385611534118652	0.26009253	Yes
row_45	NPTXR	na	null	null	4772	0.7348719835281372	0.2654732	Yes
row_46	GGH	na	null	null	5069	0.6975841522216797	0.2561527	Yes
row_47	PRPF3	na	null	null	5083	0.6958586573600769	0.26165843	Yes
row_48	ATP6V1F	na	null	null	5085	0.6956332921981812	0.2677915	Yes
row_49	ACAA1	na	null	null	5086	0.6952717900276184	0.27397382	Yes
row_50	FOSB	na	null	null	5209	0.6775868535041809	0.27360073	Yes
row_51	HNRNPU	na	null	null	5265	0.6695566773414612	0.27666998	Yes
row_52	CLCN2	na	null	null	5457	0.6428723931312561	0.27236956	No
row_53	CHRNA5	na	null	null	5953	0.5764926075935364	0.25153598	No
row_54	H2AFX	na	null	null	6160	0.5471035838127136	0.24559733	No
row_55	FURIN	na	null	null	6470	0.5064752697944641	0.23389572	No
row_56	MARK2	na	null	null	6654	0.48463112115859985	0.2286078	No
row_57	GCH1	na	null	null	6881	0.4585294723510742	0.22083269	No
row_58	ATF3	na	null	null	7410	0.3947850167751312	0.19665273	No
row_59	EPCAM	na	null	null	7501	0.38509565591812134	0.19535702	No
row_60	TMBIM6	na	null	null	7503	0.3849658668041229	0.19872767	No
row_61	LYN	na	null	null	7669	0.36602506041526794	0.1933291	No
row_62	UROD	na	null	null	7917	0.3358970284461975	0.18336223	No
row_63	NXF1	na	null	null	8013	0.32334956526756287	0.18125527	No
row_64	POLG2	na	null	null	8033	0.3218282461166382	0.1831205	No
row_65	PDLIM3	na	null	null	8401	0.2839595675468445	0.16639856	No
row_66	MAOA	na	null	null	8409	0.2829206883907318	0.16854715	No
row_67	ATP6V1C1	na	null	null	8435	0.2802855968475342	0.16972834	No
row_68	MGAT1	na	null	null	8501	0.27175372838974	0.16873589	No
row_69	HTR7	na	null	null	8579	0.2640248239040375	0.16704541	No
row_70	HSPA2	na	null	null	9174	0.1944604068994522	0.13762288	No
row_71	POLR2H	na	null	null	9188	0.19296719133853912	0.13865696	No
row_72	PLCL1	na	null	null	9245	0.1883629411458969	0.13739501	No
row_73	RPN1	na	null	null	9273	0.1834941804409027	0.13761064	No
row_74	CNP	na	null	null	10235	0.0768427923321724	0.08789535	No
row_75	HSPA13	na	null	null	10533	0.04983426630496979	0.07276264	No
row_76	E2F5	na	null	null	10816	0.011968639679253101	0.058079887	No
row_77	ONECUT1	na	null	null	10898	0.005514791235327721	0.053880967	No
row_78	CDC34	na	null	null	10929	0.005339525174349546	0.05235513	No
row_79	ALAS1	na	null	null	11139	-0.018178148195147514	0.041555997	No
row_80	TCHH	na	null	null	11472	-0.058809321373701096	0.024667557	No
row_81	KLHDC3	na	null	null	11619	-0.07321439683437347	0.017661767	No
row_82	IL6ST	na	null	null	11649	-0.07726917415857315	0.016827967	No
row_83	BTG2	na	null	null	11938	-0.11777374893426895	0.0027713643	No
row_84	SULT1A1	na	null	null	12401	-0.16988743841648102	-0.019947082	No
row_85	ASNS	na	null	null	12529	-0.18789100646972656	-0.024936741	No
row_86	PRKCD	na	null	null	12636	-0.20367302000522614	-0.028684746	No
row_87	BAK1	na	null	null	12720	-0.2176651656627655	-0.031102125	No
row_88	TST	na	null	null	12730	-0.21858684718608856	-0.029630462	No
row_89	STARD3	na	null	null	13040	-0.24994471669197083	-0.04361313	No
row_90	RXRB	na	null	null	13164	-0.26758235692977905	-0.047684405	No
row_91	PDAP1	na	null	null	13491	-0.3146510124206543	-0.061983254	No
row_92	WIZ	na	null	null	13581	-0.32750335335731506	-0.06373862	No
row_93	BID	na	null	null	13709	-0.3468253016471863	-0.06731505	No
row_94	APOM	na	null	null	13804	-0.34992456436157227	-0.06913327	No
row_95	PRKACA	na	null	null	14275	-0.4179878234863281	-0.090065174	No
row_96	RAB27A	na	null	null	14331	-0.42150309681892395	-0.089201614	No
row_97	SHOX2	na	null	null	14531	-0.44837382435798645	-0.09565104	No
row_98	DGAT1	na	null	null	14826	-0.5022596716880798	-0.10660348	No
row_99	NR4A1	na	null	null	15488	-0.5948631167411804	-0.1359794	No
row_100	EPHX1	na	null	null	15777	-0.6440814137458801	-0.14535612	No
row_101	STK25	na	null	null	15908	-0.6670928001403809	-0.14624207	No
row_102	MRPL23	na	null	null	15933	-0.6733629703521729	-0.14151323	No
row_103	GPX3	na	null	null	16209	-0.7323230504989624	-0.14942352	No
row_104	CREG1	na	null	null	16229	-0.7392491698265076	-0.14384662	No
row_105	DNAJB1	na	null	null	16236	-0.7407569885253906	-0.13757451	No
row_106	GRINA	na	null	null	16335	-0.7644942998886108	-0.13591619	No
row_107	RHOB	na	null	null	16399	-0.7810449004173279	-0.13227515	No
row_108	ALDOA	na	null	null	16455	-0.7988342046737671	-0.12805639	No
row_109	BCL2L11	na	null	null	16498	-0.8104488253593445	-0.123052575	No
row_110	BSG	na	null	null	16641	-0.8435345888137817	-0.12299895	No
row_111	SQSTM1	na	null	null	16663	-0.8484761714935303	-0.11655568	No
row_112	HYAL2	na	null	null	16802	-0.8872905373573303	-0.11590321	No
row_113	TAP1	na	null	null	17413	-1.0841540098190308	-0.13825376	No
row_114	NFKBIA	na	null	null	17437	-1.0959876775741577	-0.12971452	No
row_115	JUNB	na	null	null	17499	-1.1231399774551392	-0.12292671	No
row_116	CXCL2	na	null	null	17501	-1.1235196590423584	-0.1129889	No
row_117	CDKN1C	na	null	null	17571	-1.1394798755645752	-0.106475346	No
row_118	DLG4	na	null	null	17663	-1.1722811460494995	-0.100823894	No
row_119	FOS	na	null	null	17698	-1.1854132413864136	-0.09206637	No
row_120	AQP3	na	null	null	17703	-1.1868430376052856	-0.08172282	No
row_121	RRAD	na	null	null	17756	-1.2040066719055176	-0.07374396	No
row_122	SLC6A8	na	null	null	17923	-1.2876840829849243	-0.070999645	No
row_123	HLA-F	na	null	null	17948	-1.2994295358657837	-0.06070386	No
row_124	ICAM1	na	null	null	17954	-1.3060623407363892	-0.04935266	No
row_125	IRF1	na	null	null	18023	-1.341739296913147	-0.040988192	No
row_126	ENO2	na	null	null	18286	-1.4811351299285889	-0.041558336	No
row_127	IL6	na	null	null	18776	-2.019611358642578	-0.04924515	No
row_128	BTG1	na	null	null	18836	-2.1492466926574707	-0.033228382	No
row_129	SOD2	na	null	null	18970	-2.521005153656006	-0.017786812	No
row_130	BMP2	na	null	null	19119	-3.3391549587249756	0.004143031	No
