# Supplementary material for: Heparin-based hydrogel scaffolding alters the transcriptomic profile and increases the chemoresistance of MDA-MB-231 triple-negative breast cancer cells
Source: Biomater Sci. 2020 Feb 13;8(10):2786–96. doi: 10.1039/c9bm01481k (PMC7497406; doi:10.1039/c9bm01481k)
Supplement: Supplementary file 2 [file BM-008-C9BM01481K-s002.zip › Supplementary File 4/EGFvControl/Pathways/my_analysis.Gsea.1545200981068/HALLMARK_EPITHELIAL_MESENCHYMAL_TRANSITION.xls]

NAME	PROBE	DESCRIPTION<br>(from dataset)	GENE SYMBOL	GENE_TITLE	RANK IN GENE LIST	RANK METRIC SCORE	RUNNING ES	CORE ENRICHMENT
row_0	OXTR	na	null	null	34	2.7941854000091553	0.016214414	No
row_1	BDNF	na	null	null	126	2.261024236679077	0.026002085	No
row_2	RGS4	na	null	null	147	2.214108943939209	0.03921477	No
row_3	COL5A2	na	null	null	273	1.9944896697998047	0.045500636	No
row_4	DKK1	na	null	null	418	1.83141028881073	0.049738567	No
row_5	TPM1	na	null	null	616	1.693009614944458	0.050302666	No
row_6	SNAI2	na	null	null	716	1.6321690082550049	0.05561947	No
row_7	COL12A1	na	null	null	763	1.6029056310653687	0.06353007	No
row_8	FSTL1	na	null	null	1011	1.5109339952468872	0.060296487	No
row_9	CTGF	na	null	null	1080	1.4860366582870483	0.066299334	No
row_10	MCM7	na	null	null	1099	1.4791160821914673	0.07488242	No
row_11	GADD45B	na	null	null	1283	1.417494297027588	0.074406676	No
row_12	FBN1	na	null	null	1368	1.3884755373001099	0.07894113	No
row_13	ABI3BP	na	null	null	1931	1.239576816558838	0.05742324	No
row_14	ADAM12	na	null	null	1937	1.237800121307373	0.06513429	No
row_15	COL16A1	na	null	null	2030	1.212395429611206	0.06811452	No
row_16	ECM2	na	null	null	2064	1.205306053161621	0.07414635	No
row_17	PMEPA1	na	null	null	2174	1.1840922832489014	0.07605183	No
row_18	LRRC15	na	null	null	2182	1.1824018955230713	0.08330102	No
row_19	FSTL3	na	null	null	2430	1.1266627311706543	0.07759208	No
row_20	PVR	na	null	null	2784	1.0624473094940186	0.065904886	No
row_21	TNFRSF12A	na	null	null	3094	1.0076979398727417	0.05617484	No
row_22	COL6A3	na	null	null	3117	1.0033339262008667	0.061483093	No
row_23	TNFRSF11B	na	null	null	3241	0.9789425134658813	0.06133211	No
row_24	GLIPR1	na	null	null	3949	0.8613197803497314	0.029765656	No
row_25	CD44	na	null	null	3954	0.8596948385238647	0.035093565	No
row_26	LAMA2	na	null	null	4257	0.8145944476127625	0.02448708	No
row_27	PCOLCE2	na	null	null	4341	0.8015456199645996	0.025293207	No
row_28	CAP2	na	null	null	4663	0.7545251250267029	0.013302347	No
row_29	GPX7	na	null	null	5482	0.640638530254364	-0.025512744	No
row_30	FERMT2	na	null	null	5807	0.5960921049118042	-0.038681667	No
row_31	CALU	na	null	null	5998	0.5706795454025269	-0.044979803	No
row_32	FBLN1	na	null	null	6025	0.5673702955245972	-0.04268988	No
row_33	GADD45A	na	null	null	6102	0.5546321868896484	-0.04310682	No
row_34	NOTCH2	na	null	null	6144	0.5489386916160583	-0.04172307	No
row_35	FAS	na	null	null	6266	0.5319339632987976	-0.044648554	No
row_36	BASP1	na	null	null	6423	0.5112899541854858	-0.049544387	No
row_37	TGM2	na	null	null	6481	0.5053764581680298	-0.04928119	No
row_38	ACTA2	na	null	null	6747	0.47417330741882324	-0.060138203	No
row_39	PPIB	na	null	null	6935	0.45169833302497864	-0.06704529	No
row_40	VIM	na	null	null	6989	0.44802984595298767	-0.066941515	No
row_41	COL7A1	na	null	null	7127	0.4301503002643585	-0.0713626	No
row_42	PFN2	na	null	null	7627	0.37110665440559387	-0.095167644	No
row_43	MMP3	na	null	null	7932	0.3340257406234741	-0.1089748	No
row_44	SDC1	na	null	null	7964	0.32952356338500977	-0.108479485	No
row_45	VEGFC	na	null	null	8088	0.316762238740921	-0.11289603	No
row_46	VCAN	na	null	null	8574	0.26508304476737976	-0.1366491	No
row_47	COPA	na	null	null	8623	0.2572832405567169	-0.13751158	No
row_48	MAGEE1	na	null	null	8901	0.22341980040073395	-0.15061383	No
row_49	TGFBR3	na	null	null	8951	0.2174365520477295	-0.15178548	No
row_50	TAGLN	na	null	null	9033	0.21133844554424286	-0.15467629	No
row_51	ELN	na	null	null	9228	0.19001416862010956	-0.16363655	No
row_52	MYLK	na	null	null	9344	0.17814993858337402	-0.16852602	No
row_53	MYL9	na	null	null	9571	0.14847522974014282	-0.17943373	No
row_54	MATN3	na	null	null	9671	0.14169444143772125	-0.1837181	No
row_55	SGCB	na	null	null	9740	0.13213028013706207	-0.1864367	No
row_56	QSOX1	na	null	null	10103	0.09517286717891693	-0.20482725	No
row_57	MEST	na	null	null	10122	0.09268999099731445	-0.2051751	No
row_58	INHBA	na	null	null	10150	0.08837053179740906	-0.20602323	No
row_59	GPC1	na	null	null	10254	0.07502078264951706	-0.21094708	No
row_60	NT5E	na	null	null	10569	0.042866140604019165	-0.22715476	No
row_61	GJA1	na	null	null	10996	-0.0032343559432774782	-0.24949731	No
row_62	EFEMP2	na	null	null	11064	-0.011853261850774288	-0.25293818	No
row_63	COL4A2	na	null	null	11618	-0.07249338924884796	-0.28150162	No
row_64	NID2	na	null	null	11674	-0.0812700167298317	-0.2838654	No
row_65	COL4A1	na	null	null	11875	-0.11033252626657486	-0.2936539	No
row_66	ID2	na	null	null	11940	-0.11777375638484955	-0.296255	No
row_67	SPARC	na	null	null	12049	-0.1321837306022644	-0.3010731	No
row_68	THBS2	na	null	null	12176	-0.14013276994228363	-0.30678493	No
row_69	CALD1	na	null	null	12366	-0.16473449766635895	-0.31564552	No
row_70	PLOD3	na	null	null	12442	-0.17688290774822235	-0.31844333	No
row_71	JUN	na	null	null	12605	-0.19891084730625153	-0.32566637	No
row_72	COL1A1	na	null	null	12777	-0.22715364396572113	-0.33317998	No
row_73	APLP1	na	null	null	13196	-0.273092657327652	-0.3533642	No
row_74	COL8A2	na	null	null	13401	-0.30242666602134705	-0.36212528	No
row_75	WIPF1	na	null	null	13594	-0.3294426202774048	-0.37008238	No
row_76	TPM4	na	null	null	13876	-0.3619643747806549	-0.38250217	No
row_77	SERPINH1	na	null	null	13922	-0.36603400111198425	-0.3825066	No
row_78	PTX3	na	null	null	13978	-0.3739737272262573	-0.38298488	No
row_79	SNTB1	na	null	null	14027	-0.38206785917282104	-0.38304353	No
row_80	SPOCK1	na	null	null	14141	-0.3974825143814087	-0.38641512	No
row_81	CAPG	na	null	null	14567	-0.45768997073173523	-0.40577772	No
row_82	GEM	na	null	null	14920	-0.5033794045448303	-0.42101377	No
row_83	VCAM1	na	null	null	15075	-0.5254088044166565	-0.42571366	No
row_84	PMP22	na	null	null	15157	-0.5381768345832825	-0.42649907	No
row_85	CADM1	na	null	null	15381	-0.5785084962844849	-0.43447915	No
row_86	PLAUR	na	null	null	15641	-0.6139577627182007	-0.44412073	No
row_87	IL15	na	null	null	15840	-0.6544833779335022	-0.450299	No
row_88	MATN2	na	null	null	16030	-0.6923936009407043	-0.4557606	No
row_89	EMP3	na	null	null	16130	-0.7115172743797302	-0.45637435	No
row_90	LAMC1	na	null	null	16327	-0.7633165717124939	-0.46174654	Yes
row_91	DAB2	na	null	null	16390	-0.7787714004516602	-0.45998472	Yes
row_92	RHOB	na	null	null	16399	-0.7810449004173279	-0.45537344	Yes
row_93	LGALS1	na	null	null	16602	-0.8345115184783936	-0.460602	Yes
row_94	TNC	na	null	null	16616	-0.8372271656990051	-0.45589128	Yes
row_95	COL5A1	na	null	null	16811	-0.8897842168807983	-0.46034384	Yes
row_96	MMP1	na	null	null	16900	-0.9208411574363708	-0.45903173	Yes
row_97	PDLIM4	na	null	null	16928	-0.930180549621582	-0.45445716	Yes
row_98	ECM1	na	null	null	16989	-0.9485287070274353	-0.4514968	Yes
row_99	SLIT2	na	null	null	17135	-0.9899459481239319	-0.45273185	Yes
row_100	CXCL1	na	null	null	17379	-1.0690104961395264	-0.4586022	Yes
row_101	SERPINE2	na	null	null	17404	-1.0804752111434937	-0.452902	Yes
row_102	TNFAIP3	na	null	null	17494	-1.1209529638290405	-0.45035332	Yes
row_103	FZD8	na	null	null	17554	-1.1334497928619385	-0.44614926	Yes
row_104	HTRA1	na	null	null	17558	-1.1346489191055298	-0.4389977	Yes
row_105	COL6A2	na	null	null	17567	-1.1382132768630981	-0.43208563	Yes
row_106	TGFB1	na	null	null	17599	-1.1481573581695557	-0.42631695	Yes
row_107	TIMP1	na	null	null	17600	-1.1483393907546997	-0.41891968	Yes
row_108	ITGAV	na	null	null	17601	-1.1487683057785034	-0.41151968	Yes
row_109	PLOD1	na	null	null	17650	-1.1666390895843506	-0.40652436	Yes
row_110	LOXL1	na	null	null	17682	-1.1779593229293823	-0.4005637	Yes
row_111	SDC4	na	null	null	17717	-1.190199851989746	-0.39468166	Yes
row_112	PLOD2	na	null	null	17729	-1.1940362453460693	-0.38756752	Yes
row_113	PTHLH	na	null	null	17793	-1.2232409715652466	-0.38299504	Yes
row_114	LOXL2	na	null	null	17814	-1.2307809591293335	-0.37611663	Yes
row_115	TFPI2	na	null	null	17846	-1.252366065979004	-0.36967665	Yes
row_116	TGFBI	na	null	null	17865	-1.2591965198516846	-0.36251023	Yes
row_117	SLC6A8	na	null	null	17923	-1.2876840829849243	-0.35720766	Yes
row_118	PCOLCE	na	null	null	17987	-1.322340488433838	-0.3519968	Yes
row_119	CD59	na	null	null	17994	-1.32480788230896	-0.34377778	Yes
row_120	ITGA5	na	null	null	18016	-1.3403507471084595	-0.33624607	Yes
row_121	WNT5A	na	null	null	18031	-1.3450156450271606	-0.32831684	Yes
row_122	PDGFRB	na	null	null	18059	-1.3566865921020508	-0.32099488	Yes
row_123	CTHRC1	na	null	null	18114	-1.3821828365325928	-0.31492606	Yes
row_124	ITGB5	na	null	null	18154	-1.4020731449127197	-0.3079417	Yes
row_125	LOX	na	null	null	18158	-1.4027252197265625	-0.29906327	Yes
row_126	SCG2	na	null	null	18189	-1.4189949035644531	-0.2914974	Yes
row_127	ENO2	na	null	null	18286	-1.4811351299285889	-0.28699604	Yes
row_128	TPM2	na	null	null	18358	-1.5331581830978394	-0.28084713	Yes
row_129	IL32	na	null	null	18390	-1.5581055879592896	-0.27243766	Yes
row_130	LRP1	na	null	null	18393	-1.5612419843673706	-0.26248562	Yes
row_131	IGFBP3	na	null	null	18475	-1.624394416809082	-0.25627396	Yes
row_132	SFRP1	na	null	null	18535	-1.6789973974227905	-0.24855566	Yes
row_133	EDIL3	na	null	null	18687	-1.873659372329712	-0.24441305	Yes
row_134	IL6	na	null	null	18776	-2.019611358642578	-0.236023	Yes
row_135	COL1A2	na	null	null	18789	-2.0398952960968018	-0.22351256	Yes
row_136	ITGA2	na	null	null	18843	-2.1635260581970215	-0.21235809	Yes
row_137	NNMT	na	null	null	18846	-2.170944929122925	-0.19847852	Yes
row_138	CDH11	na	null	null	18848	-2.1789870262145996	-0.18449466	Yes
row_139	TIMP3	na	null	null	18862	-2.2326903343200684	-0.1707948	Yes
row_140	FUCA1	na	null	null	18883	-2.288440465927124	-0.15710329	Yes
row_141	BMP1	na	null	null	18897	-2.3108139038085938	-0.14290018	Yes
row_142	ITGB3	na	null	null	18931	-2.3802428245544434	-0.12929977	Yes
row_143	AREG	na	null	null	18983	-2.586350440979004	-0.1153166	Yes
row_144	LAMC2	na	null	null	18985	-2.588059186935425	-0.09869761	Yes
row_145	LAMA3	na	null	null	19037	-2.818977117538452	-0.08321593	Yes
row_146	PRRX1	na	null	null	19045	-2.8816261291503906	-0.06502085	Yes
row_147	DPYSL3	na	null	null	19076	-2.970182180404663	-0.04746274	Yes
row_148	SAT1	na	null	null	19139	-3.505643606185913	-0.028135223	Yes
row_149	PRSS2	na	null	null	19188	-4.840319633483887	5.248117E-4	Yes
