# Supplementary material for: Heparin-based hydrogel scaffolding alters the transcriptomic profile and increases the chemoresistance of MDA-MB-231 triple-negative breast cancer cells
Source: Biomater Sci. 2020 Feb 13;8(10):2786–96. doi: 10.1039/c9bm01481k (PMC7497406; doi:10.1039/c9bm01481k)
Supplement: Supplementary file 2 [file BM-008-C9BM01481K-s002.zip › Supplementary File 4/EGFvControl/Pathways/my_analysis.Gsea.1545200981068/HALLMARK_MITOTIC_SPINDLE.xls]

NAME	PROBE	DESCRIPTION<br>(from dataset)	GENE SYMBOL	GENE_TITLE	RANK IN GENE LIST	RANK METRIC SCORE	RUNNING ES	CORE ENRICHMENT
row_0	AURKA	na	null	null	163	2.181385040283203	0.006116177	Yes
row_1	CNTRL	na	null	null	402	1.8453229665756226	0.006023841	Yes
row_2	BUB1	na	null	null	455	1.797382116317749	0.015392969	Yes
row_3	TUBA4A	na	null	null	624	1.6888188123703003	0.017928924	Yes
row_4	TPX2	na	null	null	997	1.515555739402771	0.008566837	Yes
row_5	PRC1	na	null	null	1054	1.4914889335632324	0.015665501	Yes
row_6	PLK1	na	null	null	1074	1.4880316257476807	0.024687227	Yes
row_7	KIF15	na	null	null	1127	1.468895435333252	0.03184415	Yes
row_8	DOCK2	na	null	null	1128	1.4685027599334717	0.04173383	Yes
row_9	KIF23	na	null	null	1186	1.4454960823059082	0.048470154	Yes
row_10	CENPJ	na	null	null	1238	1.429908037185669	0.05541712	Yes
row_11	DLGAP5	na	null	null	1276	1.41981041431427	0.06303254	Yes
row_12	RACGAP1	na	null	null	1310	1.4088257551193237	0.07078439	Yes
row_13	BRCA2	na	null	null	1333	1.3991848230361938	0.07904997	Yes
row_14	KIF11	na	null	null	1334	1.3990412950515747	0.08847186	Yes
row_15	TUBGCP3	na	null	null	1374	1.3868428468704224	0.09576005	Yes
row_16	SMC4	na	null	null	1418	1.3715381622314453	0.102734745	Yes
row_17	LMNB1	na	null	null	1433	1.368492841720581	0.11121446	Yes
row_18	BIRC5	na	null	null	1448	1.3642605543136597	0.11966566	Yes
row_19	CEP192	na	null	null	1479	1.3517714738845825	0.1271911	Yes
row_20	GEMIN4	na	null	null	1521	1.3402273654937744	0.13406014	Yes
row_21	SASS6	na	null	null	1535	1.337352991104126	0.14238274	Yes
row_22	NUSAP1	na	null	null	1541	1.3354177474975586	0.15111314	Yes
row_23	CKAP5	na	null	null	1552	1.3331059217453003	0.15956494	Yes
row_24	MAPRE1	na	null	null	1563	1.3302664756774902	0.16799763	Yes
row_25	SYNPO	na	null	null	1629	1.3111307621002197	0.17340823	Yes
row_26	ROCK1	na	null	null	1702	1.2944574356079102	0.17833832	Yes
row_27	KIF4A	na	null	null	1715	1.290791392326355	0.18639995	Yes
row_28	RASAL2	na	null	null	1823	1.2620420455932617	0.1892706	Yes
row_29	MYH10	na	null	null	1933	1.2393510341644287	0.19188322	Yes
row_30	KIF2C	na	null	null	1975	1.226864218711853	0.19798882	Yes
row_31	CENPF	na	null	null	1986	1.2235356569290161	0.20570272	Yes
row_32	KIF20B	na	null	null	2009	1.2172759771347046	0.21274322	Yes
row_33	ANLN	na	null	null	2023	1.2141667604446411	0.22023623	Yes
row_34	NDC80	na	null	null	2032	1.211861252784729	0.22797671	Yes
row_35	TOP2A	na	null	null	2151	1.188768982887268	0.22977526	Yes
row_36	CENPE	na	null	null	2189	1.1808273792266846	0.23578124	Yes
row_37	EZR	na	null	null	2225	1.1729661226272583	0.24183948	Yes
row_38	FBXO5	na	null	null	2371	1.1388275623321533	0.2418814	Yes
row_39	KIF22	na	null	null	2457	1.1220189332962036	0.24496634	Yes
row_40	ESPL1	na	null	null	2577	1.0972354412078857	0.24609584	Yes
row_41	SPTAN1	na	null	null	2725	1.0722362995147705	0.24558409	Yes
row_42	TUBGCP5	na	null	null	2903	1.0427440404891968	0.2432956	Yes
row_43	CDK1	na	null	null	2921	1.0402520895004272	0.24940693	Yes
row_44	LRPPRC	na	null	null	3083	1.009765625	0.247738	Yes
row_45	KIF5B	na	null	null	3136	0.9998470544815063	0.2517361	Yes
row_46	ARHGAP10	na	null	null	3147	0.9970581531524658	0.2579248	Yes
row_47	NEK2	na	null	null	3222	0.981333315372467	0.26064092	Yes
row_48	ECT2	na	null	null	3275	0.973304033279419	0.26446027	Yes
row_49	TTK	na	null	null	3293	0.9710932970046997	0.27010587	Yes
row_50	RANBP9	na	null	null	3294	0.9710785746574402	0.27664563	Yes
row_51	KNTC1	na	null	null	3331	0.9652074575424194	0.28125212	Yes
row_52	DLG1	na	null	null	3579	0.9239745140075684	0.27448148	Yes
row_53	SMC1A	na	null	null	3638	0.9153247475624084	0.27759475	Yes
row_54	CCDC88A	na	null	null	3746	0.8968000411987305	0.27800566	Yes
row_55	ARHGAP29	na	null	null	3867	0.8736753463745117	0.27757698	Yes
row_56	PCNT	na	null	null	4080	0.838725209236145	0.2720734	Yes
row_57	CD2AP	na	null	null	4107	0.8356309533119202	0.27633327	Yes
row_58	CEP57	na	null	null	4218	0.8186757564544678	0.27606025	Yes
row_59	FARP1	na	null	null	4232	0.8169553279876709	0.28087822	Yes
row_60	ALS2	na	null	null	4263	0.8133116960525513	0.28477737	Yes
row_61	CEP72	na	null	null	4324	0.8043835163116455	0.2870383	Yes
row_62	RASA1	na	null	null	4463	0.7833238244056702	0.28505427	Yes
row_63	KATNA1	na	null	null	4477	0.7803893089294434	0.28962597	Yes
row_64	ITSN1	na	null	null	4520	0.7744155526161194	0.29263192	Yes
row_65	NIN	na	null	null	4526	0.7740697264671326	0.2975819	Yes
row_66	SAC3D1	na	null	null	4537	0.7727405428886414	0.30225992	Yes
row_67	EPB41L2	na	null	null	4626	0.759110689163208	0.30274305	Yes
row_68	VCL	na	null	null	4660	0.7547315955162048	0.30608988	Yes
row_69	APC	na	null	null	4827	0.7248094081878662	0.30223888	Yes
row_70	CNTROB	na	null	null	5035	0.7026122212409973	0.29608163	Yes
row_71	ALMS1	na	null	null	5074	0.6971775889396667	0.29877788	Yes
row_72	CDC42	na	null	null	5090	0.6949965357780457	0.3026693	Yes
row_73	CCNB2	na	null	null	5148	0.6846393346786499	0.3042816	Yes
row_74	ATG4B	na	null	null	5158	0.683942973613739	0.3084142	Yes
row_75	PXN	na	null	null	5252	0.6716465353965759	0.30804527	Yes
row_76	CLIP1	na	null	null	5322	0.6611999273300171	0.30886847	Yes
row_77	SHROOM2	na	null	null	5400	0.6496996879577637	0.30919337	Yes
row_78	ARHGEF12	na	null	null	5421	0.6474268436431885	0.31250143	Yes
row_79	CDK5RAP2	na	null	null	5663	0.614639401435852	0.30396318	No
row_80	PPP4R2	na	null	null	5848	0.5917472839355469	0.2982692	No
row_81	ARHGEF7	na	null	null	5849	0.5915824770927429	0.30225325	No
row_82	SMC3	na	null	null	5872	0.5882081389427185	0.3050573	No
row_83	NF1	na	null	null	5879	0.5874964594841003	0.30869818	No
row_84	NOTCH2	na	null	null	6144	0.5489386916160583	0.2985076	No
row_85	YWHAE	na	null	null	6474	0.5059826970100403	0.28460845	No
row_86	MID1	na	null	null	6528	0.49852967262268066	0.28517783	No
row_87	RFC1	na	null	null	6554	0.4952588677406311	0.28719807	No
row_88	CAPZB	na	null	null	6861	0.46091264486312866	0.2742053	No
row_89	DYNLL2	na	null	null	7054	0.4393680691719055	0.2670643	No
row_90	PCM1	na	null	null	7062	0.4387938380241394	0.26965114	No
row_91	CLASP1	na	null	null	7088	0.43493470549583435	0.27126512	No
row_92	ARHGEF11	na	null	null	7097	0.4336623549461365	0.27376482	No
row_93	PIF1	na	null	null	7206	0.42093661427497864	0.2709184	No
row_94	TUBD1	na	null	null	7214	0.42041751742362976	0.2733815	No
row_95	RAB3GAP1	na	null	null	7351	0.40184485912323	0.2689336	No
row_96	TBCD	na	null	null	7424	0.39379554986953735	0.26779816	No
row_97	PDLIM5	na	null	null	7457	0.3913553059101105	0.26875043	No
row_98	KLC1	na	null	null	7470	0.3898988366127014	0.27074495	No
row_99	TLK1	na	null	null	7475	0.3888263702392578	0.2731531	No
row_100	SSH2	na	null	null	7559	0.378047376871109	0.27133295	No
row_101	RASA2	na	null	null	7751	0.3559817671775818	0.263683	No
row_102	FGD4	na	null	null	7758	0.35531577467918396	0.26576024	No
row_103	PCGF5	na	null	null	7773	0.3539201319217682	0.26740727	No
row_104	RALBP1	na	null	null	7868	0.3413061797618866	0.26476106	No
row_105	KIF3B	na	null	null	7929	0.33435124158859253	0.26385653	No
row_106	CDC27	na	null	null	7997	0.3253939747810364	0.26252344	No
row_107	ARHGDIA	na	null	null	8010	0.3236491084098816	0.26407182	No
row_108	KIF1B	na	null	null	8020	0.3229377865791321	0.2657732	No
row_109	PAFAH1B1	na	null	null	8291	0.29364874958992004	0.25354776	No
row_110	ABI1	na	null	null	8474	0.27546653151512146	0.24582899	No
row_111	RAPGEF6	na	null	null	8673	0.25033774971961975	0.23709932	No
row_112	ARFGEF1	na	null	null	8721	0.2437601089477539	0.23626855	No
row_113	CTTN	na	null	null	8987	0.213809534907341	0.22376843	No
row_114	OPHN1	na	null	null	9014	0.2129630297422409	0.22383493	No
row_115	NCK1	na	null	null	9082	0.2039974480867386	0.22168429	No
row_116	PKD2	na	null	null	9218	0.19086559116840363	0.21586816	No
row_117	KATNB1	na	null	null	9366	0.17675291001796722	0.20932573	No
row_118	INCENP	na	null	null	9447	0.16416674852371216	0.20622301	No
row_119	PALLD	na	null	null	9524	0.1536174714565277	0.20325966	No
row_120	RHOT2	na	null	null	9543	0.1518256515264511	0.20333526	No
row_121	KPTN	na	null	null	9637	0.1452949196100235	0.1994216	No
row_122	WASF1	na	null	null	9807	0.12502042949199677	0.19137348	No
row_123	CDC42BPA	na	null	null	9923	0.11297963559627533	0.18608491	No
row_124	HOOK3	na	null	null	10517	0.05181907117366791	0.15523978	No
row_125	LATS1	na	null	null	10540	0.04791439697146416	0.15440518	No
row_126	RABGAP1	na	null	null	10668	0.0294740479439497	0.14792298	No
row_127	UXT	na	null	null	10693	0.025557249784469604	0.1468326	No
row_128	ARF6	na	null	null	10802	0.013690339401364326	0.14124358	No
row_129	STAU1	na	null	null	11181	-0.02466423064470291	0.1215254	No
row_130	ABL1	na	null	null	11459	-0.057218000292778015	0.10733946	No
row_131	CEP250	na	null	null	11677	-0.08199550956487656	0.096476614	No
row_132	ARAP3	na	null	null	12347	-0.16163724660873413	0.062373165	No
row_133	STK38L	na	null	null	12408	-0.17104195058345795	0.060368817	No
row_134	NCK2	na	null	null	12425	-0.17434076964855194	0.06070126	No
row_135	BCAR1	na	null	null	12438	-0.1764199435710907	0.06125812	No
row_136	TSC1	na	null	null	12942	-0.23808199167251587	0.03640173	No
row_137	CDC42EP1	na	null	null	13118	-0.2604614496231079	0.028950136	No
row_138	KIFAP3	na	null	null	13177	-0.2696636915206909	0.02771517	No
row_139	BIN1	na	null	null	13406	-0.3031696379184723	0.01776319	No
row_140	RICTOR	na	null	null	13580	-0.3274412751197815	0.010867881	No
row_141	MYO9B	na	null	null	13828	-0.35510778427124023	2.6620415E-4	No
row_142	TAOK2	na	null	null	13961	-0.3711933493614197	-0.0041776956	No
row_143	SEPT9	na	null	null	13997	-0.3775123655796051	-0.003476462	No
row_144	RAPGEF5	na	null	null	14038	-0.3833940327167511	-0.0029986377	No
row_145	ARHGAP4	na	null	null	14158	-0.3994573652744293	-0.0065683415	No
row_146	EPB41	na	null	null	14182	-0.4027249813079834	-0.005066066	No
row_147	SHROOM1	na	null	null	14712	-0.4819778800010681	-0.02964763	No
row_148	MAP3K11	na	null	null	14735	-0.4852644205093384	-0.027536886	No
row_149	WASL	na	null	null	14807	-0.49810007214546204	-0.02791729	No
row_150	WASF2	na	null	null	15125	-0.5339405536651611	-0.040996883	No
row_151	LLGL1	na	null	null	15178	-0.5421126484870911	-0.040081408	No
row_152	ARFIP2	na	null	null	15315	-0.5680234432220459	-0.043410167	No
row_153	SOS1	na	null	null	15328	-0.5693311095237732	-0.040207233	No
row_154	MARK4	na	null	null	15359	-0.5756654739379883	-0.03790851	No
row_155	MAP1S	na	null	null	15411	-0.5835095643997192	-0.036661644	No
row_156	ARL8A	na	null	null	15625	-0.6105933785438538	-0.043754213	No
row_157	CSNK1D	na	null	null	15899	-0.665364682674408	-0.05363415	No
row_158	TUBGCP6	na	null	null	15920	-0.6696849465370178	-0.050176214	No
row_159	FGD6	na	null	null	15943	-0.6757221817970276	-0.046782825	No
row_160	AKAP13	na	null	null	16185	-0.7277917861938477	-0.054559026	No
row_161	FSCN1	na	null	null	16186	-0.7280968427658081	-0.04965563	No
row_162	CDC42EP4	na	null	null	16212	-0.7340176701545715	-0.046027463	No
row_163	CDC42EP2	na	null	null	16218	-0.7359100580215454	-0.041334473	No
row_164	CYTH2	na	null	null	16349	-0.7685034275054932	-0.042997465	No
row_165	DOCK4	na	null	null	16444	-0.7947133779525757	-0.04259021	No
row_166	BCL2L11	na	null	null	16498	-0.8104488253593445	-0.03992022	No
row_167	BCR	na	null	null	16554	-0.8246562480926514	-0.037259758	No
row_168	MYO1E	na	null	null	16746	-0.8683698773384094	-0.041459035	No
row_169	ARHGEF3	na	null	null	16801	-0.8864251971244812	-0.038329985	No
row_170	ABR	na	null	null	16940	-0.933108389377594	-0.03930527	No
row_171	ARHGEF2	na	null	null	16955	-0.9370570778846741	-0.03373108	No
row_172	ARHGAP27	na	null	null	17014	-0.9549652934074402	-0.030350862	No
row_173	SUN2	na	null	null	17023	-0.9582775235176086	-0.02431814	No
row_174	PLEKHG2	na	null	null	17246	-1.0197150707244873	-0.029128898	No
row_175	TUBGCP2	na	null	null	17325	-1.0506435632705688	-0.026156407	No
row_176	NUMA1	na	null	null	17337	-1.0540282726287842	-0.01963666	No
row_177	HDAC6	na	null	null	17451	-1.103787899017334	-0.018147403	No
row_178	MID1IP1	na	null	null	17594	-1.1465121507644653	-0.017895931	No
row_179	MARCKS	na	null	null	17808	-1.2281734943389893	-0.020829383	No
row_180	KIF3C	na	null	null	17992	-1.3242040872573853	-0.021537999	No
row_181	RHOF	na	null	null	18083	-1.3726602792739868	-0.017028121	No
row_182	GSN	na	null	null	18275	-1.4766933917999268	-0.017130623	No
row_183	ARHGAP5	na	null	null	18337	-1.5195720195770264	-0.01010585	No
row_184	CLIP2	na	null	null	18338	-1.5198917388916016	1.2991208E-4	No
row_185	NEDD9	na	null	null	18380	-1.5515003204345703	0.008421784	No
row_186	NET1	na	null	null	18490	-1.6363004446029663	0.013707681	No
row_187	TIAM1	na	null	null	18560	-1.700860619544983	0.021532517	No
row_188	SORBS2	na	null	null	18626	-1.7783887386322021	0.030089883	No
