# Supplementary material for: Heparin-based hydrogel scaffolding alters the transcriptomic profile and increases the chemoresistance of MDA-MB-231 triple-negative breast cancer cells
Source: Biomater Sci. 2020 Feb 13;8(10):2786–96. doi: 10.1039/c9bm01481k (PMC7497406; doi:10.1039/c9bm01481k)
Supplement: Supplementary file 2 [file BM-008-C9BM01481K-s002.zip › Supplementary File 4/EGFvControl/Pathways/my_analysis.Gsea.1545200981068/HALLMARK_KRAS_SIGNALING_UP.xls]

NAME	PROBE	DESCRIPTION<br>(from dataset)	GENE SYMBOL	GENE_TITLE	RANK IN GENE LIST	RANK METRIC SCORE	RUNNING ES	CORE ENRICHMENT
row_0	SCG5	na	null	null	24	2.939107656478882	0.019410787	No
row_1	PDCD1LG2	na	null	null	40	2.7378289699554443	0.037878327	No
row_2	EPHB2	na	null	null	194	2.1097567081451416	0.04468654	No
row_3	RELN	na	null	null	304	1.9467016458511353	0.052657112	No
row_4	PLAU	na	null	null	387	1.8535326719284058	0.061389398	No
row_5	DOCK2	na	null	null	1128	1.4685027599334717	0.032882202	No
row_6	ETS1	na	null	null	1416	1.3716353178024292	0.027467042	No
row_7	RBM4	na	null	null	1443	1.3654320240020752	0.035705447	No
row_8	YRDC	na	null	null	1520	1.3403209447860718	0.04114327	No
row_9	IL7R	na	null	null	1696	1.2951618432998657	0.041068003	No
row_10	CSF2RA	na	null	null	1888	1.2480586767196655	0.039821796	No
row_11	PTCD2	na	null	null	2192	1.179973840713501	0.032219037	No
row_12	AMMECR1	na	null	null	2491	1.112960696220398	0.024407381	No
row_13	GALNT3	na	null	null	2717	1.073298692703247	0.020147804	No
row_14	CBL	na	null	null	2825	1.0570799112319946	0.021966763	No
row_15	CDADC1	na	null	null	2973	1.0303590297698975	0.021498611	No
row_16	STRN	na	null	null	3169	0.9941166043281555	0.018256549	No
row_17	PTPRR	na	null	null	3555	0.9278965592384338	0.0045776335	No
row_18	HBEGF	na	null	null	3593	0.9213443398475647	0.009115561	No
row_19	ZNF639	na	null	null	3850	0.8763750195503235	0.0018441803	No
row_20	F13A1	na	null	null	4259	0.8138949275016785	-0.013843522	No
row_21	WDR33	na	null	null	4284	0.8104398846626282	-0.009403333	No
row_22	CXCR4	na	null	null	4387	0.7935167551040649	-0.009175575	No
row_23	NIN	na	null	null	4526	0.7740697264671326	-0.010973854	No
row_24	TPH1	na	null	null	4698	0.7492120265960693	-0.014678782	No
row_25	BTBD3	na	null	null	4769	0.7358006238937378	-0.013177584	No
row_26	EVI5	na	null	null	4841	0.722854733467102	-0.011819912	No
row_27	ITGBL1	na	null	null	4957	0.7130502462387085	-0.012840299	No
row_28	SDCCAG8	na	null	null	5138	0.6866328120231628	-0.017457655	No
row_29	AVL9	na	null	null	5537	0.6333077549934387	-0.0338906	No
row_30	HKDC1	na	null	null	5899	0.5830079913139343	-0.048735555	No
row_31	HDAC9	na	null	null	6002	0.5702003240585327	-0.050078347	No
row_32	HIST1H2BB	na	null	null	6168	0.5460898280143738	-0.054896925	No
row_33	SNAP25	na	null	null	6482	0.5051389336585999	-0.067770496	No
row_34	PTBP2	na	null	null	6612	0.49003973603248596	-0.07109399	No
row_35	ANGPTL4	na	null	null	6796	0.4678053557872772	-0.07740777	No
row_36	GNG11	na	null	null	7229	0.4176999628543854	-0.09714136	No
row_37	USP12	na	null	null	7275	0.4111073613166809	-0.09661169	No
row_38	CROT	na	null	null	7490	0.3863668441772461	-0.10512508	No
row_39	AKAP12	na	null	null	7591	0.3739038407802582	-0.107743435	No
row_40	IL1RL2	na	null	null	7709	0.3616285026073456	-0.11134028	No
row_41	ATG10	na	null	null	7838	0.34523752331733704	-0.11562967	No
row_42	PPP1R15A	na	null	null	8701	0.24622106552124023	-0.1591355	No
row_43	TOR1AIP2	na	null	null	9350	0.177033931016922	-0.19189727	No
row_44	CD37	na	null	null	9722	0.13440264761447906	-0.210422	No
row_45	MTMR10	na	null	null	10024	0.10396847128868103	-0.22548719	No
row_46	ENG	na	null	null	10136	0.09107738733291626	-0.2306719	No
row_47	INHBA	na	null	null	10150	0.08837053179740906	-0.23073263	No
row_48	CBX8	na	null	null	10252	0.07513313740491867	-0.23550467	No
row_49	ETV5	na	null	null	10263	0.07431262731552124	-0.23550685	No
row_50	MAP3K1	na	null	null	10453	0.058665938675403595	-0.24501291	No
row_51	FBXO4	na	null	null	10661	0.030161764472723007	-0.25566408	No
row_52	RABGAP1L	na	null	null	10691	0.025952273979783058	-0.25700346	No
row_53	DNMBP	na	null	null	10750	0.018666589632630348	-0.259916	No
row_54	ADAM17	na	null	null	10944	0.0032084048725664616	-0.27002203	No
row_55	ZNF277	na	null	null	11341	-0.04360346496105194	-0.2904973	No
row_56	IGF2	na	null	null	11370	-0.04740641638636589	-0.29163334	No
row_57	SPARCL1	na	null	null	11374	-0.047406427562236786	-0.29145738	No
row_58	LAPTM5	na	null	null	11536	-0.06139131262898445	-0.29947484	No
row_59	VWA5A	na	null	null	11539	-0.061821307986974716	-0.299145	No
row_60	CFH	na	null	null	11540	-0.06184135377407074	-0.2987101	No
row_61	AKT2	na	null	null	11631	-0.07472950965166092	-0.3029077	No
row_62	ID2	na	null	null	11940	-0.11777375638484955	-0.31824318	No
row_63	PRKG2	na	null	null	12287	-0.1531822383403778	-0.3353238	No
row_64	ALDH1A2	na	null	null	12313	-0.15707169473171234	-0.33553115	No
row_65	G0S2	na	null	null	12437	-0.17631252110004425	-0.34074616	No
row_66	BPGM	na	null	null	12551	-0.19064906239509583	-0.34533557	No
row_67	TLR8	na	null	null	12599	-0.1969546228647232	-0.34641695	No
row_68	NGF	na	null	null	12678	-0.2098950445652008	-0.34903422	No
row_69	GPNMB	na	null	null	12807	-0.23078742623329163	-0.3541285	No
row_70	LIF	na	null	null	12907	-0.23195025324821472	-0.35769272	No
row_71	F2RL1	na	null	null	13357	-0.29599565267562866	-0.3791744	No
row_72	RGS16	na	null	null	13422	-0.3046341836452484	-0.38039067	No
row_73	SNAP91	na	null	null	13588	-0.3286358714103699	-0.38673857	No
row_74	TNFRSF1B	na	null	null	13603	-0.3308054506778717	-0.38514677	No
row_75	CXCL10	na	null	null	13845	-0.3594672381877899	-0.3952663	No
row_76	MMD	na	null	null	14145	-0.398104190826416	-0.4081579	No
row_77	ANO1	na	null	null	14172	-0.4010217487812042	-0.40670204	No
row_78	LAT2	na	null	null	14245	-0.4129907786846161	-0.40757608	No
row_79	TSPAN13	na	null	null	14288	-0.4192475378513336	-0.4068317	No
row_80	MAFB	na	null	null	14481	-0.44177427887916565	-0.4138009	No
row_81	MAP7	na	null	null	14501	-0.4444415867328644	-0.41167232	No
row_82	DCBLD2	na	null	null	14704	-0.4807873070240021	-0.4188919	No
row_83	GADD45G	na	null	null	14936	-0.5052399039268494	-0.42746142	No
row_84	MPZL2	na	null	null	15081	-0.5260807275772095	-0.43131864	No
row_85	TSPAN1	na	null	null	15212	-0.5480481386184692	-0.43428665	No
row_86	CBR4	na	null	null	15246	-0.554434061050415	-0.43211925	No
row_87	PLAUR	na	null	null	15641	-0.6139577627182007	-0.44847837	No
row_88	SOX9	na	null	null	15836	-0.6538847088813782	-0.45406073	No
row_89	TSPAN7	na	null	null	15945	-0.676813542842865	-0.45496863	No
row_90	MALL	na	null	null	15951	-0.6777130961418152	-0.45046476	No
row_91	PLEK2	na	null	null	16161	-0.7222912907600403	-0.45635325	No
row_92	KLF4	na	null	null	16438	-0.7934315800666809	-0.46525756	No
row_93	EMP1	na	null	null	16599	-0.8339695930480957	-0.4677891	No
row_94	CAB39L	na	null	null	16808	-0.8890492916107178	-0.47245234	Yes
row_95	ETV4	na	null	null	16819	-0.8937624096870422	-0.46669143	Yes
row_96	EREG	na	null	null	16952	-0.9361708760261536	-0.46703482	Yes
row_97	PCSK1N	na	null	null	17151	-0.9952947497367859	-0.47042602	Yes
row_98	ANKH	na	null	null	17223	-1.0137028694152832	-0.46702287	Yes
row_99	PSMB8	na	null	null	17300	-1.041859745979309	-0.46368408	Yes
row_100	ITGB2	na	null	null	17342	-1.0554051399230957	-0.45841324	Yes
row_101	BTC	na	null	null	17357	-1.062132716178894	-0.45167813	Yes
row_102	CCND2	na	null	null	17385	-1.0700949430465698	-0.44556928	Yes
row_103	TNFAIP3	na	null	null	17494	-1.1209529638290405	-0.44335356	Yes
row_104	CSF2	na	null	null	17557	-1.1346065998077393	-0.4386278	Yes
row_105	CFB	na	null	null	17623	-1.1580990552902222	-0.43389425	Yes
row_106	SCN1B	na	null	null	17660	-1.1698838472366333	-0.4275559	Yes
row_107	GPRC5B	na	null	null	17828	-1.2414271831512451	-0.42758924	Yes
row_108	MMP11	na	null	null	17836	-1.2479804754257202	-0.41917974	Yes
row_109	JUP	na	null	null	17913	-1.2811930179595947	-0.41415775	Yes
row_110	PRDM1	na	null	null	17971	-1.3153727054595947	-0.40789828	Yes
row_111	CPE	na	null	null	18145	-1.3955971002578735	-0.40716222	Yes
row_112	SEMA3B	na	null	null	18153	-1.4016226530075073	-0.39767218	Yes
row_113	GLRX	na	null	null	18169	-1.4071871042251587	-0.38856286	Yes
row_114	TMEM158	na	null	null	18209	-1.4301657676696777	-0.38055143	Yes
row_115	IL1B	na	null	null	18217	-1.4333935976028442	-0.37083793	Yes
row_116	ADAM8	na	null	null	18240	-1.4517043828964233	-0.36178288	Yes
row_117	HSD11B1	na	null	null	18258	-1.460944414138794	-0.35240042	Yes
row_118	SPRY2	na	null	null	18272	-1.4745808839797974	-0.34271216	Yes
row_119	TRIB1	na	null	null	18278	-1.4781063795089722	-0.33257926	Yes
row_120	GFPT2	na	null	null	18347	-1.5253777503967285	-0.3254201	Yes
row_121	NRP1	na	null	null	18351	-1.5273398160934448	-0.314836	Yes
row_122	IGFBP3	na	null	null	18475	-1.624394416809082	-0.30986688	Yes
row_123	TRAF1	na	null	null	18477	-1.6253294944763184	-0.29848868	Yes
row_124	TRIB2	na	null	null	18481	-1.6279549598693848	-0.28719696	Yes
row_125	KCNN4	na	null	null	18501	-1.6439059972763062	-0.27663273	Yes
row_126	DUSP6	na	null	null	18544	-1.6899335384368896	-0.26695183	Yes
row_127	CCL20	na	null	null	18550	-1.693482518196106	-0.25530422	Yes
row_128	ALDH1A3	na	null	null	18625	-1.7757972478866577	-0.2466988	Yes
row_129	PTGS2	na	null	null	18633	-1.788956642150879	-0.23448469	Yes
row_130	PLAT	na	null	null	18660	-1.831965684890747	-0.22296523	Yes
row_131	ITGA2	na	null	null	18843	-2.1635260581970215	-0.21730077	Yes
row_132	CMKLR1	na	null	null	18878	-2.2700066566467285	-0.20312047	Yes
row_133	FUCA1	na	null	null	18883	-2.288440465927124	-0.18723613	Yes
row_134	ST6GAL1	na	null	null	18917	-2.3453025817871094	-0.1724738	Yes
row_135	TFPI	na	null	null	18951	-2.4356648921966553	-0.15707597	Yes
row_136	CTSS	na	null	null	18977	-2.5499043464660645	-0.14045487	Yes
row_137	ANXA10	na	null	null	19021	-2.745840549468994	-0.12340042	Yes
row_138	ETV1	na	null	null	19025	-2.7657668590545654	-0.104106635	Yes
row_139	BIRC3	na	null	null	19043	-2.87176775932312	-0.08480208	Yes
row_140	PRRX1	na	null	null	19045	-2.8816261291503906	-0.064588524	Yes
row_141	SATB1	na	null	null	19064	-2.931264877319336	-0.044918016	Yes
row_142	BMP2	na	null	null	19119	-3.3391549587249756	-0.024268145	Yes
row_143	PECAM1	na	null	null	19167	-4.032732009887695	0.0016269053	Yes
