# Supplementary material for: Heparin-based hydrogel scaffolding alters the transcriptomic profile and increases the chemoresistance of MDA-MB-231 triple-negative breast cancer cells
Source: Biomater Sci. 2020 Feb 13;8(10):2786–96. doi: 10.1039/c9bm01481k (PMC7497406; doi:10.1039/c9bm01481k)
Supplement: Supplementary file 2 [file BM-008-C9BM01481K-s002.zip › Supplementary File 4/EGFvControl/Pathways/my_analysis.Gsea.1545200981068/HALLMARK_ESTROGEN_RESPONSE_LATE.xls]

NAME	PROBE	DESCRIPTION<br>(from dataset)	GENE SYMBOL	GENE_TITLE	RANK IN GENE LIST	RANK METRIC SCORE	RUNNING ES	CORE ENRICHMENT
row_0	HOMER2	na	null	null	95	2.3562684059143066	0.009317946	No
row_1	SLC7A5	na	null	null	213	2.074204444885254	0.015767531	No
row_2	SNX10	na	null	null	237	2.04327392578125	0.026966792	No
row_3	CCNA1	na	null	null	344	1.8965065479278564	0.032915134	No
row_4	PRLR	na	null	null	347	1.892175316810608	0.044299934	No
row_5	CDC6	na	null	null	472	1.786178708076477	0.048632856	No
row_6	SLC26A2	na	null	null	537	1.7484986782073975	0.055888563	No
row_7	CDC20	na	null	null	590	1.7115157842636108	0.06355002	No
row_8	GINS2	na	null	null	593	1.7087337970733643	0.07382091	No
row_9	PLK4	na	null	null	650	1.670031189918518	0.081020355	No
row_10	SCARB1	na	null	null	794	1.5933572053909302	0.0831844	No
row_11	SLC22A5	na	null	null	839	1.5730704069137573	0.09042539	No
row_12	FKBP4	na	null	null	865	1.5652410984039307	0.09861684	No
row_13	RBBP8	na	null	null	927	1.5411595106124878	0.1047711	No
row_14	FKBP5	na	null	null	1120	1.4722641706466675	0.103626035	No
row_15	HSPA4L	na	null	null	1129	1.4677824974060059	0.11211863	No
row_16	BCL2	na	null	null	1163	1.4536867141723633	0.11921248	No
row_17	KIF20A	na	null	null	1348	1.393317461013794	0.11800824	No
row_18	FABP5	na	null	null	1404	1.3763113021850586	0.123476654	No
row_19	MOCS2	na	null	null	1459	1.3592579364776611	0.12889405	No
row_20	PPIF	na	null	null	1496	1.347067952156067	0.13518289	No
row_21	CAV1	na	null	null	1542	1.3348530530929565	0.14092481	No
row_22	XRCC3	na	null	null	1668	1.3028794527053833	0.14227048	No
row_23	DHRS2	na	null	null	1688	1.2967839241027832	0.14914693	No
row_24	PAPSS2	na	null	null	1742	1.282636046409607	0.15415157	No
row_25	SFN	na	null	null	1900	1.2460633516311646	0.15347138	No
row_26	ELOVL5	na	null	null	1901	1.2459123134613037	0.16103692	No
row_27	METTL3	na	null	null	1947	1.2357124090194702	0.16617686	No
row_28	SIAH2	na	null	null	2015	1.2162140607833862	0.17004278	No
row_29	TOP2A	na	null	null	2151	1.188768982887268	0.17017026	No
row_30	STIL	na	null	null	2163	1.186357855796814	0.17679639	No
row_31	GLA	na	null	null	2226	1.1728293895721436	0.18066153	No
row_32	CCND1	na	null	null	2400	1.132940411567688	0.17845398	No
row_33	SORD	na	null	null	2578	1.0971091985702515	0.17581877	No
row_34	RNASEH2A	na	null	null	2596	1.0945746898651123	0.18157241	No
row_35	HSPB8	na	null	null	2666	1.0814597606658936	0.18451501	No
row_36	HPRT1	na	null	null	2703	1.0762104988098145	0.18915914	No
row_37	DNAJC1	na	null	null	2956	1.0335359573364258	0.18219839	No
row_38	FDFT1	na	null	null	3116	1.0039162635803223	0.17994276	No
row_39	MICB	na	null	null	3420	0.9497136473655701	0.16979416	No
row_40	RABEP1	na	null	null	3446	0.9455925226211548	0.17422292	No
row_41	CHPT1	na	null	null	3549	0.9283410906791687	0.17450237	No
row_42	MYOF	na	null	null	3905	0.866584837436676	0.16111761	No
row_43	CD44	na	null	null	3954	0.8596948385238647	0.16381668	No
row_44	MYB	na	null	null	3976	0.85426926612854	0.167901	No
row_45	BTG3	na	null	null	3985	0.8525041937828064	0.17265745	No
row_46	FARP1	na	null	null	4232	0.8169553279876709	0.16469671	No
row_47	PRKAR2B	na	null	null	4603	0.7626994252204895	0.14989324	No
row_48	SLC2A8	na	null	null	5054	0.7003210186958313	0.13050885	No
row_49	NXT1	na	null	null	5060	0.6993409395217896	0.13449283	No
row_50	UNC13B	na	null	null	5301	0.664523720741272	0.12592165	No
row_51	ABHD2	na	null	null	5583	0.6274957060813904	0.11497204	No
row_52	ITPK1	na	null	null	5790	0.5975221991539001	0.10777991	No
row_53	TH	na	null	null	6131	0.551023542881012	0.093266875	No
row_54	JAK2	na	null	null	6438	0.5098709464073181	0.08028985	No
row_55	CYP26B1	na	null	null	6716	0.47817638516426086	0.06864363	No
row_56	TSTA3	na	null	null	6733	0.4760746657848358	0.070694074	No
row_57	FRK	na	null	null	6801	0.4670805037021637	0.07001105	No
row_58	PDZK1	na	null	null	6915	0.4539533853530884	0.06683209	No
row_59	SLC29A1	na	null	null	6979	0.4485233426094055	0.06624649	No
row_60	ARL3	na	null	null	7166	0.42599210143089294	0.059063304	No
row_61	TFAP2C	na	null	null	7746	0.35663214325904846	0.030816024	No
row_62	CDH1	na	null	null	8288	0.29409754276275635	0.004185023	No
row_63	SLC1A4	na	null	null	8321	0.29144665598869324	0.004273925	No
row_64	PDLIM3	na	null	null	8401	0.2839595675468445	0.001848617	No
row_65	RAPGEFL1	na	null	null	9332	0.17964516580104828	-0.04591019	No
row_66	TPD52L1	na	null	null	9466	0.16088038682937622	-0.051919304	No
row_67	MEST	na	null	null	10122	0.09268999099731445	-0.08576134	No
row_68	AMFR	na	null	null	10146	0.0892564058303833	-0.08642746	No
row_69	DCXR	na	null	null	10151	0.08835240453481674	-0.08610106	No
row_70	ADD3	na	null	null	10185	0.0840066447854042	-0.08732432	No
row_71	DHCR7	na	null	null	10300	0.06932100653648376	-0.09289141	No
row_72	ACOX2	na	null	null	10488	0.054300811141729355	-0.102384135	No
row_73	OPN3	na	null	null	10587	0.039423953741788864	-0.10729234	No
row_74	IL17RB	na	null	null	10623	0.035223957151174545	-0.10891688	No
row_75	MAPT	na	null	null	11463	-0.05788308009505272	-0.15263516	No
row_76	JAK1	na	null	null	11550	-0.06296362727880478	-0.1567701	No
row_77	AFF1	na	null	null	11645	-0.07686016708612442	-0.16124088	No
row_78	IL6ST	na	null	null	11649	-0.07726917415857315	-0.16092925	No
row_79	ID2	na	null	null	11940	-0.11777375638484955	-0.17544678	No
row_80	WFS1	na	null	null	11974	-0.12244684994220734	-0.17643663	No
row_81	DLG5	na	null	null	12042	-0.1312643438577652	-0.17915882	No
row_82	PRSS23	na	null	null	12321	-0.15745259821414948	-0.1928051	No
row_83	ST14	na	null	null	12353	-0.16254039108753204	-0.19344643	No
row_84	IGSF1	na	null	null	12513	-0.1857403665781021	-0.20067027	No
row_85	TNNC1	na	null	null	12621	-0.20123213529586792	-0.20506868	No
row_86	COX6C	na	null	null	12625	-0.2017281949520111	-0.2040013	No
row_87	TST	na	null	null	12730	-0.21858684718608856	-0.20813674	No
row_88	FGFR3	na	null	null	12921	-0.2348240613937378	-0.21669085	No
row_89	CLIC3	na	null	null	12943	-0.23814260959625244	-0.21634783	No
row_90	GALE	na	null	null	12953	-0.23968736827373505	-0.21536513	No
row_91	UGDH	na	null	null	13035	-0.24936257302761078	-0.21810557	No
row_92	TJP3	na	null	null	13413	-0.3046341836452484	-0.23605824	No
row_93	BAG1	na	null	null	13638	-0.3377915918827057	-0.245773	No
row_94	BATF	na	null	null	13925	-0.366600900888443	-0.25856948	No
row_95	NAB2	na	null	null	14090	-0.3908125162124634	-0.2648107	No
row_96	TOB1	na	null	null	14149	-0.39902591705322266	-0.26543424	No
row_97	ALDH3A2	na	null	null	14178	-0.4022412896156311	-0.26446244	No
row_98	BLVRB	na	null	null	14274	-0.41797778010368347	-0.26691437	No
row_99	TSPAN13	na	null	null	14288	-0.4192475378513336	-0.26505142	No
row_100	FOXC1	na	null	null	14625	-0.4653049409389496	-0.27987486	No
row_101	SGK1	na	null	null	14627	-0.4660278260707855	-0.27709752	No
row_102	NCOR2	na	null	null	14701	-0.4801899194717407	-0.27801612	No
row_103	SLC9A3R1	na	null	null	14781	-0.49246835708618164	-0.2791753	No
row_104	NMU	na	null	null	14798	-0.4963846504688263	-0.27700153	No
row_105	PTPN6	na	null	null	15123	-0.5319662690162659	-0.29078987	No
row_106	LLGL2	na	null	null	15669	-0.6189698576927185	-0.31565824	No
row_107	ETFB	na	null	null	15698	-0.62647944688797	-0.3133248	No
row_108	XBP1	na	null	null	16003	-0.6865730881690979	-0.32512382	No
row_109	ST6GALNAC2	na	null	null	16255	-0.7462560534477234	-0.33377647	No
row_110	CELSR2	na	null	null	16281	-0.7537347078323364	-0.33051273	No
row_111	FAM102A	na	null	null	16306	-0.7593807578086853	-0.32716218	No
row_112	KLF4	na	null	null	16438	-0.7934315800666809	-0.3292252	No
row_113	CKB	na	null	null	16470	-0.8040184378623962	-0.32597128	No
row_114	TRIM29	na	null	null	16652	-0.8455897569656372	-0.3303439	No
row_115	RPS6KA2	na	null	null	16764	-0.8739222288131714	-0.33086765	No
row_116	EGR3	na	null	null	16779	-0.8777244091033936	-0.3262732	No
row_117	DYNLT3	na	null	null	17081	-0.971759021282196	-0.3361829	Yes
row_118	PKP3	na	null	null	17086	-0.9737951755523682	-0.3304798	Yes
row_119	ALDH3B1	na	null	null	17123	-0.9853937029838562	-0.32638717	Yes
row_120	ATP2B4	na	null	null	17125	-0.9867227077484131	-0.320448	Yes
row_121	PERP	na	null	null	17157	-0.9975479245185852	-0.31601894	Yes
row_122	ABCA3	na	null	null	17487	-1.1177794933319092	-0.32651266	Yes
row_123	NRIP1	na	null	null	17528	-1.1314826011657715	-0.321743	Yes
row_124	IMPA2	na	null	null	17564	-1.1378370523452759	-0.31667218	Yes
row_125	ASS1	na	null	null	17575	-1.1405893564224243	-0.31027144	Yes
row_126	PLA2G16	na	null	null	17607	-1.1509312391281128	-0.30491096	Yes
row_127	SERPINA5	na	null	null	17678	-1.1769347190856934	-0.3014411	Yes
row_128	FOS	na	null	null	17698	-1.1854132413864136	-0.29524094	Yes
row_129	NBL1	na	null	null	17771	-1.2130012512207031	-0.29165715	Yes
row_130	IDH2	na	null	null	17795	-1.2237626314163208	-0.2854342	Yes
row_131	TFPI2	na	null	null	17846	-1.252366065979004	-0.28045577	Yes
row_132	EMP2	na	null	null	17852	-1.2552801370620728	-0.27309597	Yes
row_133	PTGES	na	null	null	17960	-1.310916543006897	-0.27075604	Yes
row_134	MAPK13	na	null	null	17998	-1.3285285234451294	-0.26463228	Yes
row_135	LSR	na	null	null	18058	-1.3555065393447876	-0.25950032	Yes
row_136	CACNA2D2	na	null	null	18089	-1.3757975101470947	-0.25272188	Yes
row_137	ZFP36	na	null	null	18138	-1.3926527500152588	-0.24678653	Yes
row_138	KRT19	na	null	null	18142	-1.3948709964752197	-0.23847404	Yes
row_139	CPE	na	null	null	18145	-1.3955971002578735	-0.23010461	Yes
row_140	SEMA3B	na	null	null	18153	-1.4016226530075073	-0.22196123	Yes
row_141	CISH	na	null	null	18183	-1.4163933992385864	-0.21488373	Yes
row_142	TMPRSS3	na	null	null	18244	-1.453124761581421	-0.20921151	Yes
row_143	SERPINA1	na	null	null	18420	-1.5931220054626465	-0.20872974	Yes
row_144	HR	na	null	null	18450	-1.612849235534668	-0.20045932	Yes
row_145	CD9	na	null	null	18486	-1.6301578283309937	-0.19239894	Yes
row_146	ISG20	na	null	null	18505	-1.646801471710205	-0.18334454	Yes
row_147	TFF1	na	null	null	18525	-1.6681536436080933	-0.17421302	Yes
row_148	TIAM1	na	null	null	18560	-1.700860619544983	-0.16567078	Yes
row_149	AGR2	na	null	null	18642	-1.8051589727401733	-0.15896396	Yes
row_150	TPBG	na	null	null	18842	-2.1634368896484375	-0.15627971	Yes
row_151	SCNN1A	na	null	null	18942	-2.414389133453369	-0.14681895	Yes
row_152	RAB31	na	null	null	18945	-2.4212799072265625	-0.13222127	Yes
row_153	AREG	na	null	null	18983	-2.586350440979004	-0.11845966	Yes
row_154	LAMC2	na	null	null	18985	-2.588059186935425	-0.10279671	Yes
row_155	PDCD4	na	null	null	18987	-2.5952789783477783	-0.087089926	Yes
row_156	WISP2	na	null	null	19038	-2.829416275024414	-0.072535194	Yes
row_157	CA12	na	null	null	19077	-2.973130941390991	-0.05647746	Yes
row_158	MDK	na	null	null	19103	-3.1661317348480225	-0.038564928	Yes
row_159	ANXA9	na	null	null	19127	-3.3706769943237305	-0.01930528	Yes
row_160	PLXNB1	na	null	null	19158	-3.784811019897461	0.002101427	Yes
