# Supplementary material for: Heparin-based hydrogel scaffolding alters the transcriptomic profile and increases the chemoresistance of MDA-MB-231 triple-negative breast cancer cells
Source: Biomater Sci. 2020 Feb 13;8(10):2786–96. doi: 10.1039/c9bm01481k (PMC7497406; doi:10.1039/c9bm01481k)
Supplement: Supplementary file 2 [file BM-008-C9BM01481K-s002.zip › Supplementary File 4/EGFvControl/Pathways/my_analysis.Gsea.1545200981068/HALLMARK_MYOGENESIS.xls]

NAME	PROBE	DESCRIPTION<br>(from dataset)	GENE SYMBOL	GENE_TITLE	RANK IN GENE LIST	RANK METRIC SCORE	RUNNING ES	CORE ENRICHMENT
row_0	FST	na	null	null	93	2.3778438568115234	0.0140641965	No
row_1	NQO1	na	null	null	141	2.223073720932007	0.02930838	No
row_2	ATP2A1	na	null	null	542	1.7443392276763916	0.022222271	No
row_3	SPHK1	na	null	null	643	1.6743906736373901	0.0303154	No
row_4	IFRD1	na	null	null	799	1.5912026166915894	0.034860812	No
row_5	REEP1	na	null	null	1212	1.436882495880127	0.024695965	No
row_6	GADD45B	na	null	null	1283	1.417494297027588	0.032316238	No
row_7	DTNA	na	null	null	1386	1.3827053308486938	0.037980817	No
row_8	COX7A1	na	null	null	1456	1.3600516319274902	0.045195945	No
row_9	ABLIM1	na	null	null	1899	1.2461979389190674	0.031938408	No
row_10	ADAM12	na	null	null	1937	1.237800121307373	0.039858203	No
row_11	FLII	na	null	null	2197	1.1783568859100342	0.035659477	No
row_12	LSP1	na	null	null	2389	1.1341514587402344	0.034675527	No
row_13	PPP1R3C	na	null	null	2401	1.1328529119491577	0.043123115	No
row_14	PFKM	na	null	null	2446	1.1237188577651978	0.049766928	No
row_15	HSPB8	na	null	null	2666	1.0814597606658936	0.046894487	No
row_16	SPTAN1	na	null	null	2725	1.0722362995147705	0.052393805	No
row_17	KIFC3	na	null	null	2805	1.0592479705810547	0.056688108	No
row_18	COL6A3	na	null	null	3117	1.0033339262008667	0.048367444	No
row_19	CNN3	na	null	null	3370	0.9587635397911072	0.042786565	No
row_20	HBEGF	na	null	null	3593	0.9213443398475647	0.03848124	No
row_21	PICK1	na	null	null	3898	0.8676384091377258	0.02944678	No
row_22	EPHB3	na	null	null	3917	0.8652826547622681	0.035395652	No
row_23	TEAD4	na	null	null	4111	0.8348529934883118	0.031922508	No
row_24	TPM3	na	null	null	4207	0.8205986022949219	0.033476386	No
row_25	ITGA7	na	null	null	4250	0.8153392672538757	0.03776848	No
row_26	LAMA2	na	null	null	4257	0.8145944476127625	0.043943014	No
row_27	EIF4A2	na	null	null	4370	0.7981728315353394	0.044426512	No
row_28	PDE4DIP	na	null	null	4571	0.768011748790741	0.04005371	No
row_29	SMTN	na	null	null	4770	0.7357000112533569	0.035528414	No
row_30	FDPS	na	null	null	4955	0.7132496237754822	0.03155864	No
row_31	PRNP	na	null	null	4977	0.7113351821899414	0.03612376	No
row_32	ACSL1	na	null	null	5124	0.6887400150299072	0.033952024	No
row_33	RB1	na	null	null	5179	0.6812452077865601	0.03654643	No
row_34	STC2	na	null	null	5348	0.6578941345214844	0.03297496	No
row_35	CHRNB1	na	null	null	5556	0.6320052742958069	0.02715151	No
row_36	KLF5	na	null	null	5811	0.5958583950996399	0.018574728	No
row_37	MYH3	na	null	null	5934	0.5793302655220032	0.016790321	No
row_38	SORBS1	na	null	null	6590	0.4931662082672119	-0.013638945	No
row_39	AGL	na	null	null	7131	0.4296070337295532	-0.038542226	No
row_40	CKMT2	na	null	null	7230	0.4176873564720154	-0.040355403	No
row_41	SIRT2	na	null	null	7355	0.40120619535446167	-0.0436637	No
row_42	AEBP1	na	null	null	7388	0.3978019654750824	-0.042173266	No
row_43	MYO1C	na	null	null	7509	0.3846651315689087	-0.045403514	No
row_44	SCHIP1	na	null	null	7720	0.3601282238960266	-0.05355017	No
row_45	MAPK12	na	null	null	7760	0.35519498586654663	-0.052766338	No
row_46	SGCA	na	null	null	8124	0.3145312964916229	-0.06930183	No
row_47	SSPN	na	null	null	8214	0.3032577335834503	-0.07155448	No
row_48	MB	na	null	null	8834	0.23318886756896973	-0.10216642	No
row_49	TAGLN	na	null	null	9033	0.21133844554424286	-0.11086891	No
row_50	PYGM	na	null	null	9209	0.19104672968387604	-0.11852659	No
row_51	RIT1	na	null	null	9242	0.18860168755054474	-0.1187027	No
row_52	MYLK	na	null	null	9344	0.17814993858337402	-0.12258145	No
row_53	IGFBP7	na	null	null	9375	0.17613796889781952	-0.122751944	No
row_54	TPD52L1	na	null	null	9466	0.16088038682937622	-0.12619127	No
row_55	ENO3	na	null	null	10445	0.05932621285319328	-0.17701954	No
row_56	FHL1	na	null	null	10688	0.026670144870877266	-0.18950117	No
row_57	PSEN2	na	null	null	11451	-0.05615939199924469	-0.22902441	No
row_58	CAV3	na	null	null	11492	-0.05880934000015259	-0.23065412	No
row_59	COL4A2	na	null	null	11618	-0.07249338924884796	-0.23663348	No
row_60	AKT2	na	null	null	11631	-0.07472950965166092	-0.23666762	No
row_61	COL15A1	na	null	null	11659	-0.07973724603652954	-0.23744869	No
row_62	SPARC	na	null	null	12049	-0.1321837306022644	-0.25680065	No
row_63	ADCY9	na	null	null	12243	-0.14836636185646057	-0.2657425	No
row_64	TNNC1	na	null	null	12621	-0.20123213529586792	-0.28391492	No
row_65	COL1A1	na	null	null	12777	-0.22715364396572113	-0.29023588	No
row_66	SORBS3	na	null	null	13029	-0.2480797916650772	-0.30142578	No
row_67	TCAP	na	null	null	13322	-0.29147854447364807	-0.31442064	No
row_68	BIN1	na	null	null	13406	-0.3031696379184723	-0.31635925	No
row_69	NOTCH1	na	null	null	13411	-0.3041285276412964	-0.3141463	No
row_70	PDLIM7	na	null	null	13503	-0.31771668791770935	-0.3163887	No
row_71	BAG1	na	null	null	13638	-0.3377915918827057	-0.32072672	No
row_72	MYH11	na	null	null	13862	-0.36026158928871155	-0.32955423	No
row_73	CACNA1H	na	null	null	14194	-0.4048789143562317	-0.34369144	No
row_74	NAV2	na	null	null	14526	-0.4479423761367798	-0.35748556	No
row_75	SH2B1	na	null	null	14665	-0.47501352429389954	-0.36094028	No
row_76	DMPK	na	null	null	14694	-0.4794948697090149	-0.35858923	No
row_77	LDB3	na	null	null	14891	-0.5023600459098816	-0.36486846	No
row_78	GNAO1	na	null	null	15033	-0.5161754488945007	-0.36815262	No
row_79	CTF1	na	null	null	15120	-0.5311945676803589	-0.3684321	No
row_80	TSC2	na	null	null	15161	-0.539256751537323	-0.36623445	No
row_81	CHRNG	na	null	null	15234	-0.5521717071533203	-0.36561248	No
row_82	ST5	na	null	null	15369	-0.57660973072052	-0.368048	No
row_83	SYNGR2	na	null	null	15687	-0.6243283748626709	-0.37970266	No
row_84	TNNC2	na	null	null	15832	-0.6535502076148987	-0.3820498	No
row_85	PTP4A3	na	null	null	15941	-0.6754104495048523	-0.38233444	Yes
row_86	CDKN1A	na	null	null	15950	-0.6776064038276672	-0.37735608	Yes
row_87	CAMK2B	na	null	null	16099	-0.7034680247306824	-0.3795154	Yes
row_88	PLXNB2	na	null	null	16127	-0.7110651135444641	-0.37526718	Yes
row_89	GPX3	na	null	null	16209	-0.7323230504989624	-0.37368214	Yes
row_90	PKIA	na	null	null	16270	-0.749973475933075	-0.37085497	Yes
row_91	MEF2D	na	null	null	16275	-0.7511764168739319	-0.3650807	Yes
row_92	ACHE	na	null	null	16288	-0.75533527135849	-0.359693	Yes
row_93	ERBB3	na	null	null	16345	-0.7675668001174927	-0.35651585	Yes
row_94	MEF2A	na	null	null	16383	-0.7773733139038086	-0.35226393	Yes
row_95	CKB	na	null	null	16470	-0.8040184378623962	-0.35037002	Yes
row_96	AK1	na	null	null	16503	-0.811160683631897	-0.3455867	Yes
row_97	MRAS	na	null	null	16513	-0.8149070739746094	-0.339567	Yes
row_98	ATP6AP1	na	null	null	16807	-0.8887713551521301	-0.3478561	Yes
row_99	HDAC5	na	null	null	16964	-0.9400404691696167	-0.34855047	Yes
row_100	MEF2C	na	null	null	17019	-0.9567698836326599	-0.34376118	Yes
row_101	GABARAPL2	na	null	null	17026	-0.9584742188453674	-0.33644047	Yes
row_102	PC	na	null	null	17387	-1.0718474388122559	-0.3467856	Yes
row_103	COL6A2	na	null	null	17567	-1.1382132768630981	-0.34710774	Yes
row_104	TGFB1	na	null	null	17599	-1.1481573581695557	-0.33958733	Yes
row_105	OCEL1	na	null	null	17602	-1.1488381624221802	-0.3305403	Yes
row_106	MYL6B	na	null	null	17613	-1.1535706520080566	-0.3218752	Yes
row_107	TNNT1	na	null	null	17637	-1.163143515586853	-0.3138158	Yes
row_108	VIPR1	na	null	null	17646	-1.165475606918335	-0.30495095	Yes
row_109	SLC6A8	na	null	null	17923	-1.2876840829849243	-0.30917048	Yes
row_110	DMD	na	null	null	17999	-1.3289260864257812	-0.30251807	Yes
row_111	LPIN1	na	null	null	18020	-1.341099500656128	-0.2928836	Yes
row_112	SOD3	na	null	null	18026	-1.3428741693496704	-0.28244823	Yes
row_113	GAA	na	null	null	18088	-1.3751238584518433	-0.2746934	Yes
row_114	SH3BGR	na	null	null	18096	-1.3757976293563843	-0.2641006	Yes
row_115	SPDEF	na	null	null	18117	-1.3830084800720215	-0.25413233	Yes
row_116	ITGB4	na	null	null	18146	-1.396750569343567	-0.24447419	Yes
row_117	ITGB5	na	null	null	18154	-1.4020731449127197	-0.23367211	Yes
row_118	WWTR1	na	null	null	18194	-1.421518087387085	-0.22439368	Yes
row_119	GSN	na	null	null	18275	-1.4766933917999268	-0.21682636	Yes
row_120	CRAT	na	null	null	18281	-1.4795657396316528	-0.20530204	Yes
row_121	APP	na	null	null	18352	-1.527565836906433	-0.19680491	Yes
row_122	TPM2	na	null	null	18358	-1.5331581830978394	-0.18485366	Yes
row_123	BHLHE40	na	null	null	18387	-1.5558148622512817	-0.1739284	Yes
row_124	SPEG	na	null	null	18434	-1.6072241067886353	-0.16353777	Yes
row_125	IGFBP3	na	null	null	18475	-1.624394416809082	-0.15269563	Yes
row_126	CLU	na	null	null	18498	-1.6407493352890015	-0.14077902	Yes
row_127	CFD	na	null	null	18540	-1.6828111410140991	-0.12952396	Yes
row_128	SVIL	na	null	null	18566	-1.7042790651321411	-0.11725862	Yes
row_129	MAPRE3	na	null	null	18700	-1.8935894966125488	-0.10915031	Yes
row_130	SCD	na	null	null	19013	-2.712759017944336	-0.103905715	Yes
row_131	FOXO4	na	null	null	19096	-3.088252544403076	-0.08360522	Yes
row_132	DAPK2	na	null	null	19121	-3.348046064376831	-0.058192763	Yes
row_133	FABP3	na	null	null	19147	-3.67999529838562	-0.030188367	Yes
row_134	PPFIA4	na	null	null	19170	-4.118776798248291	0.0014688347	Yes
