# Supplementary material for: Heparin-based hydrogel scaffolding alters the transcriptomic profile and increases the chemoresistance of MDA-MB-231 triple-negative breast cancer cells
Source: Biomater Sci. 2020 Feb 13;8(10):2786–96. doi: 10.1039/c9bm01481k (PMC7497406; doi:10.1039/c9bm01481k)
Supplement: Supplementary file 2 [file BM-008-C9BM01481K-s002.zip › Supplementary File 4/EGFvControl/Pathways/my_analysis.Gsea.1545200981068/gene_set_sizes.xls]

NAME	ORIGINAL SIZE	AFTER RESTRICTING TO DATASET	STATUS
HALLMARK_TNFA_SIGNALING_VIA_NFKB	200	178
HALLMARK_HYPOXIA	200	163
HALLMARK_CHOLESTEROL_HOMEOSTASIS	74	67
HALLMARK_MITOTIC_SPINDLE	200	189
HALLMARK_WNT_BETA_CATENIN_SIGNALING	42	35
HALLMARK_TGF_BETA_SIGNALING	54	50
HALLMARK_IL6_JAK_STAT3_SIGNALING	87	63
HALLMARK_DNA_REPAIR	150	139
HALLMARK_G2M_CHECKPOINT	200	190
HALLMARK_APOPTOSIS	161	140
HALLMARK_NOTCH_SIGNALING	32	28
HALLMARK_ADIPOGENESIS	200	176
HALLMARK_ESTROGEN_RESPONSE_EARLY	200	170
HALLMARK_ESTROGEN_RESPONSE_LATE	200	161
HALLMARK_ANDROGEN_RESPONSE	101	91
HALLMARK_MYOGENESIS	200	135
HALLMARK_PROTEIN_SECRETION	96	94
HALLMARK_INTERFERON_ALPHA_RESPONSE	97	91
HALLMARK_INTERFERON_GAMMA_RESPONSE	200	167
HALLMARK_APICAL_JUNCTION	200	147
HALLMARK_APICAL_SURFACE	44	29
HALLMARK_HEDGEHOG_SIGNALING	36	26
HALLMARK_COMPLEMENT	200	141
HALLMARK_UNFOLDED_PROTEIN_RESPONSE	113	105
HALLMARK_PI3K_AKT_MTOR_SIGNALING	105	89
HALLMARK_MTORC1_SIGNALING	200	190
HALLMARK_E2F_TARGETS	200	192
HALLMARK_MYC_TARGETS_V1	200	189
HALLMARK_MYC_TARGETS_V2	58	56
HALLMARK_EPITHELIAL_MESENCHYMAL_TRANSITION	200	150
HALLMARK_INFLAMMATORY_RESPONSE	200	130
HALLMARK_XENOBIOTIC_METABOLISM	200	151
HALLMARK_FATTY_ACID_METABOLISM	158	131
HALLMARK_OXIDATIVE_PHOSPHORYLATION	200	194
HALLMARK_GLYCOLYSIS	200	171
HALLMARK_REACTIVE_OXIGEN_SPECIES_PATHWAY	49	44
HALLMARK_P53_PATHWAY	200	179
HALLMARK_UV_RESPONSE_UP	158	131
HALLMARK_UV_RESPONSE_DN	144	129
HALLMARK_ANGIOGENESIS	36	23
HALLMARK_HEME_METABOLISM	200	166
HALLMARK_COAGULATION	138	87
HALLMARK_IL2_STAT5_SIGNALING	200	155
HALLMARK_BILE_ACID_METABOLISM	112	80
HALLMARK_PEROXISOME	104	85
HALLMARK_ALLOGRAFT_REJECTION	200	116
HALLMARK_SPERMATOGENESIS	135	76
HALLMARK_KRAS_SIGNALING_UP	200	144
HALLMARK_KRAS_SIGNALING_DN	200	87
HALLMARK_PANCREAS_BETA_CELLS	40	18
