# Supplementary material for: Heparin-based hydrogel scaffolding alters the transcriptomic profile and increases the chemoresistance of MDA-MB-231 triple-negative breast cancer cells
Source: Biomater Sci. 2020 Feb 13;8(10):2786–96. doi: 10.1039/c9bm01481k (PMC7497406; doi:10.1039/c9bm01481k)
Supplement: Supplementary file 2 [file BM-008-C9BM01481K-s002.zip › Supplementary File 4/EGFvControl/Pathways/my_analysis.Gsea.1545200981068/HALLMARK_PROTEIN_SECRETION.xls]

NAME	PROBE	DESCRIPTION<br>(from dataset)	GENE SYMBOL	GENE_TITLE	RANK IN GENE LIST	RANK METRIC SCORE	RUNNING ES	CORE ENRICHMENT
row_0	PPT1	na	null	null	379	1.8634721040725708	0.011136422	Yes
row_1	EGFR	na	null	null	1241	1.4286478757858276	-0.010183692	Yes
row_2	CTSC	na	null	null	1305	1.4103116989135742	0.009960586	Yes
row_3	ZW10	na	null	null	1550	1.3335487842559814	0.01935497	Yes
row_4	SCRN1	na	null	null	2223	1.1732536554336548	0.0036824555	Yes
row_5	GLA	na	null	null	2226	1.1728293895721436	0.023072243	Yes
row_6	GOSR2	na	null	null	2229	1.1726341247558594	0.042458788	Yes
row_7	ANP32E	na	null	null	2263	1.1640254259109497	0.060079623	Yes
row_8	CLTA	na	null	null	2787	1.0619957447052002	0.050356817	Yes
row_9	RAB14	na	null	null	2938	1.036037802696228	0.059726223	Yes
row_10	KRT18	na	null	null	3236	0.9803293347358704	0.060475342	Yes
row_11	AP3S1	na	null	null	3272	0.9735874533653259	0.074826084	Yes
row_12	COG2	na	null	null	3364	0.9594060182571411	0.086009935	Yes
row_13	RER1	na	null	null	3520	0.9338024854660034	0.0934183	Yes
row_14	TMX1	na	null	null	3636	0.915604293346405	0.102617875	Yes
row_15	AP2M1	na	null	null	3681	0.9072932600975037	0.11539561	Yes
row_16	AP2S1	na	null	null	3824	0.8795073628425598	0.12258195	Yes
row_17	ATP6V1H	na	null	null	3874	0.8724949359893799	0.13451956	Yes
row_18	ARFGEF2	na	null	null	3956	0.8595069050788879	0.14456634	Yes
row_19	CLTC	na	null	null	4040	0.8443489670753479	0.1542565	Yes
row_20	VAMP7	na	null	null	4319	0.8049754500389099	0.15308543	Yes
row_21	COPB1	na	null	null	4407	0.7904084324836731	0.16166961	Yes
row_22	DOPEY1	na	null	null	4481	0.7800582051277161	0.17081454	Yes
row_23	YKT6	na	null	null	4749	0.7385611534118652	0.16911532	Yes
row_24	VPS45	na	null	null	5142	0.6854942440986633	0.15999125	Yes
row_25	DNM1L	na	null	null	5311	0.6634588837623596	0.16222559	Yes
row_26	SEC22B	na	null	null	5325	0.6607961654663086	0.17252871	Yes
row_27	NAPG	na	null	null	5519	0.6347030401229858	0.17297652	Yes
row_28	OCRL	na	null	null	5522	0.6345856785774231	0.18341976	Yes
row_29	AP2B1	na	null	null	5945	0.578014075756073	0.17093891	No
row_30	M6PR	na	null	null	6185	0.5438369512557983	0.1674686	No
row_31	AP1G1	na	null	null	6344	0.5218220949172974	0.16787212	No
row_32	TMED2	na	null	null	6719	0.47755345702171326	0.15623386	No
row_33	AP3B1	na	null	null	6887	0.4579075872898102	0.15510392	No
row_34	GBF1	na	null	null	7249	0.4147438108921051	0.14310211	No
row_35	MAPK1	na	null	null	7252	0.4141347408294678	0.14988106	No
row_36	SNX2	na	null	null	7277	0.41044554114341736	0.15544717	No
row_37	USO1	na	null	null	7386	0.39783281087875366	0.15640688	No
row_38	TOM1L1	na	null	null	7508	0.3847152292728424	0.1564681	No
row_39	MON2	na	null	null	7817	0.34719589352607727	0.14611767	No
row_40	TPD52	na	null	null	7821	0.346829891204834	0.15172556	No
row_41	SOD1	na	null	null	7945	0.33181121945381165	0.15080273	No
row_42	ARCN1	na	null	null	7982	0.32749176025390625	0.15436189	No
row_43	KIF1B	na	null	null	8020	0.3229377865791321	0.15779302	No
row_44	STAM	na	null	null	8152	0.31037622690200806	0.15609518	No
row_45	SSPN	na	null	null	8214	0.3032577335834503	0.15794297	No
row_46	ARFIP1	na	null	null	8334	0.2895843982696533	0.15652762	No
row_47	VAMP4	na	null	null	8408	0.2831245958805084	0.15741266	No
row_48	CLN5	na	null	null	8487	0.2730916142463684	0.15786922	No
row_49	COPB2	na	null	null	8520	0.2684631943702698	0.16065659	No
row_50	YIPF6	na	null	null	8694	0.24679553508758545	0.15570354	No
row_51	TSG101	na	null	null	8709	0.2449721395969391	0.15904261	No
row_52	ARFGEF1	na	null	null	8721	0.2437601089477539	0.16251856	No
row_53	GOLGA4	na	null	null	8877	0.22702480852603912	0.15817906	No
row_54	BET1	na	null	null	8937	0.21959924697875977	0.15874098	No
row_55	CAV2	na	null	null	9217	0.19103576242923737	0.14731282	No
row_56	STX7	na	null	null	9326	0.17991286516189575	0.14465033	No
row_57	SGMS1	na	null	null	9826	0.12408802658319473	0.12059406	No
row_58	ARFGAP3	na	null	null	10060	0.09838302433490753	0.1100336	No
row_59	VPS4B	na	null	null	10468	0.05677112564444542	0.089673914	No
row_60	NAPA	na	null	null	10958	0.0015418496914207935	0.06410415	No
row_61	LAMP2	na	null	null	11032	-0.006567871198058128	0.060392324	No
row_62	RAB2A	na	null	null	11148	-0.01985573023557663	0.054702997	No
row_63	SNAP23	na	null	null	11694	-0.08386155217885971	0.027570358	No
row_64	GALC	na	null	null	11877	-0.11044149100780487	0.019879786	No
row_65	CD63	na	null	null	12213	-0.14507552981376648	0.0047565177	No
row_66	RPS6KA3	na	null	null	12300	-0.15446457266807556	0.0028225495	No
row_67	ARF1	na	null	null	12303	-0.15549759566783905	0.0053025065	No
row_68	RAB22A	na	null	null	12339	-0.160708487033844	0.006141781	No
row_69	SEC31A	na	null	null	12524	-0.187303364276886	-3.7589675E-4	No
row_70	STX16	na	null	null	12684	-0.210282564163208	-0.005203062	No
row_71	LMAN1	na	null	null	12736	-0.22011145949363708	-0.0042138835	No
row_72	VAMP3	na	null	null	13008	-0.24433276057243347	-0.014337415	No
row_73	RAB5A	na	null	null	13370	-0.2985292375087738	-0.028270915	No
row_74	ADAM10	na	null	null	14023	-0.3812685012817383	-0.056060757	No
row_75	ATP6V1B1	na	null	null	14371	-0.427832692861557	-0.067112215	No
row_76	SEC24D	na	null	null	14410	-0.4344788193702698	-0.061879426	No
row_77	TMED10	na	null	null	14453	-0.4369473457336426	-0.056814976	No
row_78	TSPAN8	na	null	null	14522	-0.44710773229599	-0.052942544	No
row_79	SCAMP3	na	null	null	14598	-0.46295592188835144	-0.049173083	No
row_80	ERGIC3	na	null	null	14744	-0.4869883358478546	-0.04866812	No
row_81	COPE	na	null	null	15122	-0.5318910479545593	-0.059560217	No
row_82	SCAMP1	na	null	null	15486	-0.5946208834648132	-0.068676844	No
row_83	IGF2R	na	null	null	15552	-0.6024753451347351	-0.0620649	No
row_84	CLCN3	na	null	null	15758	-0.6385511159896851	-0.06218124	No
row_85	GNAS	na	null	null	16158	-0.7202735543251038	-0.07109363	No
row_86	STX12	na	null	null	16686	-0.8529936671257019	-0.084499784	No
row_87	RAB9A	na	null	null	16798	-0.8851161599159241	-0.0755976	No
row_88	ATP1A1	na	null	null	17961	-1.310929775238037	-0.11462943	No
row_89	ATP7A	na	null	null	18638	-1.8023256063461304	-0.12005504	No
row_90	PAM	na	null	null	18737	-1.9454092979431152	-0.09284849	No
row_91	ICA1	na	null	null	18822	-2.1145212650299072	-0.06209821	No
row_92	BNIP3	na	null	null	18904	-2.326850175857544	-0.027661623	No
row_93	ABCA1	na	null	null	18984	-2.5868442058563232	0.0112012	No
