# Supplementary material for: Heparin-based hydrogel scaffolding alters the transcriptomic profile and increases the chemoresistance of MDA-MB-231 triple-negative breast cancer cells
Source: Biomater Sci. 2020 Feb 13;8(10):2786–96. doi: 10.1039/c9bm01481k (PMC7497406; doi:10.1039/c9bm01481k)
Supplement: Supplementary file 2 [file BM-008-C9BM01481K-s002.zip › Supplementary File 4/EGFvControl/Pathways/my_analysis.Gsea.1545200981068/HALLMARK_COMPLEMENT.xls]

NAME	PROBE	DESCRIPTION<br>(from dataset)	GENE SYMBOL	GENE_TITLE	RANK IN GENE LIST	RANK METRIC SCORE	RUNNING ES	CORE ENRICHMENT
row_0	C4BPB	na	null	null	508	1.7679498195648193	-0.011479106	No
row_1	F3	na	null	null	545	1.742394208908081	0.0015889158	No
row_2	KIF2A	na	null	null	1070	1.488824725151062	-0.013125787	No
row_3	CASP3	na	null	null	1155	1.457986831665039	-0.0050177914	No
row_4	CTSC	na	null	null	1305	1.4103116989135742	-7.29688E-4	No
row_5	ME1	na	null	null	1379	1.3851501941680908	0.0073302514	No
row_6	RASGRP1	na	null	null	1769	1.2759063243865967	-0.0021285382	No
row_7	DGKH	na	null	null	1871	1.2513347864151	0.0033135095	No
row_8	SERPINB2	na	null	null	2053	1.206594467163086	0.0041737873	No
row_9	GNAI3	na	null	null	2417	1.1285600662231445	-0.00518559	No
row_10	GNB4	na	null	null	2614	1.0918282270431519	-0.0060975556	No
row_11	KCNIP2	na	null	null	2801	1.059956669807434	-0.0067583974	No
row_12	USP14	na	null	null	2981	1.0295904874801636	-0.007312608	No
row_13	PFN1	na	null	null	3018	1.0247212648391724	-4.052059E-4	No
row_14	USP15	na	null	null	3028	1.0224192142486572	0.007899162	No
row_15	RNF4	na	null	null	3328	0.9658181667327881	5.0095195E-4	No
row_16	USP16	na	null	null	3415	0.9506350159645081	0.0041488153	No
row_17	PPP2CB	na	null	null	3484	0.9387659430503845	0.008639278	No
row_18	FDX1	na	null	null	3610	0.9182214140892029	0.009962513	No
row_19	RAF1	na	null	null	3823	0.8795148134231567	0.006388473	No
row_20	PRCP	na	null	null	4361	0.7989619970321655	-0.014930251	No
row_21	GPD2	na	null	null	4376	0.7953292727470398	-0.008837617	No
row_22	LAP3	na	null	null	4650	0.7562857270240784	-0.01667023	No
row_23	GRB2	na	null	null	4705	0.7476906776428223	-0.0130853895	No
row_24	GMFB	na	null	null	4986	0.7096991539001465	-0.021685211	No
row_25	CASP7	na	null	null	5606	0.6249752640724182	-0.04880012	No
row_26	CDK5R1	na	null	null	5732	0.6048731207847595	-0.050166715	No
row_27	ADAM9	na	null	null	5789	0.5976309180259705	-0.047974955	No
row_28	LIPA	na	null	null	5938	0.5790401101112366	-0.05077015	No
row_29	CALM3	na	null	null	6126	0.5514568090438843	-0.055848505	No
row_30	DYRK2	na	null	null	6172	0.545756459236145	-0.05352486	No
row_31	AKAP10	na	null	null	6293	0.5279435515403748	-0.055289473	No
row_32	JAK2	na	null	null	6438	0.5098709464073181	-0.058468543	No
row_33	GCA	na	null	null	6687	0.48062756657600403	-0.06735566	No
row_34	KCNIP3	na	null	null	6903	0.4556775987148285	-0.074725404	No
row_35	EHD1	na	null	null	6990	0.44789260625839233	-0.07539316	No
row_36	ZFPM2	na	null	null	7136	0.4288017153739929	-0.07932062	No
row_37	USP8	na	null	null	7339	0.40317755937576294	-0.0864589	No
row_38	CDA	na	null	null	7578	0.37579548358917236	-0.0957212	No
row_39	LYN	na	null	null	7669	0.36602506041526794	-0.09730161	No
row_40	ERAP2	na	null	null	7797	0.34864628314971924	-0.100972645	No
row_41	CALM1	na	null	null	7845	0.3443674147129059	-0.100482695	No
row_42	PCLO	na	null	null	7974	0.3285847306251526	-0.10437841	No
row_43	IRF2	na	null	null	8035	0.32175299525260925	-0.104764715	No
row_44	GATA3	na	null	null	8290	0.2936658561229706	-0.11557157	No
row_45	PLSCR1	na	null	null	8332	0.28962141275405884	-0.115236744	No
row_46	BRPF3	na	null	null	8511	0.2706557512283325	-0.1222533	No
row_47	RHOG	na	null	null	9030	0.21159403026103973	-0.14761713	No
row_48	CTSH	na	null	null	9066	0.2056744247674942	-0.14768809	No
row_49	F8	na	null	null	9146	0.19661863148212433	-0.15014552	No
row_50	PRDM4	na	null	null	9440	0.16480952501296997	-0.1641049	No
row_51	PREP	na	null	null	10004	0.10621942579746246	-0.19273448	No
row_52	VCPIP1	na	null	null	10036	0.10122903436422348	-0.19349213	No
row_53	DOCK9	na	null	null	10213	0.07943494617938995	-0.20204522	No
row_54	LGMN	na	null	null	10233	0.07698182761669159	-0.20238134	No
row_55	CASP1	na	null	null	10391	0.05987171456217766	-0.2101054	No
row_56	PIK3CG	na	null	null	10407	0.05987170711159706	-0.21037853	No
row_57	PIK3CA	na	null	null	10602	0.037366945296525955	-0.22023723	No
row_58	RCE1	na	null	null	10653	0.031573791056871414	-0.22258976	No
row_59	CASP4	na	null	null	10964	3.6019569961354136E-4	-0.2388528	No
row_60	LAMP2	na	null	null	11032	-0.006567871198058128	-0.242312	No
row_61	RABIF	na	null	null	11147	-0.01969674602150917	-0.24812466	No
row_62	CFH	na	null	null	11540	-0.06184135377407074	-0.2681626	No
row_63	CSRP1	na	null	null	11580	-0.06683751940727234	-0.26963523	No
row_64	COL4A2	na	null	null	11618	-0.07249338924884796	-0.27095437	No
row_65	GNB2	na	null	null	11716	-0.08855811506509781	-0.2752839	No
row_66	XPNPEP1	na	null	null	11807	-0.10016808658838272	-0.2791465	No
row_67	SH2B3	na	null	null	11965	-0.12099455296993256	-0.28634584	No
row_68	PLA2G4A	na	null	null	12476	-0.18089111149311066	-0.31155348	No
row_69	PRKCD	na	null	null	12636	-0.20367302000522614	-0.31814805	No
row_70	ZEB1	na	null	null	12970	-0.2416398674249649	-0.33354676	No
row_71	ANXA5	na	null	null	13034	-0.24871306121349335	-0.33471745	No
row_72	PRSS36	na	null	null	13300	-0.28662875294685364	-0.34616193	No
row_73	TIMP2	na	null	null	13317	-0.2906932234764099	-0.3445061	No
row_74	TMPRSS6	na	null	null	13328	-0.2920279800891876	-0.342524	No
row_75	PLG	na	null	null	13548	-0.32234111428260803	-0.3512482	No
row_76	LTA4H	na	null	null	13613	-0.3327622711658478	-0.3517499	No
row_77	PDP1	na	null	null	13696	-0.34421077370643616	-0.3530978	No
row_78	CASP9	na	null	null	13830	-0.3552394509315491	-0.35702705	No
row_79	MMP15	na	null	null	13999	-0.37789833545684814	-0.3625983	No
row_80	PDGFB	na	null	null	14224	-0.40923014283180237	-0.370839	No
row_81	DOCK10	na	null	null	14457	-0.4377395212650299	-0.37925476	No
row_82	DPP4	na	null	null	14594	-0.46214428544044495	-0.38242373	No
row_83	IRF7	na	null	null	14815	-0.49969398975372314	-0.389678	No
row_84	PSEN1	na	null	null	15031	-0.5151275992393494	-0.3965374	No
row_85	CP	na	null	null	15210	-0.5477799773216248	-0.40117508	No
row_86	ANG	na	null	null	15384	-0.5791844725608826	-0.40528083	No
row_87	FYN	na	null	null	15435	-0.5880337357521057	-0.40285662	No
row_88	ATOX1	na	null	null	15487	-0.5948616862297058	-0.40042627	No
row_89	SIRT6	na	null	null	15594	-0.6038048267364502	-0.4008051	No
row_90	CPM	na	null	null	15618	-0.6093059182167053	-0.39678153	No
row_91	PLAUR	na	null	null	15641	-0.6139577627182007	-0.3926656	No
row_92	CEBPB	na	null	null	15897	-0.6652072668075562	-0.40033555	No
row_93	HSPA5	na	null	null	16140	-0.7152127623558044	-0.40689415	No
row_94	APOC1	na	null	null	16366	-0.772941529750824	-0.41206515	Yes
row_95	DOCK4	na	null	null	16444	-0.7947133779525757	-0.4092835	Yes
row_96	NOTCH4	na	null	null	16533	-0.8194336891174316	-0.40686682	Yes
row_97	HSPA1A	na	null	null	16690	-0.8536099791526794	-0.40772486	Yes
row_98	MAFF	na	null	null	16697	-0.8559727072715759	-0.40069187	Yes
row_99	PPP4C	na	null	null	16710	-0.8599754571914673	-0.39393935	Yes
row_100	GP1BA	na	null	null	16758	-0.8723846077919006	-0.38891682	Yes
row_101	GNAI2	na	null	null	16842	-0.9012765288352966	-0.38553524	Yes
row_102	CTSD	na	null	null	16910	-0.9241004586219788	-0.3811182	Yes
row_103	DUSP5	na	null	null	16942	-0.9342268705368042	-0.37472525	Yes
row_104	SRC	na	null	null	16943	-0.9342514872550964	-0.3667055	Yes
row_105	PRSS3	na	null	null	17185	-1.005458950996399	-0.3707201	Yes
row_106	PIM1	na	null	null	17218	-1.0126079320907593	-0.36370677	Yes
row_107	CXCL1	na	null	null	17379	-1.0690104961395264	-0.36292565	Yes
row_108	C1R	na	null	null	17490	-1.1192736625671387	-0.35908946	Yes
row_109	TNFAIP3	na	null	null	17494	-1.1209529638290405	-0.34962445	Yes
row_110	S100A13	na	null	null	17565	-1.1379356384277344	-0.34352922	Yes
row_111	TIMP1	na	null	null	17600	-1.1483393907546997	-0.33545572	Yes
row_112	GNG2	na	null	null	17610	-1.1519241333007812	-0.32603967	Yes
row_113	C3	na	null	null	17617	-1.1558257341384888	-0.31643268	Yes
row_114	CFB	na	null	null	17623	-1.1580990552902222	-0.30675375	Yes
row_115	CD46	na	null	null	17656	-1.1691821813583374	-0.29839638	Yes
row_116	CD55	na	null	null	17692	-1.1823691129684448	-0.29008323	Yes
row_117	PHEX	na	null	null	17844	-1.2516759634017944	-0.2872618	Yes
row_118	TFPI2	na	null	null	17846	-1.252366065979004	-0.2765638	Yes
row_119	CBLB	na	null	null	17974	-1.316014289855957	-0.27193078	Yes
row_120	CD59	na	null	null	17994	-1.32480788230896	-0.26155537	Yes
row_121	STX4	na	null	null	18000	-1.329451322555542	-0.2504055	Yes
row_122	IRF1	na	null	null	18023	-1.341739296913147	-0.24004216	Yes
row_123	PSMB9	na	null	null	18166	-1.4066625833511353	-0.23541808	Yes
row_124	PCSK9	na	null	null	18266	-1.4702004194259644	-0.22799231	Yes
row_125	LRP1	na	null	null	18393	-1.5612419843673706	-0.22120176	Yes
row_126	SERPINA1	na	null	null	18420	-1.5931220054626465	-0.20889041	Yes
row_127	CLU	na	null	null	18498	-1.6407493352890015	-0.19884624	Yes
row_128	DUSP6	na	null	null	18544	-1.6899335384368896	-0.18670079	Yes
row_129	APOBEC3G	na	null	null	18546	-1.6916648149490356	-0.17223175	Yes
row_130	CASP10	na	null	null	18607	-1.7596487998962402	-0.16027492	Yes
row_131	PLAT	na	null	null	18660	-1.831965684890747	-0.14727755	Yes
row_132	LGALS3	na	null	null	18663	-1.8367328643798828	-0.13161567	Yes
row_133	CTSB	na	null	null	18701	-1.89592444896698	-0.1172822	Yes
row_134	CTSO	na	null	null	18747	-1.957728385925293	-0.10283796	Yes
row_135	IL6	na	null	null	18776	-2.019611358642578	-0.086970486	Yes
row_136	APOBEC3F	na	null	null	18824	-2.116387367248535	-0.07126923	Yes
row_137	C1S	na	null	null	18893	-2.301260471343994	-0.055082895	Yes
row_138	C2	na	null	null	18918	-2.345454216003418	-0.036208455	Yes
row_139	CTSS	na	null	null	18977	-2.5499043464660645	-0.017363006	Yes
row_140	KYNU	na	null	null	19126	-3.3674418926239014	0.0037778907	Yes
