# Supplementary material for: Heparin-based hydrogel scaffolding alters the transcriptomic profile and increases the chemoresistance of MDA-MB-231 triple-negative breast cancer cells
Source: Biomater Sci. 2020 Feb 13;8(10):2786–96. doi: 10.1039/c9bm01481k (PMC7497406; doi:10.1039/c9bm01481k)
Supplement: Supplementary file 2 [file BM-008-C9BM01481K-s002.zip › Supplementary File 4/EGFvControl/Pathways/my_analysis.Gsea.1545200981068/HALLMARK_TNFA_SIGNALING_VIA_NFKB.xls]

NAME	PROBE	DESCRIPTION<br>(from dataset)	GENE SYMBOL	GENE_TITLE	RANK IN GENE LIST	RANK METRIC SCORE	RUNNING ES	CORE ENRICHMENT
row_0	FJX1	na	null	null	47	2.687816619873047	0.0123257	No
row_1	EDN1	na	null	null	77	2.4662251472473145	0.024377845	No
row_2	IL18	na	null	null	152	2.2020468711853027	0.032609858	No
row_3	MAP2K3	na	null	null	282	1.97761869430542	0.036714837	No
row_4	PLAU	na	null	null	387	1.8535326719284058	0.041451048	No
row_5	F3	na	null	null	545	1.742394208908081	0.042789035	No
row_6	SPHK1	na	null	null	643	1.6743906736373901	0.04690707	No
row_7	DNAJB4	na	null	null	809	1.5865038633346558	0.04696628	No
row_8	GADD45B	na	null	null	1283	1.417494297027588	0.029902454	No
row_9	YRDC	na	null	null	1520	1.3403209447860718	0.024873693	No
row_10	IL7R	na	null	null	1696	1.2951618432998657	0.022803308	No
row_11	BIRC2	na	null	null	1711	1.2914470434188843	0.029176803	No
row_12	ETS2	na	null	null	1829	1.2610347270965576	0.029967807	No
row_13	SERPINB2	na	null	null	2053	1.206594467163086	0.024886327	No
row_14	PTGER4	na	null	null	2110	1.1943747997283936	0.028517345	No
row_15	PMEPA1	na	null	null	2174	1.1840922832489014	0.03172374	No
row_16	RCAN1	na	null	null	2291	1.158962607383728	0.032005407	No
row_17	ATP2B1	na	null	null	2361	1.1424970626831055	0.034667376	No
row_18	CCND1	na	null	null	2400	1.132940411567688	0.038906515	No
row_19	HBEGF	na	null	null	3593	0.9213443398475647	-0.018688986	No
row_20	MYC	na	null	null	3907	0.8664165735244751	-0.030374786	No
row_21	CD44	na	null	null	3954	0.8596948385238647	-0.028060475	No
row_22	BTG3	na	null	null	3985	0.8525041937828064	-0.024944572	No
row_23	PLK2	na	null	null	4344	0.800949215888977	-0.039356582	No
row_24	IER5	na	null	null	4968	0.7124991416931152	-0.06818749	No
row_25	FOSB	na	null	null	5209	0.6775868535041809	-0.07707495	No
row_26	NFAT5	na	null	null	5539	0.6330608129501343	-0.09088657	No
row_27	FOSL1	na	null	null	5713	0.6070166826248169	-0.0966401	No
row_28	GADD45A	na	null	null	6102	0.5546321868896484	-0.113985315	No
row_29	GCH1	na	null	null	6881	0.4585294723510742	-0.15236324	No
row_30	EHD1	na	null	null	6990	0.44789260625839233	-0.15557548	No
row_31	TNFAIP8	na	null	null	7099	0.4334728419780731	-0.1588671	No
row_32	ATF3	na	null	null	7410	0.3947850167751312	-0.17299156	No
row_33	PDLIM5	na	null	null	7457	0.3913553059101105	-0.1732555	No
row_34	FUT4	na	null	null	7683	0.3647860288619995	-0.18307635	No
row_35	CD83	na	null	null	7756	0.35567840933799744	-0.1849036	No
row_36	IFIT2	na	null	null	8545	0.26622289419174194	-0.22486593	No
row_37	TIPARP	na	null	null	8676	0.25022292137145996	-0.23032297	No
row_38	PPP1R15A	na	null	null	8701	0.24622106552124023	-0.23022927	No
row_39	TUBB2A	na	null	null	8831	0.2336244136095047	-0.23572513	No
row_40	TNIP2	na	null	null	9075	0.20493082702159882	-0.24737231	No
row_41	IRS2	na	null	null	9101	0.20148321986198425	-0.24757747	No
row_42	TNFSF9	na	null	null	9187	0.19317789375782013	-0.25098276	No
row_43	INHBA	na	null	null	10150	0.08837053179740906	-0.30107194	No
row_44	NR4A3	na	null	null	10179	0.08400943875312805	-0.30208153	No
row_45	DENND5A	na	null	null	10268	0.07336899638175964	-0.3063041	No
row_46	ZBTB10	na	null	null	11051	-0.010103651322424412	-0.34736094	No
row_47	NFKB1	na	null	null	11078	-0.014273026026785374	-0.34864926	No
row_48	EIF1	na	null	null	11186	-0.02513408660888672	-0.35413626	No
row_49	HES1	na	null	null	11615	-0.07239670306444168	-0.37623915	No
row_50	IL6ST	na	null	null	11649	-0.07726917415857315	-0.3775487	No
row_51	BTG2	na	null	null	11938	-0.11777374893426895	-0.3920415	No
row_52	ID2	na	null	null	11940	-0.11777375638484955	-0.39144573	No
row_53	CLCF1	na	null	null	12277	-0.15215177834033966	-0.4082728	No
row_54	NFE2L2	na	null	null	12430	-0.17514872550964355	-0.41529977	No
row_55	G0S2	na	null	null	12437	-0.17631252110004425	-0.4146446	No
row_56	MCL1	na	null	null	12451	-0.17856380343437195	-0.41434506	No
row_57	JUN	na	null	null	12605	-0.19891084730625153	-0.42129377	No
row_58	LIF	na	null	null	12907	-0.23195025324821472	-0.43584147	No
row_59	F2RL1	na	null	null	13357	-0.29599565267562866	-0.4578175	No
row_60	REL	na	null	null	13430	-0.3053065836429596	-0.45992205	No
row_61	CCNL1	na	null	null	13683	-0.34321877360343933	-0.4712811	No
row_62	TRIP10	na	null	null	13701	-0.3452509343624115	-0.4702742	No
row_63	CXCL10	na	null	null	13845	-0.3594672381877899	-0.47581333	No
row_64	PTX3	na	null	null	13978	-0.3739737272262573	-0.48069426	No
row_65	IL15RA	na	null	null	14050	-0.38522183895111084	-0.4823063	No
row_66	LITAF	na	null	null	14053	-0.385797381401062	-0.4802876	No
row_67	KLF6	na	null	null	14086	-0.3899857997894287	-0.47982305	No
row_68	TANK	na	null	null	14216	-0.4080115258693695	-0.4843589	No
row_69	RNF19B	na	null	null	14473	-0.44069549441337585	-0.49539164	No
row_70	SGK1	na	null	null	14627	-0.4660278260707855	-0.50086987	No
row_71	DUSP1	na	null	null	14724	-0.48395344614982605	-0.5032527	No
row_72	RELA	na	null	null	14752	-0.4880896806716919	-0.5019852	No
row_73	GEM	na	null	null	14920	-0.5033794045448303	-0.5079938	No
row_74	KLF2	na	null	null	14929	-0.5040812492370605	-0.50563943	No
row_75	SLC2A6	na	null	null	15085	-0.5263396501541138	-0.5108908	No
row_76	TLR2	na	null	null	15128	-0.534820020198822	-0.5101546	No
row_77	EGR2	na	null	null	15131	-0.536056637763977	-0.5073087	No
row_78	LAMB3	na	null	null	15267	-0.5570589900016785	-0.5113395	No
row_79	CCL2	na	null	null	15276	-0.5596242547035217	-0.50867933	No
row_80	RIPK2	na	null	null	15343	-0.5726891756057739	-0.5089964	No
row_81	MXD1	na	null	null	15373	-0.5767293572425842	-0.50734615	No
row_82	NR4A1	na	null	null	15488	-0.5948631167411804	-0.5100647	No
row_83	JAG1	na	null	null	15596	-0.604078471660614	-0.5123646	Yes
row_84	SIK1	na	null	null	15609	-0.6071975231170654	-0.5096528	Yes
row_85	PLAUR	na	null	null	15641	-0.6139577627182007	-0.5079027	Yes
row_86	PER1	na	null	null	15649	-0.6148392558097839	-0.504886	Yes
row_87	PHLDA1	na	null	null	15776	-0.6436121463775635	-0.5079671	Yes
row_88	IFIH1	na	null	null	15792	-0.6469939947128296	-0.50519395	Yes
row_89	SMAD3	na	null	null	15810	-0.650215208530426	-0.5025082	Yes
row_90	TNF	na	null	null	15826	-0.6530014276504517	-0.49970198	Yes
row_91	CEBPB	na	null	null	15897	-0.6652072668075562	-0.4997201	Yes
row_92	CDKN1A	na	null	null	15950	-0.6776064038276672	-0.49872363	Yes
row_93	SOCS3	na	null	null	16002	-0.6864789724349976	-0.49762577	Yes
row_94	IL1A	na	null	null	16094	-0.701982319355011	-0.49854547	Yes
row_95	CCRL2	na	null	null	16115	-0.7062487006187439	-0.49570897	Yes
row_96	FOSL2	na	null	null	16125	-0.7100476026535034	-0.49227327	Yes
row_97	NFKBIE	na	null	null	16129	-0.7113679051399231	-0.48851487	Yes
row_98	IER2	na	null	null	16166	-0.7243160009384155	-0.4864201	Yes
row_99	DDX58	na	null	null	16198	-0.7305099964141846	-0.48402834	Yes
row_100	PHLDA2	na	null	null	16201	-0.7310556173324585	-0.48010898	Yes
row_101	KLF10	na	null	null	16235	-0.7406601905822754	-0.47776648	Yes
row_102	DRAM1	na	null	null	16350	-0.7686073184013367	-0.47952864	Yes
row_103	PANX1	na	null	null	16359	-0.7705343961715698	-0.47570735	Yes
row_104	RHOB	na	null	null	16399	-0.7810449004173279	-0.473458	Yes
row_105	KLF4	na	null	null	16438	-0.7934315800666809	-0.4710879	Yes
row_106	NINJ1	na	null	null	16489	-0.8079826235771179	-0.46926856	Yes
row_107	TNC	na	null	null	16616	-0.8372271656990051	-0.4712838	Yes
row_108	SNN	na	null	null	16639	-0.8425739407539368	-0.467802	Yes
row_109	SQSTM1	na	null	null	16663	-0.8484761714935303	-0.46434024	Yes
row_110	MAFF	na	null	null	16697	-0.8559727072715759	-0.46136296	Yes
row_111	EGR3	na	null	null	16779	-0.8777244091033936	-0.46078947	Yes
row_112	SERPINB8	na	null	null	16830	-0.8987858891487122	-0.45847026	Yes
row_113	MAP3K8	na	null	null	16847	-0.904474675655365	-0.45433223	Yes
row_114	NFKB2	na	null	null	16862	-0.9085493087768555	-0.4500666	Yes
row_115	DUSP5	na	null	null	16942	-0.9342268705368042	-0.44907692	Yes
row_116	ICOSLG	na	null	null	17131	-0.9890457987785339	-0.45351595	Yes
row_117	CEBPD	na	null	null	17150	-0.9950315952301025	-0.44898453	Yes
row_118	SPSB1	na	null	null	17236	-1.016758918762207	-0.44785595	Yes
row_119	CXCL1	na	null	null	17379	-1.0690104961395264	-0.4494364	Yes
row_120	TAP1	na	null	null	17413	-1.0841540098190308	-0.44520295	Yes
row_121	NFKBIA	na	null	null	17437	-1.0959876775741577	-0.44037864	Yes
row_122	CXCL3	na	null	null	17464	-1.109846830368042	-0.43563575	Yes
row_123	TNFAIP3	na	null	null	17494	-1.1209529638290405	-0.43098944	Yes
row_124	JUNB	na	null	null	17499	-1.1231399774551392	-0.42501676	Yes
row_125	CXCL2	na	null	null	17501	-1.1235196590423584	-0.41888425	Yes
row_126	RELB	na	null	null	17504	-1.1241008043289185	-0.41280115	Yes
row_127	TNIP1	na	null	null	17556	-1.134256362915039	-0.40923822	Yes
row_128	CSF2	na	null	null	17557	-1.1346065998077393	-0.4029921	Yes
row_129	STAT5A	na	null	null	17598	-1.1477710008621216	-0.39877647	Yes
row_130	B4GALT1	na	null	null	17619	-1.157228708267212	-0.3934573	Yes
row_131	FOS	na	null	null	17698	-1.1854132413864136	-0.39103222	Yes
row_132	SDC4	na	null	null	17717	-1.190199851989746	-0.3854264	Yes
row_133	LDLR	na	null	null	17723	-1.1916640996932983	-0.37912905	Yes
row_134	EFNA1	na	null	null	17738	-1.1980534791946411	-0.3732697	Yes
row_135	PTPRE	na	null	null	17804	-1.225179672241211	-0.36994228	Yes
row_136	MARCKS	na	null	null	17808	-1.2281734943389893	-0.3633388	Yes
row_137	B4GALT5	na	null	null	17866	-1.2593374252319336	-0.35940272	Yes
row_138	ZC3H12A	na	null	null	17934	-1.2919524908065796	-0.35581285	Yes
row_139	ICAM1	na	null	null	17954	-1.3060623407363892	-0.34962174	Yes
row_140	IRF1	na	null	null	18023	-1.341739296913147	-0.34581035	Yes
row_141	PFKFB3	na	null	null	18027	-1.3445812463760376	-0.33856604	Yes
row_142	IL23A	na	null	null	18033	-1.3450156450271606	-0.3314245	Yes
row_143	EGR1	na	null	null	18053	-1.352017879486084	-0.3249804	Yes
row_144	BCL3	na	null	null	18068	-1.3636218309402466	-0.3182096	Yes
row_145	ZFP36	na	null	null	18138	-1.3926527500152588	-0.3141705	Yes
row_146	KDM6B	na	null	null	18155	-1.4021260738372803	-0.30729285	Yes
row_147	IL1B	na	null	null	18217	-1.4333935976028442	-0.30260888	Yes
row_148	NFIL3	na	null	null	18225	-1.441702127456665	-0.29504022	Yes
row_149	TRIB1	na	null	null	18278	-1.4781063795089722	-0.28963694	Yes
row_150	PDE4B	na	null	null	18287	-1.4816176891326904	-0.2819011	Yes
row_151	GFPT2	na	null	null	18347	-1.5253777503967285	-0.2766056	Yes
row_152	TGIF1	na	null	null	18371	-1.5406497716903687	-0.26933336	Yes
row_153	BHLHE40	na	null	null	18387	-1.5558148622512817	-0.2615571	Yes
row_154	CFLAR	na	null	null	18417	-1.5890883207321167	-0.25433365	Yes
row_155	IFNGR2	na	null	null	18421	-1.5937769412994385	-0.2457175	Yes
row_156	NAMPT	na	null	null	18422	-1.5938724279403687	-0.2369431	Yes
row_157	TRAF1	na	null	null	18477	-1.6253294944763184	-0.2308345	Yes
row_158	NR4A2	na	null	null	18503	-1.6451700925827026	-0.22309203	Yes
row_159	PNRC1	na	null	null	18528	-1.6718220710754395	-0.21515028	Yes
row_160	TSC22D1	na	null	null	18536	-1.6795353889465332	-0.2062723	Yes
row_161	CCL20	na	null	null	18550	-1.693482518196106	-0.197633	Yes
row_162	BCL6	na	null	null	18551	-1.693999171257019	-0.18830739	Yes
row_163	DUSP4	na	null	null	18589	-1.7383785247802734	-0.18068269	Yes
row_164	PTGS2	na	null	null	18633	-1.788956642150879	-0.173095	Yes
row_165	IL6	na	null	null	18776	-2.019611358642578	-0.1694423	Yes
row_166	BTG1	na	null	null	18836	-2.1492466926574707	-0.16071236	Yes
row_167	SOD2	na	null	null	18970	-2.521005153656006	-0.15382628	Yes
row_168	AREG	na	null	null	18983	-2.586350440979004	-0.14021909	Yes
row_169	ABCA1	na	null	null	18984	-2.5868442058563232	-0.1259783	Yes
row_170	KLF9	na	null	null	19024	-2.759772777557373	-0.112835884	Yes
row_171	SLC2A3	na	null	null	19034	-2.8034169673919678	-0.097876005	Yes
row_172	BIRC3	na	null	null	19043	-2.87176775932312	-0.08248727	Yes
row_173	TNFRSF9	na	null	null	19048	-2.8929765224456787	-0.06677149	Yes
row_174	CXCL11	na	null	null	19118	-3.3111588954925537	-0.052170854	Yes
row_175	BMP2	na	null	null	19119	-3.3391549587249756	-0.03378853	Yes
row_176	KYNU	na	null	null	19126	-3.3674418926239014	-0.0155659225	Yes
row_177	SAT1	na	null	null	19139	-3.505643606185913	0.003102055	Yes
