# Supplementary material for: Heparin-based hydrogel scaffolding alters the transcriptomic profile and increases the chemoresistance of MDA-MB-231 triple-negative breast cancer cells
Source: Biomater Sci. 2020 Feb 13;8(10):2786–96. doi: 10.1039/c9bm01481k (PMC7497406; doi:10.1039/c9bm01481k)
Supplement: Supplementary file 2 [file BM-008-C9BM01481K-s002.zip › Supplementary File 4/EGFvControl/Pathways/my_analysis.Gsea.1545200981068/HALLMARK_INFLAMMATORY_RESPONSE.xls]

NAME	PROBE	DESCRIPTION<br>(from dataset)	GENE SYMBOL	GENE_TITLE	RANK IN GENE LIST	RANK METRIC SCORE	RUNNING ES	CORE ENRICHMENT
row_0	EDN1	na	null	null	77	2.4662251472473145	0.015645122	No
row_1	IL18	na	null	null	152	2.2020468711853027	0.029339144	No
row_2	SLC7A1	na	null	null	311	1.9356904029846191	0.036502305	No
row_3	ADORA2B	na	null	null	492	1.7749836444854736	0.04122915	No
row_4	F3	na	null	null	545	1.742394208908081	0.052408364	No
row_5	SPHK1	na	null	null	643	1.6743906736373901	0.060684983	No
row_6	NLRP3	na	null	null	1376	1.386272668838501	0.033361997	No
row_7	IL7R	na	null	null	1696	1.2951618432998657	0.026970038	No
row_8	RASGRP1	na	null	null	1769	1.2759063243865967	0.03337736	No
row_9	SLC31A1	na	null	null	2028	1.2131421566009521	0.029529708	No
row_10	PTGER4	na	null	null	2110	1.1943747997283936	0.03481435	No
row_11	SLC7A2	na	null	null	2354	1.1436378955841064	0.031198598	No
row_12	ATP2B1	na	null	null	2361	1.1424970626831055	0.040002286	No
row_13	GNAI3	na	null	null	2417	1.1285600662231445	0.04612513	No
row_14	PVR	na	null	null	2784	1.0624473094940186	0.03541113	No
row_15	SGMS2	na	null	null	3190	0.9897708892822266	0.02207189	No
row_16	MET	na	null	null	3522	0.9334143400192261	0.012163511	No
row_17	HBEGF	na	null	null	3593	0.9213443398475647	0.015845934	No
row_18	RAF1	na	null	null	3823	0.8795148134231567	0.010856375	No
row_19	MYC	na	null	null	3907	0.8664165735244751	0.013418683	No
row_20	LPAR1	na	null	null	4142	0.8300533890724182	0.007772163	No
row_21	ATP2A2	na	null	null	4160	0.8275739550590515	0.013485581	No
row_22	PCDH7	na	null	null	4195	0.8225919604301453	0.018267738	No
row_23	SRI	na	null	null	4299	0.808244526386261	0.019316947	No
row_24	FZD5	na	null	null	4494	0.7787935733795166	0.015358965	No
row_25	HRH1	na	null	null	4651	0.7561504244804382	0.01321303	No
row_26	SLC4A4	na	null	null	5176	0.6813649535179138	-0.00882811	No
row_27	EIF2AK2	na	null	null	6165	0.5465279817581177	-0.05627808	No
row_28	RTP4	na	null	null	6227	0.536374568939209	-0.05519615	No
row_29	ATP2C1	na	null	null	6254	0.5333592295646667	-0.05230285	No
row_30	P2RY2	na	null	null	6271	0.5313512086868286	-0.04890116	No
row_31	NMI	na	null	null	6667	0.48175084590911865	-0.06577053	No
row_32	HAS2	na	null	null	6692	0.48024916648864746	-0.06319622	No
row_33	GCH1	na	null	null	6881	0.4585294723510742	-0.0693956	No
row_34	LYN	na	null	null	7669	0.36602506041526794	-0.107745506	No
row_35	KIF1B	na	null	null	8020	0.3229377865791321	-0.12352251	No
row_36	CXCR6	na	null	null	8188	0.3072424530982971	-0.12982807	No
row_37	ABI1	na	null	null	8474	0.27546653151512146	-0.14257528	No
row_38	ADRM1	na	null	null	8507	0.2712080776691437	-0.14208886	No
row_39	TLR1	na	null	null	8781	0.23889538645744324	-0.15449865	No
row_40	RHOG	na	null	null	9030	0.21159403026103973	-0.16581531	No
row_41	TNFSF9	na	null	null	9187	0.19317789375782013	-0.17245436	No
row_42	CHST2	na	null	null	9739	0.1321934461593628	-0.20029438	No
row_43	INHBA	na	null	null	10150	0.08837053179740906	-0.22108996	No
row_44	TLR3	na	null	null	10160	0.08681660145521164	-0.22086903	No
row_45	ACVR1B	na	null	null	10312	0.06729400157928467	-0.22825058	No
row_46	NFKB1	na	null	null	11078	-0.014273026026785374	-0.26825413	No
row_47	HIF1A	na	null	null	11136	-0.017709344625473022	-0.27110192	No
row_48	IFNAR1	na	null	null	11221	-0.03004738874733448	-0.27526718	No
row_49	RNF144B	na	null	null	11324	-0.0415937677025795	-0.2802842	No
row_50	ACVR2A	na	null	null	11326	-0.04176592454314232	-0.2800033	No
row_51	BTG2	na	null	null	11938	-0.11777374893426895	-0.3111049	No
row_52	CD40	na	null	null	11978	-0.12325896322727203	-0.31216636	No
row_53	SCARF1	na	null	null	12369	-0.1653270423412323	-0.33129892	No
row_54	LIF	na	null	null	12907	-0.23195025324821472	-0.3576086	No
row_55	LAMP3	na	null	null	13043	-0.2501488924026489	-0.3626917	No
row_56	PTGER2	na	null	null	13046	-0.2501488924026489	-0.36080012	No
row_57	RGS16	na	null	null	13422	-0.3046341836452484	-0.37803423	No
row_58	TNFRSF1B	na	null	null	13603	-0.3308054506778717	-0.38483346	No
row_59	SLC11A2	na	null	null	13608	-0.33135828375816345	-0.38239864	No
row_60	CXCL10	na	null	null	13845	-0.3594672381877899	-0.3919058	No
row_61	CCR7	na	null	null	13929	-0.36761030554771423	-0.39332452	No
row_62	IL15RA	na	null	null	14050	-0.38522183895111084	-0.39654297	No
row_63	KLF6	na	null	null	14086	-0.3899857997894287	-0.3952659	No
row_64	CYBB	na	null	null	14390	-0.43137282133102417	-0.40771276	No
row_65	DCBLD2	na	null	null	14704	-0.4807873070240021	-0.42028964	No
row_66	SLC31A2	na	null	null	14710	-0.4815217852592468	-0.4167088	No
row_67	RELA	na	null	null	14752	-0.4880896806716919	-0.41496342	No
row_68	IRF7	na	null	null	14815	-0.49969398975372314	-0.41422668	No
row_69	PSEN1	na	null	null	15031	-0.5151275992393494	-0.42139027	No
row_70	TLR2	na	null	null	15128	-0.534820020198822	-0.42215618	No
row_71	CCL2	na	null	null	15276	-0.5596242547035217	-0.42539862	Yes
row_72	BEST1	na	null	null	15305	-0.5653555989265442	-0.42235485	Yes
row_73	RIPK2	na	null	null	15343	-0.5726891756057739	-0.4197245	Yes
row_74	MXD1	na	null	null	15373	-0.5767293572425842	-0.41664237	Yes
row_75	GPR132	na	null	null	15495	-0.5965147614479065	-0.41822693	Yes
row_76	EBI3	na	null	null	15602	-0.6052001118659973	-0.41895556	Yes
row_77	GNA15	na	null	null	15638	-0.6133753657341003	-0.4158956	Yes
row_78	PLAUR	na	null	null	15641	-0.6139577627182007	-0.41110048	Yes
row_79	IL15	na	null	null	15840	-0.6544833779335022	-0.41626033	Yes
row_80	CDKN1A	na	null	null	15950	-0.6776064038276672	-0.4165684	Yes
row_81	IL1A	na	null	null	16094	-0.701982319355011	-0.41846493	Yes
row_82	CCRL2	na	null	null	16115	-0.7062487006187439	-0.41387713	Yes
row_83	EMP3	na	null	null	16130	-0.7115172743797302	-0.40893266	Yes
row_84	P2RX4	na	null	null	16172	-0.7258832454681396	-0.4052894	Yes
row_85	CD14	na	null	null	16595	-0.8332130908966064	-0.42076966	Yes
row_86	GP1BA	na	null	null	16758	-0.8723846077919006	-0.42230257	Yes
row_87	ADM	na	null	null	16860	-0.9076000452041626	-0.4203555	Yes
row_88	LY6E	na	null	null	16861	-0.9082455039024353	-0.41310674	Yes
row_89	EREG	na	null	null	16952	-0.9361708760261536	-0.41035482	Yes
row_90	SEMA4D	na	null	null	16971	-0.941874623298645	-0.4037816	Yes
row_91	IFITM1	na	null	null	17072	-0.9692012667655945	-0.40129045	Yes
row_92	ICOSLG	na	null	null	17131	-0.9890457987785339	-0.39643842	Yes
row_93	GABBR1	na	null	null	17370	-1.0660187005996704	-0.40041143	Yes
row_94	NFKBIA	na	null	null	17437	-1.0959876775741577	-0.39512542	Yes
row_95	TIMP1	na	null	null	17600	-1.1483393907546997	-0.3944559	Yes
row_96	NDP	na	null	null	17628	-1.1607005596160889	-0.3866082	Yes
row_97	TAPBP	na	null	null	17642	-1.164299726486206	-0.3779976	Yes
row_98	CSF3	na	null	null	17647	-1.1658018827438354	-0.368903	Yes
row_99	SCN1B	na	null	null	17660	-1.1698838472366333	-0.3601954	Yes
row_100	CD55	na	null	null	17692	-1.1823691129684448	-0.35238454	Yes
row_101	LDLR	na	null	null	17723	-1.1916640996932983	-0.34444702	Yes
row_102	PTPRE	na	null	null	17804	-1.225179672241211	-0.3388641	Yes
row_103	CD82	na	null	null	17854	-1.2555962800979614	-0.3314127	Yes
row_104	ICAM1	na	null	null	17954	-1.3060623407363892	-0.3261806	Yes
row_105	ITGA5	na	null	null	18016	-1.3403507471084595	-0.3186821	Yes
row_106	IRF1	na	null	null	18023	-1.341739296913147	-0.30828825	Yes
row_107	IL4R	na	null	null	18107	-1.37973952293396	-0.30162907	Yes
row_108	IL1B	na	null	null	18217	-1.4333935976028442	-0.29590517	Yes
row_109	IRAK2	na	null	null	18256	-1.4600987434387207	-0.28624478	Yes
row_110	FPR1	na	null	null	18271	-1.4743460416793823	-0.27521214	Yes
row_111	IL1R1	na	null	null	18283	-1.4802483320236206	-0.26397502	Yes
row_112	PDE4B	na	null	null	18287	-1.4816176891326904	-0.25230747	Yes
row_113	IFNGR2	na	null	null	18421	-1.5937769412994385	-0.24656212	Yes
row_114	NAMPT	na	null	null	18422	-1.5938724279403687	-0.23384133	Yes
row_115	TNFSF10	na	null	null	18488	-1.6325727701187134	-0.22422034	Yes
row_116	CCL20	na	null	null	18550	-1.693482518196106	-0.21390347	Yes
row_117	OSMR	na	null	null	18646	-1.8099606037139893	-0.20443997	Yes
row_118	CX3CL1	na	null	null	18661	-1.8338371515274048	-0.19053818	Yes
row_119	AHR	na	null	null	18744	-1.9539166688919067	-0.17924404	Yes
row_120	IL6	na	null	null	18776	-2.019611358642578	-0.16475107	Yes
row_121	TPBG	na	null	null	18842	-2.1634368896484375	-0.15089323	Yes
row_122	BST2	na	null	null	18856	-2.2097816467285156	-0.13393857	Yes
row_123	CMKLR1	na	null	null	18878	-2.2700066566467285	-0.11692277	Yes
row_124	TNFSF15	na	null	null	18899	-2.3178021907806396	-0.09947308	Yes
row_125	ITGB3	na	null	null	18931	-2.3802428245544434	-0.0821019	Yes
row_126	ABCA1	na	null	null	18984	-2.5868442058563232	-0.06418308	Yes
row_127	TNFRSF9	na	null	null	19048	-2.8929765224456787	-0.044397853	Yes
row_128	ITGB8	na	null	null	19107	-3.2242159843444824	-0.021706779	Yes
row_129	CXCL11	na	null	null	19118	-3.3111588954925537	0.0041953647	Yes
