# Supplementary material for: Heparin-based hydrogel scaffolding alters the transcriptomic profile and increases the chemoresistance of MDA-MB-231 triple-negative breast cancer cells
Source: Biomater Sci. 2020 Feb 13;8(10):2786–96. doi: 10.1039/c9bm01481k (PMC7497406; doi:10.1039/c9bm01481k)
Supplement: Supplementary file 2 [file BM-008-C9BM01481K-s002.zip › Supplementary File 4/EGFvControl/Pathways/my_analysis.Gsea.1545200981068/HALLMARK_ESTROGEN_RESPONSE_EARLY.xls]

NAME	PROBE	DESCRIPTION<br>(from dataset)	GENE SYMBOL	GENE_TITLE	RANK IN GENE LIST	RANK METRIC SCORE	RUNNING ES	CORE ENRICHMENT
row_0	SLC7A5	na	null	null	213	2.074204444885254	0.002073419	No
row_1	MYBBP1A	na	null	null	337	1.90363347530365	0.0077854693	No
row_2	SNX24	na	null	null	371	1.8724753856658936	0.018027851	No
row_3	SLC26A2	na	null	null	537	1.7484986782073975	0.020540483	No
row_4	DLC1	na	null	null	539	1.7467619180679321	0.03166043	No
row_5	ISG20L2	na	null	null	681	1.6566236019134521	0.034846652	No
row_6	RRP12	na	null	null	758	1.6055512428283691	0.041122045	No
row_7	WWC1	na	null	null	786	1.5954614877700806	0.049907923	No
row_8	SCARB1	na	null	null	794	1.5933572053909302	0.059731364	No
row_9	SLC22A5	na	null	null	839	1.5730704069137573	0.06748065	No
row_10	FKBP4	na	null	null	865	1.5652410984039307	0.076178335	No
row_11	RBBP8	na	null	null	927	1.5411595106124878	0.082830146	No
row_12	FKBP5	na	null	null	1120	1.4722641706466675	0.08215706	No
row_13	BCL2	na	null	null	1163	1.4536867141723633	0.08924786	No
row_14	REEP1	na	null	null	1212	1.436882495880127	0.09591587	No
row_15	SLC19A2	na	null	null	1323	1.4050779342651367	0.09912226	No
row_16	PODXL	na	null	null	1428	1.3692831993103027	0.10241502	No
row_17	PPIF	na	null	null	1496	1.347067952156067	0.10751008	No
row_18	MYBL1	na	null	null	1564	1.330241322517395	0.11249752	No
row_19	DHRS2	na	null	null	1688	1.2967839241027832	0.114328094	No
row_20	PAPSS2	na	null	null	1742	1.282636046409607	0.11974677	No
row_21	RASGRP1	na	null	null	1769	1.2759063243865967	0.12654129	No
row_22	ABLIM1	na	null	null	1899	1.2461979389190674	0.12773299	No
row_23	SFN	na	null	null	1900	1.2460633516311646	0.13570295	No
row_24	ELOVL5	na	null	null	1901	1.2459123134613037	0.14367196	No
row_25	SIAH2	na	null	null	2015	1.2162140607833862	0.1455127	No
row_26	SH3BP5	na	null	null	2169	1.1852562427520752	0.14505339	No
row_27	GLA	na	null	null	2226	1.1728293895721436	0.14961207	No
row_28	SLC7A2	na	null	null	2354	1.1436378955841064	0.1502529	No
row_29	CCND1	na	null	null	2400	1.132940411567688	0.1551345	No
row_30	HSPB8	na	null	null	2666	1.0814597606658936	0.14812553	No
row_31	FDFT1	na	null	null	3116	1.0039162635803223	0.13095114	No
row_32	MED13L	na	null	null	3219	0.9822997450828552	0.1318738	No
row_33	KRT18	na	null	null	3236	0.9803293347358704	0.1373033	No
row_34	SYNGR1	na	null	null	3254	0.9767979383468628	0.14265764	No
row_35	MICB	na	null	null	3420	0.9497136473655701	0.14006114	No
row_36	FHL2	na	null	null	3426	0.94809889793396	0.14586253	No
row_37	CHPT1	na	null	null	3549	0.9283410906791687	0.14538905	No
row_38	MYOF	na	null	null	3905	0.866584837436676	0.13227609	No
row_39	MYC	na	null	null	3907	0.8664165735244751	0.13776524	No
row_40	CD44	na	null	null	3954	0.8596948385238647	0.1408466	No
row_41	TBC1D30	na	null	null	3965	0.856785237789154	0.14580119	No
row_42	MYB	na	null	null	3976	0.85426926612854	0.15073968	No
row_43	SYBU	na	null	null	4043	0.8437581658363342	0.15266806	No
row_44	FARP1	na	null	null	4232	0.8169553279876709	0.14801376	No
row_45	RHOBTB3	na	null	null	4638	0.7582034468650818	0.13158001	No
row_46	LRIG1	na	null	null	4830	0.7246052026748657	0.12617736	No
row_47	TTC39A	na	null	null	4891	0.7190438508987427	0.12762336	No
row_48	MREG	na	null	null	4938	0.7148852348327637	0.12977849	No
row_49	NXT1	na	null	null	5060	0.6993409395217896	0.12789285	No
row_50	STC2	na	null	null	5348	0.6578941345214844	0.11701857	No
row_51	ABHD2	na	null	null	5583	0.6274957060813904	0.10873509	No
row_52	ITPK1	na	null	null	5790	0.5975221991539001	0.10173134	No
row_53	ASB13	na	null	null	5924	0.5806344151496887	0.09845581	No
row_54	PMAIP1	na	null	null	6092	0.5575513243675232	0.0932459	No
row_55	AKAP1	na	null	null	6184	0.5440038442611694	0.091943234	No
row_56	ESRP2	na	null	null	6194	0.5432742238044739	0.094945125	No
row_57	P2RY2	na	null	null	6271	0.5313512086868286	0.0943498	No
row_58	JAK2	na	null	null	6438	0.5098709464073181	0.088887475	No
row_59	TGM2	na	null	null	6481	0.5053764581680298	0.089912765	No
row_60	ZNF185	na	null	null	6507	0.501960277557373	0.09180958	No
row_61	CYP26B1	na	null	null	6716	0.47817638516426086	0.08393737	No
row_62	FRK	na	null	null	6801	0.4670805037021637	0.08251055	No
row_63	PDZK1	na	null	null	6915	0.4539533853530884	0.07947579	No
row_64	KRT8	na	null	null	7138	0.4286111295223236	0.07055084	No
row_65	ARL3	na	null	null	7166	0.42599210143089294	0.07185665	No
row_66	TFAP2C	na	null	null	7746	0.35663214325904846	0.043710463	No
row_67	SLC39A6	na	null	null	7923	0.3348444700241089	0.03660313	No
row_68	SLC1A4	na	null	null	8321	0.29144665598869324	0.017604364	No
row_69	PDLIM3	na	null	null	8401	0.2839595675468445	0.015269045	No
row_70	CANT1	na	null	null	8515	0.2694888114929199	0.011054423	No
row_71	TUBB2B	na	null	null	8518	0.26860472559928894	0.012667349	No
row_72	TIPARP	na	null	null	8676	0.25022292137145996	0.0060172393	No
row_73	INPP5F	na	null	null	9017	0.21273772418498993	-0.01048953	No
row_74	RAPGEFL1	na	null	null	9332	0.17964516580104828	-0.025841627	No
row_75	TPD52L1	na	null	null	9466	0.16088038682937622	-0.03180195	No
row_76	UNC119	na	null	null	9932	0.11100634187459946	-0.055528324	No
row_77	DEPTOR	na	null	null	10001	0.10633524507284164	-0.058421686	No
row_78	AMFR	na	null	null	10146	0.0892564058303833	-0.065418184	No
row_79	ADD3	na	null	null	10185	0.0840066447854042	-0.06687782	No
row_80	ENDOD1	na	null	null	10248	0.07523784041404724	-0.06965478	No
row_81	DHCR7	na	null	null	10300	0.06932100653648376	-0.07189151	No
row_82	TGIF2	na	null	null	10444	0.0593620203435421	-0.07902667	No
row_83	OPN3	na	null	null	10587	0.039423953741788864	-0.086236805	No
row_84	IL17RB	na	null	null	10623	0.035223957151174545	-0.08785081	No
row_85	KAZN	na	null	null	10686	0.02719765715301037	-0.09093503	No
row_86	OLFML3	na	null	null	10701	0.0244625024497509	-0.09151428	No
row_87	GJA1	na	null	null	10996	-0.0032343559432774782	-0.1069437	No
row_88	RHOD	na	null	null	11280	-0.036767538636922836	-0.12158057	No
row_89	MAPT	na	null	null	11463	-0.05788308009505272	-0.13077469	No
row_90	INHBB	na	null	null	11465	-0.058419786393642426	-0.13045359	No
row_91	HES1	na	null	null	11615	-0.07239670306444168	-0.13782068	No
row_92	AFF1	na	null	null	11645	-0.07686016708612442	-0.13885306	No
row_93	IL6ST	na	null	null	11649	-0.07726917415857315	-0.13851649	No
row_94	WFS1	na	null	null	11974	-0.12244684994220734	-0.15475994	No
row_95	TMEM164	na	null	null	12022	-0.12697909772396088	-0.15641768	No
row_96	ADCY9	na	null	null	12243	-0.14836636185646057	-0.16703002	No
row_97	PRSS23	na	null	null	12321	-0.15745259821414948	-0.1700694	No
row_98	SLC2A1	na	null	null	12606	-0.19986331462860107	-0.18371563	No
row_99	BCL11B	na	null	null	12709	-0.21500517427921295	-0.18770067	No
row_100	ELF1	na	null	null	12748	-0.22148080170154572	-0.188281	No
row_101	CLIC3	na	null	null	12943	-0.23814260959625244	-0.19695278	No
row_102	FASN	na	null	null	13229	-0.277737557888031	-0.21015348	No
row_103	TJP3	na	null	null	13413	-0.3046341836452484	-0.2178219	No
row_104	BAG1	na	null	null	13638	-0.3377915918827057	-0.22743285	No
row_105	THSD4	na	null	null	13834	-0.35615041851997375	-0.23540239	No
row_106	PEX11A	na	null	null	14006	-0.3786836862564087	-0.24196656	No
row_107	TOB1	na	null	null	14149	-0.39902591705322266	-0.24687664	No
row_108	BLVRB	na	null	null	14274	-0.41797778010368347	-0.25071958	No
row_109	MED24	na	null	null	14377	-0.428591251373291	-0.2533385	No
row_110	NAV2	na	null	null	14526	-0.4479423761367798	-0.258251	No
row_111	FOXC1	na	null	null	14625	-0.4653049409389496	-0.26042488	No
row_112	NCOR2	na	null	null	14701	-0.4801899194717407	-0.2612949	No
row_113	SLC9A3R1	na	null	null	14781	-0.49246835708618164	-0.26229656	No
row_114	CALB2	na	null	null	14948	-0.5064985752105713	-0.26778045	No
row_115	ADCY1	na	null	null	15509	-0.5967443585395813	-0.2933924	No
row_116	RAB17	na	null	null	15558	-0.6028834581375122	-0.29205874	No
row_117	NADSYN1	na	null	null	15819	-0.652381956577301	-0.30154938	No
row_118	XBP1	na	null	null	16003	-0.6865730881690979	-0.30677488	No
row_119	SLC1A1	na	null	null	16096	-0.7023080587387085	-0.30711755	Yes
row_120	SYT12	na	null	null	16171	-0.7256237864494324	-0.3063652	Yes
row_121	TSKU	na	null	null	16207	-0.7321323752403259	-0.30352166	Yes
row_122	KLF10	na	null	null	16235	-0.7406601905822754	-0.3002032	Yes
row_123	CELSR2	na	null	null	16281	-0.7537347078323364	-0.29774705	Yes
row_124	FAM102A	na	null	null	16306	-0.7593807578086853	-0.2941512	Yes
row_125	RARA	na	null	null	16355	-0.7698342204093933	-0.2917497	Yes
row_126	KLF4	na	null	null	16438	-0.7934315800666809	-0.29098403	Yes
row_127	RPS6KA2	na	null	null	16764	-0.8739222288131714	-0.30247352	Yes
row_128	EGR3	na	null	null	16779	-0.8777244091033936	-0.2975952	Yes
row_129	UGCG	na	null	null	16903	-0.9217239618301392	-0.29816356	Yes
row_130	GAB2	na	null	null	16926	-0.9299932718276978	-0.29337135	Yes
row_131	KRT15	na	null	null	17048	-0.9616514444351196	-0.29357922	Yes
row_132	DYNLT3	na	null	null	17081	-0.971759021282196	-0.28904536	Yes
row_133	ALDH3B1	na	null	null	17123	-0.9853937029838562	-0.2848973	Yes
row_134	IGF1R	na	null	null	17220	-1.013210415840149	-0.2834616	Yes
row_135	MLPH	na	null	null	17221	-1.0133599042892456	-0.27698	Yes
row_136	ABCA3	na	null	null	17487	-1.1177794933319092	-0.2837567	Yes
row_137	NRIP1	na	null	null	17528	-1.1314826011657715	-0.27862164	Yes
row_138	PLA2G16	na	null	null	17607	-1.1509312391281128	-0.27535915	Yes
row_139	B4GALT1	na	null	null	17619	-1.157228708267212	-0.26853544	Yes
row_140	MAST4	na	null	null	17653	-1.168171763420105	-0.2627979	Yes
row_141	KDM4B	na	null	null	17655	-1.1689305305480957	-0.2553738	Yes
row_142	FOS	na	null	null	17698	-1.1854132413864136	-0.24999893	Yes
row_143	AQP3	na	null	null	17703	-1.1868430376052856	-0.24261793	Yes
row_144	NBL1	na	null	null	17771	-1.2130012512207031	-0.23838037	Yes
row_145	CELSR1	na	null	null	17918	-1.286242127418518	-0.23782592	Yes
row_146	PTGES	na	null	null	17960	-1.310916543006897	-0.23159574	Yes
row_147	SLC37A1	na	null	null	17988	-1.3228726387023926	-0.22455338	Yes
row_148	ELF3	na	null	null	18029	-1.3449453115463257	-0.218053	Yes
row_149	KRT19	na	null	null	18142	-1.3948709964752197	-0.21501699	Yes
row_150	SEMA3B	na	null	null	18153	-1.4016226530075073	-0.20657755	Yes
row_151	CISH	na	null	null	18183	-1.4163933992385864	-0.19904213	Yes
row_152	TMPRSS3	na	null	null	18244	-1.453124761581421	-0.19290085	Yes
row_153	AR	na	null	null	18268	-1.4707287549972534	-0.18470258	Yes
row_154	BHLHE40	na	null	null	18387	-1.5558148622512817	-0.18095246	Yes
row_155	HR	na	null	null	18450	-1.612849235534668	-0.17389467	Yes
row_156	TFF1	na	null	null	18525	-1.6681536436080933	-0.16711375	Yes
row_157	TIAM1	na	null	null	18560	-1.700860619544983	-0.1580216	Yes
row_158	SVIL	na	null	null	18566	-1.7042790651321411	-0.14738359	Yes
row_159	CLDN7	na	null	null	18704	-1.9029502868652344	-0.14241162	Yes
row_160	TPBG	na	null	null	18842	-2.1634368896484375	-0.13577355	Yes
row_161	ABAT	na	null	null	18938	-2.397186756134033	-0.12543324	Yes
row_162	SCNN1A	na	null	null	18942	-2.414389133453369	-0.11014817	Yes
row_163	RAB31	na	null	null	18945	-2.4212799072265625	-0.094766475	Yes
row_164	DHRS3	na	null	null	18963	-2.5020334720611572	-0.07965654	Yes
row_165	SEC14L2	na	null	null	18982	-2.5839931964874268	-0.06407494	Yes
row_166	AREG	na	null	null	18983	-2.586350440979004	-0.04753233	Yes
row_167	WISP2	na	null	null	19038	-2.829416275024414	-0.03227282	Yes
row_168	CA12	na	null	null	19077	-2.973130941390991	-0.01525327	Yes
row_169	ANXA9	na	null	null	19127	-3.3706769943237305	0.0037309667	Yes
