# Supplementary material for: Heparin-based hydrogel scaffolding alters the transcriptomic profile and increases the chemoresistance of MDA-MB-231 triple-negative breast cancer cells
Source: Biomater Sci. 2020 Feb 13;8(10):2786–96. doi: 10.1039/c9bm01481k (PMC7497406; doi:10.1039/c9bm01481k)
Supplement: Supplementary file 2 [file BM-008-C9BM01481K-s002.zip › Supplementary File 4/EGFvControl/Pathways/my_analysis.Gsea.1545200981068/HALLMARK_UV_RESPONSE_DN.xls]

NAME	PROBE	DESCRIPTION<br>(from dataset)	GENE SYMBOL	GENE_TITLE	RANK IN GENE LIST	RANK METRIC SCORE	RUNNING ES	CORE ENRICHMENT
row_0	BDNF	na	null	null	126	2.261024236679077	0.012711344	Yes
row_1	RGS4	na	null	null	147	2.214108943939209	0.030580305	Yes
row_2	SMAD7	na	null	null	195	2.1077687740325928	0.04612484	Yes
row_3	COL5A2	na	null	null	273	1.9944896697998047	0.059128348	Yes
row_4	SLC7A1	na	null	null	311	1.9356904029846191	0.073727	Yes
row_5	RND3	na	null	null	431	1.8188735246658325	0.0830276	Yes
row_6	ADORA2B	na	null	null	492	1.7749836444854736	0.095047064	Yes
row_7	DLC1	na	null	null	539	1.7467619180679321	0.10755953	Yes
row_8	F3	na	null	null	545	1.742394208908081	0.12218466	Yes
row_9	RBPMS	na	null	null	577	1.71958327293396	0.13525148	Yes
row_10	MT1E	na	null	null	578	1.7194873094558716	0.14994308	Yes
row_11	SNAI2	na	null	null	716	1.6321690082550049	0.15670455	Yes
row_12	EFEMP1	na	null	null	850	1.5686872005462646	0.16313338	Yes
row_13	PRKCE	na	null	null	1041	1.4974620342254639	0.16596466	Yes
row_14	DDAH1	na	null	null	1103	1.4779325723648071	0.17539363	Yes
row_15	SYNE1	na	null	null	1466	1.3574633598327637	0.16800934	Yes
row_16	CAV1	na	null	null	1542	1.3348530530929565	0.17548166	Yes
row_17	NEK7	na	null	null	2286	1.1593796014785767	0.14642589	Yes
row_18	ATP2B1	na	null	null	2361	1.1424970626831055	0.15230714	Yes
row_19	ARHGEF9	na	null	null	2625	1.090683937072754	0.14783484	Yes
row_20	INPP4B	na	null	null	2707	1.0754586458206177	0.15277623	Yes
row_21	PTPN21	na	null	null	3149	0.9966874718666077	0.13816677	Yes
row_22	MAPK14	na	null	null	3187	0.9901744723320007	0.14468677	Yes
row_23	NR1D2	na	null	null	3282	0.9718923568725586	0.14806159	Yes
row_24	NFIB	na	null	null	3284	0.9716663360595703	0.15631123	Yes
row_25	GCNT1	na	null	null	3320	0.9671813249588013	0.16273965	Yes
row_26	FHL2	na	null	null	3426	0.94809889793396	0.16533434	Yes
row_27	MET	na	null	null	3522	0.9334143400192261	0.16832794	Yes
row_28	DLG1	na	null	null	3579	0.9239745140075684	0.17328599	Yes
row_29	AKT3	na	null	null	3603	0.919459879398346	0.17993593	Yes
row_30	MYC	na	null	null	3907	0.8664165735244751	0.17144991	Yes
row_31	PPARG	na	null	null	3915	0.8656935095787048	0.17847948	Yes
row_32	SFMBT1	na	null	null	3983	0.8528105020523071	0.18225268	Yes
row_33	LPAR1	na	null	null	4142	0.8300533890724182	0.18105952	Yes
row_34	MIOS	na	null	null	4214	0.8195875883102417	0.18433909	Yes
row_35	SRI	na	null	null	4299	0.808244526386261	0.18684006	Yes
row_36	PRKCA	na	null	null	4313	0.8058231472969055	0.19304344	Yes
row_37	TJP1	na	null	null	4454	0.7841491103172302	0.19240198	Yes
row_38	RUNX1	na	null	null	4506	0.7765653133392334	0.19636272	Yes
row_39	PAPD7	na	null	null	4532	0.7730973958969116	0.20165724	Yes
row_40	YTHDC1	na	null	null	4581	0.7659313678741455	0.20568445	Yes
row_41	PRKAR2B	na	null	null	4603	0.7626994252204895	0.21109988	Yes
row_42	CAP2	na	null	null	4663	0.7545251250267029	0.2144528	Yes
row_43	ATP5S	na	null	null	4701	0.7481517791748047	0.21890493	Yes
row_44	FZD2	na	null	null	4787	0.7327685952186584	0.22070856	Yes
row_45	NR3C1	na	null	null	5093	0.694517195224762	0.21064892	No
row_46	MAGI2	na	null	null	5237	0.6737005114555359	0.20890646	No
row_47	SPOP	na	null	null	5307	0.66410231590271	0.21096241	No
row_48	WDR37	na	null	null	5350	0.6577380895614624	0.21437983	No
row_49	MAP1B	na	null	null	5465	0.6424235105514526	0.21389082	No
row_50	DYRK1A	na	null	null	5581	0.6275405287742615	0.21322222	No
row_51	NIPBL	na	null	null	5678	0.6128685474395752	0.2134246	No
row_52	BMPR1A	na	null	null	5722	0.6059704422950745	0.21634726	No
row_53	NOTCH2	na	null	null	6144	0.5489386916160583	0.19896093	No
row_54	MGLL	na	null	null	6147	0.5486323833465576	0.20354366	No
row_55	ATP2C1	na	null	null	6254	0.5333592295646667	0.2025423	No
row_56	HAS2	na	null	null	6692	0.48024916648864746	0.18373007	No
row_57	KCNMA1	na	null	null	7209	0.4205111563205719	0.16026478	No
row_58	MTA1	na	null	null	7219	0.41985055804252625	0.1633801	No
row_59	PDLIM5	na	null	null	7457	0.3913553059101105	0.15429601	No
row_60	VAV2	na	null	null	7580	0.3752613067626953	0.15110484	No
row_61	SCHIP1	na	null	null	7720	0.3601282238960266	0.14689289	No
row_62	RASA2	na	null	null	7751	0.3559817671775818	0.14836131	No
row_63	KALRN	na	null	null	7957	0.32997360825538635	0.1404308	No
row_64	MRPS31	na	null	null	8136	0.313286691904068	0.13377354	No
row_65	BCKDHB	na	null	null	8201	0.304927259683609	0.13302283	No
row_66	PIK3R3	na	null	null	8228	0.30109840631484985	0.13423207	No
row_67	PRDM2	na	null	null	8426	0.28162848949432373	0.126308	No
row_68	CELF2	na	null	null	8461	0.2774069011211395	0.1268953	No
row_69	CDK13	na	null	null	8791	0.2371668666601181	0.111669466	No
row_70	SDC2	na	null	null	8869	0.22789540886878967	0.109578885	No
row_71	TGFBR3	na	null	null	8951	0.2174365520477295	0.10718919	No
row_72	CITED2	na	null	null	9844	0.12146063148975372	0.061451938	No
row_73	CDC42BPA	na	null	null	9923	0.11297963559627533	0.05832706	No
row_74	SCAF8	na	null	null	10104	0.09516987204551697	0.0497013	No
row_75	ADD3	na	null	null	10185	0.0840066447854042	0.046223998	No
row_76	APBB2	na	null	null	10307	0.06830290704965591	0.040462542	No
row_77	GJA1	na	null	null	10996	-0.0032343559432774782	0.0044125714	No
row_78	NFKB1	na	null	null	11078	-0.014273026026785374	2.8701342E-4	No
row_79	ACVR2A	na	null	null	11326	-0.04176592454314232	-0.012308412	No
row_80	PTPRM	na	null	null	11397	-0.04897933453321457	-0.015560611	No
row_81	GRK5	na	null	null	11851	-0.10654491931200027	-0.03840486	No
row_82	CACNA1A	na	null	null	12532	-0.1889229416847229	-0.07244877	No
row_83	PTEN	na	null	null	12643	-0.20394958555698395	-0.07647441	No
row_84	COL1A1	na	null	null	12777	-0.22715364396572113	-0.08150788	No
row_85	RXRA	na	null	null	13249	-0.28081241250038147	-0.10380705	No
row_86	MAP2K5	na	null	null	13652	-0.340554416179657	-0.12197752	No
row_87	CDKN1B	na	null	null	13864	-0.3604713976383209	-0.12996209	No
row_88	PHF3	na	null	null	13935	-0.3683621883392334	-0.13048543	No
row_89	ATRX	na	null	null	13969	-0.3721359670162201	-0.1290363	No
row_90	ABCC1	na	null	null	14177	-0.4021602272987366	-0.13645492	No
row_91	IRS1	na	null	null	14327	-0.42081165313720703	-0.14067276	No
row_92	DUSP1	na	null	null	14724	-0.48395344614982605	-0.15730336	No
row_93	MMP16	na	null	null	14765	-0.48970022797584534	-0.15521683	No
row_94	PMP22	na	null	null	15157	-0.5381768345832825	-0.17112195	No
row_95	ERBB2	na	null	null	15220	-0.5500448942184448	-0.16967346	No
row_96	FYN	na	null	null	15435	-0.5880337357521057	-0.17587101	No
row_97	SMAD3	na	null	null	15810	-0.650215208530426	-0.18992741	No
row_98	ATRN	na	null	null	15977	-0.6820172667503357	-0.19280492	No
row_99	PIK3CD	na	null	null	15979	-0.6821241974830627	-0.18702917	No
row_100	CDON	na	null	null	16131	-0.7117488980293274	-0.18886605	No
row_101	LAMC1	na	null	null	16327	-0.7633165717124939	-0.19256963	No
row_102	AGGF1	na	null	null	16386	-0.7779145240783691	-0.18896443	No
row_103	DAB2	na	null	null	16390	-0.7787714004516602	-0.18246777	No
row_104	ID1	na	null	null	16701	-0.8569506406784058	-0.19140175	No
row_105	DBP	na	null	null	16887	-0.9147564768791199	-0.19328701	No
row_106	ATP2B4	na	null	null	17125	-0.9867227077484131	-0.19728418	No
row_107	IGF1R	na	null	null	17220	-1.013210415840149	-0.19355634	No
row_108	PTGFR	na	null	null	17255	-1.0226397514343262	-0.18660164	No
row_109	ATXN1	na	null	null	17279	-1.0337259769439697	-0.17897539	No
row_110	SYNJ2	na	null	null	17523	-1.1299327611923218	-0.18206358	No
row_111	ZMIZ1	na	null	null	17603	-1.1494842767715454	-0.17638482	No
row_112	LDLR	na	null	null	17723	-1.1916640996932983	-0.1724432	No
row_113	PIAS3	na	null	null	17726	-1.1927014589309692	-0.16235743	No
row_114	INSIG1	na	null	null	17727	-1.1928666830062866	-0.15216537	No
row_115	PEX14	na	null	null	17786	-1.2182689905166626	-0.1447977	No
row_116	PDGFRB	na	null	null	18059	-1.3566865921020508	-0.14746918	No
row_117	ANXA4	na	null	null	18218	-1.4337860345840454	-0.14350392	No
row_118	SIPA1L1	na	null	null	18229	-1.444299340248108	-0.13168797	No
row_119	NRP1	na	null	null	18351	-1.5273398160934448	-0.124983154	No
row_120	BHLHE40	na	null	null	18387	-1.5558148622512817	-0.11352535	No
row_121	SLC22A18	na	null	null	18521	-1.6638880968093872	-0.106283106	No
row_122	TGFBR2	na	null	null	18636	-1.7975717782974243	-0.09690232	No
row_123	COL1A2	na	null	null	18789	-2.0398952960968018	-0.08744374	No
row_124	ICA1	na	null	null	18822	-2.1145212650299072	-0.071054935	No
row_125	ITGB3	na	null	null	18931	-2.3802428245544434	-0.056381077	No
row_126	VLDLR	na	null	null	18950	-2.4325990676879883	-0.036540423	No
row_127	TFPI	na	null	null	18951	-2.4356648921966553	-0.015729683	No
row_128	LTBP1	na	null	null	19122	-3.3507816791534424	0.0039854473	No
