# Supplementary material for: Heparin-based hydrogel scaffolding alters the transcriptomic profile and increases the chemoresistance of MDA-MB-231 triple-negative breast cancer cells
Source: Biomater Sci. 2020 Feb 13;8(10):2786–96. doi: 10.1039/c9bm01481k (PMC7497406; doi:10.1039/c9bm01481k)
Supplement: Supplementary file 2 [file BM-008-C9BM01481K-s002.zip › Supplementary File 4/EGFvControl/Pathways/my_analysis.Gsea.1545200981068/HALLMARK_FATTY_ACID_METABOLISM.xls]

NAME	PROBE	DESCRIPTION<br>(from dataset)	GENE SYMBOL	GENE_TITLE	RANK IN GENE LIST	RANK METRIC SCORE	RUNNING ES	CORE ENRICHMENT
row_0	CYP1A1	na	null	null	96	2.3513314723968506	0.020525564	Yes
row_1	AOC3	na	null	null	291	1.9655221700668335	0.03171768	Yes
row_2	ODC1	na	null	null	415	1.8347193002700806	0.04521142	Yes
row_3	FH	na	null	null	638	1.6769253015518188	0.051797915	Yes
row_4	SLC22A5	na	null	null	839	1.5730704069137573	0.058409218	Yes
row_5	AADAT	na	null	null	845	1.569892406463623	0.07521253	Yes
row_6	GCDH	na	null	null	884	1.5590115785598755	0.09016692	Yes
row_7	NCAPH2	na	null	null	1056	1.4913691282272339	0.09741096	Yes
row_8	CBR1	na	null	null	1267	1.4235131740570068	0.101872064	Yes
row_9	MDH1	na	null	null	1318	1.406151294708252	0.11453545	Yes
row_10	ME1	na	null	null	1379	1.3851501941680908	0.12644611	Yes
row_11	SMS	na	null	null	1405	1.3761274814605713	0.14009422	Yes
row_12	NBN	na	null	null	1465	1.3577075004577637	0.15175901	Yes
row_13	PTS	na	null	null	1498	1.3463162183761597	0.16471595	Yes
row_14	ACSL4	na	null	null	1621	1.3118278980255127	0.17257804	Yes
row_15	SUCLA2	na	null	null	1863	1.2536094188690186	0.17356645	Yes
row_16	ELOVL5	na	null	null	1901	1.2459123134613037	0.18516973	Yes
row_17	RAP1GDS1	na	null	null	2107	1.1949712038040161	0.18740867	Yes
row_18	DHCR24	na	null	null	2137	1.190242052078247	0.19882634	Yes
row_19	HSPH1	na	null	null	2205	1.1770298480987549	0.20810752	Yes
row_20	ECI2	na	null	null	2215	1.174324631690979	0.22040103	Yes
row_21	PDHA1	na	null	null	2270	1.1621415615081787	0.23020214	Yes
row_22	METAP1	na	null	null	2543	1.1028512716293335	0.22792596	Yes
row_23	ACAT2	na	null	null	3122	1.0015939474105835	0.20850123	Yes
row_24	PCBD1	na	null	null	3433	0.9476490020751953	0.20254506	Yes
row_25	HSD17B10	na	null	null	3686	0.9065580368041992	0.19918394	Yes
row_26	YWHAH	na	null	null	3864	0.8748471736907959	0.19941142	Yes
row_27	DLD	na	null	null	3868	0.8733369708061218	0.2087477	Yes
row_28	UROS	na	null	null	3873	0.8726078271865845	0.21802363	Yes
row_29	ADIPOR2	na	null	null	3953	0.8597190380096436	0.22322614	Yes
row_30	H2AFZ	na	null	null	4017	0.8481571078300476	0.22914208	Yes
row_31	SDHD	na	null	null	4053	0.8428992033004761	0.23646928	Yes
row_32	GPD2	na	null	null	4376	0.7953292727470398	0.22822799	Yes
row_33	CPT2	na	null	null	4647	0.7564501762390137	0.22229114	Yes
row_34	ADSL	na	null	null	4784	0.7331428527832031	0.22312842	Yes
row_35	NSDHL	na	null	null	4974	0.7120603322982788	0.22095698	Yes
row_36	OSTC	na	null	null	5012	0.7056652903556824	0.2266875	Yes
row_37	CRYZ	na	null	null	5019	0.7046786546707153	0.23403306	Yes
row_38	ACAA1	na	null	null	5086	0.6952717900276184	0.23812972	Yes
row_39	ACSL1	na	null	null	5124	0.6887400150299072	0.24367626	Yes
row_40	HIBCH	na	null	null	5226	0.6745837926864624	0.24571249	Yes
row_41	SDHA	na	null	null	5594	0.6266930103302002	0.23327807	No
row_42	LTC4S	na	null	null	5632	0.6204926371574402	0.2380827	No
row_43	ALDH9A1	na	null	null	5781	0.5992121696472168	0.23683475	No
row_44	EHHADH	na	null	null	5911	0.5811911821365356	0.23638734	No
row_45	SUCLG2	na	null	null	5942	0.5782806873321533	0.24110024	No
row_46	HSDL2	na	null	null	6081	0.559715986251831	0.23994738	No
row_47	MGLL	na	null	null	6147	0.5486323833465576	0.24250244	No
row_48	ACOT2	na	null	null	6286	0.5291193127632141	0.24101698	No
row_49	ACADM	na	null	null	6509	0.5015859603881836	0.23482694	No
row_50	ECI1	na	null	null	6530	0.49827075004577637	0.23919451	No
row_51	CCDC58	na	null	null	7019	0.44422128796577454	0.21843082	No
row_52	BMPR1B	na	null	null	7163	0.4263223111629486	0.21556568	No
row_53	MLYCD	na	null	null	7518	0.3830067813396454	0.20116402	No
row_54	ERP29	na	null	null	7527	0.3815898001194	0.20489255	No
row_55	IDH3B	na	null	null	7605	0.37272804975509644	0.2049061	No
row_56	HCCS	na	null	null	7731	0.3586665391921997	0.20224951	No
row_57	UROD	na	null	null	7917	0.3358970284461975	0.19619878	No
row_58	DLST	na	null	null	8145	0.3112106919288635	0.18767703	No
row_59	BCKDHB	na	null	null	8201	0.304927259683609	0.18810733	No
row_60	MAOA	na	null	null	8409	0.2829206883907318	0.18032694	No
row_61	SUCLG1	na	null	null	8421	0.2820320129394531	0.1828159	No
row_62	HMGCS1	na	null	null	8453	0.27848899364471436	0.18421745	No
row_63	PRDX6	na	null	null	8480	0.2741851508617401	0.18583444	No
row_64	ACADL	na	null	null	8492	0.2727607190608978	0.1882226	No
row_65	IDH1	na	null	null	8504	0.27132266759872437	0.19059514	No
row_66	D2HGDH	na	null	null	8536	0.2667444944381714	0.19186902	No
row_67	DECR1	na	null	null	8591	0.2629298269748688	0.19189523	No
row_68	SDHC	na	null	null	8704	0.2457422912120819	0.18869287	No
row_69	ACAA2	na	null	null	8723	0.24325372278690338	0.19039316	No
row_70	ACOX1	na	null	null	9429	0.16574795544147491	0.155222	No
row_71	HADH	na	null	null	9445	0.16424943506717682	0.15622081	No
row_72	CPT1A	na	null	null	9521	0.15448929369449615	0.1539669	No
row_73	PDHB	na	null	null	9808	0.12492544949054718	0.14032595	No
row_74	IDI1	na	null	null	9872	0.1193893551826477	0.1383198	No
row_75	HSD17B11	na	null	null	10030	0.10313548892736435	0.13120726	No
row_76	PTPRG	na	null	null	10288	0.07086936384439468	0.11849956	No
row_77	MDH2	na	null	null	10374	0.06050679460167885	0.11469957	No
row_78	ENO3	na	null	null	10445	0.05932621285319328	0.11167341	No
row_79	RDH11	na	null	null	10948	0.0025419420562684536	0.085374214	No
row_80	ECHS1	na	null	null	11160	-0.021537907421588898	0.07454268	No
row_81	HADHB	na	null	null	11243	-0.03299646079540253	0.07060097	No
row_82	ACSM3	na	null	null	11296	-0.038946349173784256	0.06829725	No
row_83	CPOX	na	null	null	11388	-0.04789956286549568	0.064045556	No
row_84	CBR3	na	null	null	11573	-0.06620236486196518	0.055115536	No
row_85	MCEE	na	null	null	11751	-0.09239991009235382	0.0468374	No
row_86	APEX1	na	null	null	11959	-0.12012865394353867	0.037287377	No
row_87	AUH	na	null	null	12226	-0.14640742540359497	0.024928827	No
row_88	RETSAT	na	null	null	12351	-0.1624656319618225	0.02019187	No
row_89	G0S2	na	null	null	12437	-0.17631252110004425	0.017650748	No
row_90	AQP7	na	null	null	12537	-0.1889229714870453	0.014512492	No
row_91	UGDH	na	null	null	13035	-0.24936257302761078	-0.008841419	No
row_92	FASN	na	null	null	13229	-0.277737557888031	-0.015943939	No
row_93	HSD17B7	na	null	null	13436	-0.30595269799232483	-0.023421517	No
row_94	ACSS1	na	null	null	13528	-0.32051020860671997	-0.0247098	No
row_95	PPARA	na	null	null	13529	-0.3206276595592499	-0.021224413	No
row_96	ACO2	na	null	null	13859	-0.3600452244281769	-0.034564577	No
row_97	ETFDH	na	null	null	14057	-0.38652047514915466	-0.040694345	No
row_98	GPD1	na	null	null	14117	-0.39406365156173706	-0.03950486	No
row_99	ALDH3A2	na	null	null	14178	-0.4022412896156311	-0.038278926	No
row_100	BLVRA	na	null	null	14181	-0.40271028876304626	-0.034006145	No
row_101	IDH3G	na	null	null	14200	-0.4050360321998596	-0.030547187	No
row_102	ACSL5	na	null	null	14462	-0.4385336935520172	-0.039467953	No
row_103	ACADVL	na	null	null	14586	-0.46028101444244385	-0.04091506	No
row_104	HSD17B4	na	null	null	14809	-0.49869298934936523	-0.047136556	No
row_105	ALDH3A1	na	null	null	14969	-0.5090914964675903	-0.049941048	No
row_106	IL4I1	na	null	null	15015	-0.512967586517334	-0.046724804	No
row_107	VNN1	na	null	null	15302	-0.5636876225471497	-0.05559618	No
row_108	TP53INP2	na	null	null	15727	-0.6315553784370422	-0.070967056	No
row_109	EPHX1	na	null	null	15777	-0.6440814137458801	-0.06653532	No
row_110	SERINC1	na	null	null	15845	-0.6562328934669495	-0.06291547	No
row_111	GRHPR	na	null	null	16141	-0.7153608202934265	-0.070610076	No
row_112	NTHL1	na	null	null	16187	-0.7283505797386169	-0.0650525	No
row_113	ECH1	na	null	null	16356	-0.7698649764060974	-0.065494254	No
row_114	ACADS	na	null	null	16402	-0.7824033498764038	-0.0593491	No
row_115	ALDOA	na	null	null	16455	-0.7988342046737671	-0.053392448	No
row_116	UBE2L6	na	null	null	16481	-0.8058099746704102	-0.045943975	No
row_117	HMGCL	na	null	null	16532	-0.8193615674972534	-0.03965929	No
row_118	GSTZ1	na	null	null	16561	-0.8257268667221069	-0.032151647	No
row_119	LGALS1	na	null	null	16602	-0.8345115184783936	-0.025177835	No
row_120	REEP6	na	null	null	16765	-0.8739415407180786	-0.024173552	No
row_121	PSME1	na	null	null	16865	-0.9098963141441345	-0.019474458	No
row_122	BPHL	na	null	null	16938	-0.9324122071266174	-0.01311462	No
row_123	CEL	na	null	null	17224	-1.0138764381408691	-0.01703977	No
row_124	GLUL	na	null	null	17365	-1.0639199018478394	-0.01281656	No
row_125	ACOT8	na	null	null	17936	-1.2947731018066406	-0.028634729	No
row_126	S100A10	na	null	null	18028	-1.3449424505233765	-0.018786909	No
row_127	ALAD	na	null	null	18280	-1.4788750410079956	-0.015874194	No
row_128	CRAT	na	null	null	18281	-1.4795657396316528	2.0944237E-4	No
row_129	ENO2	na	null	null	18286	-1.4811351299285889	0.016100364	No
row_130	GABARAPL1	na	null	null	19059	-2.913930892944336	0.0072896057	No
