# Supplementary material for: Heparin-based hydrogel scaffolding alters the transcriptomic profile and increases the chemoresistance of MDA-MB-231 triple-negative breast cancer cells
Source: Biomater Sci. 2020 Feb 13;8(10):2786–96. doi: 10.1039/c9bm01481k (PMC7497406; doi:10.1039/c9bm01481k)
Supplement: Supplementary file 2 [file BM-008-C9BM01481K-s002.zip › Supplementary File 4/EGFvControl/Pathways/my_analysis.Gsea.1545200981068/HALLMARK_PANCREAS_BETA_CELLS.xls]

NAME	PROBE	DESCRIPTION<br>(from dataset)	GENE SYMBOL	GENE_TITLE	RANK IN GENE LIST	RANK METRIC SCORE	RUNNING ES	CORE ENRICHMENT
row_0	SRPRB	na	null	null	436	1.815198540687561	0.11423078	Yes
row_1	VDR	na	null	null	1758	1.2775328159332275	0.14175384	Yes
row_2	AKT3	na	null	null	3603	0.919459879398346	0.11499275	Yes
row_3	SRP9	na	null	null	3710	0.9024332761764526	0.17755747	Yes
row_4	SEC11A	na	null	null	3889	0.8697216510772705	0.2339003	Yes
row_5	ELP4	na	null	null	4618	0.7607307434082031	0.25334525	Yes
row_6	NKX6-1	na	null	null	7200	0.4219692647457123	0.15062372	No
row_7	SPCS1	na	null	null	7349	0.4023407995700836	0.17326544	No
row_8	CHGA	na	null	null	8624	0.25719884037971497	0.1262519	No
row_9	LMO2	na	null	null	9839	0.12243127077817917	0.07219787	No
row_10	PCSK1	na	null	null	12341	-0.16088485717773438	-0.04605238	No
row_11	STXBP1	na	null	null	12647	-0.20473068952560425	-0.04650605	No
row_12	SYT13	na	null	null	13647	-0.34001535177230835	-0.07293377	No
row_13	MAFB	na	null	null	14481	-0.44177427887916565	-0.0830291	No
row_14	DPP4	na	null	null	14594	-0.46214428544044495	-0.053998183	No
row_15	FOXA2	na	null	null	17421	-1.0892951488494873	-0.11914123	No
row_16	FOXO1	na	null	null	17953	-1.3056260347366333	-0.048311874	No
row_17	SRP14	na	null	null	18305	-1.4998501539230347	0.0465565	No
