# Supplementary material for: Heparin-based hydrogel scaffolding alters the transcriptomic profile and increases the chemoresistance of MDA-MB-231 triple-negative breast cancer cells
Source: Biomater Sci. 2020 Feb 13;8(10):2786–96. doi: 10.1039/c9bm01481k (PMC7497406; doi:10.1039/c9bm01481k)
Supplement: Supplementary file 2 [file BM-008-C9BM01481K-s002.zip › Supplementary File 4/EGFvControl/Pathways/my_analysis.Gsea.1545200981068/HALLMARK_ALLOGRAFT_REJECTION.xls]

NAME	PROBE	DESCRIPTION<br>(from dataset)	GENE SYMBOL	GENE_TITLE	RANK IN GENE LIST	RANK METRIC SCORE	RUNNING ES	CORE ENRICHMENT
row_0	IL11	na	null	null	57	2.570208787918091	0.020508016	No
row_1	IL18	na	null	null	152	2.2020468711853027	0.035711665	No
row_2	IL12A	na	null	null	170	2.171072483062744	0.05466717	No
row_3	NME1	na	null	null	764	1.6027981042861938	0.038244	No
row_4	ABCE1	na	null	null	1023	1.50649094581604	0.03849535	No
row_5	MRPL3	na	null	null	1117	1.4729714393615723	0.04708673	No
row_6	EIF3D	na	null	null	1221	1.4345386028289795	0.054802757	No
row_7	EGFR	na	null	null	1241	1.4286478757858276	0.066866755	No
row_8	RARS	na	null	null	1261	1.4239675998687744	0.07888798	No
row_9	NLRP3	na	null	null	1376	1.386272668838501	0.08558636	No
row_10	ETS1	na	null	null	1416	1.3716353178024292	0.096081145	No
row_11	EIF3J	na	null	null	1474	1.3549225330352783	0.1054799	No
row_12	CD8A	na	null	null	1548	1.33357572555542	0.11384508	No
row_13	BRCA1	na	null	null	1620	1.312429428100586	0.12212176	No
row_14	IGSF6	na	null	null	1867	1.2527227401733398	0.12068218	No
row_15	UBE2N	na	null	null	1878	1.2507338523864746	0.13159144	No
row_16	CCND3	na	null	null	2241	1.1692562103271484	0.12331016	No
row_17	SRGN	na	null	null	2364	1.1421728134155273	0.12735794	No
row_18	MTIF2	na	null	null	2454	1.1223880052566528	0.13295417	No
row_19	TAP2	na	null	null	2498	1.1120936870574951	0.14086679	No
row_20	RPS19	na	null	null	2521	1.107093095779419	0.14983417	No
row_21	CSK	na	null	null	2951	1.0342507362365723	0.13680778	No
row_22	GCNT1	na	null	null	3320	0.9671813249588013	0.12636487	No
row_23	EIF5A	na	null	null	3538	0.9301273226737976	0.12349603	No
row_24	HLA-DOB	na	null	null	3796	0.8843799829483032	0.11811291	No
row_25	GALNT1	na	null	null	4239	0.8165234327316284	0.10241499	No
row_26	RPL9	na	null	null	4359	0.7991706132888794	0.103484504	No
row_27	DEGS1	na	null	null	4669	0.7534387111663818	0.09417947	No
row_28	RPS3A	na	null	null	5141	0.6855654716491699	0.07576475	No
row_29	STAT1	na	null	null	5448	0.644643247127533	0.06562239	No
row_30	ELF4	na	null	null	5569	0.6300946474075317	0.065093935	No
row_31	BCAT1	na	null	null	5614	0.6235178709030151	0.068487965	No
row_32	HDAC9	na	null	null	6002	0.5702003240585327	0.053420484	No
row_33	RPS9	na	null	null	6233	0.5359665751457214	0.046267286	No
row_34	FAS	na	null	null	6266	0.5319339632987976	0.049452953	No
row_35	JAK2	na	null	null	6438	0.5098709464073181	0.045152966	No
row_36	DARS	na	null	null	6451	0.5082554221153259	0.04917023	No
row_37	IL27RA	na	null	null	7090	0.43474066257476807	0.019711412	No
row_38	TRAF2	na	null	null	7139	0.42844629287719727	0.021112628	No
row_39	F2R	na	null	null	7430	0.3933861255645752	0.009511904	No
row_40	DYRK3	na	null	null	7484	0.38716039061546326	0.010273699	No
row_41	AARS	na	null	null	7584	0.37488171458244324	0.00851273	No
row_42	LYN	na	null	null	7669	0.36602506041526794	0.007456839	No
row_43	MAP3K7	na	null	null	7759	0.35530102252960205	0.006040904	No
row_44	TPD52	na	null	null	7821	0.346829891204834	0.0060148067	No
row_45	GLMN	na	null	null	7921	0.33530393242836	0.003892046	No
row_46	TGFB2	na	null	null	8117	0.31471025943756104	-0.0034496223	No
row_47	EIF3A	na	null	null	8140	0.3124622404575348	-0.00174618	No
row_48	ABI1	na	null	null	8474	0.27546653151512146	-0.016678153	No
row_49	AKT1	na	null	null	8668	0.25149139761924744	-0.024492916	No
row_50	TLR1	na	null	null	8781	0.23889538645744324	-0.028178208	No
row_51	TLR6	na	null	null	8874	0.22735115885734558	-0.030920975	No
row_52	RPL39	na	null	null	8970	0.2160290628671646	-0.03392445	No
row_53	NCK1	na	null	null	9082	0.2039974480867386	-0.03787635	No
row_54	INHBA	na	null	null	10150	0.08837053179740906	-0.09298217	No
row_55	TLR3	na	null	null	10160	0.08681660145521164	-0.09266018	No
row_56	HIF1A	na	null	null	11136	-0.017709344625473022	-0.1435909	No
row_57	ACVR2A	na	null	null	11326	-0.04176592454314232	-0.1531132	No
row_58	SOCS5	na	null	null	11349	-0.04497425630688667	-0.15385494	No
row_59	INHBB	na	null	null	11465	-0.058419786393642426	-0.1593472	No
row_60	CD40	na	null	null	11978	-0.12325896322727203	-0.18505064	No
row_61	WARS	na	null	null	12021	-0.12684886157512665	-0.18609199	No
row_62	EIF4G3	na	null	null	12565	-0.19274143874645233	-0.21278472	No
row_63	LIF	na	null	null	12907	-0.23195025324821472	-0.22853372	No
row_64	LY75	na	null	null	12984	-0.24177215993404388	-0.23030621	No
row_65	HCLS1	na	null	null	13062	-0.2511957287788391	-0.23204498	No
row_66	IL7	na	null	null	13349	-0.2950587570667267	-0.24433492	No
row_67	HLA-DQA1	na	null	null	13363	-0.2972535789012909	-0.24229889	No
row_68	IFNAR2	na	null	null	13468	-0.30981162190437317	-0.24491669	No
row_69	CAPG	na	null	null	14567	-0.45768997073173523	-0.29827094	No
row_70	IRF7	na	null	null	14815	-0.49969398975372314	-0.30664656	No
row_71	PRKCG	na	null	null	15097	-0.5277953743934631	-0.316547	No
row_72	PTPN6	na	null	null	15123	-0.5319662690162659	-0.3129942	No
row_73	TLR2	na	null	null	15128	-0.534820020198822	-0.3083149	No
row_74	CCL2	na	null	null	15276	-0.5596242547035217	-0.31090242	No
row_75	RIPK2	na	null	null	15343	-0.5726891756057739	-0.30912587	No
row_76	TNF	na	null	null	15826	-0.6530014276504517	-0.3284147	No
row_77	IL15	na	null	null	15840	-0.6544833779335022	-0.32311314	No
row_78	ST8SIA4	na	null	null	16024	-0.6905003190040588	-0.32639077	No
row_79	IKBKB	na	null	null	16100	-0.7036679983139038	-0.32388854	No
row_80	ACHE	na	null	null	16288	-0.75533527135849	-0.32678312	No
row_81	SOCS1	na	null	null	16397	-0.7807072401046753	-0.32530597	No
row_82	BCL10	na	null	null	16617	-0.8377081155776978	-0.32912442	No
row_83	EREG	na	null	null	16952	-0.9361708760261536	-0.33806914	No
row_84	ICOSLG	na	null	null	17131	-0.9890457987785339	-0.33835566	Yes
row_85	IFNGR1	na	null	null	17299	-1.0418283939361572	-0.33758327	Yes
row_86	ITGB2	na	null	null	17342	-1.0554051399230957	-0.33013645	Yes
row_87	CCND2	na	null	null	17385	-1.0700949430465698	-0.32255533	Yes
row_88	TAP1	na	null	null	17413	-1.0841540098190308	-0.31405967	Yes
row_89	TGFB1	na	null	null	17599	-1.1481573581695557	-0.31325856	Yes
row_90	TIMP1	na	null	null	17600	-1.1483393907546997	-0.3027613	Yes
row_91	PSMB10	na	null	null	17606	-1.150808572769165	-0.29250345	Yes
row_92	TAPBP	na	null	null	17642	-1.164299726486206	-0.28369436	Yes
row_93	CRTAM	na	null	null	17700	-1.1861600875854492	-0.27583832	Yes
row_94	CFP	na	null	null	17862	-1.2584009170532227	-0.27277175	Yes
row_95	ICAM1	na	null	null	17954	-1.3060623407363892	-0.26560134	Yes
row_96	HLA-E	na	null	null	18047	-1.3487874269485474	-0.25809276	Yes
row_97	BCL3	na	null	null	18068	-1.3636218309402466	-0.24667557	Yes
row_98	HLA-G	na	null	null	18076	-1.367800235748291	-0.23453896	Yes
row_99	IL4R	na	null	null	18107	-1.37973952293396	-0.22349846	Yes
row_100	APBB1	na	null	null	18115	-1.3824628591537476	-0.21122782	Yes
row_101	IL1B	na	null	null	18217	-1.4333935976028442	-0.20341747	Yes
row_102	CD74	na	null	null	18418	-1.5912061929702759	-0.19935235	Yes
row_103	IFNGR2	na	null	null	18421	-1.5937769412994385	-0.18488802	Yes
row_104	UBE2D1	na	null	null	18424	-1.5985664129257202	-0.17037989	Yes
row_105	CD47	na	null	null	18478	-1.625701904296875	-0.15829626	Yes
row_106	HLA-DMB	na	null	null	18502	-1.6448692083358765	-0.14446534	Yes
row_107	B2M	na	null	null	18622	-1.7747818231582642	-0.1344775	Yes
row_108	HLA-DOA	na	null	null	18684	-1.8702633380889893	-0.120577484	Yes
row_109	LTB	na	null	null	18739	-1.9479600191116333	-0.1056004	Yes
row_110	HLA-DMA	na	null	null	18758	-1.9786827564239502	-0.08845598	Yes
row_111	IL6	na	null	null	18776	-2.019611358642578	-0.07088502	Yes
row_112	C2	na	null	null	18918	-2.345454216003418	-0.05683337	Yes
row_113	GBP2	na	null	null	18974	-2.541114568710327	-0.036486506	Yes
row_114	CTSS	na	null	null	18977	-2.5499043464660645	-0.013281955	Yes
row_115	HLA-DRA	na	null	null	19014	-2.714148759841919	0.009642308	Yes
