# Supplementary material for: Heparin-based hydrogel scaffolding alters the transcriptomic profile and increases the chemoresistance of MDA-MB-231 triple-negative breast cancer cells
Source: Biomater Sci. 2020 Feb 13;8(10):2786–96. doi: 10.1039/c9bm01481k (PMC7497406; doi:10.1039/c9bm01481k)
Supplement: Supplementary file 2 [file BM-008-C9BM01481K-s002.zip › Supplementary File 4/EGFvControl/Pathways/my_analysis.Gsea.1545200981068/HALLMARK_E2F_TARGETS.xls]

NAME	PROBE	DESCRIPTION<br>(from dataset)	GENE SYMBOL	GENE_TITLE	RANK IN GENE LIST	RANK METRIC SCORE	RUNNING ES	CORE ENRICHMENT
row_0	CENPM	na	null	null	32	2.7997851371765137	0.010607788	Yes
row_1	TCF19	na	null	null	94	2.368633508682251	0.017797017	Yes
row_2	CDC25A	na	null	null	107	2.3122291564941406	0.027316622	Yes
row_3	AURKA	na	null	null	163	2.181385040283203	0.033999484	Yes
row_4	MTHFD2	na	null	null	172	2.163132667541504	0.043074988	Yes
row_5	EZH2	na	null	null	227	2.053187847137451	0.04924766	Yes
row_6	PRPS1	na	null	null	267	2.0082802772521973	0.056012366	Yes
row_7	CDCA8	na	null	null	295	1.9621015787124634	0.06320569	Yes
row_8	AURKB	na	null	null	328	1.915894865989685	0.069933094	Yes
row_9	ASF1A	na	null	null	333	1.9070327281951904	0.078094736	Yes
row_10	UNG	na	null	null	348	1.8919546604156494	0.08566406	Yes
row_11	PHF5A	na	null	null	357	1.8836978673934937	0.09351282	Yes
row_12	TFRC	na	null	null	359	1.8815981149673462	0.10172064	Yes
row_13	KIF18B	na	null	null	382	1.8594454526901245	0.10872635	Yes
row_14	CCNE1	na	null	null	408	1.8413890600204468	0.11549495	Yes
row_15	NOLC1	na	null	null	443	1.8094321489334106	0.12164976	Yes
row_16	DSCC1	na	null	null	459	1.7960282564163208	0.12874535	Yes
row_17	RAD51C	na	null	null	510	1.7671223878860474	0.1338726	Yes
row_18	SMC6	na	null	null	525	1.756048321723938	0.14084528	Yes
row_19	CDKN3	na	null	null	562	1.7289233207702637	0.14654142	Yes
row_20	CDC20	na	null	null	590	1.7115157842636108	0.15263464	Yes
row_21	SUV39H1	na	null	null	628	1.685888648033142	0.15808924	Yes
row_22	CDKN2C	na	null	null	635	1.6790841817855835	0.16514494	Yes
row_23	PLK4	na	null	null	650	1.670031189918518	0.17174	Yes
row_24	RAD51AP1	na	null	null	662	1.6643797159194946	0.17846808	Yes
row_25	ATAD2	na	null	null	667	1.6615873575210571	0.18555218	Yes
row_26	CDCA3	na	null	null	687	1.6519774198532104	0.19180493	Yes
row_27	DDX39A	na	null	null	731	1.6210682392120361	0.19665928	Yes
row_28	DNMT1	na	null	null	732	1.6209665536880493	0.20377551	Yes
row_29	TK1	na	null	null	759	1.605499267578125	0.20945592	Yes
row_30	POLE	na	null	null	760	1.6050456762313843	0.21650225	Yes
row_31	NME1	na	null	null	764	1.6027981042861938	0.22338088	Yes
row_32	RFC2	na	null	null	818	1.5821902751922607	0.22753844	Yes
row_33	PRIM2	na	null	null	835	1.5746475458145142	0.23360953	Yes
row_34	PA2G4	na	null	null	838	1.5737279653549194	0.24041314	Yes
row_35	HELLS	na	null	null	862	1.5664899349212646	0.24608013	Yes
row_36	SRSF1	na	null	null	863	1.5656970739364624	0.25295374	Yes
row_37	RRM2	na	null	null	890	1.556738018989563	0.25842008	Yes
row_38	E2F8	na	null	null	891	1.5564628839492798	0.26525313	Yes
row_39	MCM2	na	null	null	906	1.5496158599853516	0.27131954	Yes
row_40	SNRPB	na	null	null	933	1.5379629135131836	0.27670345	Yes
row_41	UBR7	na	null	null	941	1.5334413051605225	0.28306717	Yes
row_42	UBE2T	na	null	null	949	1.5310733318328857	0.28942046	Yes
row_43	GINS1	na	null	null	968	1.5225437879562378	0.29515758	Yes
row_44	PLK1	na	null	null	1074	1.4880316257476807	0.2961659	Yes
row_45	NUP205	na	null	null	1076	1.4870312213897705	0.30264154	Yes
row_46	MCM7	na	null	null	1099	1.4791160821914673	0.3079776	Yes
row_47	PRKDC	na	null	null	1101	1.4787993431091309	0.31441706	Yes
row_48	DCTPP1	na	null	null	1111	1.4741178750991821	0.3204151	Yes
row_49	RAN	na	null	null	1116	1.473071813583374	0.3266716	Yes
row_50	TRIP13	na	null	null	1123	1.4711403846740723	0.3328144	Yes
row_51	NOP56	na	null	null	1153	1.4586799144744873	0.33769244	Yes
row_52	GINS3	na	null	null	1175	1.449095368385315	0.34294927	Yes
row_53	HMGB2	na	null	null	1183	1.446157455444336	0.34892976	Yes
row_54	TACC3	na	null	null	1207	1.4387973546981812	0.35403618	Yes
row_55	NUDT21	na	null	null	1211	1.4371833801269531	0.36018774	Yes
row_56	USP1	na	null	null	1270	1.4226276874542236	0.36338174	Yes
row_57	DLGAP5	na	null	null	1276	1.41981041431427	0.3693518	Yes
row_58	RACGAP1	na	null	null	1310	1.4088257551193237	0.37380052	Yes
row_59	BRCA2	na	null	null	1333	1.3991848230361938	0.37878564	Yes
row_60	RFC3	na	null	null	1349	1.3930374383926392	0.38411203	Yes
row_61	HMMR	na	null	null	1351	1.3925758600234985	0.390173	Yes
row_62	RPA1	na	null	null	1382	1.3836870193481445	0.39466918	Yes
row_63	SMC4	na	null	null	1418	1.3715381622314453	0.39884895	Yes
row_64	TRA2B	na	null	null	1432	1.3685590028762817	0.40417314	Yes
row_65	LMNB1	na	null	null	1433	1.368492841720581	0.41018096	Yes
row_66	EXOSC8	na	null	null	1440	1.3655890226364136	0.41586038	Yes
row_67	BIRC5	na	null	null	1448	1.3642605543136597	0.42148137	Yes
row_68	NBN	na	null	null	1465	1.3577075004577637	0.42660007	Yes
row_69	MELK	na	null	null	1529	1.3385155200958252	0.42916173	Yes
row_70	ZW10	na	null	null	1550	1.3335487842559814	0.43396392	Yes
row_71	AK2	na	null	null	1577	1.3258227109909058	0.4384165	Yes
row_72	MCM4	na	null	null	1617	1.3131262063980103	0.4421294	Yes
row_73	BRCA1	na	null	null	1620	1.312429428100586	0.4477859	Yes
row_74	PAICS	na	null	null	1636	1.3100427389144897	0.45274797	Yes
row_75	MCM6	na	null	null	1672	1.3006395101547241	0.4566165	Yes
row_76	MAD2L1	na	null	null	1695	1.29575777053833	0.46114755	Yes
row_77	SPAG5	na	null	null	1703	1.2943764925003052	0.46646172	Yes
row_78	PCNA	na	null	null	1712	1.291046142578125	0.47170866	Yes
row_79	KIF4A	na	null	null	1715	1.290791392326355	0.47727016	Yes
row_80	PPP1R8	na	null	null	1734	1.2846306562423706	0.48196283	Yes
row_81	NCAPD2	na	null	null	1768	1.2759182453155518	0.48582804	Yes
row_82	BRMS1L	na	null	null	1784	1.2722116708755493	0.490624	Yes
row_83	TIMELESS	na	null	null	1795	1.2693943977355957	0.49567068	Yes
row_84	ING3	na	null	null	1800	1.2680776119232178	0.5010272	Yes
row_85	DIAPH3	na	null	null	1832	1.2603956460952759	0.50492954	Yes
row_86	SRSF2	na	null	null	1835	1.2599740028381348	0.5103558	Yes
row_87	XPO1	na	null	null	1845	1.2588608264923096	0.5154088	Yes
row_88	TIPIN	na	null	null	1860	1.2542568445205688	0.52017856	Yes
row_89	IPO7	na	null	null	1923	1.2410235404968262	0.52236485	Yes
row_90	KPNA2	na	null	null	1925	1.2408357858657837	0.5277596	Yes
row_91	LBR	na	null	null	1968	1.229822039604187	0.530949	Yes
row_92	KIF2C	na	null	null	1975	1.226864218711853	0.5360194	Yes
row_93	XRCC6	na	null	null	1990	1.2217967510223389	0.5406466	Yes
row_94	STAG1	na	null	null	2035	1.2117047309875488	0.5436512	Yes
row_95	CSE1L	na	null	null	2038	1.2111942768096924	0.5488633	Yes
row_96	BARD1	na	null	null	2041	1.2106627225875854	0.554073	Yes
row_97	CKS1B	na	null	null	2048	1.2072962522506714	0.5590575	Yes
row_98	RBBP7	na	null	null	2055	1.206531286239624	0.56403863	Yes
row_99	TMPO	na	null	null	2091	1.1987868547439575	0.56746	Yes
row_100	TOP2A	na	null	null	2151	1.188768982887268	0.5695747	Yes
row_101	MCM3	na	null	null	2175	1.18332040309906	0.5735596	Yes
row_102	CENPE	na	null	null	2189	1.1808273792266846	0.57805955	Yes
row_103	NUP107	na	null	null	2219	1.1737288236618042	0.5816866	Yes
row_104	ANP32E	na	null	null	2263	1.1640254259109497	0.5845345	Yes
row_105	CCP110	na	null	null	2292	1.1585830450057983	0.5881477	Yes
row_106	ORC6	na	null	null	2344	1.145766019821167	0.5904945	Yes
row_107	NUP153	na	null	null	2368	1.1396205425262451	0.5942875	Yes
row_108	SSRP1	na	null	null	2378	1.1367777585983276	0.59880453	Yes
row_109	LYAR	na	null	null	2416	1.128957748413086	0.60181415	Yes
row_110	TBRG4	na	null	null	2442	1.12450110912323	0.60543555	Yes
row_111	KIF22	na	null	null	2457	1.1220189332962036	0.60962474	Yes
row_112	DONSON	na	null	null	2514	1.108603596687317	0.6115454	Yes
row_113	POLA2	na	null	null	2529	1.1049731969833374	0.6156598	Yes
row_114	DEPDC1	na	null	null	2541	1.1036717891693115	0.6199263	Yes
row_115	POLE4	na	null	null	2559	1.1001172065734863	0.6238615	Yes
row_116	ESPL1	na	null	null	2577	1.0972354412078857	0.6277841	Yes
row_117	RNASEH2A	na	null	null	2596	1.0945746898651123	0.6316424	Yes
row_118	POLD1	na	null	null	2630	1.0891427993774414	0.63468766	Yes
row_119	GINS4	na	null	null	2641	1.0866408348083496	0.638932	Yes
row_120	UBE2S	na	null	null	2671	1.0812361240386963	0.642153	Yes
row_121	ORC2	na	null	null	2772	1.0648810863494873	0.64156675	Yes
row_122	EIF2S1	na	null	null	2819	1.0575779676437378	0.64378947	Yes
row_123	PNN	na	null	null	2841	1.054267406463623	0.64731294	Yes
row_124	DEK	na	null	null	2886	1.0461726188659668	0.64959085	Yes
row_125	RANBP1	na	null	null	2912	1.0416033267974854	0.6528483	Yes
row_126	CDK1	na	null	null	2921	1.0402520895004272	0.6569942	Yes
row_127	CHEK1	na	null	null	2954	1.0337960720062256	0.6598491	Yes
row_128	MYBL2	na	null	null	3098	1.0072506666183472	0.6567475	Yes
row_129	RPA2	na	null	null	3128	1.0006656646728516	0.6596148	Yes
row_130	MMS22L	na	null	null	3165	0.994782030582428	0.662088	Yes
row_131	MCM5	na	null	null	3202	0.9862154126167297	0.66452354	Yes
row_132	POLD3	na	null	null	3244	0.978663444519043	0.6666629	Yes
row_133	SYNCRIP	na	null	null	3486	0.9385210275650024	0.6581036	Yes
row_134	DCK	na	null	null	3495	0.9370986223220825	0.6617966	Yes
row_135	GSPT1	na	null	null	3557	0.9275755286216736	0.66265947	Yes
row_136	SHMT1	na	null	null	3578	0.924121618270874	0.6656642	Yes
row_137	NASP	na	null	null	3598	0.9210687279701233	0.66870815	Yes
row_138	SMC1A	na	null	null	3638	0.9153247475624084	0.6706747	Yes
row_139	MSH2	na	null	null	3641	0.914580225944519	0.67458457	Yes
row_140	DUT	na	null	null	3726	0.8997225761413574	0.674115	Yes
row_141	CIT	na	null	null	3837	0.8778899908065796	0.6721817	Yes
row_142	MYC	na	null	null	3907	0.8664165735244751	0.6723552	Yes
row_143	MLH1	na	null	null	3984	0.8527402281761169	0.67210025	Yes
row_144	POLD2	na	null	null	3987	0.852203369140625	0.6757363	Yes
row_145	WEE1	na	null	null	3991	0.8513526916503906	0.679316	Yes
row_146	H2AFZ	na	null	null	4017	0.8481571078300476	0.6817242	Yes
row_147	RAD21	na	null	null	4041	0.8441595435142517	0.6842201	Yes
row_148	ASF1B	na	null	null	4346	0.8005458116531372	0.6717405	No
row_149	DCLRE1B	na	null	null	4652	0.7561370134353638	0.6590133	No
row_150	STMN1	na	null	null	4739	0.7402222156524658	0.65773827	No
row_151	CDK4	na	null	null	4801	0.7297582030296326	0.65773267	No
row_152	SLBP	na	null	null	4848	0.722565233707428	0.65848464	No
row_153	ILF3	na	null	null	4902	0.7183290719985962	0.6588497	No
row_154	PDS5B	na	null	null	4949	0.7138673067092896	0.65956354	No
row_155	LIG1	na	null	null	5038	0.7022011280059814	0.6580164	No
row_156	PTTG1	na	null	null	5055	0.7001357078552246	0.6602483	No
row_157	SPC25	na	null	null	5107	0.6920474171638489	0.6606032	No
row_158	CCNB2	na	null	null	5148	0.6846393346786499	0.6615044	No
row_159	BUB1B	na	null	null	5225	0.6747720837593079	0.6604682	No
row_160	NAP1L1	na	null	null	5643	0.6192590594291687	0.6412475	No
row_161	CTCF	na	null	null	5690	0.6109180450439453	0.64150935	No
row_162	EED	na	null	null	5867	0.5888673663139343	0.6348348	No
row_163	SMC3	na	null	null	5872	0.5882081389427185	0.6372067	No
row_164	PSMC3IP	na	null	null	5935	0.5792838931083679	0.63648784	No
row_165	LUC7L3	na	null	null	6072	0.5612571239471436	0.63179654	No
row_166	RAD50	na	null	null	6079	0.5600217580795288	0.63393945	No
row_167	H2AFX	na	null	null	6160	0.5471035838127136	0.6321323	No
row_168	PRDX4	na	null	null	6214	0.5382786989212036	0.63170695	No
row_169	CBX5	na	null	null	6221	0.5369493961334229	0.6337486	No
row_170	RPA3	na	null	null	6282	0.5297806262969971	0.63291764	No
row_171	CKS2	na	null	null	6345	0.5215032696723938	0.63194513	No
row_172	RFC1	na	null	null	6554	0.4952588677406311	0.62317604	No
row_173	RAD1	na	null	null	6559	0.49499455094337463	0.6251387	No
row_174	SPC24	na	null	null	7205	0.42148879170417786	0.5930542	No
row_175	HNRNPD	na	null	null	7535	0.38060125708580017	0.57741565	No
row_176	PSIP1	na	null	null	8404	0.2835584282875061	0.53299314	No
row_177	TUBG1	na	null	null	8708	0.2452213019132614	0.5181282	No
row_178	WDR90	na	null	null	9707	0.13611288368701935	0.46621877	No
row_179	PPM1D	na	null	null	10558	0.0447428897023201	0.42169484	No
row_180	CDC25B	na	null	null	12061	-0.13413894176483154	0.3432602	No
row_181	HUS1	na	null	null	12612	-0.20101431012153625	0.31520596	No
row_182	CDKN1B	na	null	null	13864	-0.3604713976383209	0.25097063	No
row_183	MXD3	na	null	null	14093	-0.3909224271774292	0.24069124	No
row_184	TP53	na	null	null	14267	-0.416549950838089	0.23341803	No
row_185	CHEK2	na	null	null	14539	-0.45046594738960266	0.22113773	No
row_186	POP7	na	null	null	14581	-0.46005505323410034	0.22100033	No
row_187	PMS2	na	null	null	14775	-0.4915418028831482	0.2130041	No
row_188	NAA38	na	null	null	15070	-0.5246930122375488	0.19983958	No
row_189	CDKN1A	na	null	null	15950	-0.6776064038276672	0.15656823	No
row_190	PAN2	na	null	null	18269	-1.472907543182373	0.04107939	No
row_191	HMGB3	na	null	null	18612	-1.7641223669052124	0.030830719	No
