# Supplementary material for: Heparin-based hydrogel scaffolding alters the transcriptomic profile and increases the chemoresistance of MDA-MB-231 triple-negative breast cancer cells
Source: Biomater Sci. 2020 Feb 13;8(10):2786–96. doi: 10.1039/c9bm01481k (PMC7497406; doi:10.1039/c9bm01481k)
Supplement: Supplementary file 2 [file BM-008-C9BM01481K-s002.zip › Supplementary File 4/EGFvControl/Pathways/my_analysis.Gsea.1545200981068/HALLMARK_COAGULATION.xls]

NAME	PROBE	DESCRIPTION<br>(from dataset)	GENE SYMBOL	GENE_TITLE	RANK IN GENE LIST	RANK METRIC SCORE	RUNNING ES	CORE ENRICHMENT
row_0	PLAU	na	null	null	387	1.8535326719284058	-1.8888168E-4	No
row_1	F3	na	null	null	545	1.742394208908081	0.010453744	No
row_2	DUSP14	na	null	null	563	1.7288151979446411	0.02827465	No
row_3	FBN1	na	null	null	1368	1.3884755373001099	0.0012338544	No
row_4	SERPINB2	na	null	null	2053	1.206594467163086	-0.021496601	No
row_5	GNG12	na	null	null	2585	1.0964521169662476	-0.037413653	No
row_6	F2RL2	na	null	null	3255	0.9765802621841431	-0.06184863	No
row_7	ARF4	na	null	null	3968	0.8564873337745667	-0.08983323	No
row_8	S100A1	na	null	null	4847	0.7226533889770508	-0.1279519	No
row_9	ANXA1	na	null	null	5268	0.6694033741950989	-0.1426829	No
row_10	WDR1	na	null	null	5355	0.6568558812141418	-0.14007376	No
row_11	ADAM9	na	null	null	5789	0.5976309180259705	-0.15626171	No
row_12	MASP2	na	null	null	6415	0.5119014978408813	-0.18342353	No
row_13	FURIN	na	null	null	6470	0.5064752697944641	-0.18076758	No
row_14	PEF1	na	null	null	6964	0.44901043176651	-0.2017034	No
row_15	SIRT2	na	null	null	7355	0.40120619535446167	-0.2177673	No
row_16	CTSE	na	null	null	7387	0.3978019952774048	-0.21508403	No
row_17	CTSK	na	null	null	7786	0.3506644368171692	-0.23211353	No
row_18	MMP3	na	null	null	7932	0.3340257406234741	-0.23608533	No
row_19	CTSH	na	null	null	9066	0.2056744247674942	-0.2931415	No
row_20	F8	na	null	null	9146	0.19661863148212433	-0.2951471	No
row_21	RAC1	na	null	null	9267	0.18559333682060242	-0.29941726	No
row_22	PREP	na	null	null	10004	0.10621942579746246	-0.3367775	No
row_23	LGMN	na	null	null	10233	0.07698182761669159	-0.34787405	No
row_24	ACOX2	na	null	null	10488	0.054300811141729355	-0.36057645	No
row_25	LAMP2	na	null	null	11032	-0.006567871198058128	-0.38891682	No
row_26	RABIF	na	null	null	11147	-0.01969674602150917	-0.3946685	No
row_27	CFH	na	null	null	11540	-0.06184135377407074	-0.4145099	No
row_28	CSRP1	na	null	null	11580	-0.06683751940727234	-0.41582713	No
row_29	GNB2	na	null	null	11716	-0.08855811506509781	-0.4219323	No
row_30	SPARC	na	null	null	12049	-0.1321837306022644	-0.437873	No
row_31	PRSS23	na	null	null	12321	-0.15745259821414948	-0.45034853	No
row_32	TMPRSS6	na	null	null	13328	-0.2920279800891876	-0.4998251	No
row_33	PLG	na	null	null	13548	-0.32234111428260803	-0.5077953	No
row_34	LTA4H	na	null	null	13613	-0.3327622711658478	-0.50754255	No
row_35	CASP9	na	null	null	13830	-0.3552394509315491	-0.51499975	No
row_36	ISCU	na	null	null	13836	-0.35714951157569885	-0.51139605	No
row_37	MMP15	na	null	null	13999	-0.37789833545684814	-0.51578254	No
row_38	PDGFB	na	null	null	14224	-0.40923014283180237	-0.5230739	No
row_39	F12	na	null	null	14282	-0.4188050627708435	-0.5215238	No
row_40	MST1	na	null	null	14350	-0.4258017838001251	-0.5204211	No
row_41	DPP4	na	null	null	14594	-0.46214428544044495	-0.528134	No
row_42	ANG	na	null	null	15384	-0.5791844725608826	-0.5631486	No
row_43	FYN	na	null	null	15435	-0.5880337357521057	-0.5594007	No
row_44	USP11	na	null	null	16082	-0.6997537612915039	-0.5856283	No
row_45	APOC1	na	null	null	16366	-0.772941529750824	-0.5920704	Yes
row_46	CRIP2	na	null	null	16445	-0.7949233055114746	-0.58754843	Yes
row_47	THBD	na	null	null	16696	-0.8555821776390076	-0.5913695	Yes
row_48	MAFF	na	null	null	16697	-0.8559727072715759	-0.5821056	Yes
row_49	GP1BA	na	null	null	16758	-0.8723846077919006	-0.57580346	Yes
row_50	SH2B2	na	null	null	16896	-0.9197478890419006	-0.5730176	Yes
row_51	MMP1	na	null	null	16900	-0.9208411574363708	-0.56320864	Yes
row_52	RGN	na	null	null	17446	-1.1011122465133667	-0.57980776	Yes
row_53	CAPN2	na	null	null	17466	-1.1106961965560913	-0.5687812	Yes
row_54	C1R	na	null	null	17490	-1.1192736625671387	-0.5578711	Yes
row_55	HTRA1	na	null	null	17558	-1.1346489191055298	-0.5490968	Yes
row_56	S100A13	na	null	null	17565	-1.1379356384277344	-0.53709525	Yes
row_57	TIMP1	na	null	null	17600	-1.1483393907546997	-0.5264461	Yes
row_58	C3	na	null	null	17617	-1.1558257341384888	-0.5147742	Yes
row_59	CFB	na	null	null	17623	-1.1580990552902222	-0.5025021	Yes
row_60	APOA1	na	null	null	17673	-1.17644464969635	-0.49233362	Yes
row_61	MMP11	na	null	null	17836	-1.2479804754257202	-0.4873035	Yes
row_62	TFPI2	na	null	null	17846	-1.252366065979004	-0.47422045	Yes
row_63	RAPGEF3	na	null	null	18003	-1.3311824798583984	-0.4679759	Yes
row_64	CAPN5	na	null	null	18247	-1.455350399017334	-0.46493965	Yes
row_65	KLF7	na	null	null	18264	-1.4656578302383423	-0.44991452	Yes
row_66	GSN	na	null	null	18275	-1.4766933917999268	-0.43445596	Yes
row_67	LRP1	na	null	null	18393	-1.5612419843673706	-0.42368096	Yes
row_68	SERPINA1	na	null	null	18420	-1.5931220054626465	-0.40779954	Yes
row_69	CD9	na	null	null	18486	-1.6301578283309937	-0.39355788	Yes
row_70	CLU	na	null	null	18498	-1.6407493352890015	-0.37637615	Yes
row_71	A2M	na	null	null	18524	-1.6679240465164185	-0.35963282	Yes
row_72	CFD	na	null	null	18540	-1.6828111410140991	-0.34220517	Yes
row_73	DUSP6	na	null	null	18544	-1.6899335384368896	-0.32407254	Yes
row_74	MSRB2	na	null	null	18621	-1.7734723091125488	-0.30885538	Yes
row_75	PLAT	na	null	null	18660	-1.831965684890747	-0.2910169	Yes
row_76	CTSB	na	null	null	18701	-1.89592444896698	-0.27259085	Yes
row_77	CTSO	na	null	null	18747	-1.957728385925293	-0.25375754	Yes
row_78	ITGA2	na	null	null	18843	-2.1635260581970215	-0.23531312	Yes
row_79	TIMP3	na	null	null	18862	-2.2326903343200684	-0.21209125	Yes
row_80	C1S	na	null	null	18893	-2.301260471343994	-0.18875517	Yes
row_81	BMP1	na	null	null	18897	-2.3108139038085938	-0.16390295	Yes
row_82	C2	na	null	null	18918	-2.345454216003418	-0.13956533	Yes
row_83	ITGB3	na	null	null	18931	-2.3802428245544434	-0.11443263	Yes
row_84	PROS1	na	null	null	19137	-3.498100996017456	-0.08730008	Yes
row_85	PECAM1	na	null	null	19167	-4.032732009887695	-0.045172516	Yes
row_86	CFI	na	null	null	19177	-4.318915843963623	0.0010987846	Yes
