# Supplementary material for: Heparin-based hydrogel scaffolding alters the transcriptomic profile and increases the chemoresistance of MDA-MB-231 triple-negative breast cancer cells
Source: Biomater Sci. 2020 Feb 13;8(10):2786–96. doi: 10.1039/c9bm01481k (PMC7497406; doi:10.1039/c9bm01481k)
Supplement: Supplementary file 2 [file BM-008-C9BM01481K-s002.zip › Supplementary File 4/EGFvControl/Pathways/my_analysis.Gsea.1545200981068/HALLMARK_ANGIOGENESIS.xls]

NAME	PROBE	DESCRIPTION<br>(from dataset)	GENE SYMBOL	GENE_TITLE	RANK IN GENE LIST	RANK METRIC SCORE	RUNNING ES	CORE ENRICHMENT
row_0	COL5A2	na	null	null	273	1.9944896697998047	0.06775119	No
row_1	FSTL1	na	null	null	1011	1.5109339952468872	0.091427885	No
row_2	PDGFA	na	null	null	2978	1.029984951019287	0.031243615	No
row_3	PTK2	na	null	null	4636	0.7582541108131409	-0.023996836	No
row_4	PGLYRP1	na	null	null	5532	0.6341504454612732	-0.04460166	No
row_5	VAV2	na	null	null	7580	0.3752613067626953	-0.13592377	No
row_6	VCAN	na	null	null	8574	0.26508304476737976	-0.17681044	No
row_7	FGFR1	na	null	null	8893	0.22494925558567047	-0.18414666	No
row_8	LPL	na	null	null	9088	0.20298966765403748	-0.18591915	No
row_9	LRPAP1	na	null	null	11161	-0.021589001640677452	-0.29308343	No
row_10	JAG2	na	null	null	15291	-0.5628650188446045	-0.4852669	No
row_11	JAG1	na	null	null	15596	-0.604078471660614	-0.4762881	No
row_12	THBD	na	null	null	16696	-0.8555821776390076	-0.49842882	Yes
row_13	TNFRSF21	na	null	null	17238	-1.0169236660003662	-0.48483837	Yes
row_14	CCND2	na	null	null	17385	-1.0700949430465698	-0.4484635	Yes
row_15	VTN	na	null	null	17582	-1.1421399116516113	-0.41173455	Yes
row_16	TIMP1	na	null	null	17600	-1.1483393907546997	-0.36541614	Yes
row_17	ITGAV	na	null	null	17601	-1.1487683057785034	-0.31819355	Yes
row_18	SERPINA5	na	null	null	17678	-1.1769347190856934	-0.27377644	Yes
row_19	NRP1	na	null	null	18351	-1.5273398160934448	-0.24603571	Yes
row_20	APP	na	null	null	18352	-1.527565836906433	-0.18324187	Yes
row_21	STC1	na	null	null	18997	-2.647407293319702	-0.10799822	Yes
row_22	S100A4	na	null	null	19044	-2.8809595108032227	0.008030911	Yes
