# Supplementary material for: Heparin-based hydrogel scaffolding alters the transcriptomic profile and increases the chemoresistance of MDA-MB-231 triple-negative breast cancer cells
Source: Biomater Sci. 2020 Feb 13;8(10):2786–96. doi: 10.1039/c9bm01481k (PMC7497406; doi:10.1039/c9bm01481k)
Supplement: Supplementary file 2 [file BM-008-C9BM01481K-s002.zip › Supplementary File 4/EGFvControl/Pathways/my_analysis.Gsea.1545200981068/HALLMARK_HEME_METABOLISM.xls]

NAME	PROBE	DESCRIPTION<br>(from dataset)	GENE SYMBOL	GENE_TITLE	RANK IN GENE LIST	RANK METRIC SCORE	RUNNING ES	CORE ENRICHMENT
row_0	ABCG2	na	null	null	62	2.5627729892730713	0.015947009	No
row_1	SYNJ1	na	null	null	277	1.979777455329895	0.019539127	No
row_2	MAP2K3	na	null	null	282	1.97761869430542	0.034148537	No
row_3	ABCB6	na	null	null	292	1.9644452333450317	0.048396524	No
row_4	PQLC1	na	null	null	350	1.888128399848938	0.059550688	No
row_5	TFRC	na	null	null	359	1.8815981149673462	0.07323039	No
row_6	PSMD9	na	null	null	480	1.7815372943878174	0.08027576	No
row_7	TNS1	na	null	null	617	1.692131757736206	0.08581051	No
row_8	RCL1	na	null	null	820	1.5806323289871216	0.087042056	No
row_9	MPP1	na	null	null	959	1.5247471332550049	0.091217406	No
row_10	GCLM	na	null	null	1109	1.4749118089675903	0.09444136	No
row_11	E2F2	na	null	null	1450	1.363925814628601	0.08679843	No
row_12	UCP2	na	null	null	1461	1.358674168586731	0.09645444	No
row_13	SLC7A11	na	null	null	1471	1.3557602167129517	0.106141165	No
row_14	BMP2K	na	null	null	1665	1.3043382167816162	0.10577513	No
row_15	FBXO9	na	null	null	1928	1.240235686302185	0.10130345	No
row_16	XK	na	null	null	2117	1.1936585903167725	0.10037072	No
row_17	CCND3	na	null	null	2241	1.1692562103271484	0.10267025	No
row_18	NEK7	na	null	null	2286	1.1593796014785767	0.10904646	No
row_19	GMPS	na	null	null	2348	1.1448427438735962	0.11442054	No
row_20	RBM38	na	null	null	2349	1.1448277235031128	0.122999474	No
row_21	SLC25A38	na	null	null	2738	1.07020902633667	0.11063359	No
row_22	FECH	na	null	null	2757	1.0674306154251099	0.11768681	No
row_23	USP15	na	null	null	3028	1.0224192142486572	0.111162566	No
row_24	HIST1H4C	na	null	null	3214	0.9838315844535828	0.10881509	No
row_25	OSBP2	na	null	null	3308	0.9685249924659729	0.11118662	No
row_26	TRAK2	na	null	null	3469	0.9415242075920105	0.10983562	No
row_27	UROS	na	null	null	3873	0.8726078271865845	0.09520088	No
row_28	TSPAN5	na	null	null	3909	0.8660989999771118	0.099852204	No
row_29	ELL2	na	null	null	4025	0.8473434448242188	0.10015976	No
row_30	NNT	na	null	null	4026	0.8473334312438965	0.10650937	No
row_31	AGPAT4	na	null	null	4103	0.836423933506012	0.10878418	No
row_32	DCUN1D1	na	null	null	4244	0.8155314922332764	0.10753983	No
row_33	SEC14L1	na	null	null	4386	0.793550968170166	0.10607824	No
row_34	HMBS	na	null	null	4409	0.7896892428398132	0.11084	No
row_35	GAPVD1	na	null	null	4453	0.7843325734138489	0.11445827	No
row_36	TMEM9B	na	null	null	4578	0.7669509649276733	0.113690525	No
row_37	RBM5	na	null	null	4691	0.7501105666160583	0.11342707	No
row_38	SLC30A1	na	null	null	4777	0.734119176864624	0.114462376	No
row_39	TCEA1	na	null	null	4826	0.7249364852905273	0.117372856	No
row_40	NR3C1	na	null	null	5093	0.694517195224762	0.10860159	No
row_41	CROCCP2	na	null	null	5260	0.6703788638114929	0.10490348	No
row_42	ISCA1	na	null	null	5371	0.6540336012840271	0.10402514	No
row_43	ARHGEF12	na	null	null	5421	0.6474268436431885	0.106302254	No
row_44	XPO7	na	null	null	5579	0.6282556653022766	0.10276134	No
row_45	RHD	na	null	null	6204	0.5413480401039124	0.07403285	No
row_46	DAAM1	na	null	null	6318	0.5244356393814087	0.07202573	No
row_47	MOSPD1	na	null	null	6390	0.5152029991149902	0.07215612	No
row_48	GCLC	na	null	null	6772	0.47180867195129395	0.05567382	No
row_49	MFHAS1	na	null	null	6867	0.46024662256240845	0.054183953	No
row_50	ADIPOR1	na	null	null	7028	0.4429272413253784	0.04909664	No
row_51	FBXO34	na	null	null	7033	0.4425281882286072	0.052202627	No
row_52	PICALM	na	null	null	7165	0.42611566185951233	0.048513003	No
row_53	ATP6V0A1	na	null	null	7208	0.4206954836845398	0.04945885	No
row_54	CTSE	na	null	null	7387	0.3978019952774048	0.04308766	No
row_55	NCOA4	na	null	null	7590	0.37405773997306824	0.03527757	No
row_56	ANK1	na	null	null	7893	0.3374803960323334	0.021939352	No
row_57	UROD	na	null	null	7917	0.3358970284461975	0.023248017	No
row_58	CDR2	na	null	null	7946	0.3317563235759735	0.024262952	No
row_59	CDC27	na	null	null	7997	0.3253939747810364	0.024074322	No
row_60	FBXO7	na	null	null	8134	0.31354254484176636	0.019278415	No
row_61	ATG4A	na	null	null	8138	0.31264781951904297	0.021463664	No
row_62	RANBP10	na	null	null	8171	0.3079025447368622	0.022089686	No
row_63	MOCOS	na	null	null	8249	0.29861757159233093	0.020281816	No
row_64	RNF19A	na	null	null	8418	0.28217265009880066	0.013569542	No
row_65	KAT2B	na	null	null	8458	0.27798765897750854	0.01360361	No
row_66	BTRC	na	null	null	8667	0.2520221471786499	0.0045637875	No
row_67	GDE1	na	null	null	8739	0.24139755964279175	0.0026423717	No
row_68	MBOAT2	na	null	null	8768	0.2398945540189743	0.002968927	No
row_69	HTATIP2	na	null	null	8827	0.2341562807559967	0.001676272	No
row_70	FOXO3	na	null	null	9106	0.20099133253097534	-0.011423781	No
row_71	MARK3	na	null	null	9342	0.17852534353733063	-0.022432951	No
row_72	UBAC1	na	null	null	9421	0.1669597178697586	-0.02527996	No
row_73	ALDH1L1	na	null	null	9719	0.13464340567588806	-0.039875466	No
row_74	LMO2	na	null	null	9839	0.12243127077817917	-0.04521031	No
row_75	RAP1GAP	na	null	null	9901	0.11596043407917023	-0.0475463	No
row_76	HTRA2	na	null	null	9952	0.10787603259086609	-0.049364932	No
row_77	GLRX5	na	null	null	10174	0.08456716686487198	-0.06034263	No
row_78	ENDOD1	na	null	null	10248	0.07523784041404724	-0.063614264	No
row_79	LAMP2	na	null	null	11032	-0.006567871198058128	-0.10470412	No
row_80	HEBP1	na	null	null	11138	-0.0181693434715271	-0.1100847	No
row_81	TFDP2	na	null	null	11153	-0.02077959105372429	-0.110664554	No
row_82	PPOX	na	null	null	11168	-0.022220145910978317	-0.11123361	No
row_83	CPOX	na	null	null	11388	-0.04789956286549568	-0.122380994	No
row_84	RIOK3	na	null	null	11696	-0.0847628116607666	-0.13787569	No
row_85	TOP1	na	null	null	11743	-0.09148237109184265	-0.13960701	No
row_86	SLC22A4	na	null	null	11928	-0.11727019399404526	-0.14839564	No
row_87	BTG2	na	null	null	11938	-0.11777374893426895	-0.14798595	No
row_88	SPTB	na	null	null	12076	-0.13606764376163483	-0.15416434	No
row_89	EIF2AK1	na	null	null	12432	-0.1754937618970871	-0.17150107	No
row_90	ADD1	na	null	null	12475	-0.18058377504348755	-0.17235453	No
row_91	ASNS	na	null	null	12529	-0.18789100646972656	-0.17373118	No
row_92	BPGM	na	null	null	12551	-0.19064906239509583	-0.17340587	No
row_93	SLC2A1	na	null	null	12606	-0.19986331462860107	-0.17474534	No
row_94	PPP2R5B	na	null	null	12652	-0.2054246962070465	-0.17557028	No
row_95	DCAF10	na	null	null	12744	-0.2208506017923355	-0.17869647	No
row_96	PIGQ	na	null	null	12903	-0.23139312863349915	-0.18526386	No
row_97	MKRN1	na	null	null	13184	-0.27091270685195923	-0.19794503	No
row_98	HAGH	na	null	null	13185	-0.27145346999168396	-0.19591086	No
row_99	SLC10A3	na	null	null	13226	-0.27713751792907715	-0.1959357	No
row_100	HBQ1	na	null	null	13285	-0.2865670919418335	-0.1968356	No
row_101	TNRC6B	na	null	null	13460	-0.3084440231323242	-0.20366625	No
row_102	SLC11A2	na	null	null	13608	-0.33135828375816345	-0.20890659	No
row_103	DCAF11	na	null	null	13711	-0.347237765789032	-0.21166363	No
row_104	PGLS	na	null	null	13995	-0.3773847222328186	-0.22370456	No
row_105	RAD23A	na	null	null	14155	-0.3992881178855896	-0.22906634	No
row_106	BLVRA	na	null	null	14181	-0.40271028876304626	-0.22736208	No
row_107	EPB41	na	null	null	14182	-0.4027249813079834	-0.22434421	No
row_108	SMOX	na	null	null	14262	-0.41590142250061035	-0.22537827	No
row_109	BLVRB	na	null	null	14274	-0.41797778010368347	-0.22282404	No
row_110	VEZF1	na	null	null	14398	-0.4331374764442444	-0.22604072	No
row_111	FOXJ2	na	null	null	14399	-0.4332214295864105	-0.22279432	No
row_112	HDGF	na	null	null	14471	-0.44030851125717163	-0.22322516	No
row_113	CTNS	na	null	null	14495	-0.44403907656669617	-0.22110613	No
row_114	SDCBP	na	null	null	14589	-0.46051228046417236	-0.22254145	No
row_115	NFE2	na	null	null	14720	-0.4836786389350891	-0.22574718	No
row_116	TSPO2	na	null	null	14845	-0.5023599863052368	-0.22849768	No
row_117	RNF123	na	null	null	15278	-0.5603206753730774	-0.24699625	No
row_118	MARCH2	na	null	null	15340	-0.572563111782074	-0.24591063	No
row_119	KHNYN	na	null	null	15485	-0.5941901206970215	-0.24902378	No
row_120	ARL2BP	na	null	null	15550	-0.6023856997489929	-0.24787231	No
row_121	NUDT4	na	null	null	15620	-0.6094745397567749	-0.2469304	No
row_122	CAT	na	null	null	15662	-0.6174039840698242	-0.24445795	No
row_123	CLCN3	na	null	null	15758	-0.6385511159896851	-0.2446642	No
row_124	SIDT2	na	null	null	15962	-0.6792089343070984	-0.25024015	No
row_125	MINPP1	na	null	null	16105	-0.7048565149307251	-0.25241894	No
row_126	H1F0	na	null	null	16221	-0.7370421886444092	-0.25293794	Yes
row_127	FN3K	na	null	null	16272	-0.7506898045539856	-0.24993955	Yes
row_128	NFE2L1	na	null	null	16329	-0.7639508843421936	-0.24715702	Yes
row_129	CAST	na	null	null	16336	-0.7647746801376343	-0.24174131	Yes
row_130	PRDX2	na	null	null	16340	-0.7661768794059753	-0.23615748	Yes
row_131	YPEL5	na	null	null	16491	-0.8091925978660583	-0.23797473	Yes
row_132	BSG	na	null	null	16641	-0.8435345888137817	-0.23948209	Yes
row_133	EZH1	na	null	null	16657	-0.8479582667350769	-0.2339159	Yes
row_134	MARCH8	na	null	null	16673	-0.8510237336158752	-0.22832674	Yes
row_135	FAM46C	na	null	null	16752	-0.8701282143592834	-0.22590445	Yes
row_136	BACH1	na	null	null	17003	-0.9518013000488281	-0.23190707	Yes
row_137	IGSF3	na	null	null	17102	-0.9760161638259888	-0.2297421	Yes
row_138	ALDH6A1	na	null	null	17199	-1.0083426237106323	-0.22722982	Yes
row_139	SLC6A9	na	null	null	17329	-1.0522533655166626	-0.2261223	Yes
row_140	PDZK1IP1	na	null	null	17332	-1.0529965162277222	-0.2183366	Yes
row_141	PC	na	null	null	17387	-1.0718474388122559	-0.21314174	Yes
row_142	BNIP3L	na	null	null	17581	-1.1421386003494263	-0.21472323	Yes
row_143	C3	na	null	null	17617	-1.1558257341384888	-0.2079008	Yes
row_144	TMCC2	na	null	null	17645	-1.164980173110962	-0.20058945	Yes
row_145	LRP10	na	null	null	17662	-1.1719313859939575	-0.19264805	Yes
row_146	AQP3	na	null	null	17703	-1.1868430376052856	-0.18585588	Yes
row_147	MGST3	na	null	null	17776	-1.2143936157226562	-0.18053855	Yes
row_148	KLF3	na	null	null	17901	-1.2751381397247314	-0.17749812	Yes
row_149	SLC6A8	na	null	null	17923	-1.2876840829849243	-0.16895202	Yes
row_150	OPTN	na	null	null	17950	-1.3013975620269775	-0.16056587	Yes
row_151	P4HA2	na	null	null	17972	-1.3156241178512573	-0.1518104	Yes
row_152	CIR1	na	null	null	17989	-1.3229563236236572	-0.14273727	Yes
row_153	ALAD	na	null	null	18280	-1.4788750410079956	-0.1468918	Yes
row_154	EPOR	na	null	null	18353	-1.5278180837631226	-0.13922578	Yes
row_155	LPIN2	na	null	null	18431	-1.6039925813674927	-0.13125163	Yes
row_156	NARF	na	null	null	18628	-1.7826004028320312	-0.12819137	Yes
row_157	CTSB	na	null	null	18701	-1.89592444896698	-0.11776689	Yes
row_158	SLC30A10	na	null	null	18706	-1.9081636667251587	-0.10367795	Yes
row_159	SLC25A37	na	null	null	18797	-2.0573503971099854	-0.09298953	Yes
row_160	BCAM	na	null	null	18802	-2.0785391330718994	-0.07762386	Yes
row_161	ERMAP	na	null	null	18815	-2.0988621711730957	-0.06252622	Yes
row_162	CCDC28A	na	null	null	18827	-2.1224374771118164	-0.04719937	Yes
row_163	SELENBP1	na	null	null	18959	-2.4725213050842285	-0.03555396	Yes
row_164	MXI1	na	null	null	19008	-2.6892330646514893	-0.017923737	Yes
row_165	CLIC2	na	null	null	19151	-3.7170209884643555	0.0024695678	Yes
