# Supplementary material for: Heparin-based hydrogel scaffolding alters the transcriptomic profile and increases the chemoresistance of MDA-MB-231 triple-negative breast cancer cells
Source: Biomater Sci. 2020 Feb 13;8(10):2786–96. doi: 10.1039/c9bm01481k (PMC7497406; doi:10.1039/c9bm01481k)
Supplement: Supplementary file 2 [file BM-008-C9BM01481K-s002.zip › Supplementary File 4/EGFvControl/Pathways/my_analysis.Gsea.1545200981068/edb/gene_sets.gmt]

HALLMARK_COAGULATION	http://www.broadinstitute.org/gsea/msigdb/cards/HALLMARK_COAGULATION	C1S	PLG	C1R	C2	F12	CFI	C3	CTSO	TMPRSS6	MMP1	CFB	BMP1	THBD	FURIN	MMP11	F8	LGMN	CTSB	TIMP1	A2M	MASP2	PLAU	ADAM9	GSN	CAPN2	PLAT	CTSH	SPARC	RGN	LAMP2	PROS1	CLU	F2RL2	CD9	CFH	PREP	LTA4H	DUSP14	CTSK	CASP9	APOC1	CRIP2	ANXA1	PRSS23	FBN1	MST1	F3	KLF7	CTSE	ITGB3	CAPN5	CSRP1	MSRB2	TFPI2	MMP3	GP1BA	APOA1	SERPINA1	PEF1	GNG12	SIRT2	HTRA1	MAFF	LRP1	MMP15	RABIF	SERPINB2	RAPGEF3	ITGA2	RAC1	DPP4	WDR1	FYN	PDGFB	SH2B2	PECAM1	DUSP6	S100A13	CFD	ANG	ISCU	USP11	TIMP3	ACOX2	S100A1	GNB2	ARF4
HALLMARK_HYPOXIA	http://www.broadinstitute.org/gsea/msigdb/cards/HALLMARK_HYPOXIA	PGK1	PDK1	GBE1	PFKL	ALDOA	ENO2	PGM1	NDRG1	HK2	ALDOC	GPI	MXI1	SLC2A1	P4HA1	ADM	P4HA2	PFKP	AK4	FAM162A	PFKFB3	BNIP3L	TPI1	KDM3A	CCNG2	GYS1	BHLHE40	ANGPTL4	JUN	LOX	PPFIA4	MAFF	DDIT4	SLC2A3	IGFBP3	NFIL3	FOS	RBPJ	HK1	CITED2	ISG20	GALK1	WSB1	PYGM	STC1	ZNF292	BTG1	PLIN2	CSRP2	VLDLR	JMJD6	EXT1	F3	PDK3	ANKZF1	UGP2	STC2	ERRFI1	ENO3	PNRC1	HMOX1	PGF	CHST2	TMEM45A	BCAN	ATF3	CAV1	AMPD3	NDST1	IRS2	SAP30	GAA	SDC4	STBD1	IGFBP1	PLAUR	WISP2	S100A4	RRAGD	ZFP36	EGFR	EDN2	IDS	CDKN1A	RORA	DUSP1	PPP1R3C	KDELR3	DTNA	ADORA2B	HS3ST1	NR3C1	KLF6	TNFAIP3	CA12	HEXA	PPP1R15A	PGM2	PIM1	PRDX5	NAGK	CDKN1B	MT1E	ATP7A	MT2A	SDC3	TIPARP	DDIT3	PRKCA	SLC37A4	CXCR4	EFNA3	CP	KLF7	CTGF	CHST3	TPD52	LXN	PPARGC1A	BCL2	GCNT2	KLHL24	SCARB1	SLC25A1	SDC2	CASP6	VHL	FOXO3	PDGFB	B3GALT6	SLC2A5	SRPX	EFNA1	GLRX	PAM	TGFBI	SIAH2	PLAC8	FBP1	TPST2	PHKG1	CDKN1C	GRHPR	INHA	HSPA5	NDST2	NEDD4L	TPBG	XPNPEP1	IL6	SLC6A6	MAP3K1	AKAP12	TES	COL5A1	GPC1	HDLBP	ILVBL	TGM2	ETS1	HOXB9	SELENBP1	FOSL2	TGFB3
HALLMARK_TNFA_SIGNALING_VIA_NFKB	http://www.broadinstitute.org/gsea/msigdb/cards/HALLMARK_TNFA_SIGNALING_VIA_NFKB	JUNB	CXCL2	ATF3	NFKBIA	TNFAIP3	PTGS2	CXCL1	CD83	CCL20	CXCL3	MAFF	NFKB2	HBEGF	KLF6	BIRC3	PLAUR	ZFP36	ICAM1	JUN	EGR3	IL1B	PPP1R15A	ZC3H12A	SOD2	NR4A2	IL1A	RELB	TRAF1	BTG2	DUSP1	MAP3K8	ETS2	F3	SDC4	EGR1	IL6	TNF	KDM6B	NFKB1	LIF	PTX3	FOSL1	NR4A1	JAG1	GCH1	CCL2	RCAN1	EHD1	IER2	REL	CFLAR	RIPK2	NFKBIE	NR4A3	PHLDA1	IER5	TNFSF9	GEM	GADD45A	CXCL10	PLK2	BHLHE40	EGR2	SOCS3	SLC2A6	PTGER4	DUSP5	SERPINB2	NFIL3	TRIB1	TIPARP	RELA	BIRC2	LITAF	CD44	INHBA	PLAU	MYC	TNFRSF9	SGK1	TNIP1	NAMPT	FOSL2	PNRC1	ID2	IL7R	EFNA1	PHLDA2	PFKFB3	YRDC	IFNGR2	SQSTM1	BTG3	GADD45B	KYNU	G0S2	BTG1	MCL1	MAP2K3	CDKN1A	TANK	IFIT2	IL18	TUBB2A	IRF1	FOS	RHOB	AREG	NINJ1	ZBTB10	KLF4	CXCL11	SAT1	PMEPA1	PTPRE	TLR2	KLF10	MARCKS	LAMB3	CEBPB	TRIP10	F2RL1	KLF9	LDLR	TGIF1	RNF19B	DRAM1	B4GALT1	DNAJB4	CSF2	PDE4B	SNN	STAT5A	DENND5A	CCND1	DDX58	SPHK1	TNFAIP8	CCNL1	FUT4	CCRL2	SPSB1	TSC22D1	B4GALT5	SIK1	CLCF1	NFE2L2	FOSB	PER1	NFAT5	ATP2B1	IL6ST	ABCA1	HES1	BCL6	IRS2	SLC2A3	CEBPD	IL23A	SMAD3	TAP1	IFIH1	IL15RA	TNIP2	BCL3	PANX1	FJX1	EDN1	EIF1	BMP2	DUSP4	PDLIM5	ICOSLG	GFPT2	KLF2	TNC	SERPINB8	MXD1
HALLMARK_KRAS_SIGNALING_UP	http://www.broadinstitute.org/gsea/msigdb/cards/HALLMARK_KRAS_SIGNALING_UP	ANGPTL4	ITGA2	SPRY2	HBEGF	HSD11B1	ETV4	GLRX	DUSP6	SCG5	ETV5	ITGB2	AKT2	G0S2	BIRC3	DCBLD2	INHBA	TFPI	TSPAN1	ADAM8	PRKG2	MMP11	TMEM158	TNFAIP3	PRDM1	GALNT3	ETS1	IGFBP3	ETV1	CCND2	TSPAN7	ITGBL1	EMP1	CDADC1	TRIB2	SDCCAG8	ALDH1A2	ALDH1A3	AMMECR1	SATB1	CSF2	TOR1AIP2	CMKLR1	LAPTM5	CD37	CAB39L	ZNF639	IL1B	BMP2	PLEK2	IGF2	SNAP25	PRRX1	TRAF1	TLR8	ID2	PLAUR	GADD45G	CBX8	SCN1B	PTBP2	AKAP12	PLAT	ANO1	IL1RL2	CXCL10	ATG10	YRDC	HDAC9	SEMA3B	LIF	CFB	BTC	PPP1R15A	PTPRR	CCL20	KLF4	MMD	PDCD1LG2	HIST1H2BB	TRIB1	F2RL1	ANXA10	TSPAN13	MTMR10	CFH	LAT2	RELN	KCNN4	PTGS2	MAFB	NGF	RGS16	CTSS	USP12	CPE	SPARCL1	CSF2RA	BTBD3	DNMBP	EREG	EPHB2	FBXO4	CROT	MPZL2	ANKH	CBR4	DOCK2	GPRC5B	RABGAP1L	MALL	STRN	ST6GAL1	VWA5A	PSMB8	F13A1	NRP1	SOX9	JUP	ZNF277	PCSK1N	FUCA1	ADAM17	AVL9	HKDC1	MAP7	IL7R	RBM4	BPGM	ENG	GFPT2	PLAU	GNG11	PTCD2	MAP3K1	CBL	CXCR4	NIN	WDR33	PECAM1	SNAP91	EVI5	TNFRSF1B	GPNMB	TPH1
HALLMARK_INTERFERON_ALPHA_RESPONSE	http://www.broadinstitute.org/gsea/msigdb/cards/HALLMARK_INTERFERON_ALPHA_RESPONSE	MX1	ISG15	OAS1	IFIT3	IFI44	IFI35	IRF7	RSAD2	IFI44L	IFITM1	IFI27	IRF9	OASL	EIF2AK2	IFIT2	CXCL10	TAP1	SP110	DDX60	UBE2L6	USP18	PSMB8	IFIH1	BST2	LGALS3BP	ADAR	ISG20	GBP2	IRF1	PLSCR1	PSMB9	HERC6	SAMD9	CMPK2	IFITM3	RTP4	STAT2	SAMD9L	LY6E	IFITM2	CXCL11	TRIM21	PARP14	TRIM26	PARP12	NMI	RNF31	HLA-C	CASP1	TRIM14	TDRD7	DHX58	PARP9	PNPT1	TRIM25	PSME1	WARS	UBA7	PSME2	B2M	TRIM5	C1S	LAP3	LAMP3	GBP4	NCOA7	TMEM140	CD74	GMPR	PSMA3	PROCR	IL7	IFI30	IRF2	IL15	CNP	FAM46A	IL4R	CD47	LPAR6	MOV10	CASP8	TXNIP	SLC25A28	TRAFD1	BATF2	RIPK2	CCRL2	NUB1	OGFR	ELF1
HALLMARK_EPITHELIAL_MESENCHYMAL_TRANSITION	http://www.broadinstitute.org/gsea/msigdb/cards/HALLMARK_EPITHELIAL_MESENCHYMAL_TRANSITION	COL5A2	COL5A1	FBN1	COL1A1	COL6A3	COL1A2	COL4A1	COL4A2	VCAN	IGFBP3	TGFBI	SPARC	LAMC1	LOX	LAMC2	CTGF	TAGLN	COL7A1	LOXL2	COL6A2	ITGAV	THBS2	COL16A1	NNMT	TPM1	SERPINH1	FSTL1	TNC	TFPI2	NID2	ITGB5	MMP3	VIM	LOXL1	COL12A1	ELN	CDH11	SPOCK1	BMP1	IL32	LAMA3	TIMP1	QSOX1	TIMP3	VCAM1	EDIL3	CALD1	MAGEE1	FBLN1	SGCB	ECM1	LAMA2	FSTL3	TPM2	INHBA	DAB2	EMP3	BASP1	ITGA5	CXCL1	WNT5A	SDC1	PLOD2	PCOLCE	RHOB	HTRA1	SNTB1	GADD45A	MEST	LRRC15	TNFRSF11B	CD59	ACTA2	EFEMP2	MATN2	PCOLCE2	SERPINE2	GPC1	ABI3BP	FUCA1	PMEPA1	COL8A2	PFN2	SDC4	CD44	GADD45B	GLIPR1	VEGFC	PLOD1	MATN3	MYL9	SLC6A8	CALU	PRRX1	TNFRSF12A	ID2	GEM	PLAUR	MYLK	TGFB1	SFRP1	PLOD3	IL6	APLP1	PTX3	FZD8	JUN	FERMT2	DKK1	SNAI2	TPM4	GJA1	PMP22	COPA	LRP1	ITGA2	PTHLH	TGFBR3	LGALS1	RGS4	SAT1	NT5E	DPYSL3	PPIB	TGM2	ITGB3	PDLIM4	CTHRC1	ECM2	AREG	IL15	MCM7	PRSS2	CADM1	OXTR	SCG2	MMP1	TNFAIP3	CAPG	CAP2	ENO2	FAS	BDNF	ADAM12	PVR	PDGFRB	SLIT2	NOTCH2	GPX7	WIPF1
HALLMARK_INTERFERON_GAMMA_RESPONSE	http://www.broadinstitute.org/gsea/msigdb/cards/HALLMARK_INTERFERON_GAMMA_RESPONSE	STAT1	ISG15	IFIT1	MX1	IFIT3	IFI35	IRF7	IFIT2	OAS2	TAP1	EIF2AK2	RSAD2	MX2	IRF1	OAS3	TNFSF10	IRF9	CXCL10	IFI44	BST2	XAF1	SP110	OASL	PSMB8	IFI44L	IFITM3	DDX60	LGALS3BP	GBP4	PSMB9	PML	IFIH1	UBE2L6	IFI27	ADAR	LY6E	STAT2	PLA2G4A	TRIM21	USP18	PTGS2	C1S	DDX58	IL15	NLRC5	NMI	PSMB10	CXCL11	ITGB7	SAMHD1	HERC6	CMPK2	SAMD9L	RTP4	PTPN2	PARP14	IFITM2	PLSCR1	SOCS1	CASP1	ICAM1	WARS	PSME1	ISG20	IRF2	TRIM14	MARCH1	SOCS3	JAK2	HLA-DMA	PARP12	TRIM26	VCAM1	CD274	CIITA	NAMPT	FPR1	PSME2	RNF31	SOD2	TRIM25	LAP3	PSMA3	RNF213	PELI1	CFB	TXNIP	HLA-DQA1	GCH1	PNP	PTPN6	SPPL2A	IL4R	PNPT1	DHX58	BTG1	CASP8	IFI30	CCL2	FGL2	CASP7	SECTM1	IL15RA	CD40	TRAFD1	HLA-DRB1	HLA-G	MT2A	RIPK1	UPP1	PSMB2	TDRD7	HIF1A	EIF4E3	VAMP8	PFKP	BANK1	TOR1B	RBCK1	PDE4B	MVP	IL7	BPGM	B2M	RIPK2	MYD88	PSMA2	PIM1	NOD1	CFH	TAPBP	SLC25A28	PTPN1	TNFAIP3	SSPN	NUP93	MTHFD2	CDKN1A	NFKB1	BATF2	HLA-B	LATS2	SLAMF7	ISOC1	STAT3	NCOA3	IL6	IFNAR2	CD74	RAPGEF6	CASP4	FAS	OGFR	ARL4A	SRI	LYSMD2	ST3GAL5	C1R	CASP3	CMKLR1	NFKBIA	ST8SIA4	VAMP5	IL18BP	ZNFX1	ARID5B	APOL6
HALLMARK_IL6_JAK_STAT3_SIGNALING	http://www.broadinstitute.org/gsea/msigdb/cards/HALLMARK_IL6_JAK_STAT3_SIGNALING	IL4R	IL6ST	STAT1	IL1R1	SOCS3	STAT3	OSMR	IFNGR1	TYK2	IL13RA1	TLR2	IFNGR2	IL10RB	IL6	IL3RA	IFNAR1	TNFRSF1A	MYD88	ACVR1B	ITGB3	CXCL1	A2M	CSF2RA	IL15RA	IRF9	PDGFC	HAX1	BAK1	EBI3	CRLF2	TNFRSF1B	CD14	PTPN1	PTPN2	IL1B	TNF	LTBR	FAS	IL17RA	CXCL10	STAM2	TNFRSF12A	STAT2	HMOX1	LEPR	CBL	CD9	CXCL3	TGFB1	MAP3K8	JUN	SOCS1	PIM1	TNFRSF21	GRB2	IRF1	CSF2	PTPN11	CD44	IL7	CXCL11	LTB	IL17RB
HALLMARK_INFLAMMATORY_RESPONSE	http://www.broadinstitute.org/gsea/msigdb/cards/HALLMARK_INFLAMMATORY_RESPONSE	CXCL10	CCL2	FPR1	CCL20	IL1A	CXCL11	CCR7	EDN1	CD40	IL6	IL1B	TLR2	IL1R1	ICAM1	CCRL2	EREG	GNA15	CMKLR1	PTGER4	LIF	IL15	NAMPT	ITGB8	ADM	PLAUR	NFKB1	INHBA	TNFSF10	TNFSF15	IFNGR2	TNFRSF9	LYN	ACVR2A	LDLR	HRH1	F3	BST2	CD55	CSF3	GPR132	IL4R	NLRP3	IL15RA	ADORA2B	GCH1	PTGER2	MYC	RELA	IL7R	IL18	GABBR1	CD82	TNFSF9	TLR1	LPAR1	IRAK2	RIPK2	SLC11A2	P2RY2	ABCA1	GNAI3	SLC7A1	CDKN1A	CYBB	TIMP1	HBEGF	SCARF1	EBI3	NFKBIA	SRI	SLC7A2	TLR3	OSMR	PSEN1	ATP2B1	TNFRSF1B	BEST1	SCN1B	ACVR1B	SEMA4D	KLF6	CXCR6	GP1BA	TAPBP	RGS16	HIF1A	AHR	NMI	RHOG	TPBG	IFNAR1	ICOSLG	RASGRP1	IFITM1	LY6E	HAS2	DCBLD2	LAMP3	SLC31A1	ADRM1	MXD1	PVR	PDE4B	IRF7	MET	ATP2A2	SLC31A2	FZD5	ITGA5	SGMS2	CD14	EIF2AK2	ATP2C1	NDP	BTG2	PTPRE	RNF144B	PCDH7	SPHK1	RTP4	RAF1	CHST2	ITGB3	KIF1B	EMP3	SLC4A4	IRF1	P2RX4	ABI1	CX3CL1
HALLMARK_COMPLEMENT	http://www.broadinstitute.org/gsea/msigdb/cards/HALLMARK_COMPLEMENT	C2	C1S	CFB	C1R	CTSS	LGMN	PLG	CASP1	ADAM9	CALM3	TIMP1	DPP4	CD59	MMP15	LAP3	CTSB	SERPINA1	CTSO	CBLB	PDP1	C4BPB	PLAUR	C3	CASP4	STX4	CTSC	USP15	DUSP6	SERPINB2	GPD2	CFH	PSMB9	APOBEC3G	PDGFB	CLU	CASP10	LRP1	CTSD	BRPF3	PLAT	CDA	CASP7	PRSS36	PFN1	RNF4	ZEB1	IRF1	CDK5R1	ATOX1	PIK3CA	TMPRSS6	CPM	RCE1	CALM1	DOCK9	KYNU	RASGRP1	USP14	GP1BA	KIF2A	GNB4	PREP	LTA4H	ZFPM2	LYN	SIRT6	APOC1	PRKCD	DGKH	MAFF	KCNIP2	PCLO	DOCK10	SH2B3	RABIF	SRC	CD46	PRDM4	GNAI3	PPP2CB	IRF2	FYN	JAK2	PLA2G4A	PRCP	USP8	RHOG	LAMP2	PIM1	CXCL1	F3	GNAI2	CASP9	XPNPEP1	PLSCR1	IRF7	CD55	HSPA5	GNB2	DYRK2	GRB2	PHEX	DOCK4	KCNIP3	FDX1	TIMP2	ANXA5	GCA	EHD1	PRSS3	COL4A2	CSRP1	ANG	APOBEC3F	GATA3	DUSP5	CASP3	USP16	CP	PSEN1	LIPA	PCSK9	GNG2	ME1	GMFB	PPP4C	CTSH	F8	IL6	AKAP10	ERAP2	VCPIP1	HSPA1A	RAF1	NOTCH4	CEBPB	LGALS3	TNFAIP3	TFPI2	PIK3CG	S100A13
HALLMARK_IL2_STAT5_SIGNALING	http://www.broadinstitute.org/gsea/msigdb/cards/HALLMARK_IL2_STAT5_SIGNALING	SOCS2	CISH	PIM1	SOCS1	TNFRSF9	XBP1	RRAGD	HK2	PHLDA1	NFIL3	CD83	IKZF2	DHRS3	ECM1	ADAM19	SLC2A3	HIPK2	BATF3	BHLHE40	PTGER2	DENND5A	PHTF2	GADD45B	NRP1	NCOA3	AHR	TNFRSF1B	NDRG1	BCL2L1	GABARAPL1	LIF	TIAM1	BMPR2	MAP3K8	RHOB	MYC	S100A1	CAPG	ST3GAL4	CST7	WLS	TLR7	IKZF4	GBP4	RGS16	SLC29A2	NFKBIZ	IL4R	MXD1	CSF2	FAH	CTSZ	ITGAE	MAPKAPK2	TNFRSF21	NT5E	CCND2	TRAF1	LCLAT1	IL3RA	CYFIP1	BCL2	FGL2	PRNP	PUS1	ITGAV	NCS1	DCPS	AMACR	FAM126B	ODC1	IGF1R	PTCH1	ENO3	CD81	MAFF	EMP1	CDKN1C	CAPN3	SYT11	TTC39B	ANXA4	BATF	P4HA1	SLC1A5	IGF2R	CKAP4	CD44	P2RX4	KLF6	ARL4A	GPR83	ITGA6	GLIPR2	SMPDL3A	PLSCR1	FURIN	SERPINB6	GPX4	LRRC8C	CCNE1	CASP3	SH3BGRL2	SNX9	BMP2	ALCAM	LTB	ENPP1	MYO1C	IFNGR1	PLIN2	PRKCH	SYNGR2	GALM	POU2F1	EOMES	NOP2	PTRH2	RHOH	CDC6	MYO1E	CXCL10	SNX14	IRF6	MAP6	TNFSF10	SPRED2	CDCP1	RORA	F2RL2	UCK2	IFITM3	UMPS	COL6A1	RNH1	GUCY1B3	AHCY	PRAF2	GSTO1	TWSG1	CDC42SE2	APLP1	AKAP2	SPRY4	SCN9A	PDCD2L	CCND3	LRIG1	SWAP70	SLC39A8	RABGAP1L	TGM2	PNP	AGER	ETV4
HALLMARK_CHOLESTEROL_HOMEOSTASIS	http://www.broadinstitute.org/gsea/msigdb/cards/HALLMARK_CHOLESTEROL_HOMEOSTASIS	FDPS	CYP51A1	IDI1	FDFT1	DHCR7	SQLE	HMGCS1	NSDHL	LSS	MVD	LDLR	TM7SF2	ALDOC	EBP	SCD	PMVK	MVK	LPL	FADS2	HMGCR	HSD17B7	SREBF2	PCYT2	ACSS2	ATF3	ETHE1	ECH1	GUSB	FASN	LGALS3	ATF5	ANXA5	TP53INP1	CHKA	GSTM2	ACAT2	PLSCR1	CLU	ERRFI1	TRIB3	CXCL16	TNFRSF12A	JAG1	LGMN	FBXO6	GPX8	PNRC1	ANTXR2	MAL2	CD9	PPARG	STX5	STARD4	CTNNB1	TMEM97	FAM129A	PDK3	PLAUR	SEMA3B	GNAI1	ABCA2	ATXN2	NFIL3	ALCAM	FABP5	S100A11	CPEB2
HALLMARK_MYOGENESIS	http://www.broadinstitute.org/gsea/msigdb/cards/HALLMARK_MYOGENESIS	TNNC1	TNNC2	MYH3	TNNT1	ADAM12	ATP2A1	SVIL	MYL6B	TPM2	CKMT2	BIN1	ENO3	FLII	TPM3	DMD	IGFBP3	CHRNB1	SPEG	FHL1	TCAP	MYLK	PYGM	LDB3	FABP3	ITGB5	SSPN	MAPK12	AEBP1	HBEGF	MEF2C	CNN3	IGFBP7	CACNA1H	GSN	PPFIA4	MB	SPHK1	SCHIP1	MEF2D	SMTN	CDKN1A	GAA	TPD52L1	SGCA	COX7A1	COL4A2	PLXNB2	CTF1	COL15A1	MYO1C	SIRT2	SORBS1	VIPR1	TEAD4	KLF5	PDLIM7	AK1	TAGLN	RIT1	MEF2A	AKT2	LAMA2	ST5	IFRD1	SYNGR2	PICK1	COL6A3	CRAT	DMPK	MYH11	CKB	FST	GPX3	PTP4A3	HSPB8	ACHE	CHRNG	PKIA	NAV2	HDAC5	ATP6AP1	CLU	ACSL1	COL1A1	MRAS	PDE4DIP	AGL	ERBB3	GABARAPL2	CAV3	BHLHE40	PPP1R3C	LPIN1	NQO1	PRNP	PSEN2	DAPK2	LSP1	SLC6A8	REEP1	EIF4A2	SH2B1	ITGA7	SPTAN1	SORBS3	PC	SCD	GNAO1	STC2	CFD	RB1	BAG1	ABLIM1	MAPRE3	OCEL1	SH3BGR	NOTCH1	TSC2	TGFB1	FDPS	CAMK2B	EPHB3	GADD45B	APP	ITGB4	SOD3	FOXO4	PFKM	COL6A2	DTNA	KIFC3	SPARC	SPDEF	WWTR1	ADCY9
HALLMARK_APOPTOSIS	http://www.broadinstitute.org/gsea/msigdb/cards/HALLMARK_APOPTOSIS	CASP3	CASP9	DFFA	CASP7	CFLAR	BIRC3	PMAIP1	CASP8	JUN	BCL2L11	MCL1	IL1B	SPTAN1	DIABLO	BAX	BIK	IL1A	BID	CDKN1A	GADD45A	DDIT3	CDKN1B	TNF	GSN	TNFSF10	CASP6	SQSTM1	EGR3	CD44	FAS	IL18	IGFBP6	DAP	CCND1	BTG3	F2R	SATB1	BNIP3L	CASP4	TNFRSF12A	CREBBP	RHOB	GPX3	PDGFRB	TSPO	CCND2	XIAP	TIMP1	CTNNB1	IRF1	HSPB1	ADD1	TIMP2	BTG2	TIMP3	LEF1	CASP1	GPX1	BCL10	IGF2R	CDC25B	PPP3R1	CLU	ATF3	LGALS3	GADD45B	CDK2	RETSAT	SMAD7	SOD1	PTK2	ENO2	HMOX1	GCH1	VDAC2	TAP1	PLAT	IFNGR1	APP	BRCA1	ROCK1	PSEN1	PSEN2	SOD2	BMF	EREG	KRT18	TGFB2	RELA	WEE1	RARA	CD14	PEA15	DNAJC3	CASP2	CTH	PLCB2	BMP2	HMGB2	H1F0	TGFBR3	EBP	TXNIP	ANKH	RHOT2	CYLD	GSTM1	GSR	BCL2L1	GNA15	PPT1	IL6	IFITM3	RNASEL	EMP1	CAV1	DNM1L	ANXA1	TOP2A	ISG20	SLC20A1	MADD	PPP2R5B	BCAP31	ERBB3	NEDD9	SAT1	PDCD4	BCL2L2	FEZ1	ERBB2	DNAJA1	DAP3	DPYD	NEFH	PAK1	FDXR	GPX4	ETF1	CCNA1
HALLMARK_APICAL_JUNCTION	http://www.broadinstitute.org/gsea/msigdb/cards/HALLMARK_APICAL_JUNCTION	ACTN1	CLDN7	DLG1	TJP1	COL17A1	CLDN9	CDH3	CTNND1	CDH1	LIMA1	VCL	SHROOM2	CLDN14	VASP	ZYX	CLDN4	NF2	B4GALT1	NEXN	ADAM15	PTK2	HADH	LAMB3	CLDN11	CDH4	IRS1	SORBS3	EVL	CLDN15	THBS3	JAM3	CDH11	ITGB4	RASA1	AKT2	TMEM8B	LAMA3	RSU1	ICAM1	CLDN18	GTF2F1	TSC1	LAMC2	CTNNA1	CD99	FSCN1	COL16A1	GNAI2	TGFBI	MPP5	JUP	INSIG1	LAYN	PFN1	CNN2	TAOK2	AMIGO2	MDK	INPPL1	ARPC2	SRC	PBX2	MAPK14	MAP4K2	PTEN	CALB2	TSPAN4	VCAN	ATP1A3	EPB41L2	MYL9	SPEG	ADRA1B	CX3CL1	MYH10	CDSN	MAPK13	MYL12B	RAC2	FBN1	CD34	MAPK11	TRAF1	ITGA2	ITGA10	BAIAP2	ARHGEF6	MVD	ADAM9	PCDH1	SLIT2	SGCE	GNAI1	PIK3CB	NLGN2	YWHAH	PARVA	CRAT	AMH	EGFR	ICAM2	CD274	CDH15	SHC1	MPZL2	WNK4	PIK3R3	SDC3	SIRPA	GRB7	PARD6G	RHOF	BMP1	ICAM5	VCAM1	DHX16	NEGR1	NF1	ADAM23	PLCG1	CERCAM	NRTN	IKBKG	TUBG1	PPP2R2C	HRAS	TNFRSF11B	PKD1	CDK8	AMIGO1	CD276	GAMT	NLGN3	SKAP2	RRAS	CAP1	EXOC4	TIAL1	LDLRAP1	VAV2	AKT3	SYMPK	STX4	PECAM1	MADCAM1	MPZL1	WASL
HALLMARK_ANGIOGENESIS	http://www.broadinstitute.org/gsea/msigdb/cards/HALLMARK_ANGIOGENESIS	VCAN	FSTL1	LRPAP1	STC1	LPL	THBD	FGFR1	TNFRSF21	CCND2	COL5A2	ITGAV	SERPINA5	APP	JAG1	NRP1	PDGFA	PTK2	PGLYRP1	VAV2	S100A4	VTN	TIMP1	JAG2
HALLMARK_ESTROGEN_RESPONSE_LATE	http://www.broadinstitute.org/gsea/msigdb/cards/HALLMARK_ESTROGEN_RESPONSE_LATE	TFF1	SLC9A3R1	TPD52L1	PRSS23	CA12	PDZK1	ANXA9	CELSR2	TJP3	MYB	TPBG	EGR3	ARL3	SCNN1A	XBP1	AREG	IL17RB	NRIP1	ASS1	FKBP4	SEMA3B	LLGL2	AGR2	KRT19	WISP2	BLVRB	PDCD4	TIAM1	TSPAN13	RAB31	PKP3	CYP26B1	FKBP5	SIAH2	ISG20	TMPRSS3	WFS1	MAPT	PDLIM3	RBBP8	PRLR	SLC1A4	FOS	PLA2G16	SLC7A5	SERPINA5	IMPA2	DHCR7	MYOF	CDH1	EMP2	DLG5	CHPT1	ELOVL5	RAPGEFL1	JAK2	SLC26A2	SLC22A5	ITPK1	PAPSS2	NAB2	FAM102A	BCL2	LSR	CACNA2D2	ACOX2	CISH	GLA	PTGES	PERP	OPN3	HSPB8	UGDH	CLIC3	ABHD2	SCARB1	DCXR	CCND1	SFN	ABCA3	CCNA1	STIL	MICB	ZFP36	CAV1	NBL1	CD44	HR	HOMER2	BTG3	ETFB	BAG1	FRK	AFF1	TFAP2C	IGSF1	HPRT1	CDC6	FARP1	AMFR	DHRS2	NXT1	SLC29A1	FOXC1	KIF20A	TOB1	FDFT1	DNAJC1	TSTA3	FGFR3	SGK1	ID2	GALE	BATF	MAPK13	FABP5	MEST	JAK1	CPE	XRCC3	CDC20	IL6ST	GINS2	TRIM29	UNC13B	LAMC2	SLC2A8	PLXNB1	PRKAR2B	RPS6KA2	HSPA4L	TFPI2	SERPINA1	TNNC1	ALDH3A2	CD9	IDH2	SORD	MDK	ALDH3B1	RABEP1	KLF4	PPIF	SNX10	METTL3	PLK4	COX6C	ST14	NCOR2	MOCS2	NMU	TH	RNASEH2A	TST	TOP2A	CKB	PTPN6	ATP2B4	ST6GALNAC2	ADD3	DYNLT3
HALLMARK_ALLOGRAFT_REJECTION	http://www.broadinstitute.org/gsea/msigdb/cards/HALLMARK_ALLOGRAFT_REJECTION	TGFB1	IL12A	LYN	HCLS1	IL18	CRTAM	UBE2N	BCL10	NCK1	C2	ITGB2	HLA-DQA1	HLA-DRA	TLR1	HLA-G	HLA-DMB	IL7	TNF	HLA-DMA	STAT1	SRGN	INHBA	TLR3	CD74	CD40	TRAF2	B2M	BCL3	LTB	IFNGR1	HLA-DOA	GLMN	IL6	HLA-E	FAS	TLR6	TGFB2	INHBB	MAP3K7	IL15	CTSS	CD47	SOCS1	HLA-DOB	CD8A	ICAM1	IL11	NLRP3	CCND3	EIF3A	IFNAR2	HDAC9	APBB1	IL1B	TIMP1	RPS19	JAK2	WARS	IFNGR2	EREG	EGFR	CFP	RARS	TLR2	CCND2	ETS1	PSMB10	RPL39	EIF3J	ABCE1	ELF4	GBP2	PRKCG	RPS9	MTIF2	AARS	CSK	HIF1A	CCL2	ICOSLG	IL4R	NME1	ACHE	EIF3D	IGSF6	F2R	TAP1	DARS	IRF7	ACVR2A	PTPN6	UBE2D1	LIF	DEGS1	TPD52	AKT1	RIPK2	IKBKB	GCNT1	SOCS5	TAP2	EIF4G3	ABI1	BRCA1	MRPL3	CAPG	EIF5A	RPS3A	GALNT1	ST8SIA4	LY75	TAPBP	RPL9	BCAT1	IL27RA	DYRK3
HALLMARK_GLYCOLYSIS	http://www.broadinstitute.org/gsea/msigdb/cards/HALLMARK_GLYCOLYSIS	PGK1	ALDOA	TPI1	PFKP	MXI1	HK2	EXT1	SLC25A10	GUSB	PFKFB1	PGAM1	PYGB	AK4	P4HA1	PMM2	FAM162A	SDC1	EGLN3	PC	B4GALT7	IGFBP3	CHPF	B3GAT3	CHST12	HS2ST1	MPI	GNPDA1	AKR1A1	PPFIA4	CHPF2	G6PD	MDH2	PGLS	GPC1	TSTA3	ALG1	GFPT1	PRPS1	GOT1	MDH1	SLC35A3	GALK1	EGFR	ANGPTL4	CITED2	PLOD2	QSOX1	ME2	SPAG4	P4HA2	ENO2	GOT2	EXT2	SLC25A13	HMMR	PDK3	CXCR4	ECD	GNE	B4GALT2	FUT8	VCAN	B3GALT6	HSPA5	ME1	ADORA2B	UGP2	NANP	ZNF292	STC2	TPST1	PGM2	GYS1	TGFA	CHST2	PHKA2	STMN1	GALE	MET	LCT	IRS2	POLR3K	B4GALT1	EFNA3	LHX9	KDELR3	TALDO1	VLDLR	CD44	AGL	SOX9	DDIT4	IDUA	CASP6	GLCE	COPB2	DSC2	CDK1	PLOD1	SDC2	GMPPB	PAXIP1	NSDHL	RARS	SLC16A3	GLRX	SRD5A3	SDC3	HDLBP	COL5A1	CLDN9	STC1	KIF20A	SLC37A4	LHPP	SDHC	NASP	AURKA	B3GNT3	ISG20	ARPP19	CENPA	HOMER1	BIK	CYB5A	HAX1	COG2	IL13RA1	NOL3	CLN6	TXN	PAM	CAPN5	PKP2	ABCB6	GMPPA	BPNT1	ANG	GPR87	ALDH7A1	NT5E	IDH1	PYGL	NDUFV3	NDST3	PPP2CB	PSMC4	TPBG	TGFBI	GALK2	CTH	KIF2A	CACNA1H	ANKZF1	SAP30	RBCK1	ELF3	RPE	B4GALT4	DEPDC1	RRAGD	ALDH9A1	DLD	MERTK	GCLC	FKBP4	SOD1	MED24	AK3	XYLT2	ARTN
HALLMARK_BILE_ACID_METABOLISM	http://www.broadinstitute.org/gsea/msigdb/cards/HALLMARK_BILE_ACID_METABOLISM	SCP2	ABCD3	HSD3B7	HSD17B4	PEX1	PNPLA8	PHYH	SLC27A5	CYP27A1	PEX26	PEX7	CROT	CYP39A1	ABCA3	HACL1	PIPOX	PEX6	SOD1	GNPAT	ABCA2	PEX16	ABCD1	ACSL1	MLYCD	ISOC1	PEX19	NPC1	HSD17B11	AMACR	CYP46A1	PEX13	IDH1	PEX11A	HSD17B6	PRDX5	PXMP2	FADS2	ALDH9A1	APOA1	OPTN	GSTK1	ABCG4	NR3C2	ABCA6	RETSAT	FADS1	PECR	PEX12	CAT	GNMT	ACSL5	LONP2	DHCR24	PFKM	RXRA	FDXR	SLC29A1	BCAR3	PEX11G	SLCO1A2	NR1I2	SLC35B2	SLC23A1	NUDT12	ABCA1	PAOX	SLC22A18	DIO2	SLC23A2	ATXN1	GCLM	NEDD4	AR	BMP6	LIPE	EFHC1	IDH2	IDI1	ABCA5	TFCP2L1
HALLMARK_KRAS_SIGNALING_DN	http://www.broadinstitute.org/gsea/msigdb/cards/HALLMARK_KRAS_SIGNALING_DN	SPTBN2	FGFR3	PDE6B	TAS2R4	DTNB	HTR1D	MAST3	TGM1	THRB	YPEL1	CAMK1D	LFNG	FGGY	ATP6V1B1	EDN1	UPK3B	GAMT	PRODH	GPR19	SLC29A3	EDN2	GPRC5C	C5	FAM46C	STAG3	SLC25A23	GP1BA	ABCG4	PTGFR	KCNN1	IFI44L	BMPR1B	PDK2	DLK2	SLC6A14	ITGB1BP2	MAGIX	MTHFR	CELSR2	CHRNG	NR4A2	CCNA1	CYP39A1	CHST2	EGF	MSH5	ENTPD7	CLSTN3	HSD11B2	TFCP2L1	KCND1	H2AFY2	NRIP2	CPEB3	PTPRJ	IDUA	GTF3C5	TFF2	COPZ2	SLC16A7	MFSD6	CCDC106	CACNA1F	P2RX6	KRT15	BTG2	GPR3	PLAG1	EPHA5	SNN	SPHK2	TCF7L1	TGFB2	SYNPO	MX1	NR6A1	RSAD2	BARD1	CDKAL1	SHOX2	SGK1	RIBC2	SKIL	ASB7	MYO15A	SERPINB2	EFHD1
HALLMARK_ESTROGEN_RESPONSE_EARLY	http://www.broadinstitute.org/gsea/msigdb/cards/HALLMARK_ESTROGEN_RESPONSE_EARLY	CA12	SLC9A3R1	MYB	ANXA9	SYBU	PDZK1	NRIP1	MLPH	HSPB8	EGR3	KRT19	LRIG1	KDM4B	RHOBTB3	TPD52L1	TPBG	TFF1	MAPT	SCNN1A	ABAT	XBP1	CELSR2	RAB31	MYBL1	MREG	FAM102A	STC2	SIAH2	ZNF185	SLC19A2	SLC1A4	FHL2	BCL2	PMAIP1	AREG	TSKU	ADCY9	RASGRP1	KAZN	FKBP4	TMPRSS3	RARA	IL17RB	UGCG	CCND1	SLC22A5	WFS1	PTGES	WWC1	WISP2	MYC	ITPK1	TMEM164	ARL3	MED13L	SEMA3B	KRT18	TJP3	SLC26A2	SNX24	TFAP2C	TTC39A	GJA1	PRSS23	RAPGEFL1	ASB13	TIPARP	ABCA3	FRK	DHRS2	AQP3	TGIF2	FOXC1	ELF3	REEP1	PEX11A	PODXL	KLF4	BAG1	CELSR1	PLA2G16	SLC7A5	TIAM1	CLDN7	MYOF	RBBP8	OLFML3	FARP1	SVIL	TGM2	DEPTOR	CYP26B1	PAPSS2	SLC1A1	DLC1	JAK2	AFF1	P2RY2	BLVRB	CISH	GLA	ADD3	PDLIM3	FOS	KRT8	SLC37A1	B4GALT1	ESRP2	IGF1R	NBL1	SFN	OPN3	ABHD2	AR	SLC39A6	SYT12	CD44	MED24	BCL11B	CANT1	KRT15	TOB1	SLC7A2	TUBB2B	TBC1D30	SEC14L2	ENDOD1	HR	SCARB1	NCOR2	RHOD	INPP5F	PPIF	DHRS3	FDFT1	GAB2	UNC119	KLF10	HES1	FKBP5	SLC2A1	AMFR	NADSYN1	INHBB	BHLHE40	CALB2	FASN	CHPT1	MYBBP1A	ELOVL5	DYNLT3	ABLIM1	RAB17	MAST4	ELF1	RPS6KA2	ISG20L2	IL6ST	SYNGR1	SH3BP5	ALDH3B1	THSD4	CLIC3	NXT1	NAV2	RRP12	ADCY1	DHCR7	MICB	AKAP1
HALLMARK_P53_PATHWAY	http://www.broadinstitute.org/gsea/msigdb/cards/HALLMARK_P53_PATHWAY	CDKN1A	BTG2	MDM2	CCNG1	FAS	TOB1	GADD45A	PHLDA3	TAP1	SFN	ZMAT3	DDB2	EI24	PERP	DDIT4	ATF3	BAX	SESN1	FDXR	SAT1	AEN	PPM1D	FOXO3	BTG1	TXNIP	SLC19A2	TP53	NOTCH1	RRAD	DCXR	NINJ1	FOS	S100A10	FBXW7	PLK3	XPC	AK1	TRIAP1	BAK1	CCND2	APAF1	PDGFA	NDRG1	RALGDS	DGKA	CYFIP2	KLF4	IP6K2	ADA	TNFSF9	PRKAB1	STOM	SOCS1	PLK2	CASP1	RCHY1	PCNA	RPS27L	RB1	PPP1R15A	POLH	RAB40C	ERCC5	DDIT3	TGFB1	FUCA1	TP63	HSPA4L	EPHX1	ABHD4	H2AFJ	TRAF4	CTSF	IER5	TAX1BP3	TSC22D1	RGS16	HRAS	PVT1	ZFP36L1	SDC1	WRAP73	RAP2B	PLXNB2	HEXIM1	PROCR	SPHK1	NOL8	DEF6	SP1	JAG2	CCP110	DRAM1	RPL18	KIF13B	MXD1	TRAFD1	OSGIN1	ANKRA2	HBEGF	RAD51C	ITGB4	TRIB3	INHBB	VAMP8	VWA5A	ABAT	CTSD	PTPRE	HINT1	VDR	WWP1	NUPR1	TCN2	CDKN2AIP	POM121	EPHA2	JUN	MAPKAPK3	SLC7A11	SERTAD3	IRAK1	ABCC5	UPP1	CD81	LIF	RPL36	FAM162A	RNF19B	CDK5R1	STEAP3	PITPNC1	SLC35D1	TPRKB	RRP8	IL1A	PMM1	TPD52L1	IFI30	GM2A	RPS12	EPS8L2	TM4SF1	BLCAP	MKNK2	CD82	ST14	TCHH	HDAC3	CCNK	RHBDF2	NUDT15	TGFA	ISCU	LDHB	RXRA	APP	F2R	CGRRF1	CSRNP2	ACVR1B	BMP2	GPX2	KRT17	TM7SF3	PTPN14	TSPYL2	SLC3A2	S100A4	CCND3	PRMT2	BAIAP2	RETSAT	HIST1H1C	DNTTIP2	MXD4	SEC61A1	HMOX1	RAD9A
HALLMARK_HEDGEHOG_SIGNALING	http://www.broadinstitute.org/gsea/msigdb/cards/HALLMARK_HEDGEHOG_SIGNALING	SHH	PTCH1	NRCAM	NRP1	SCG2	UNC5C	CDK6	NRP2	TLE3	TLE1	L1CAM	PLG	NKX6-1	NF1	RASA1	ETS2	RTN1	CRMP1	CELSR1	ACHE	PML	CDK5R1	VLDLR	OPHN1	LDB1	DPYSL2
HALLMARK_HEME_METABOLISM	http://www.broadinstitute.org/gsea/msigdb/cards/HALLMARK_HEME_METABOLISM	PPOX	FECH	HMBS	ALAD	RHD	SELENBP1	BLVRB	MARCH8	SPTB	UROD	HBQ1	DCAF11	ERMAP	EIF2AK1	CPOX	MPP1	GLRX5	TSPAN5	OSBP2	ANK1	NFE2	MAP2K3	BNIP3L	SLC22A4	CLIC2	TRAK2	GCLC	RANBP10	TSPO2	UROS	XK	MARK3	UBAC1	BSG	FOXO3	CDC27	KAT2B	NARF	GCLM	FBXO7	H1F0	HEBP1	NUDT4	FBXO9	RAD23A	CROCCP2	TMCC2	BLVRA	RBM38	PRDX2	RNF123	MINPP1	TNS1	CTSE	HDGF	XPO7	MKRN1	SMOX	TFDP2	MXI1	MOSPD1	SLC25A37	SLC30A1	ABCB6	SLC6A8	TFRC	RCL1	TOP1	EPOR	TNRC6B	GAPVD1	MGST3	SLC30A10	CAT	BCAM	PSMD9	ISCA1	PDZK1IP1	HIST1H4C	MOCOS	ADD1	BMP2K	BPGM	CLCN3	E2F2	HAGH	OPTN	RAP1GAP	CTNS	NFE2L1	ELL2	SLC2A1	PIGQ	KLF3	EPB41	LAMP2	TMEM9B	EZH1	CTSB	ATG4A	MFHAS1	RNF19A	BTG2	SLC11A2	ADIPOR1	ASNS	DCUN1D1	ALDH1L1	DCAF10	YPEL5	SEC14L1	USP15	RIOK3	SIDT2	FOXJ2	TCEA1	VEZF1	LPIN2	PC	CDR2	CCND3	SLC25A38	FAM46C	FBXO34	BACH1	NR3C1	AQP3	LMO2	PICALM	NCOA4	GDE1	SLC6A9	NNT	ARHGEF12	PPP2R5B	C3	MARCH2	UCP2	SYNJ1	FN3K	ABCG2	DAAM1	AGPAT4	CCDC28A	GMPS	SLC10A3	ALDH6A1	CIR1	RBM5	HTRA2	IGSF3	BTRC	PGLS	PQLC1	SDCBP	LRP10	NEK7	ARL2BP	ENDOD1	P4HA2	HTATIP2	SLC7A11	KHNYN	MBOAT2	ATP6V0A1	CAST
HALLMARK_TGF_BETA_SIGNALING	http://www.broadinstitute.org/gsea/msigdb/cards/HALLMARK_TGF_BETA_SIGNALING	TGFBR1	SMAD7	TGFB1	SMURF2	SMURF1	BMPR2	SKIL	SKI	ACVR1	PMEPA1	NCOR2	JUNB	SMAD1	SMAD6	PPP1R15A	TGIF1	FURIN	SMAD3	FKBP1A	MAP3K7	BMPR1A	CTNNB1	HIPK2	KLF10	BMP2	ENG	APC	PPM1A	XIAP	CDH1	ID1	CDKN1C	TRIM33	RAB31	TJP1	SLC20A1	CDK9	ID3	NOG	ARID4B	IFNGR2	ID2	PPP1CA	WWTR1	BCAR3	FNTA	HDAC1	UBE2D3	LTBP2	RHOA
HALLMARK_ANDROGEN_RESPONSE	http://www.broadinstitute.org/gsea/msigdb/cards/HALLMARK_ANDROGEN_RESPONSE	ACSL3	PIAS1	CAMKK2	NKX3-1	TMPRSS2	APPBP2	CENPN	BMPR1B	FADS1	ZBTB10	HMGCR	SPCS3	INSIG1	NGLY1	UBE2J1	ELK4	ABCC4	ELOVL5	ALDH1A3	ABHD2	SAT1	DBI	DHCR24	SORD	STK39	TPD52	IDI1	B2M	MAP7	DNAJB9	FKBP5	HERC3	PGM3	HOMER2	ELL2	UAP1	SEC24D	LMAN1	PMEPA1	INPP4B	RRP12	NDRG1	KRT19	ITGAV	B4GALT1	MAK	SPDEF	GSR	KRT8	LIFR	STEAP4	SRP19	CCND3	IQGAP2	RAB4A	SLC26A2	SMS	ZMIZ1	SGK1	MERTK	ANKH	GNAI3	SRF	SLC38A2	HMGCS1	ARID5B	CDC14B	TNFAIP8	XRCC5	GPD1L	ACTN1	RPS6KA3	TSC22D1	PDLIM5	TMEM50A	ADAMTS1	NCOA4	AKAP12	SCD	PTK2B	CDK6	ADRM1	H1F0	VAPA	CCND1	XRCC6	MYL12A	UBE2I	PTPN21	AKT1	PA2G4
HALLMARK_NOTCH_SIGNALING	http://www.broadinstitute.org/gsea/msigdb/cards/HALLMARK_NOTCH_SIGNALING	JAG1	NOTCH3	NOTCH2	APH1A	HES1	CCND1	FZD1	PSEN2	FZD7	FZD5	MAML2	NOTCH1	PSENEN	WNT5A	CUL1	DTX4	SAP30	PPARD	KAT2A	SKP1	RBX1	TCF7L2	ARRB1	LFNG	PRKCA	DTX2	ST3GAL6	FBXW11
HALLMARK_APICAL_SURFACE	http://www.broadinstitute.org/gsea/msigdb/cards/HALLMARK_APICAL_SURFACE	B4GALT1	ATP6V0A4	SHROOM2	SRPX	MDGA1	TMEM8B	PCSK9	EPHB4	DCBLD2	LYN	FLOT2	PLAUR	AKAP7	ATP8B1	EFNA5	SLC34A3	APP	GSTM3	HSPB1	NCOA6	ADAM10	BRCA1	GATA3	AFAP1L2	CD160	ADIPOR2	SCUBE1	CX3CL1	CROCC
HALLMARK_XENOBIOTIC_METABOLISM	http://www.broadinstitute.org/gsea/msigdb/cards/HALLMARK_XENOBIOTIC_METABOLISM	CYP1A1	FAH	DCXR	CYP2J2	CYP27A1	UGDH	ASL	NQO1	ALAS1	GSTM4	PTS	CYB5A	ACOX2	EPHX1	LCAT	SLC35D1	GSS	FMO3	IDH1	AKR1C3	GSTO1	ALDH9A1	POR	UPB1	ECH1	PTGES	PDK4	AHCY	COMT	AOX1	CFB	DDAH2	HGFAC	MCCC2	GNMT	BLVRB	HACL1	MAOA	KYNU	DHPS	GCH1	DHRS7	PAPSS2	ALDH2	HSD11B1	SLC35B1	KARS	LPIN2	CAT	CYP2S1	RAP1GAP	FBP1	GCKR	CDA	MTHFD1	DHRS1	VNN1	CNDP2	SLC6A6	CROT	GAD1	AKR1C2	SSR3	GABARAPL1	TMBIM6	SHMT2	GSTT2	PLG	HMOX1	SPINT2	ALDH3A1	GSR	ABHD6	XDH	PPARD	ELOVL5	RETSAT	CYFIP2	PINK1	GCLC	PMM1	MT2A	ATP2A2	DDT	ACP2	ACOX3	SAR1B	FBLN1	ADH5	ABCC2	ETS2	NPC1	CASP6	BPHL	IL1R1	ENTPD5	TNFRSF1A	PYCR1	CSAD	VTN	ID2	ETFDH	UPP1	BCAR1	CBR1	APOE	SLC12A4	TMEM97	SLC46A3	MPP2	PTGR1	EPHA2	PSMB10	FAS	ACOX1	GART	HPRT1	PGD	ABCC3	SMOX	TTPA	HES6	GCNT2	MAN1A1	IGFBP1	ITIH4	PROS1	TPST1	LEAP2	NFS1	PGRMC1	ARPP19	SERTAD1	ARG2	PEMT	ACO2	LONP1	NMT1	PTGES3	MARCH6	JUP	ACP1	TGFB2	PC	PDLIM5	CYP2E1	BCAT1	ATOH8	SLC1A5	NINJ1	AP4B1
HALLMARK_PEROXISOME	http://www.broadinstitute.org/gsea/msigdb/cards/HALLMARK_PEROXISOME	ABCD3	ACOT8	ACOX1	ACSL1	ECH1	ECI2	EHHADH	GSTK1	HSD17B4	MLYCD	PEX11A	RETSAT	PEX13	PEX14	SCP2	HSD3B7	GNPAT	SLC25A17	PEX2	ACAA1	HSD17B11	CRAT	PEX11B	LONP2	IDH1	FIS1	PEX6	ABCB4	SOD1	ISOC1	YWHAH	ABCD1	HMGCL	ACSL5	ALDH9A1	DHCR24	ELOVL5	NUDT19	PRDX5	IDE	SLC23A2	PEX5	BCL10	NR1I2	TSPO	CNBP	MSH2	DHRS3	SLC25A4	PRDX1	IDI1	HRAS	MVP	CLN6	CAT	ACSL4	IDH2	ABCC5	SOD2	SLC35B2	FDPS	FADS1	STS	SMARCC1	ITGB1BP1	SIAH1	SLC25A19	CDK7	CADM1	CLN8	RDH11	CTBP1	HSD11B2	ERCC3	ATXN1	CRABP2	TOP2A	ERCC1	DLG4	FABP6	ABCB9	SEMA3C	VPS4B	CEL	ESR2
HALLMARK_WNT_BETA_CATENIN_SIGNALING	http://www.broadinstitute.org/gsea/msigdb/cards/HALLMARK_WNT_BETA_CATENIN_SIGNALING	MYC	CTNNB1	JAG2	NOTCH1	AXIN2	PSEN2	FZD1	NOTCH4	LEF1	AXIN1	WNT5B	CUL1	JAG1	MAML1	KAT2A	GNAI1	PTCH1	NCOR2	HDAC2	DKK1	TCF7	NUMB	ADAM17	DVL2	PPARD	NCSTN	HDAC5	CCND2	FRAT1	CSNK1E	RBPJ	FZD8	TP53	SKP2	HDAC11
HALLMARK_PANCREAS_BETA_CELLS	http://www.broadinstitute.org/gsea/msigdb/cards/HALLMARK_PANCREAS_BETA_CELLS	PCSK1	NKX6-1	SEC11A	SPCS1	FOXA2	MAFB	SRP9	FOXO1	AKT3	DPP4	SYT13	STXBP1	CHGA	VDR	ELP4	SRPRB	LMO2	SRP14
HALLMARK_PROTEIN_SECRETION	http://www.broadinstitute.org/gsea/msigdb/cards/HALLMARK_PROTEIN_SECRETION	ARCN1	TMED10	COPB2	RAB14	ATP7A	COPB1	LAMP2	EGFR	IGF2R	COPE	PPT1	AP3S1	BET1	CLCN3	AP2S1	CLTC	AP2M1	RER1	KIF1B	ARF1	OCRL	ICA1	MON2	ARFGEF2	TMED2	NAPG	TMX1	PAM	SCAMP1	RAB2A	COG2	VAMP3	ERGIC3	DOPEY1	VAMP4	VPS4B	NAPA	GNAS	STX7	SEC22B	VPS45	STX16	YKT6	SNX2	ARFGEF1	CLTA	CLN5	M6PR	SGMS1	USO1	TSG101	DNM1L	LMAN1	YIPF6	ARFIP1	ANP32E	TSPAN8	SCRN1	SEC31A	VAMP7	SCAMP3	AP2B1	RAB22A	AP3B1	TPD52	ATP6V1H	GBF1	KRT18	CAV2	ATP1A1	BNIP3	ZW10	GALC	ADAM10	RAB5A	GOLGA4	SEC24D	AP1G1	MAPK1	GOSR2	RPS6KA3	STAM	ABCA1	SNAP23	SOD1	GLA	ATP6V1B1	STX12	CD63	TOM1L1	SSPN	ARFGAP3	RAB9A	CTSC
HALLMARK_ADIPOGENESIS	http://www.broadinstitute.org/gsea/msigdb/cards/HALLMARK_ADIPOGENESIS	PPARG	LIPE	DGAT1	LPL	CPT2	GPAM	ADIPOR2	ACAA2	ETFB	ACOX1	ACADM	HADH	IDH1	SORBS1	ACADS	UCK1	SCP2	DECR1	CDKN2C	TALDO1	TST	MCCC1	PGM1	REEP5	BCL2L13	SLC25A10	ME1	PHYH	PIM3	YWHAG	NDUFAB1	GPD2	ECHS1	QDPR	CS	ECH1	SLC25A1	ACADL	TOB1	GRPEL1	CRAT	GBE1	SCARB1	PEMT	CHCHD10	AK2	APOE	UQCR10	TANK	ANGPTL4	ACO2	FAH	ACLY	IFNGR1	SLC5A6	JAGN1	IDH3G	GPX3	ELMOD3	RETSAT	ESRRA	HIBCH	SUCLG1	STAT5A	ITGA7	PLIN2	CYC1	ALDH2	RNF11	ALDOA	SULT1A1	DDT	SDHB	CD151	SLC27A1	C3	ADCY6	ELOVL6	LTC4S	SPARCL1	MTCH2	SLC1A5	CMPK1	REEP6	NDUFA5	FZD4	DRAM2	MGST3	ATP1B3	STOM	ESYT1	GHITM	DNAJC15	GADD45A	VEGFB	PFKL	COQ3	PPM1B	ARAF	COL4A1	IMMT	DHRS7	COL15A1	NMT1	COQ5	LAMA4	AGPAT3	BAZ2A	IDH3A	LIFR	PREB	GPHN	PFKFB3	GPX4	SSPN	DLD	CD302	ATL2	LPCAT3	TKT	UQCRC1	CAT	OMD	DLAT	MRPL15	RIOK3	RTN3	CHUK	G3BP2	SDHC	SAMM50	ARL4A	SNCG	PDCD4	COQ9	APLP2	SOD1	PTCD3	PHLDB1	ENPP2	HSPB8	AIFM1	CCNG2	PPP1R15B	MDH2	ABCA1	COX7B	MYLK	COX8A	DHRS7B	MGLL	ITSN1	DHCR7	RREB1	CMBL	ATP5O	PRDX3	DBT	NDUFS3	NKIRAS1	RAB34	UQCRQ	PEX14	BCL6	COX6A1	DNAJB9	MAP4K3	ANGPT1	UBQLN1	NDUFB7	SLC19A1	ABCB8	PQLC3	POR	UCP2	UQCR11
HALLMARK_UV_RESPONSE_DN	http://www.broadinstitute.org/gsea/msigdb/cards/HALLMARK_UV_RESPONSE_DN	TJP1	NFIB	TGFBR3	TFPI	MMP16	ABCC1	MAP2K5	AGGF1	MET	IRS1	PTPRM	AKT3	SIPA1L1	NR1D2	ATRN	ADD3	CDKN1B	ATXN1	CAP2	PRDM2	SDC2	SMAD3	SLC7A1	GCNT1	RUNX1	RND3	NR3C1	YTHDC1	PPARG	DLG1	ATP2B4	NIPBL	PEX14	MYC	RASA2	FZD2	BMPR1A	LPAR1	PRKCA	PRKCE	RXRA	LTBP1	LDLR	RBPMS	CACNA1A	RGS4	COL5A2	PTPN21	PRKAR2B	GJA1	BCKDHB	ATP5S	MIOS	CITED2	COL1A2	INSIG1	FYN	WDR37	ZMIZ1	PMP22	CDON	PIK3R3	NOTCH2	SYNJ2	SMAD7	MAP1B	PAPD7	PTEN	DYRK1A	NEK7	SPOP	F3	ERBB2	GRK5	DUSP1	VLDLR	CAV1	CDC42BPA	CDK13	SFMBT1	ADORA2B	BHLHE40	KCNMA1	SYNE1	IGF1R	CELF2	MTA1	EFEMP1	LAMC1	PHF3	SCAF8	VAV2	PIAS3	ACVR2A	NRP1	MRPS31	DAB2	MAGI2	ANXA4	COL1A1	SCHIP1	DDAH1	PDGFRB	ATRX	KALRN	TGFBR2	PTGFR	ATP2C1	ARHGEF9	NFKB1	MGLL	PDLIM5	MAPK14	SRI	INPP4B	ITGB3	BDNF	ID1	SNAI2	ATP2B1	FHL2	APBB2	PIK3CD	DLC1	MT1E	DBP	HAS2	SLC22A18	ICA1
HALLMARK_FATTY_ACID_METABOLISM	http://www.broadinstitute.org/gsea/msigdb/cards/HALLMARK_FATTY_ACID_METABOLISM	ACAA1	ACAA2	ACADL	ACADM	ACOT8	ACOX1	ACSL1	ALDH3A2	CCDC58	CPT2	DECR1	ECH1	ECI1	ELOVL5	HADH	HIBCH	HMGCL	HSD17B11	IDH1	ME1	MGLL	MLYCD	PCBD1	RETSAT	S100A10	SUCLG1	VNN1	EHHADH	ALDH9A1	HADHB	ECHS1	ACADS	HSD17B10	ACADVL	HSD17B4	PTS	MAOA	HSD17B7	MCEE	ACAT2	AUH	FH	ALAD	GPD1	ACO2	CBR1	GRHPR	ACOT2	G0S2	MDH2	BCKDHB	UROS	YWHAH	CRYZ	UGDH	GSTZ1	IDH3B	MDH1	CRAT	ETFDH	ECI2	SDHD	ACSL5	HSDL2	HMGCS1	SDHC	GCDH	GPD2	ALDH3A1	SLC22A5	PDHB	FASN	NBN	PSME1	PPARA	NCAPH2	BPHL	ODC1	DLD	HCCS	EPHX1	DLST	AOC3	UROD	CPT1A	UBE2L6	SUCLG2	CPOX	SMS	CBR3	NTHL1	IDI1	AADAT	REEP6	HSPH1	APEX1	NSDHL	ADIPOR2	ACSL4	ACSS1	ENO3	IDH3G	LGALS1	METAP1	ALDOA	ACSM3	LTC4S	D2HGDH	ADSL	SUCLA2	SDHA	OSTC	GLUL	GABARAPL1	AQP7	CYP1A1	PRDX6	ERP29	H2AFZ	DHCR24	PTPRG	IL4I1	TP53INP2	PDHA1	RAP1GDS1	CEL	BLVRA	SERINC1	BMPR1B	RDH11	ENO2
HALLMARK_REACTIVE_OXIGEN_SPECIES_PATHWAY	http://www.broadinstitute.org/gsea/msigdb/cards/HALLMARK_REACTIVE_OXIGEN_SPECIES_PATHWAY	GSR	PRDX2	TXNRD1	SOD1	GCLC	CAT	GPX4	PRDX1	PRDX6	GCLM	TXN	SOD2	PRDX4	PDLIM1	TXNRD2	G6PD	MSRA	MBP	SRXN1	NQO1	OXSR1	GLRX2	HMOX2	FES	PFKP	NDUFB4	GPX3	SCAF4	CDKN2D	MGST1	ABCC1	FTL	ATOX1	STK25	EGLN2	ERCC2	SBNO2	JUNB	LSP1	NDUFA6	HHEX	GLRX	NDUFS2	PRNP
HALLMARK_UV_RESPONSE_UP	http://www.broadinstitute.org/gsea/msigdb/cards/HALLMARK_UV_RESPONSE_UP	NXF1	SLC6A8	BAK1	CDC5L	HSPA2	POLR2H	ALAS1	TUBA4A	C4BPB	CCNE1	EPHX1	GRPEL1	ICAM1	FEN1	ARRB2	JUNB	DGAT1	ATF3	CASP3	RASGRP1	TMBIM6	FOS	TAP1	E2F5	RAB27A	CCND3	SLC25A4	SPR	SHOX2	LYN	CLTB	BCL2L11	NFKBIA	H2AFX	NR4A1	GLS	CDC34	STK25	PDAP1	BSG	IRF1	RXRB	TFRC	PPIF	CDKN1C	HLA-F	CREG1	APOM	BMP2	TGFBRAP1	NAT1	CYB5R1	RRAD	POLE3	IL6	YKT6	ACAA1	CLCN2	SOD2	PPP1R2	RHOB	PDLIM3	EPCAM	DNAJA1	SULT1A1	CHKA	CYP1A1	ATP6V1F	ALDOA	NPTXR	EIF2S3	CNP	GRINA	BID	POLG2	IL6ST	HYAL2	FOSB	MGAT1	PPAT	FURIN	MRPL23	HTR7	CXCL2	KLHDC3	PRPF3	DNAJB1	AP2S1	PSMC3	TST	SIGMAR1	GCH1	BTG2	CEBPG	TARS	UROD	PARP2	BTG3	DLG4	CHRNA5	ATP6V1C1	AQP3	PLCL1	TYRO3	HMOX1	RPN1	BTG1	ASNS	DDX21	MAOA	TCHH	CYB5B	HSPA13	GGH	PPT1	FKBP4	STIP1	EIF5	ENO2	GPX3	PRKACA	PRKCD	STARD3	MARK2	SQSTM1	CDK2	ONECUT1	RFC4	AMD1	HNRNPU	WIZ
HALLMARK_PI3K_AKT_MTOR_SIGNALING	http://www.broadinstitute.org/gsea/msigdb/cards/HALLMARK_PI3K_AKT_MTOR_SIGNALING	MAPK8	PIK3R3	GRB2	NFKBIB	MAPK9	AKT1	MAPK1	PLCG1	TRIB3	GSK3B	MAP2K3	CDKN1A	RAC1	RIPK1	AKT1S1	ACTR2	PRKAR2A	YWHAB	HRAS	PDK1	PIKFYVE	TBK1	ACTR3	E2F1	MYD88	ITPR2	SQSTM1	RPS6KA1	PTPN11	MAPKAP1	RAF1	CAMK4	RPTOR	CFL1	CDK4	TRAF2	UBE2N	CDKN1B	ECSIT	RALB	ARF1	MKNK1	CDK1	PTEN	ARHGDIA	FGF17	DDIT3	IRAK4	TIAM1	CDK2	SFN	EIF4E	CLTC	TSC2	PPP1CA	DUSP3	HSP90B1	STAT2	EGFR	PLA2G12A	MAPK10	CALR	THEM4	RIT1	MKNK2	PPP2R1B	CAB39L	ARPC3	PITX2	NCK1	PFN1	NOD1	UBE2D3	CAB39	AP2M1	MAP3K7	PRKAG1	CSNK2B	PRKAA2	ATF1	SLC2A1	PIN1	TNFRSF1A	RPS6KA3	NGF	CXCR4	ACACA	SMAD2	PAK4
HALLMARK_MITOTIC_SPINDLE	http://www.broadinstitute.org/gsea/msigdb/cards/HALLMARK_MITOTIC_SPINDLE	ARHGEF2	CLASP1	KIF11	KIF23	ALS2	ARF6	MYO9B	TUBGCP3	CKAP5	RACGAP1	ARHGEF3	NUMA1	KIF2C	KIF5B	TTK	APC	CEP250	PAFAH1B1	CDC42EP2	KIF3B	CCDC88A	KIF15	BIRC5	CNTROB	NF1	TSC1	CDC27	CNTRL	TUBGCP5	KIF4A	MAPRE1	FGD6	BRCA2	PLK1	RASA1	NEK2	WASF1	TOP2A	ARHGEF11	KATNB1	PRC1	ANLN	CDK5RAP2	SMC3	TUBGCP2	ESPL1	MAP1S	ARHGAP27	DOCK4	SAC3D1	INCENP	ARHGAP5	GSN	NET1	LRPPRC	RABGAP1	ARAP3	FGD4	ABR	CENPJ	NCK1	CENPF	KIF20B	WASF2	MYH10	CENPE	CYTH2	MID1	KLC1	MARK4	ARL8A	CEP57	UXT	ARHGAP4	CDC42EP4	SASS6	LATS1	OPHN1	WASL	MAP3K11	SOS1	ABL1	TIAM1	KIF1B	ITSN1	SHROOM1	NCK2	DLGAP5	BCR	RANBP9	EPB41L2	SEPT9	KATNA1	TUBD1	TPX2	KIF3C	SHROOM2	TUBGCP6	SPTAN1	PALLD	ARFIP2	KNTC1	HOOK3	SUN2	MID1IP1	DLG1	ARHGAP10	CDC42BPA	ARHGEF12	MARCKS	NIN	PCM1	RALBP1	EZR	SSH2	CDK1	RAB3GAP1	FARP1	SYNPO	RHOF	ECT2	EPB41	RAPGEF6	KIF22	PCGF5	STAU1	ARHGDIA	AURKA	FBXO5	NUSAP1	PXN	BCAR1	CD2AP	AKAP13	HDAC6	LLGL1	ATG4B	PCNT	ALMS1	KPTN	KIFAP3	PPP4R2	ARHGAP29	RASAL2	CCNB2	PIF1	RASA2	NEDD9	SMC1A	PKD2	CLIP2	CDC42	NDC80	TLK1	TAOK2	TBCD	CAPZB	DOCK2	CTTN	SMC4	ARFGEF1	TUBA4A	LMNB1	ABI1	ROCK1	CEP192	BUB1	GEMIN4	PLEKHG2	RICTOR	BCL2L11	FSCN1	ARHGEF7	DYNLL2	MYO1E	BIN1	NOTCH2	RFC1	PDLIM5	RHOT2	SORBS2	CDC42EP1	VCL	CLIP1	STK38L	YWHAE	RAPGEF5	CEP72	CSNK1D
HALLMARK_OXIDATIVE_PHOSPHORYLATION	http://www.broadinstitute.org/gsea/msigdb/cards/HALLMARK_OXIDATIVE_PHOSPHORYLATION	NDUFS3	UQCRB	NDUFS2	SDHA	UQCRC1	NDUFA9	NDUFS4	NDUFS1	NDUFA2	NDUFS8	SDHB	NNT	ATP5O	ATP5G3	NDUFS7	ATP5A1	NDUFV1	COX5B	UQCRH	NDUFA1	ATP5C1	ATP5B	COX7B	SDHD	CYCS	NDUFA6	NDUFAB1	COX8A	ACO2	ATP5G1	CYC1	NDUFB6	ATP5E	COX5A	UQCRC2	COX6A1	ATP5D	COX6C	ATP5J	NDUFB3	IDH3B	OGDH	NDUFB8	SURF1	COX6B1	NDUFB5	NDUFA4	NDUFB1	COX4I1	COX7C	UQCRFS1	SDHC	ATP6V1F	COX7A2	SUCLG1	NDUFS6	FH	NDUFV2	OXA1L	NDUFC1	UQCR11	NDUFA5	CS	ATP6V1G1	ATP5F1	HCCS	HADHB	ATP5H	PDHA1	NDUFA8	DLD	OPA1	SLC25A11	ATP5I	PDHB	ATP5J2	NDUFB7	IDH2	MTX2	VDAC3	MDH1	ATP5G2	IMMT	MDH2	SLC25A3	ATP6V1D	VDAC2	ACADM	COX7A2L	TIMM17A	ATP6V1E1	NDUFA3	SLC25A6	IDH3G	ACADVL	ETFA	TIMM9	IDH3A	TIMM8B	ATP6AP1	TIMM13	UQCRQ	ABCB7	VDAC1	ATP5L	PHB2	DECR1	SUCLA2	GOT2	DLAT	ATP6V1H	NDUFB2	FDX1	HADHA	ATP6V1C1	MAOB	NDUFB4	UQCR10	ETFDH	GPX4	PDHX	MFN2	AIFM1	ACAA2	ETFB	COX11	ECHS1	PMPCA	ATP6V0B	SLC25A5	DLST	COX15	CYB5A	ALAS1	SLC25A4	CPT1A	SLC25A20	MTRR	COX17	CYB5R3	TOMM22	ACAT1	MRPS11	ATP6V0C	PDK4	TIMM10	ECI1	MRPL11	FXN	MRPS12	COX10	RHOT1	ACAA1	ACADSB	LDHB	MRPS30	ATP1B1	BDH2	SLC25A12	TIMM50	MRPL34	ISCA1	MRPL35	IDH1	HSPA9	MRPL15	MRPS15	TCIRG1	ISCU	NQO2	NDUFC2	MRPS22	POR	ATP6V0E1	PHYH	GPI	AFG3L2	HSD17B10	CASP7	PRDX3	MGST3	HTRA2	LRPPRC	RETSAT	ECH1	RHOT2	BAX	MTRF1	GLUD1	SUPV3L1	GRPEL1	PDP1	ALDH6A1	OAT
HALLMARK_DNA_REPAIR	http://www.broadinstitute.org/gsea/msigdb/cards/HALLMARK_DNA_REPAIR	POLR2H	POLR2A	POLR2G	POLR2E	POLR2J	POLR2C	POLR2K	GTF2H3	POLR2D	ERCC3	DDB2	POLR1C	XPC	PCNA	POLR2I	SUPT4H1	POLD3	POLR3GL	POLR3C	GTF2B	POLR1D	NCBP2	GTF2F1	ERCC5	LIG1	ERCC1	ERCC4	POLD4	RFC2	ELL	TAF10	RRM2B	SUPT5H	RPA3	SNAPC5	SSRP1	RFC3	RPA2	TAF12	TAF13	TAF6	TAF9	GTF2A2	VPS37D	NME1	RNMT	ERCC2	POLE4	VPS37B	SNAPC4	AAAS	ZNRD1	RFC4	ITPA	POM121	BRF2	RFC5	SAC3D1	CLP1	NME4	PRIM1	VPS28	TSG101	USP11	TAF1C	TARBP2	POLH	CETN2	POLD1	CANT1	PDE4B	DGCR8	RAD51	SURF1	PNP	ADA	NME3	GTF3C5	NT5C	AK1	GTF2H1	HCLS1	APRT	ERCC8	IMPDH2	POLB	SDCBP	SF3A3	DAD1	UPF3B	GUK1	TP53	ADRM1	SEC61A1	POLA2	FEN1	ZNF707	NUDT9	TYMS	BCAP31	DDB1	NFX1	RAD52	ADCY6	ARL6IP1	DGUOK	POLL	SMAD5	MPG	DUT	POLA1	RALA	ZWINT	BCAM	TK2	CSTF3	GTF2H5	HPRT1	BOLA2	GPX4	CDA	MRPL40	NPR2	REV3L	EDF1	TMED2	STX3	RAE1	UMPS	EIF1B	AK3	NUDT21	RBX1	SRSF6	GMPR2	DCTN4	COX17	CMPK2	CCNO
HALLMARK_UNFOLDED_PROTEIN_RESPONSE	http://www.broadinstitute.org/gsea/msigdb/cards/HALLMARK_UNFOLDED_PROTEIN_RESPONSE	ATF4	HERPUD1	PARN	EXOSC4	HSP90B1	XBP1	EXOSC9	HSPA5	ATF3	EXOSC1	EXOSC5	ASNS	ARFGAP1	WFS1	SRPRB	DNAJB9	TSPYL2	NFYA	CALR	KHSRP	DNAJC3	EXOSC2	NOP14	ATF6	HYOU1	RRP9	NOP56	CXXC1	IGFBP1	CNOT4	DCP2	PDIA6	ATP6V0D1	PREB	SEC31A	GOSR2	SERP1	NFYB	NHP2	DCTN1	SLC7A5	SSR1	EDEM1	EDC4	EIF2AK3	MTHFD2	NOLC1	ERN1	FKBP14	ZBTB17	WIPI1	YIF1A	CCL2	DKC1	EIF4EBP1	EIF4A1	EIF2S1	TATDN2	XPOT	LSM4	CHAC1	STC2	PDIA5	LSM1	SDAD1	EIF4A2	EIF4E	IARS	DDX10	GEMIN4	TARS	ALDH18A1	DDIT4	HSPA9	SEC11A	EIF4A3	POP4	CEBPG	BAG3	KDELR3	CEBPB	CNOT2	SHC1	SPCS3	H2AFX	SLC1A4	RPS14	CNOT6	CKS1B	PSAT1	SLC30A5	SKIV2L2	KIF5B	DCP1A	IFIT1	IMP3	SPCS1	DNAJA4	TTC37	TUBB2A	FUS	EXOSC10	EXOC2	PAIP1	BANF1
HALLMARK_MTORC1_SIGNALING	http://www.broadinstitute.org/gsea/msigdb/cards/HALLMARK_MTORC1_SIGNALING	FADS1	DDIT4	CALR	HK2	PGK1	SLC7A5	CTSC	ACSL3	SLC1A5	M6PR	TFRC	DDIT3	TMEM97	IFRD1	PLOD2	TUBA4A	PSAT1	CORO1A	MTHFD2	FADS2	VLDLR	WARS	SCD	P4HA1	ACTR2	IDH1	SLC2A1	GBE1	SERPINH1	NUPR1	PSMG1	PSPH	NAMPT	CDKN1A	BHLHE40	HSPA9	HSPA5	EGLN3	LGMN	PNP	XBP1	DDX39A	HSPE1	ACLY	SLC7A11	SSR1	GLA	SQSTM1	PDK1	PSMC2	PRDX1	SERP1	TRIB3	NFIL3	HMGCS1	GOT1	TPI1	ELOVL6	ASNS	PSMD14	PSMA4	PPA1	HPRT1	AURKA	HMGCR	DHFR	DHCR7	IMMT	UCHL5	YKT6	INSIG1	SQLE	IFI30	CYP51A1	FGL2	IDI1	CYB5B	SHMT2	TXNRD1	G6PD	SLC9A3R1	RAB1A	EBP	PNO1	PIK3R3	ACTR3	LDLR	SLC2A3	UBE2D3	ELOVL5	CACYBP	EDEM1	ATP6V1D	TES	TM7SF2	PSMA3	ITGB2	AK4	SLC1A4	TOMM40	SLC6A6	ADD3	ME1	CCNF	SLC37A4	ALDOA	BTG2	UFM1	CCNG1	STC1	NMT1	PSMC6	FDXR	RRM2	DHCR24	PSMC4	CTH	PSME3	CFP	POLR3G	ACACA	QDPR	MCM2	PSMD12	RPN1	HSPA4	FAM129A	TBK1	SEC11A	BCAT1	PSMB5	PSMD13	PGM1	PLK1	GLRX	COPS5	ETF1	GSK3B	NUP205	SORD	PHGDH	GMPS	RRP9	EEF1E1	LTA4H	SDF2L1	FKBP2	RDH11	CXCR4	MLLT11	GCLC	TCEA1	MAP2K3	HSPD1	SYTL2	MCM4	PPP1R15A	USO1	NFKBIB	UNG	GTF2H1	RPA1	HSP90B1	GSR	PITPNB	EPRS	SRD5A1	TUBG1	MTHFD2L	ADIPOR2	NUFIP1	CDC25A	PDAP1	STARD4	BUB1	ARPC5L	GPI	EIF2S2	CD9	ATP2A2	GGA2	HMBS	RIT1	SKAP2	STIP1	ABCF2	NFYC	ATP5G1	PFKL	CCT6A
HALLMARK_SPERMATOGENESIS	http://www.broadinstitute.org/gsea/msigdb/cards/HALLMARK_SPERMATOGENESIS	DDX25	TCP11	PIAS2	PAPOLB	OAZ3	PHF7	CSNK2A2	MLF1	HSPA2	ACRV1	CLPB	CCNA1	CCT6B	HSPA4L	HSPA1L	GSTM3	CAMK4	LPIN1	ZC3H14	COIL	PHKG2	KIF2C	RPL39L	SLC2A5	PCSK4	AURKA	MLLT10	CCNB2	NPHP1	CLGN	MAST2	MTOR	CDKN3	AGFG1	SNAP91	PSMG1	CHFR	EZH2	ARL4A	SLC12A2	BRAF	VDAC3	IFT88	NEK2	STAM2	GMCL1	RFC4	DBF4	PRKAR2A	TTK	NCAPH	PEBP1	TOPBP1	SCG5	NEFH	MAP7	BUB1	SEPT4	PGS1	TSN	CDK1	PARP2	PCSK1N	IDE	GPR182	RAD17	TLE4	SIRT1	TALDO1	NF2	CNIH2	STRBP	GFI1	GAD1	JAM3	IP6K1
HALLMARK_MYC_TARGETS_V2	http://www.broadinstitute.org/gsea/msigdb/cards/HALLMARK_MYC_TARGETS_V2	SLC19A1	MRTO4	TMEM97	RRP9	PES1	TFB2M	EXOSC5	IPO4	NDUFAF4	NOC4L	MYC	SRM	PA2G4	GNL3	NOLC1	WDR43	RABEPK	NOP16	TBRG4	DDX18	NIP7	WDR74	BYSL	HSPD1	PLK4	NOP2	PPAN	NOP56	RCL1	AIMP2	RRP12	PPRC1	TCOF1	MCM5	HK2	CBX3	PLK1	PHB	MCM4	CDK4	MYBBP1A	UTP20	PRMT3	FARSA	MAP3K6	LAS1L	PUS1	HSPE1	SLC29A2	DCTPP1	SUPV3L1	SORD	IMP4	GRWD1	UNG	MPHOSPH10
HALLMARK_MYC_TARGETS_V1	http://www.broadinstitute.org/gsea/msigdb/cards/HALLMARK_MYC_TARGETS_V1	PCNA	PSMD8	PSMD7	SET	SNRPA1	RAN	SRSF2	G3BP1	STARD7	BUB3	EIF3D	XPO1	FBL	EIF4A1	NAP1L1	CBX3	CCT3	C1QBP	U2AF1	UBE2L3	SSBP1	SRSF1	TCP1	MCM2	EIF3B	PSMD14	SNRPA	PWP1	APEX1	TXNL4A	HNRNPR	PSMB2	HPRT1	MCM6	NME1	SNRPD1	EEF1B2	HSPD1	CAD	RPL18	PGK1	DDX18	RPS2	RUVBL2	RNPS1	EIF2S1	RANBP1	MCM5	IARS	UBE2E1	MYC	AP3S1	RFC4	DUT	PSMA4	RPS3	SNRPG	PHB2	SSB	EIF4H	SRSF3	CCT4	TFDP1	EIF2S2	CDK4	SNRPD3	PSMD1	GOT2	PABPC4	CCT5	PRPS2	ACP1	PRPF31	CCT2	KARS	DEK	XPOT	SRM	UBA2	KPNB1	PSMA7	TRA2B	COX5A	PA2G4	PCBP1	HNRNPA1	CCNA2	EIF3J	ORC2	PSMA2	SYNCRIP	HDAC2	LSM2	VBP1	PSMA6	CNBP	CDK2	TARDBP	NOLC1	GSPT1	HNRNPA2B1	ETF1	RPL6	PTGES3	PSMA1	PSMC6	HSPE1	FAM120A	PPM1G	HNRNPD	SERBP1	CSTF2	PRDX4	EIF4E	ODC1	USP1	RPL22	HNRNPA3	NCBP1	ABCE1	EIF1AX	YWHAE	MCM7	YWHAQ	VDAC1	SMARCC1	SNRPD2	HNRNPU	HDDC2	PSMD3	RRM1	SF3A1	LSM7	ERH	RPL14	PSMB3	IFRD1	NCBP2	GLO1	NDUFAB1	CUL1	NHP2	CLNS1A	TRIM28	RSL1D1	HNRNPC	COPS5	XRCC6	SLC25A3	MRPL9	POLE3	POLD2	H2AFZ	AIMP2	NOP56	PRDX3	MRPS18B	EPRS	KPNA2	RPL34	SRPK1	MAD2L1	DHX15	MCM4	RPS5	CCT7	HDGF	RPS6	SNRPB2	PSMC4	CDC20	TUFM	RRP9	CDC45	TYMS	ILF2	VDAC3	IMPDH2	SF3B3	NOP16	SRSF7	GNL3	EXOSC7	MRPL23	RAD23B	RPS10	PHB	DDX21	CYC1
HALLMARK_G2M_CHECKPOINT	http://www.broadinstitute.org/gsea/msigdb/cards/HALLMARK_G2M_CHECKPOINT	AURKA	CCNA2	TOP2A	CCNB2	CENPA	BIRC5	CDC20	PLK1	TTK	PRC1	NDC80	KIF11	NUSAP1	CKS2	KIF2C	AURKB	TPX2	SMC4	BUB1	CENPF	RACGAP1	CENPE	KIF23	UBE2C	MCM6	MCM3	PTTG1	CDK1	KIF4A	ESPL1	MAD2L1	NEK2	KIF22	HMMR	KPNA2	CDKN3	CDC25A	H2AFX	CDC25B	PLK4	CDC6	CCNF	MCM5	LMNB1	E2F3	KIF15	CHEK1	UBE2S	HMGB3	DBF4	TACC3	MCM2	CDKN2C	CDKN1B	FANCC	NASP	STAG1	GINS2	FBXO5	POLQ	EZH2	RAD21	STMN1	SUV39H1	PRIM2	E2F1	CHAF1A	NOLC1	GSPT1	BUB3	SMC1A	ILF3	CDC7	INCENP	CKS1B	EXO1	H2AFZ	TFDP1	CCND1	KPNB1	LBR	HUS1	KIF20B	TOP1	PDS5B	SRSF1	STIL	ABL1	DTYMK	CDC27	BARD1	ATF5	CDC45	ODC1	XPO1	SFPQ	TMPO	PML	BRCA2	CTCF	SLC38A1	TRA2B	MYBL2	TROAP	PAPD7	CUL3	MAPK14	HIST1H2BK	MYC	AMD1	CBX1	CHMP1A	DKC1	YTHDC1	CCNT1	TGFB1	ATRX	LIG3	NUP50	SLC7A5	RBL1	NUMA1	RAD54L	EFNA5	PRPF4B	UCK2	ARID4A	CUL1	UPF1	DR1	MNAT1	SMC2	RBM14	RPA2	SQLE	ORC6	CDK4	POLE	RASAL2	RPS6KA5	CUL4A	SLC7A1	FOXN3	SS18	TRAIP	PRMT5	CUL5	DDX39A	MARCKS	PBK	ORC5	SAP30	KATNA1	HNRNPD	POLA2	HIRA	HIF1A	SYNCRIP	TLE3	NCL	RAD23B	E2F2	EGF	HMGN2	SRSF10	SNRPD1	CASP8AP2	SMARCC1	SLC12A2	NOTCH2	TNPO2	SMAD3	G3BP1	DMD	MEIS1	HNRNPU	SRSF2	MT2A	NUP98	EWSR1	KIF5B	MTF2	E2F4	BCL3	PURA	MEIS2	PAFAH1B1	WRN	H2AFV	ODF2
HALLMARK_E2F_TARGETS	http://www.broadinstitute.org/gsea/msigdb/cards/HALLMARK_E2F_TARGETS	AURKA	BRCA2	CCP110	CENPE	CKS2	DCLRE1B	DNMT1	DONSON	EED	GINS1	GINS4	H2AFZ	LIG1	MAD2L1	MCM2	MCM4	MCM5	MCM7	MELK	MMS22L	NAA38	NASP	NUDT21	NUP205	ORC6	PCNA	PLK4	POLE	PRIM2	RAD51AP1	RFC2	RPA2	RPA3	SUV39H1	TMPO	UBE2T	WDR90	CDK1	MCM3	TOP2A	MCM6	BIRC5	CCNB2	RRM2	HMGB2	BUB1B	RFC3	EZH2	CHEK1	SMC4	CDC20	PLK1	KIF2C	DLGAP5	AURKB	CDC25A	TRIP13	H2AFX	HMMR	E2F8	BRCA1	MYBL2	POLD1	RACGAP1	CKS1B	KPNA2	MSH2	CDKN3	ATAD2	RPA1	STMN1	TIPIN	TK1	CDCA8	ESPL1	NCAPD2	RANBP1	KIF4A	LMNB1	KIF22	UNG	SMC1A	CCNE1	CDCA3	ASF1B	POLA2	TIMELESS	HELLS	UBE2S	PRKDC	RAN	USP1	SPAG5	POLD3	DUT	TACC3	KIF18B	CDC25B	SRSF1	GINS3	NOLC1	SLBP	CHEK2	SPC25	BARD1	DCTPP1	SMC3	RNASEH2A	DEK	CENPM	RAD51C	CBX5	RFC1	POLD2	DSCC1	ILF3	DEPDC1	DCK	CDKN2C	MYC	TCF19	RAD1	LBR	NBN	PTTG1	UBR7	POLE4	TUBG1	CTCF	SMC6	ZW10	PA2G4	SSRP1	NAP1L1	ANP32E	HMGB3	IPO7	RAD21	CDK4	CDKN1A	BRMS1L	RAD50	TRA2B	CSE1L	PAICS	STAG1	LUC7L3	PPM1D	NME1	SRSF2	XPO1	HNRNPD	PMS2	ASF1A	EXOSC8	MLH1	NUP107	ORC2	TP53	TFRC	PSIP1	DDX39A	SNRPB	CDKN1B	MTHFD2	WEE1	PRDX4	PHF5A	TBRG4	SHMT1	PRPS1	DIAPH3	NUP153	PSMC3IP	XRCC6	PNN	HUS1	RBBP7	PDS5B	NOP56	MXD3	PPP1R8	GSPT1	AK2	CIT	ING3	POP7	SYNCRIP	EIF2S1	LYAR	PAN2	SPC24
