# Supplementary material for: Heparin-based hydrogel scaffolding alters the transcriptomic profile and increases the chemoresistance of MDA-MB-231 triple-negative breast cancer cells
Source: Biomater Sci. 2020 Feb 13;8(10):2786–96. doi: 10.1039/c9bm01481k (PMC7497406; doi:10.1039/c9bm01481k)
Supplement: Supplementary file 2 [file BM-008-C9BM01481K-s002.zip › Supplementary File 4/EGFvControl/Pathways/my_analysis.Gsea.1545200981068/edb/expr.class.cls_EGF_versus_CONTROL.rnk]

UBBP1	4.001005
NRK	3.8163705
AC241585.3	3.486953
NUTM2G	3.47681
ZDHHC23	3.4537594
FAM241B	3.385193
AC104758.1	3.318373
CHAC2	3.2777214
AC090409.1	3.2400784
TPM3P8	3.1876771
AC245041.1	3.1507633
AC009078.3	3.14322
ID4	3.1332285
CASC8	3.1207445
SEMA3D	3.0937724
CASC10	3.079242
HNRNPA1P33	3.0711153
AC245041.2	3.0679903
IPO4	3.016287
CAPN12	3.009548
MARCH4	3.0030034
FAM53A	2.9862685
AGBL3	2.9807444
AL513175.1	2.9531431
SCG5	2.9391077
RRN3P1	2.8919766
MYORG	2.8540945
AC245060.5	2.8443153
AP000577.1	2.80911
AC244153.1	2.807443
SNHG4	2.807149
STXBP5L	2.8057284
CENPM	2.7997851
SLC25A19	2.7995622
OXTR	2.7941854
ZFP37	2.7747638
AL442125.1	2.7561867
DOK3	2.748121
LINC01291	2.7446773
HHIP-AS1	2.7416794
PDCD1LG2	2.737829
AP000766.1	2.7344897
LRP3	2.72919
AC244258.1	2.7257137
ADH5P4	2.721652
YY2	2.7177844
AC239799.1	2.699718
FJX1	2.6878166
AC025594.1	2.6713946
NSUN5P2	2.6701007
AC241377.3	2.65847
AC108704.2	2.6517365
THAP12P1	2.635242
ZNF30	2.626494
SLFNL1-AS1	2.5950627
PLPP4	2.5808551
FP700107.1	2.577875
IL11	2.5702088
MED12L	2.5699615
RIMS2	2.5693457
KIF17	2.5663407
CDH4	2.5642033
ABCG2	2.562773
AC245595.2	2.5535734
ATP10A	2.5530972
CCDC15	2.5472531
CATSPER1	2.5401988
AL035448.1	2.537532
AC125807.1	2.5333927
AC093673.1	2.5151343
AC022211.1	2.5085988
AC073130.1	2.5077758
GKAP1	2.4981468
AURKAPS2	2.492794
IPPK	2.4918945
RPS2P4	2.4878774
SARS2	2.4799259
EDN1	2.4662251
FTH1P8	2.465817
AC093817.1	2.458781
URB2	2.4497375
ZWILCH	2.4489028
AL109618.1	2.4430025
FAM155A	2.440375
SEMA7A	2.4378567
NNAT	2.4343088
AC007996.1	2.4009004
CLTCL1	2.392117
GRK3	2.390733
SPTLC1P4	2.3832388
AC133065.4	2.3817616
HAUS7	2.3796651
TAGLN2P1	2.3784153
FST	2.3778439
TCF19	2.3686335
HOMER2	2.3562684
CYP1A1	2.3513315
CHRFAM7A	2.350542
MYLK2	2.350542
RNF152	2.3496776
ACACB	2.349069
FBP1	2.344434
HIST1H4I	2.338309
ALDH1L2	2.3364627
ATP2C2-AS1	2.3362026
COBLL1	2.326612
CPA4	2.323026
CDC25A	2.3122292
AL035411.1	2.3109188
ADAMTS17	2.3069866
GCSH	2.3058016
ZNF887P	2.3018346
METTL1	2.2970762
ZNF90	2.2952852
MYPN	2.29031
AC100788.2	2.2889106
AC025171.1	2.2889106
AL139095.2	2.2881281
AL136164.4	2.2879097
ADGRD1-AS1	2.2868583
LRRN4	2.285807
DSEL	2.2829716
NUBPL	2.2769723
KRT81	2.2745152
SERPINB7	2.2683237
NUP35	2.2664354
BDNF	2.2610242
ST13P18	2.259155
SP2-AS1	2.2552683
CPED1	2.253396
TRIM73	2.2525344
KCTD21-AS1	2.249925
EXO5	2.2449641
TRBV12-4	2.2423499
SLC10A5	2.2377841
SNHG1	2.2351453
GAS6-AS1	2.2347543
EXOG	2.2338288
UCA1	2.229957
HHEX	2.2231991
AL132656.2	2.2231343
NQO1	2.2230737
PSAT1	2.2224984
LRP4	2.2215517
FAM229A	2.220088
ESCO2	2.2181938
AC011510.1	2.21556
RGS4	2.214109
TIMM8BP2	2.2108052
SH2D5	2.2066886
ABCA11P	2.2055357
TMEM117	2.2042499
IL18	2.2020469
C12orf75	2.199233
ALDH4A1	2.1987648
LYSMD2	2.197924
AC131212.3	2.1974106
THOC1	2.1970563
SNRNP25	2.18981
AL137127.1	2.188029
AC060766.7	2.184975
AC010536.2	2.1849747
AC012313.8	2.1830664
AURKA	2.181385
NOP16	2.177046
ROCK1P1	2.175972
NOP2	2.1752126
NEGR1	2.1742575
UCK2	2.173107
C19orf48	2.1715322
IL12A	2.1710725
SLC1A5	2.1706715
MTHFD2	2.1631327
LRRC20	2.1601174
NOCT	2.1595378
FLG	2.1568367
PUS7	2.1558871
SCML2	2.1540961
HSPE1P3	2.1513355
HSPE1P4	2.1513355
SLF1	2.1505508
PTPN22	2.1471
CDCA5	2.144118
RPSAP45	2.1341908
PHLPP2	2.1328924
FAT3	2.131219
MND1	2.127644
RPS7P14	2.12734
MARC1	2.1259022
AC245060.4	2.1247118
C4orf46	2.1233573
SLC3A2	2.121847
BMS1P8	2.1197004
SH3RF1	2.1146333
EPHB2	2.1097567
SMAD7	2.1077688
NPM1P19	2.1041276
OXCT1	2.1040535
ZNF682	2.1019368
PPCDC	2.1009188
GOT1	2.0959322
PWP2	2.095645
CCDC86	2.0937018
YWHAZP6	2.093504
PPIAP6	2.0893536
MFSD8	2.0889387
LINC01293	2.0840983
SETD6	2.0832534
MTRR	2.0812452
PPIAP11	2.0812383
QRSL1	2.0771523
AOX1	2.0758796
MAIP1	2.074909
SLC7A5	2.0742044
AC016588.2	2.0716634
ARHGEF26	2.0712364
RPL7AP30	2.0693927
CYP24A1	2.0673928
AL136454.1	2.0666413
TEX52	2.066641
NIFK	2.0646524
SKA1	2.0620823
COQ3	2.0595617
CRADD	2.0592346
HAS2-AS1	2.0564632
AC114501.2	2.0560663
MIS18A	2.0552108
EZH2	2.0531878
AC023632.6	2.0529766
AL035413.2	2.0515423
AC245100.8	2.0511656
FP565260.1	2.0511029
CLCN4	2.050879
ZNF699	2.0507658
CLCN5	2.0471282
LINC00843	2.0466402
OR7E66P	2.0442736
SNX10	2.043274
AL365184.1	2.0432737
DCUN1D5	2.043059
GFM1	2.0429754
MICALCL	2.0416005
AL356056.2	2.040858
CDCA2	2.038875
HS3ST3B1	2.0367365
PDCD11	2.035535
ARAP1-AS2	2.035487
SNHG17	2.0349872
HSPD1P6	2.0327852
KISS1	2.029703
NUDT15	2.0293205
FEN1	2.0278814
CENPN	2.0275831
DIO2	2.0275183
BOP1	2.0249379
ALS2CL	2.022966
SMIM11B	2.0183883
TMEM201	2.0168142
U52111.1	2.0146177
RAD18	2.0139863
ZC3HC1	2.0110295
POLR1E	2.0110168
BAG2	2.010526
ATAD5	2.0102856
RRM2P3	2.00992
NCR3LG1	2.009141
CTPS1	2.0083702
PRPS1	2.0082803
MTND2P40	2.0077221
SYDE2	2.0069757
DPY19L2P2	2.0064077
ZNF674-AS1	2.0052226
CAMKMT	2.002103
COL5A2	1.9944897
PET117	1.9926288
AL391095.1	1.9890742
NKILA	1.9851671
SYNJ1	1.9797775
FAR2	1.9796741
CABYR	1.9788489
FAM86C1	1.9777693
ATP5G1	1.977723
MAP2K3	1.9776187
DHODH	1.9762943
PDE1C	1.9755421
AUNIP	1.9754907
PFN1P1	1.9725475
AC004943.2	1.972501
SNX25P1	1.97126
NAF1	1.9685998
CYB5B	1.9673179
AOC3	1.9655222
ABCB6	1.9644452
C9orf40	1.9622576
RRP7A	1.962118
CDCA8	1.9621016
EXOSC9	1.9568516
AL162724.2	1.9565668
SH2D4A	1.9559671
RUVBL1	1.9544106
NOL6	1.9537655
ALKBH8	1.9516019
KRT80	1.9500085
GTF2H2	1.9482926
RELN	1.9467016
PRMT3	1.9463301
ERI1	1.9433335
RPUSD4	1.939967
LINC00452	1.9398758
DZIP1L	1.9371761
RRS1	1.9364728
SLC7A1	1.9356904
SMIM11A	1.9347923
RRN3	1.932903
STRAP	1.932065
HSP90AA6P	1.931149
PPIAP29	1.9302082
UHRF1	1.9278126
AL592293.1	1.9263973
AC087222.1	1.9263972
PNPT1	1.9255514
AL050341.2	1.9250411
IGHV3-15	1.9239335
POLR3G	1.9229465
AC092017.2	1.9202539
TGS1	1.919618
NTAN1	1.9176893
TRAM2-AS1	1.916861
AURKB	1.9158949
LY6K	1.9144485
TOMM5	1.9136791
BDH1	1.9109919
RAB23	1.9095383
ASF1A	1.9070327
TMEM126B	1.9058043
NOL12	1.9053377
METTL12	1.9043701
MYBBP1A	1.9036335
HVCN1	1.902233
RGS7	1.9017836
ASL	1.9012401
ADGRV1	1.9009907
FAM83D	1.9007677
POLR1B	1.9003881
CCNA1	1.8965065
CAD	1.8962785
LILRB3	1.8938692
PRLR	1.8921753
UNG	1.8919547
SNHG15	1.8897513
PQLC1	1.8881284
GLI4	1.887714
VWA8	1.8872801
SNHG7	1.8870606
HAUS6P3	1.886112
DAAM2	1.8856946
PGAM5	1.8850083
PHF5A	1.8836979
SDCCAG3	1.8831719
TFRC	1.8815981
SNORD46	1.8814033
PSMD6	1.8803554
AMOTL2	1.8795061
TRIM14	1.8774178
PCCB	1.8751268
LCAT	1.8749484
ELL2P1	1.874604
ATAD3B	1.874023
OSR2	1.8738748
DNAJC9	1.8728037
TMEM177	1.8726909
SNX24	1.8724754
MPC1	1.871433
AL590705.3	1.8692318
PCDH10	1.8692318
AC015912.3	1.8692318
AC007216.3	1.8676656
TANGO6	1.86673
EBNA1BP2	1.8639469
PPT1	1.8634721
ATAD3C	1.8610027
PPIAP22	1.8608061
KIF18B	1.8594455
NIPAL1	1.858772
TIMP4	1.8571829
AC074032.1	1.8571827
PFAS	1.8562481
PLAU	1.8535327
PUM3	1.8534577
STK33	1.8528534
COQ2	1.8523371
HASPIN	1.8521419
AC021078.1	1.8520344
TFAP2E	1.8518995
PRKG1-AS1	1.8507904
PGM2	1.8489861
ORC1	1.8481305
MVB12B	1.847984
CBX3P9	1.8472627
RPSAP61	1.8470716
EML5	1.8467963
FAM86C2P	1.845645
CNTRL	1.845323
SRGAP1	1.8451744
HIST2H3D	1.8451679
DDN	1.8450406
LRR1	1.8437872
TRIM6	1.8420233
CCNE1	1.8413891
NDUFA9	1.8402395
GFOD1	1.840125
DCLK1	1.8395209
DANCR	1.8382945
TAF5	1.8380791
RBMS3-AS3	1.83735
ODC1	1.8347193
EARS2	1.8337885
ID3	1.8333111
DKK1	1.8314103
ITGB3BP	1.8312099
FLI1	1.829542
AC006064.2	1.8295418
SNX18P3	1.829315
P3H2	1.829142
AC137932.2	1.8280907
AL133268.1	1.8278117
MSRB3	1.8260711
KARS	1.8228207
NOG	1.8223248
WDR4	1.8223197
AC093323.1	1.8222679
RND3	1.8188735
CDK8	1.8179486
NPM3	1.8167838
FANCL	1.8152407
AC097527.1	1.8152001
SRPRB	1.8151985
RPL7AP11	1.8148887
BLM	1.8141328
TRMT112P6	1.8136961
CENPI	1.8126334
ENOPH1	1.8121502
MRPL32	1.8111452
NOLC1	1.8094321
SMYD3	1.8078514
FAM46B	1.8074331
PPIAP31	1.80666
EIF5A2	1.8037796
GTF3C6	1.8034438
MYCT1	1.8033462
HIST2H3DP1	1.802663
SLC46A1	1.8022557
FANCE	1.8012446
TEDC1	1.8008363
TOMM40	1.8001534
BUB1	1.7973821
AC092139.3	1.7968102
MRPS25	1.7967806
LINC01116	1.7961183
DSCC1	1.7960283
ADAMTS6	1.7950528
GTPBP4	1.7945442
AL359643.3	1.7933395
RPS26P6	1.7919886
R3HDM1	1.791149
FAM111A-DT	1.7896816
POLR3K	1.7892294
HYLS1	1.78898
DBF4B	1.7886938
LRRC8B	1.7876971
RYR3	1.7869053
AC133965.1	1.7869053
CDC6	1.7861787
NEDD4L	1.7860733
KCNMB4	1.7847791
PAWR	1.7843331
PTDSS1	1.7830701
STRADA	1.7830034
TFB2M	1.7824745
KLHDC4	1.7822096
PSMD9	1.7815373
RBBP4P2	1.7814851
RNASEH2C	1.7788537
ARAP2	1.7773802
SEPT10P1	1.7771348
PAX9	1.7771345
PIGL	1.7770032
MTMR12	1.7765917
TSPAN12	1.7754145
KRT8P14	1.775076
CLDN20	1.7750758
AL451042.1	1.7750758
ADORA2B	1.7749836
SLAMF7	1.7735347
SEH1L	1.7734268
SOAT1	1.7727079
MED7	1.7725908
RPS2P46	1.7725054
ZNF602P	1.7720699
DYSF	1.7717462
PLAC8	1.7716023
MPLKIP	1.7715621
RAD51D	1.7715507
DDIAS	1.7711322
SAP30L-AS1	1.7701133
C20orf27	1.7699552
TIMM8A	1.7698174
AC099789.1	1.7690885
C4BPB	1.7679498
NIPA2	1.7678236
RAD51C	1.7671224
EEF1B2P6	1.7648753
CCDC78	1.7644557
RGMB-AS1	1.7637352
DCLK2	1.7631819
NGDN	1.7627223
DTNB	1.7624263
CCNB1IP1	1.7603434
RPS27AP1	1.7598975
RPIA	1.7582598
SFXN2	1.758067
AMIGO2	1.7571493
RRP9	1.7570775
ZNF700	1.756757
ZNRD1	1.7561942
SMC6	1.7560483
UMPS	1.7555306
PSMD2	1.7553383
AC007040.2	1.7537767
HSPD1P1	1.7531165
ADRB2	1.7528627
AC114728.1	1.752565
ZNF85	1.7515001
PIGM	1.7507492
RAB28	1.7494408
DIMT1	1.749134
MTPAP	1.7487104
SLC26A2	1.7484987
WDR5	1.7483277
DLC1	1.7467619
ADCY3	1.7458292
SACS	1.745643
ATP2A1	1.7443392
TOMM20P1	1.744263
SNHG26	1.7441198
F3	1.7423942
PNP	1.7422976
GPAT3	1.7414082
ANOS1	1.7413304
CCDC85C	1.7412794
AL391988.1	1.7408208
CCDC188	1.7408208
LTV1	1.7403364
NEDD4	1.7389555
AC124045.1	1.7389268
FAM196B	1.7352301
AL356968.2	1.734304
RPS14P4	1.734304
ILKAP	1.7339977
GRWD1	1.7329445
ZBTB14	1.7309377
DEF6	1.7289308
CDKN3	1.7289233
DUSP14	1.7288152
AC006077.2	1.727761
THAP5P1	1.7277609
HERC3	1.7274932
WDR62	1.7274884
TSEN2	1.7269772
EXOSC4	1.7263157
TRMT2B	1.7259501
PADI1	1.7255676
ANKRD1	1.7241043
ZCCHC4	1.7211375
HELB	1.7209091
FAM13B	1.719971
MRPL37	1.7196295
RBPMS	1.7195833
MT1E	1.7194873
SLC20A2	1.7190429
APEX2	1.7187897
FAM86EP	1.7187375
TUBB4A	1.7181027
QRICH2	1.71683
CDS1	1.7159166
PMS2P2	1.7143266
THOP1	1.7138466
MITF	1.7135187
SLC7A5P1	1.7125871
MRPL12	1.7121044
CDC20	1.7115158
METTL13	1.7095463
CT62	1.7089607
GINS2	1.7087338
RBM24	1.7086878
SLC5A6	1.7080845
ABL2	1.7067412
AC134349.2	1.7055666
LDHB	1.7050507
GLRB	1.7049623
UBIAD1	1.7047871
SLC25A5	1.7041361
ATIC	1.7040663
AC016999.1	1.7022505
PARD6G	1.7021221
MAP3K4	1.7018846
CACHD1	1.7006657
DSN1	1.700618
B3GNT2	1.7001637
EXOSC2	1.6997176
CENPP	1.6969124
NALCN	1.6965426
UTP20	1.695989
AC034236.2	1.6956438
CYTOR	1.6936992
SAAL1	1.6936437
TPM1	1.6930096
TNS1	1.6921318
TAF1A	1.6920507
HSPD1	1.6913615
TLN2	1.691148
BRIP1	1.6911343
USP43	1.6904709
FAM72B	1.6889896
TUBA4A	1.6888188
RAB30	1.6879196
PFN1P3	1.6875157
AC084337.1	1.6867292
SUV39H1	1.6858886
TCOF1	1.6856816
RAPH1	1.6846814
BMS1P17	1.6822186
LINP1	1.681505
NKIRAS1	1.6812137
AIFM1	1.6791426
CDKN2C	1.6790842
AL133330.1	1.6784852
CCT2	1.6769363
FH	1.6769253
ZNF114	1.6765612
IFRD2	1.6751945
ACOT9	1.6751236
AHCTF1	1.6751099
SPHK1	1.6743907
AL589743.5	1.6742918
TBC1D2	1.6735066
GMNN	1.6728972
NPIPB10P	1.6725656
WDR43	1.6720891
NOS1AP	1.6712534
PLK4	1.6700312
ERCC2	1.669669
JPH1	1.66964
CCT5	1.6687268
RPS26P15	1.6678121
HOXB9	1.6673032
KRBOX4	1.666622
NUP85	1.6661605
BTBD10	1.6655384
RPS26P8	1.6654103
CKS1BP2	1.6651633
SLC39A8	1.6646492
RAD51AP1	1.6643797
USP39	1.6640738
ZNF354B	1.6631398
NEK11	1.66289
ZNF239	1.6624411
ATAD2	1.6615874
PKMYT1	1.6613864
CDPF1	1.6603829
TRMT2A	1.6603636
PRIM1	1.6602755
ALYREF	1.6590455
FUNDC1	1.6589507
RUBCN	1.65892
WNT5B	1.6581793
TRAP1	1.6581438
TOE1	1.6580471
CKS1BP3	1.6576142
CHMP7	1.6568209
EVA1B	1.6567247
ISG20L2	1.6566236
GSS	1.6551291
TIMM8B	1.6540637
SSR3	1.6540318
LINC01134	1.6535335
PRADC1	1.6529987
CDCA3	1.6519774
WDR3	1.6519477
KRT87P	1.6498138
FGF5	1.6497531
AL583722.4	1.6491967
NAV3	1.6491226
ZMYM1	1.6484009
ZNF845	1.6480248
B3GALT5	1.6474832
SLFNL1	1.6467075
KRT7	1.6461052
VIM-AS1	1.6446964
HIGD1AP1	1.6446074
CORO1C	1.6434047
FAM72D	1.6426426
EIF4A3	1.6419808
ZNF584	1.6418998
SPTLC1P1	1.6417968
CHCHD3	1.6417046
NLRP10	1.6413866
NAA15	1.6398616
GEMIN7	1.6392605
GLRX3	1.6384261
METTL17	1.6377578
DOLPP1	1.6367449
LONRF3	1.6358174
PPRC1	1.6354777
HNRNPA3P7	1.6345601
AL035456.1	1.6330695
SNAI2	1.632169
SPTBN5	1.6314408
NRF1	1.6309091
AC107871.1	1.6297888
HSD17B6	1.6297886
ILDR2	1.6276364
WDR20	1.6266457
MCM8	1.6266147
TUBGCP4	1.6264774
CCNA2	1.626396
SLC39A14	1.6263189
UBXN8	1.6243603
NUP188	1.622522
XRCC2	1.6218842
AL606834.2	1.6210737
DDX39A	1.6210682
DNMT1	1.6209666
CHML	1.6205617
ZNF488	1.620406
PUSL1	1.6192791
C19orf44	1.6186929
C1QBP	1.6183445
SRPK3	1.6175822
RPSAP5	1.617413
FAM216A	1.6171194
CCT5P1	1.6168952
SNRPB2	1.6163746
AC114737.1	1.615511
FAM111B	1.6153345
SFTA1P	1.6141771
ATR	1.6137975
PKP4	1.6129674
EIF4A1P2	1.6129184
BMS1P16	1.6095762
MCM10	1.6095315
ARL6IP1P2	1.6094534
DHX9	1.609409
ZNF852	1.6085912
RGS5	1.607786
DHX35	1.6076722
DFFA	1.6060137
FRAS1	1.6055775
RRP12	1.6055512
TK1	1.6054993
POLE	1.6050457
SLC35G2	1.6040977
TMEM62	1.6031876
COL12A1	1.6029056
NME1	1.6027981
AC113935.1	1.6026824
MRPL9	1.602245
RNF32	1.6019363
XYLB	1.6017234
SLC9A7P1	1.6014254
AL031587.5	1.6014254
C6orf52	1.5997968
AP000759.1	1.5996621
MRPS14	1.5996298
DARS2	1.5991473
DDX21	1.5990055
TMEM97	1.5985521
AL353763.2	1.5983922
AP000523.1	1.598381
ZNF367	1.5981259
ARMC6	1.5968229
UAP1	1.5966214
URM1	1.5964521
ZFHX4	1.5961632
FAM208B	1.5961534
KNL1	1.5956523
WWC1	1.5954615
IDH3A	1.5951239
SLC25A20	1.5949011
UBR3	1.594544
LINC01204	1.5942216
COPS9	1.5941242
POLQ	1.5940868
GTSE1	1.5939535
SCARB1	1.5933572
CDC45	1.5931652
ANAPC10	1.5931493
QTRT2	1.5929823
AC138409.1	1.5914888
IFRD1	1.5912026
POC1A	1.5906763
AC009487.2	1.5896873
AC112777.1	1.5886153
ZBTB18	1.5880864
CDCA7	1.5875453
Z95331.1	1.5873421
RPSA	1.5871075
DLEU2	1.5869608
MPP3	1.5867206
DNAJB4	1.5865039
AIMP2	1.5863688
SPIN2A	1.586236
MAMDC2-AS1	1.5848724
NLE1	1.5841434
AC113404.3	1.5836731
WRN	1.5828881
PIMREG	1.5827161
ZWINT	1.5822854
RFC2	1.5821903
AP4B1	1.5814391
RCL1	1.5806323
ANKLE2	1.5797137
MRTO4	1.5788745
EIF1AX	1.5782971
TMEM170A	1.578066
PSMD14	1.577166
BEND7	1.577052
RAB3IL1	1.5770252
NEU3	1.5766993
LSG1	1.5762577
N4BP2	1.5762379
NUDT2	1.5761354
SKA3	1.5756645
PRPF4	1.575639
ALCAM	1.5748049
PRIM2	1.5746475
CD274	1.5743252
UTP4	1.5737345
PA2G4	1.573728
SLC22A5	1.5730704
PEA15	1.5730098
PUDP	1.5723369
SPDL1	1.5720531
PLD6	1.5712181
CISD1	1.5711775
AADAT	1.5698924
FIGN	1.5697615
TIMM44	1.5694169
TBC1D32	1.56883
CCNH	1.5687399
EFEMP1	1.5686872
AC017002.3	1.568512
SBDSP1	1.568266
ADAMTS16	1.5679471
AC073073.2	1.5668747
ASRGL1	1.5668746
AL136115.2	1.5668746
LINC02407	1.5668746
FILIP1	1.5667673
ZRANB2-AS2	1.5667673
AC091132.2	1.5667672
ANK3	1.5667672
HELLS	1.5664899
SRSF1	1.5656971
POP1	1.565346
FKBP4	1.5652411
TCP1	1.5651817
LINC00565	1.5647341
TRNP1	1.5647041
CEP55	1.5644891
C8orf76	1.564054
AC115837.1	1.5640328
AC245014.3	1.5638709
RUVBL2	1.5631706
DPH2	1.5628624
C1orf112	1.5628443
SHCBP1	1.5615312
NUP50	1.5610174
SDHAF2	1.5607291
AP1M2	1.560274
AC023283.1	1.5599278
AC093157.1	1.5599277
AC008781.2	1.5599276
NCEH1	1.5594891
GCDH	1.5590116
PAK1IP1	1.5589064
EEF2KMT	1.5586104
TMEM126A	1.5571418
TMEM19	1.5569396
PINX1	1.5568988
RRM2	1.556738
E2F8	1.5564629
WDR76	1.5559912
OIP5	1.5558537
HAT1	1.5546256
URB1	1.5538651
VPS35P1	1.5537202
THAP12P3	1.5535051
ANGPT2	1.5523747
GOLGA8S	1.5522723
PICART1	1.5522722
TSC22D2	1.5522218
LMNB2	1.5513912
TBC1D1	1.5511494
AC004552.1	1.551048
NCAPG	1.550576
MCM2	1.5496159
TMEM136	1.5492865
SENP1	1.5488461
ELAC2	1.5483507
CHAF1B	1.5482076
LINC00513	1.5478592
NFATC2	1.5463803
RPL22L1	1.5462976
RPS26P47	1.546218
AC005831.1	1.5461398
CCT7	1.5457267
ATAD3A	1.54512
PDLIM2	1.5445206
KRT86	1.5443815
SLC39A3	1.5439737
OSBPL6	1.5436606
TELO2	1.5434424
RPSAP12	1.5430981
PSME3	1.5427815
DHRS4L1	1.5420189
PBX4	1.5412933
RBBP8	1.5411595
LIMA1	1.5408231
CRCP	1.5401788
SPIN2B	1.5401726
PDIK1L	1.5385104
MRM1	1.5380206
SNRPB	1.5379629
EMG1	1.5376356
ENC1	1.5372206
AGAP12P	1.5371217
STYK1	1.5359347
SH3BP4	1.535822
AC073592.3	1.5355592
SRM	1.5354806
UBR7	1.5334413
NUP88	1.5326725
SSX2IP	1.5326213
ZRANB1	1.5323452
ATP8B1	1.532297
KIF18A	1.5320119
AL441992.1	1.5319637
LINC00663	1.5313951
UBE2T	1.5310733
SPATA33	1.530017
PRTFDC1	1.529579
CAMK4	1.5292077
NANP	1.5279433
DAP3	1.527417
MBNL3	1.5267946
TSR1	1.5261079
NDUFAF4	1.5259248
ZNF850	1.5250113
MPP1	1.5247471
SCLT1	1.5246228
AC109326.1	1.5242263
NSD2	1.5239308
MTBP	1.5238243
AL161891.1	1.5234377
XPO5	1.5231514
ENPP4	1.5230182
MIIP	1.5228939
GINS1	1.5225438
HNRNPLP2	1.5225172
ABRAXAS2	1.5221299
TRIT1	1.5219977
ABHD5	1.521929
ZMPSTE24	1.5217125
NAA25	1.521637
CHORDC1	1.5206037
GTF2H2C	1.5197729
GTF2A2	1.5195343
DDX52	1.5193102
GEMIN5	1.5192666
CNOT9	1.5189911
LINC02001	1.5186183
TAS2R43	1.5181111
AL353804.1	1.5181111
TOMM22	1.5177544
IRAK1	1.5175861
AC245297.1	1.5168922
BANK1	1.5168922
TAF3	1.5168897
CRY1	1.516662
LINC01186	1.516599
AC097461.1	1.516599
GK5	1.5165603
DDR2	1.5163664
TMEM268	1.5160592
AC090114.1	1.5157242
ANKRD13A	1.5155967
TPX2	1.5155557
FARSB	1.5146536
HERC2P4	1.5145812
HMGN1P35	1.5144877
CDC7	1.5137427
ANXA8	1.5136902
PPIAP53	1.5133601
CIP2A	1.5129416
ATP6V0A4	1.5124835
AGPAT5	1.5121053
CEP78	1.5120629
TRAM2	1.511922
LETM1	1.5111488
CACYBP	1.5110976
FSTL1	1.510934
AL157838.1	1.5106995
PA2G4P1	1.5099006
SMYD2	1.5096498
WRAP53	1.5093511
RPL5P1	1.5091372
RPL17P36	1.5091051
TMEM106C	1.5078883
STOML2	1.5076214
AC142086.6	1.50753
THAP9-AS1	1.5074744
AP000347.1	1.5066648
ABCE1	1.506491
PISD	1.5059347
FAM72A	1.5054682
AC046176.1	1.5052243
TOR3A	1.5050805
SEPT7P2	1.5046734
MFSD4B	1.5044435
TYRO3P	1.5041254
AP000866.2	1.5033962
GTF2H2B	1.5032885
IARS	1.5021249
MICAL2	1.5018358
PNO1	1.5010611
FAM126A	1.5006071
RPS3AP5	1.4991214
NOL11	1.4988734
SMCO4	1.49843
CCDC134	1.4977449
PRKCE	1.497462
AP001107.1	1.4967728
AC068491.4	1.4965873
GPX8	1.495893
FANCM	1.4956032
LRRC59	1.4955007
PARP1	1.4953754
GLI2	1.494935
ZFHX3	1.4945966
MGST1	1.4940567
SNRPGP9	1.4939469
AL158801.5	1.4926065
LRRCC1	1.4925482
PRC1	1.4914889
UBASH3B	1.4913998
NCAPH2	1.4913691
DRP2	1.4913015
OR10A3	1.491295
WBP1LP2	1.491295
OR2A1-AS1	1.491295
AC005785.2	1.491295
LRRC19	1.491295
GTPBP8	1.4907883
CARMIL1	1.4907614
RAE1	1.4902856
TYMS	1.4899657
ZNF780A	1.4896762
NEDD1	1.4895891
NOL10	1.4892646
KIF2A	1.4888247
AC112220.4	1.4887041
CENPL	1.4883659
AC025442.1	1.4883614
PLK1	1.4880316
PHB	1.4877155
NUP205	1.4870312
KLHL8	1.4867488
ZNF268	1.4862598
ENOX2	1.4861599
CTGF	1.4860367
ZNF37A	1.485143
CLN6	1.4851202
AL590644.1	1.4851192
LIN9	1.4847919
EPDR1	1.4840467
EEF1AKMT2	1.4830872
AC092807.3	1.4823147
ZNF622	1.4821672
ZNF595	1.4815557
DLG1-AS1	1.4813013
HMGN1P36	1.4811922
DHX33	1.4810514
ZNF681	1.4809104
GTF2H1	1.480799
SCN5A	1.4804028
NTN1	1.48018
ADRB1	1.48018
TONSL	1.4792863
MCM7	1.4791161
HAUS6	1.4789524
PRKDC	1.4787993
NPM1P27	1.4781455
DDAH1	1.4779326
TRIM16L	1.4778762
AC005224.4	1.4776324
C8orf46	1.4774479
PSRC1	1.4766835
AL513175.2	1.4754566
GCLM	1.4749118
TMX2	1.4745191
DCTPP1	1.4741179
PSMD11	1.4740484
IPO7P2	1.4733315
SAMD4A	1.4732502
PLEKHA7	1.4732195
RAN	1.4730718
MRPL3	1.4729714
UTP23	1.4725341
PGRMC1	1.4725084
FKBP5	1.4722642
ANXA2R	1.4715955
CHUK	1.4712852
TRIP13	1.4711404
AC090197.1	1.4704968
PFN1P4	1.4700366
AL022323.4	1.4694582
KIF15	1.4688954
DOCK2	1.4685028
HSPA4L	1.4677825
AGK	1.4676098
CMC2	1.4674702
RPS26P31	1.4663702
STX3	1.4662849
HMGN2	1.4661024
FAM222A	1.4658941
DNAJC19	1.465894
POLA1	1.4652216
ADGRF3	1.4649429
AC005522.1	1.4649428
SLC16A7	1.4648416
PRPF38A	1.4643759
WDHD1	1.4641122
ENTPD1-AS1	1.4637234
DKC1	1.4636767
PLCXD1	1.4635088
DGCR11	1.4631596
MRPS33	1.4618909
NVL	1.4613334
RNASEH1-AS1	1.4607184
FAM91A3P	1.4605427
MTFR2	1.4598346
RBFA	1.4588491
NOP56	1.4586799
AC037198.2	1.458646
CASP3	1.4579868
ZNF521	1.4578707
CARD11	1.4571167
DIAPH1	1.4561406
ANGPTL7	1.455447
CCNB1	1.4545705
LINC01561	1.4540011
NDUFAF6	1.4538194
BCL2	1.4536867
LRRC8C	1.4532485
CLSPN	1.4532443
C18orf25	1.4520977
CTBP1-AS	1.4512669
RFXAP	1.4512668
AC007952.4	1.4507813
YDJC	1.450777
TBC1D31	1.4506663
PTPRB	1.4502257
RRM1	1.449679
GATB	1.4495465
GINS3	1.4490954
RPP30	1.449043
INIP	1.4489521
NCAPG2	1.4482716
POLE3	1.4471607
TRMT6	1.4467351
FIGNL1	1.4466258
JRK	1.4462999
HMGB2	1.4461575
EIF3B	1.4461296
RCHY1	1.4455167
KIF23	1.4454961
ABCF2	1.4452503
AC009238.1	1.4449756
AC009237.6	1.4449756
AC009065.3	1.4447529
EXTL2	1.444665
PDCD2L	1.4442638
TMEM71	1.4441596
MSTO2P	1.4434988
ANKRD28	1.4431877
AC000089.1	1.4427173
RMDN2	1.4424149
COPS7B	1.4422346
UCP3	1.4417526
NUDCD1	1.4414145
PSMG1	1.4407976
FOXM1	1.4406457
CTNNAL1	1.4399427
AJUBA	1.4398322
GREB1L	1.43918
PMS2P7	1.4390796
TACC3	1.4387974
PSMC1P10	1.4387039
AC025048.6	1.4386339
TMEM243	1.4373969
NUDT21	1.4371834
REEP1	1.4368825
GPHN	1.4361624
STOM	1.4358575
NCAPD3	1.4357086
PLCE1	1.4355962
THRB	1.4353045
AC100800.1	1.4352276
CDV3	1.4348832
TAF5L	1.4348562
EIF3D	1.4345386
MIR137HG	1.434286
APBB1IP	1.4341943
FRRS1	1.4338006
FAM122B	1.4337544
PPIE	1.4337305
NEXN	1.4336033
GPR75	1.433073
RPL7P15	1.4330611
NUP37	1.4327806
FAR1	1.4320272
AC093616.1	1.4317915
ASCC3	1.4308486
CGN	1.4308419
SNX32	1.4307759
AC068491.1	1.4305485
MRPL48	1.4302781
CENPJ	1.429908
ATAD2B	1.4298613
AC073611.1	1.4297804
EGFR	1.4286479
SH3TC1	1.4285382
CHD1	1.4280998
SNAPC5	1.4279962
FOXF2	1.4279114
STK32C	1.4276977
SLC7A6	1.427603
AC087392.1	1.4274299
AC009088.4	1.4274299
SNORA65	1.4274299
TXNRD2	1.4273839
COX10	1.4272714
HSPA9	1.426936
AL136981.2	1.4268562
AP003392.2	1.426856
TMEM64	1.4262295
PPM1E	1.4258028
NUTM2F	1.4258027
TTPAL	1.4257274
KANSL2	1.4240043
RARS	1.4239676
CRIM1	1.4238702
RBM14	1.4238137
FAM72C	1.4237813
HMCES	1.4237515
ZNF433	1.4235197
CBR1	1.4235132
TRMT10A	1.4228181
PLEKHA6	1.4227866
USP1	1.4226277
METAP1D	1.422626
COMMD5	1.4221635
AC027612.2	1.4211521
AC009533.1	1.4204905
TERT	1.4201261
DLGAP5	1.4198104
PDSS1	1.4191074
RPL9P32	1.4185584
HSP90AB3P	1.4183906
CCDC169	1.4183228
XRCC4	1.4181697
TMEM38B	1.4181442
GADD45B	1.4174943
FANCA	1.4173663
ZCCHC17	1.4167223
DTYMK	1.4165629
ILF3-AS1	1.4162021
CUL1	1.4154526
FAM126B	1.4154313
CWF19L1	1.4154178
RIOK1	1.4144086
ADAMTS3	1.4140177
CTAGE4	1.4140177
GNL3L	1.4129282
MTHFD1	1.4127922
MTG2	1.4123216
RPL21P1	1.4122
AL080317.3	1.4117317
AP002761.3	1.4117317
BOLA2P2	1.4117316
RPL26L1	1.4111457
NCBP1	1.4108226
TBCE	1.4107221
NAAA	1.4103886
CTSC	1.4103117
RASSF1	1.4099891
RAB15	1.4099556
ALKBH3	1.4091897
SIM2	1.4090599
RACGAP1	1.4088258
AC118344.1	1.408629
CKAP2	1.4085776
SLFN12	1.4083583
RPS27AP16	1.4078773
PPIAP87	1.4077388
RTCB	1.4067106
ZC3H14	1.4065912
MDH1	1.4061513
EXOSC6	1.406126
TMEM131L	1.4059634
PCMT1	1.4057173
C12orf45	1.4056623
SLC19A2	1.4050779
MYO19	1.4050577
PVT1	1.4046049
PKNOX1	1.4045246
KLF15	1.4044198
NUDT8	1.4041468
CHTF18	1.4033198
PRPF19	1.4032481
C19orf47	1.4020258
TMPPE	1.4018781
BRCA2	1.3991848
KIF11	1.3990413
LIMCH1	1.3978491
UBE3C	1.3964487
WSB2	1.3957977
NIP7	1.3957919
OGFOD1	1.3956723
E2F1	1.3950291
NUDT19	1.3948007
EIF5AL1	1.3944877
RRP15	1.3942522
AC011498.7	1.3937274
CCHCR1	1.3936713
FAM133B	1.393662
ZNF440	1.3934767
KIF20A	1.3933175
RFC3	1.3930374
CCNF	1.3927625
HMMR	1.3925759
TSACC	1.3923777
AC137932.1	1.3923777
EN2	1.3923775
RIOX1	1.3918855
EPG5	1.3917477
SNX5	1.3914881
RRP1B	1.39137
HSF2BP	1.3912311
PRMT5	1.3910508
BRIX1	1.3910298
RPUSD2	1.3909376
SRD5A1	1.3904364
AL109918.1	1.3892258
EPRS	1.3891059
ARRDC1-AS1	1.3890032
POP5	1.3888441
FBN1	1.3884755
SNRNP48	1.388467
PRDM5	1.387789
CDC14A	1.3874755
ZNF518B	1.3873116
POLR1A	1.3872724
TUBGCP3	1.3868428
KCNQ5	1.3863901
NLRP3	1.3862727
WDR12	1.3861629
AC090772.1	1.3857929
ME1	1.3851502
ERH	1.3841976
GPR1	1.3841314
RPA1	1.383687
NAE1	1.3833591
TRAPPC4	1.3832062
MRPL1	1.382976
DTNA	1.3827053
TFDP1	1.381382
NPM1P35	1.3813155
NSUN2	1.3809628
C10orf55	1.3807766
STYXL1	1.380484
GAS5	1.3804599
RNPS1	1.3804334
NOSTRIN	1.3798475
FANCD2	1.3798349
PCLAF	1.3794822
MIR503HG	1.3791465
NDC1	1.3787085
AC011476.3	1.3781666
TMEM41A	1.3780544
DAZAP1	1.3772172
GOPC	1.3771852
EXPH5	1.3768189
FABP5	1.3763113
SMS	1.3761275
CSNK2A2	1.3760988
PRKACB	1.3749189
TYRO3	1.3738587
MYEOV	1.3733999
AEN	1.3733463
AC007956.1	1.3730747
CUZD1	1.3730747
SLC25A43	1.3730412
CENPK	1.3729709
PLEKHJ1	1.372756
ETS1	1.3716353
RFC4	1.3715777
SMC4	1.3715382
ANXA3	1.3710761
KIF9-AS1	1.3708645
RBM8B	1.3708242
BDNF-AS	1.3703978
ZNF45	1.3703574
MPZL3	1.3700266
PSMC5	1.3699791
AP000648.3	1.3699163
MRPS18C	1.3695164
PODXL	1.3692832
MDN1	1.3690848
AL645568.1	1.3690783
CMSS1	1.3688111
TRA2B	1.368559
LMNB1	1.3684928
ZFAND1	1.3683556
WDR77	1.3681017
PRKAG1	1.3680545
MIR4435-2HG	1.3667461
FAM69B	1.3664967
BRI3BP	1.3656812
EXOSC8	1.365589
GUSBP1	1.365546
MBTPS2	1.3655288
RBM4	1.365432
PIGU	1.3652562
TMEM186	1.3650256
RBM28	1.364475
MYO1B	1.3643143
BIRC5	1.3642606
NUPL2	1.3639493
E2F2	1.3639258
POLR2A	1.3633205
PRDX1	1.3632348
DDX11	1.3616263
OSBPL1A	1.3610296
DTL	1.360091
COX7A1	1.3600516
ALDH1B1	1.359709
ERI2	1.3593193
MOCS2	1.3592579
REV1	1.3591033
UCP2	1.3586742
AC099850.3	1.3582815
IFIT1	1.3582708
PDXP	1.3582658
NBN	1.3577075
SYNE1	1.3574634
SESN1	1.3573492
PDE12	1.3573427
NCLN	1.3567185
ANXA8L1	1.3559692
SLC7A11	1.3557602
PELP1	1.3555831
RIF1	1.3550775
EIF3J	1.3549225
BBS5	1.3536266
PRKAR2A	1.3527305
SUCLG2-AS1	1.3518916
SIRT4	1.3518585
CEP192	1.3517715
B3GALNT2	1.3515695
AC083899.1	1.3514863
MSTO1	1.3512137
STARD13-AS	1.3511646
THADA	1.3503866
GLS	1.350229
FAM92A	1.3498061
RPL21P75	1.3495708
DNAJB6	1.348762
CCT8	1.3487076
NAA35	1.348687
NAA50	1.348537
CU633967.1	1.3480884
GK	1.3479961
FMN1	1.3477676
THUMPD1	1.3470746
PPIF	1.347068
SSSCA1	1.3470067
PTS	1.3463162
NPIPP1	1.3463023
TOP3B	1.3454361
KDM1B	1.3447956
KRT7-AS	1.3443735
NANOS1	1.3438237
LSAMP	1.3436066
AC079316.2	1.3436065
TARS	1.3432583
VRK2	1.3430085
AC098679.2	1.3428906
AL590723.1	1.342764
AL157786.1	1.342764
AC004980.4	1.342764
AC011479.2	1.3427639
RBL1	1.3420562
SNHG16	1.341301
TTLL7	1.3411696
IMMP1L	1.3411611
SLC25A32	1.3411528
MAP3K14	1.3408757
NWD1	1.3403856
YRDC	1.340321
GEMIN4	1.3402274
NAT1	1.3401778
PLCXD2	1.3399991
NOL9	1.3398523
ATP1B3	1.3396448
TATDN2	1.3394616
HERC4	1.3391304
BORCS8	1.3385977
MELK	1.3385155
PAXX	1.3383262
RPL7P22	1.3380848
LRRC37A4P	1.3379396
TBC1D24	1.3377969
TPRKB	1.3375639
SASS6	1.337353
SLC35A1	1.3361492
RPL23AP45	1.3360151
NOL8	1.3356445
HDAC2-AS2	1.3354819
RPL7AP6	1.3354564
NUSAP1	1.3354177
CAV1	1.334853
DDX12P	1.3347198
STARD7	1.3345925
LINC00707	1.3344947
RPS6KL1	1.3343552
RPS20P22	1.3335757
CD8A	1.3335757
AL355075.2	1.3335756
ZW10	1.3335488
WHAMM	1.3335391
CKAP5	1.3331059
TSPYL4	1.3326212
COMMD4	1.3324333
SMIM13	1.3323944
CPPED1	1.3318802
QSOX2	1.3317449
FUBP1	1.3317012
OGFRL1	1.3312114
MNX1	1.331086
ZZZ3	1.3306069
POGK	1.3303629
MAPRE1	1.3302665
MYBL1	1.3302413
FP236241.1	1.3290516
ULK3	1.328833
TRIM59	1.3288102
SCML1	1.3287134
RPSAP58	1.3285183
RPL7AP66	1.3283606
MRPS15	1.3275406
TRMT1	1.3272723
NOB1	1.3272569
DBR1	1.3271968
RAD52	1.3270203
RPL7P23	1.3265071
AK2	1.3258227
ATG3	1.3252746
ARL17B	1.3247147
ZNF410	1.32428
SKP2	1.3238567
GLRX2	1.3237062
MARCH3	1.3231827
AC010343.3	1.3230932
STK4	1.3226761
FAM49B	1.3226116
SMIM15	1.3223698
DHFRP1	1.3222556
RBMS2	1.3216898
TJP2	1.32081
SIGMAR1	1.3207046
ZNF155	1.320406
ST13P3	1.3203565
FOPNL	1.3202833
STYX	1.3194805
SEPHS1	1.3184662
COX8A	1.3183098
RRN3P3	1.3182231
MRPS27	1.3177005
NMT2	1.3176814
FUCA2	1.3176798
CU633906.1	1.3170412
MIR15B	1.3170398
CFAP45	1.3170398
RPL29P14	1.3170398
AC091544.3	1.3158613
GOT2	1.3156517
AC087343.1	1.3154681
IGF2BP2	1.3153359
OXLD1	1.3147978
CU634019.1	1.3145862
MRM2	1.3144847
AL049840.4	1.3144809
GTPBP3	1.3139594
DTD1	1.3139559
ZNF330	1.3133645
MCM4	1.3131262
COA4	1.3126768
SBDS	1.312637
BRCA1	1.3124294
ACSL4	1.3118279
AP003108.4	1.3118204
SMPD5	1.3118204
MAGOH3P	1.3118204
PON3	1.3118204
CNOT7P1	1.3118204
SLC25A15	1.3114659
POMP	1.3113868
SYNPO	1.3111308
CNKSR3	1.3111062
PRELID1P1	1.3109412
NDUFB3	1.3107541
RFWD3	1.3106468
MICAL3	1.3106345
PARP2	1.3103682
PAICS	1.3100427
PWP1	1.3100034
AL355338.1	1.3095486
HEATR1	1.309513
MRPL58	1.3093442
TNPO3	1.3092432
CDK6	1.3088505
AC084824.1	1.3084924
CCDC80	1.3082476
NSRP1P1	1.3080047
NLN	1.3079782
RPSAP6	1.3079106
XIRP2	1.3079106
R3HCC1L	1.3075558
C8orf33	1.3070103
PDE11A	1.306816
ETF1	1.3067799
PDCL3P4	1.3064924
COPS3	1.3064871
MBLAC2	1.3063524
HJURP	1.306213
INO80C	1.3061645
TIMM9	1.3059524
TMX3	1.3054785
RBPMS2	1.3053123
HARS	1.3052025
AC127502.2	1.3051764
STAMBPL1	1.3048807
TICRR	1.3047547
BMP2K	1.3043382
LEF1	1.3037844
FAM218A	1.3034606
XRCC3	1.3028795
LINC01106	1.302602
SAR1B	1.3025848
ARHGAP11A	1.3019171
MCM6	1.3006395
CACYBPP2	1.3003204
LHFPL6	1.3002373
SLC25A5-AS1	1.300136
ARHGAP19	1.3000567
FASTKD3	1.2999701
FAM239B	1.2998607
INTS4P2	1.299528
AC006504.5	1.2993305
SUPT16H	1.2991655
TOPBP1	1.2987971
MTMR2	1.2983407
METTL5	1.2977282
CDC42EP3	1.2976053
SLC12A2	1.2972733
PROSER2	1.296829
DHRS2	1.2967839
PTGR1	1.2967172
ZNF761	1.2965904
TRMT10C	1.2965121
MAK16	1.2963892
AC093890.1	1.2962998
EFCAB5	1.2961532
MAD2L1	1.2957578
IL7R	1.2951618
EHD4	1.2951525
MRPL45P2	1.294678
CRLF3	1.2945962
LCOR	1.2945647
URI1	1.2945167
ROCK1	1.2944574
SPAG5	1.2943765
PPA1	1.2939366
UGT8	1.2939105
GPN1	1.2928808
SGO1	1.2928683
NUF2	1.2922385
GPATCH4	1.2921178
GAS2L1	1.2917411
BIRC2	1.291447
PCNA	1.2910461
C12orf29	1.2909962
PBDC1	1.2909535
KIF4A	1.2907914
PPATP1	1.2905762
CDT1	1.2904936
AC016831.1	1.2902412
ANAPC1	1.2900734
CABLES1	1.290008
AC055811.1	1.2899249
PSMC2	1.2899232
MSANTD2	1.2897522
GTF2F2	1.2896285
FAAP24	1.2895967
TRMT11	1.2890772
VMA21	1.2890686
POLR1C	1.2887884
RWDD4	1.287591
TIMM13	1.2873721
CSTF2T	1.2868096
TFB1M	1.2855351
KCNV2	1.285255
PPP1R8	1.2846307
NGLY1	1.2836932
PPARGC1B	1.2833486
WDR46	1.2831432
LINC01792	1.2831264
ZNF564	1.2831262
ITPK1-AS1	1.2831262
LINC00431	1.2830532
PAPSS2	1.282636
KRT83	1.2825658
ZNF442	1.282393
CLUH	1.2820092
REXO5	1.2817478
UBR4	1.2809066
CEP97	1.2804402
MYO10	1.2800626
DDX47	1.279697
SDF2L1	1.2791843
NACAP1	1.2790767
CCDC47	1.2790049
NF2	1.2790005
SLC16A4	1.2781852
MASTL	1.2778736
VBP1	1.2776446
VDR	1.2775328
PFDN4	1.2775182
ZMYND19	1.2773833
TMEM5	1.2773038
FBXO17	1.2768922
NCAPH	1.2764224
PRICKLE2-AS3	1.2763041
SULT1A4	1.2763041
SHC1P2	1.2763041
AC004943.1	1.2763041
NCAPD2	1.2759182
RASGRP1	1.2759063
FANCI	1.2754323
UTP6	1.2749717
EIF1AD	1.2745951
AC096741.2	1.274309
PHTF2	1.274261
DESI1	1.2739873
SLCO1B3	1.2738712
ERAL1	1.2736429
CCDC14	1.2734563
EXOC6	1.2730272
TMEM138	1.2728142
E2F3	1.2727938
PLAGL2	1.2726747
MAMLD1	1.2725352
BRMS1L	1.2722117
ARIH2	1.2720242
PPAT	1.2719656
MINDY3	1.2717745
CMTR2	1.2716315
STS	1.2713495
HACD2	1.2713025
IMP4	1.2712998
NACA2	1.2705857
GALNT10	1.270268
RABEPK	1.2695093
TIMELESS	1.2693944
LYRM2	1.2692535
GMPR2	1.268865
MRPL19	1.2685962
GPR89B	1.2681081
ING3	1.2680776
FANCG	1.268073
ARHGEF28	1.2677567
ZBTB8OS	1.2669561
AGAP7P	1.2667886
SNRPGP2	1.2662063
AC125807.2	1.2660656
NFIA	1.2648362
GPR17	1.2644215
FBXO3	1.2643647
NBPF9	1.2640666
CIAPIN1	1.2639369
CTAGE8	1.263546
USP46	1.263334
RPS6KA4	1.2632219
CETN3	1.2631003
ATP5A1	1.2627616
SNHG3	1.2627585
LINC02535	1.2625246
EVC2	1.2622848
CU633904.1	1.2622402
PQBP1	1.2622128
AC006329.1	1.2620428
RASAL2	1.262042
RRP7BP	1.261842
EPB41L5	1.2615347
FANCB	1.2615281
CEBPG	1.2611392
GNPAT	1.2610935
ETS2	1.2610347
DAW1	1.2608393
AC073861.1	1.2604219
DIAPH3	1.2603956
UBLCP1	1.2602592
SART3	1.2599932
SRSF2	1.259974
BMS1P11	1.2597343
ASNSD1	1.2592793
PCBP2-OT1	1.2592465
CRISPLD1	1.2592465
AC018754.1	1.2592465
AC008875.1	1.2592465
AL353759.1	1.2592465
C2CD2	1.2591628
DUSP10	1.2590991
XPO1	1.2588608
DUS2	1.2586788
EIF4A2P4	1.2586304
FBXO45	1.258556
ZNF106	1.2581019
TACO1	1.2579205
C12orf65	1.2577249
B3GALNT1	1.257605
C1orf109	1.2574255
C1orf226	1.2557744
DICER1	1.255416
UBE2V2	1.2551243
POLR3D	1.2548674
CSPP1	1.2544273
TIGD2	1.2544079
TIPIN	1.2542568
PYGO1	1.2540157
OSGIN1	1.2539749
SUCLA2	1.2536094
CCT6A	1.2536067
PTPN1	1.2528898
IGFBPL1	1.2528752
IGSF6	1.2527227
FARP2	1.2526969
IPO9	1.2517722
GCSHP5	1.2514862
DGKH	1.2513348
DNAJC25	1.2512895
TAF9BP1	1.2511736
MAP7D3	1.2510848
HNRNPH1	1.250904
PFKFB2	1.2508857
AL031587.6	1.2507644
UBE2N	1.2507339
TTF1	1.2505322
RCN2	1.2504517
OSTF1	1.2501583
RPSAP8	1.2499105
SNRNP40	1.2495711
PLEKHB2	1.2492832
CEP19	1.2489388
RCC1	1.2486837
AC079922.2	1.2485441
CSF2RA	1.2480587
ASAP1	1.2477925
C18orf54	1.247693
AP006621.5	1.2474694
PRKAG2	1.2473245
AC239859.6	1.2469921
RPSAP19	1.2469666
CLUAP1	1.2466627
FKTN	1.2465883
NSUN5	1.2464881
DYNLL1P2	1.2464043
ABLIM1	1.2461979
SFN	1.2460634
ELOVL5	1.2459123
CCDC150	1.2457966
SLC25A3	1.2456528
RRP1	1.2456511
PYGL	1.2453285
ZNF829	1.2450861
CDAN1	1.2450048
PRELID3BP10	1.2448387
HNRNPM	1.2446296
MSH6	1.2444422
STRBP	1.2443147
DCAF13	1.2437137
SCARF2	1.2430993
TFAM	1.2427557
NSF	1.2422624
SSR4P1	1.2417966
AC117382.1	1.2417966
HSD17B12	1.2416282
BCS1L	1.2415868
AC004148.2	1.2414582
FAM161A	1.241141
LYRM4	1.2411114
IPO7	1.2410235
ABI2	1.2408743
KPNA2	1.2408358
MAGI2-AS3	1.2407557
TRMU	1.2407074
FBXO9	1.2402357
NDUFAF1	1.2400906
STRADB	1.239674
ABI3BP	1.2395768
GNL3	1.2393905
MYH10	1.239351
HDDC2	1.23904
SERTAD4	1.2390168
RPS26P13	1.2385098
ADAM12	1.2378001
ZNF347	1.2375386
C17orf53	1.2375281
JMJD6	1.2374533
SELENOI	1.2374524
LINC00216	1.2371186
UCN2	1.2368379
TIMM17A	1.2366728
SDAD1	1.2363617
UTP11	1.2359778
METTL3	1.2357124
ANKHD1	1.2356263
AC106795.1	1.2356242
ENTPD7	1.2349082
PIK3R1	1.2347847
FAT4	1.2345188
POLR3H	1.2342355
INO80	1.2342204
AP000845.1	1.2337193
OR7E31P	1.2337193
PHBP12	1.2337192
ZDHHC14	1.2333227
LIMS2	1.2330374
PDXDC2P	1.2329822
NOC4L	1.2326933
PTPN14	1.2320358
PAPD5	1.2312919
ISG15	1.2309701
OXNAD1	1.2309428
TPM3P9	1.230691
SMG1	1.2306086
LBR	1.229822
ANAPC7	1.2292609
HNRNPA3P3	1.2281306
METTL16	1.227334
EXO1	1.2273072
AC092278.1	1.2271606
XPO6	1.2270291
KIF2C	1.2268642
PITPNM3	1.2265908
ING5	1.2264444
AP000866.6	1.2264134
CHAMP1	1.2256206
ICK	1.2248114
ZNF23	1.2248108
AC007537.1	1.2248107
MRPS23	1.2241757
GTDC1	1.2239754
METTL2A	1.2237343
CENPF	1.2235357
IPO5	1.2233357
COX7A2L	1.2230686
IMPDH2	1.2227275
XRCC6	1.2217968
DRG1	1.2211187
BANP	1.2210681
DROSHA	1.2206734
SCMH1	1.2205969
GART	1.220292
AC009269.3	1.2202502
APIP	1.2201084
AL035461.2	1.2200664
SLC22A23	1.2199092
[truncated: 17,199 more rows]
