# Supplementary material for: Heparin-based hydrogel scaffolding alters the transcriptomic profile and increases the chemoresistance of MDA-MB-231 triple-negative breast cancer cells
Source: Biomater Sci. 2020 Feb 13;8(10):2786–96. doi: 10.1039/c9bm01481k (PMC7497406; doi:10.1039/c9bm01481k)
Supplement: Supplementary file 2 [file BM-008-C9BM01481K-s002.zip › Supplementary File 4/EGFvControl/Pathways/my_analysis.Gsea.1545200981068/edb/results.edb]

<?xml version="1.0" encoding="UTF-8"?>

<EDB LC_PROC="none" SORT_MODE="real" ORDER="descending" METRIC="Signal2Noise" NUM_PERMS="1000" USE_MEDIAN="false" FIX_LOW="true" USE_BIASED="false">
  <DTG RANKED_LIST="expr.class.cls#EGF_versus_CONTROL.rnk" TEMPLATE="class.cls" GENESET="gene_sets.gmt#HALLMARK_COAGULATION" ES="-0.6006" NES="-2.6073" NP="0.0000" FDR="0.0000" FWER="0.0000" RND_ES="0.2456 -0.1835 0.2640 -0.1670 -0.2163 -0.1931 -0.1900 -0.2328 0.3242 0.1998 0.1811 -0.2215 -0.2623 -0.2232 -0.2861 0.2197 0.3003 -0.2818 -0.2798 0.2150 0.2705 -0.2005 0.2662 -0.1837 -0.1884 0.1751 0.3183 -0.2654 0.2767 0.3017 -0.1859 -0.1793 0.2747 0.2666 0.1849 -0.2441 -0.2425 0.2577 -0.1899 0.3215 -0.2100 0.2297 0.2734 -0.1984 0.1952 0.2848 0.3244 -0.2047 0.1984 -0.1637 0.2036 0.2605 0.2407 0.2033 -0.2073 0.3269 0.1836 -0.2051 0.3332 -0.1706 -0.3100 -0.2607 -0.2934 0.2260 0.2708 0.2068 0.3129 0.2343 0.2720 0.1957 0.1806 -0.2197 -0.1881 -0.2520 0.2034 -0.2017 0.1909 0.2299 0.2209 -0.1952 -0.1999 0.3068 -0.1824 0.2171 0.2358 -0.2822 0.2509 0.2111 -0.2524 0.2139 0.2012 0.2582 0.3300 -0.2246 -0.1873 0.2004 0.2401 0.2401 0.1913 -0.1773 -0.2550 -0.2577 0.2842 0.2914 0.2678 -0.1782 -0.2610 0.1912 -0.2188 0.2640 -0.3409 0.2729 0.2785 -0.2040 0.1988 -0.2435 -0.2435 0.2617 0.1890 -0.1809 0.3018 -0.1976 0.3355 -0.2406 0.1900 0.3020 0.2910 -0.1987 -0.2274 0.2077 -0.2895 -0.2479 0.2132 0.2572 0.2060 -0.2491 0.2897 0.2572 0.2073 -0.2422 0.2795 0.3316 0.2773 -0.1955 0.2055 0.1765 0.2292 -0.2455 0.2160 0.2656 -0.2178 0.2163 0.2155 -0.2613 0.1857 0.2562 0.3307 0.2416 -0.2346 0.3220 0.1948 -0.2801 0.2715 0.2209 0.2336 -0.2274 0.2325 0.2079 -0.2117 0.3203 0.1883 -0.2523 -0.1817 0.2715 0.2377 -0.1908 0.1903 -0.1901 0.1818 0.3172 0.2709 0.2019 0.2284 -0.2064 0.2508 -0.2242 0.2154 -0.1744 0.2919 0.2169 -0.2121 0.2352 0.2690 -0.2207 0.2520 -0.2272 0.2161 -0.2150 -0.2262 0.1776 -0.3535 0.2715 0.2794 0.2282 0.2584 -0.2362 0.1907 0.2170 -0.1510 0.1616 -0.2059 0.2471 0.2815 0.2551 0.1969 -0.2277 0.1710 -0.2236 0.1939 0.3144 0.2998 0.2601 0.2726 -0.2398 0.2497 -0.1400 -0.2872 0.2190 0.1856 0.2718 -0.2024 0.3111 0.2070 0.2059 0.1573 -0.2942 -0.1607 0.1623 0.2927 0.2808 -0.2468 0.2265 0.2027 0.2318 0.1871 0.2233 0.2236 -0.2018 -0.1929 0.2257 -0.2444 0.2803 0.2407 0.3186 0.2721 -0.2308 -0.2291 -0.2466 0.1604 -0.1650 -0.2645 0.2566 -0.2396 0.2112 0.2516 -0.2335 0.2203 0.2824 0.1825 0.2441 -0.2673 0.3619 0.2754 -0.2447 -0.1628 0.2239 -0.2164 -0.1820 -0.2198 0.2021 0.2288 0.2746 -0.2147 0.2645 0.2568 0.1986 0.2679 -0.2313 -0.2629 -0.1758 0.2198 0.1924 0.3033 0.1725 -0.2453 0.3893 0.2562 -0.2680 -0.2463 0.2418 0.1914 0.2268 -0.1826 -0.3261 -0.2566 0.2155 0.2247 0.2613 -0.2136 0.2590 -0.1969 -0.2626 -0.2717 0.2171 0.2459 0.2832 0.3285 0.2276 -0.2749 -0.2577 0.2080 0.2396 0.2064 0.2302 0.2530 0.2449 0.2535 0.2917 0.1544 -0.2548 0.1814 0.1893 -0.2281 0.2281 0.2941 0.3019 -0.2099 0.2256 0.2144 -0.2265 0.3655 0.2502 -0.2051 -0.2577 0.2746 0.2809 -0.2250 0.3123 0.2262 0.1928 -0.2848 -0.2867 0.2294 -0.2411 0.2682 0.2612 -0.1746 0.2757 0.2077 0.2176 0.2091 -0.3018 0.3029 0.2572 -0.2497 0.2100 0.2388 0.3042 0.3051 -0.2434 0.1834 0.2314 0.2415 0.3513 0.1670 0.2545 -0.1986 -0.2138 -0.2819 -0.2321 0.2510 0.2071 0.3435 0.2080 0.2457 0.2683 -0.2552 -0.1911 -0.2851 0.2909 -0.2199 0.2274 0.1760 -0.2465 0.3035 0.2004 0.2884 -0.2992 0.2448 -0.2870 -0.2329 0.2640 0.3147 0.2163 0.2775 -0.2287 0.2558 0.2272 -0.2007 0.1907 -0.2234 -0.3004 0.2920 -0.3081 0.2103 0.3035 0.2110 -0.2348 0.3117 0.1763 0.1980 0.2796 -0.2998 0.2278 0.2059 0.2187 -0.2212 -0.2809 0.3365 0.2245 0.1981 -0.1751 -0.2937 -0.3234 0.2216 0.2326 -0.2297 -0.1995 0.2739 0.2558 0.2908 -0.2719 -0.2149 -0.2115 -0.2828 0.2351 -0.2016 -0.2284 0.2182 -0.1677 -0.2668 -0.2142 0.3107 -0.2803 0.2862 0.2094 -0.2610 0.2026 0.1887 0.3751 -0.2093 0.3404 0.2087 -0.2567 0.2373 0.2346 -0.2144 0.2068 0.2313 0.2211 0.2223 -0.2539 0.2484 -0.1642 -0.2096 0.1651 0.1848 -0.2548 0.3058 0.2093 0.1586 0.2674 0.2461 0.2061 -0.2187 0.2531 -0.2435 -0.3181 0.2520 0.3048 -0.1930 -0.2998 -0.1692 -0.2165 -0.2451 0.2637 0.2713 0.2561 0.3416 0.2394 -0.1887 0.2580 0.2985 0.2387 -0.1712 0.2786 -0.2058 0.2351 0.2940 -0.2256 -0.1878 -0.2519 -0.1713 0.2529 -0.2697 -0.2531 0.2025 0.2110 0.2477 0.2270 -0.2154 0.2508 -0.2386 -0.2166 -0.2597 0.2170 -0.1851 -0.1639 -0.1809 -0.2167 -0.1985 -0.2556 -0.2116 -0.2564 0.2957 -0.2094 0.3150 0.2371 0.2619 0.3076 0.2833 -0.2540 0.2531 0.1982 0.2475 -0.1979 -0.2273 0.3326 0.1568 -0.1897 0.2573 -0.1992 0.1868 0.2179 0.2316 0.2674 -0.2618 0.2952 -0.2353 0.2242 -0.1550 0.2094 -0.3030 0.2263 -0.2216 0.3778 -0.2512 -0.1780 -0.2865 0.2211 0.2642 0.2082 0.2507 0.2510 0.2330 -0.1850 0.2527 0.2711 -0.3124 0.2442 0.2032 0.2058 0.1813 -0.2219 0.1602 0.2229 0.3164 0.3106 -0.2144 0.2145 0.1977 -0.2369 -0.2041 -0.3069 -0.1688 0.2394 -0.2190 -0.2898 -0.1765 0.2559 0.1984 -0.3211 -0.1518 0.2623 0.2623 -0.1871 0.3066 -0.2261 -0.2599 0.2217 -0.2373 0.2398 0.2174 -0.2500 0.2902 0.1880 0.2848 0.1994 0.2241 -0.2198 -0.2124 0.2623 -0.2689 0.1935 -0.2290 0.1956 0.2706 0.2740 0.2292 0.2908 -0.2046 0.2073 0.2078 -0.2165 0.1736 -0.2335 0.1913 -0.3000 0.2247 -0.2111 0.1904 0.2030 -0.2420 -0.1976 0.1841 -0.2465 0.2914 -0.2087 0.2541 0.2394 -0.1965 0.2216 -0.1605 0.2295 0.2022 0.2429 0.2983 -0.2263 0.2744 -0.2692 0.2458 0.2489 -0.2537 0.1748 0.2379 0.2608 0.1947 0.2169 0.2520 -0.1883 0.1794 0.2527 0.1943 -0.2245 -0.1790 -0.2207 0.3012 -0.2084 0.2669 0.2132 0.3033 -0.2445 0.1641 0.3382 0.1935 0.3030 0.2369 0.2194 0.2541 -0.2146 -0.2386 -0.1874 0.2124 -0.1849 0.2541 0.3548 0.2292 -0.3534 -0.2128 -0.3114 0.2641 0.3587 0.2107 -0.2737 0.2278 -0.2493 0.1776 0.2943 0.2387 -0.3324 -0.2382 -0.2375 -0.2392 0.2094 -0.2209 0.3402 0.2831 0.3006 -0.2305 0.2263 0.2006 0.2101 -0.2045 0.2173 -0.2591 0.1957 -0.1974 0.1994 -0.2249 0.2245 -0.2606 -0.2037 0.2511 -0.2156 0.2228 0.2141 0.1969 0.2365 0.2762 0.1993 0.1888 0.2825 -0.2807 0.2697 -0.1814 -0.2342 -0.1728 -0.1882 -0.2280 -0.2430 0.3099 -0.2351 -0.2947 0.1903 -0.2405 -0.2542 -0.2547 0.1793 -0.2444 0.2228 0.2074 0.4051 0.2328 0.1616 0.1906 0.2049 0.2085 -0.3011 0.1748 0.2198 0.2326 0.2942 0.2300 0.1895 -0.2834 -0.2503 -0.2843 -0.3262 0.1870 0.2207 -0.2058 -0.1983 0.2163 -0.2020 0.2021 0.2624 -0.1699 0.1938 0.2526 0.2511 0.2373 0.1917 -0.2631 -0.2166 0.2072 -0.2495 0.1444 0.2219 0.2608 0.1820 -0.2929 0.3133 0.1891 0.2024 0.2099 0.3173 -0.2603 -0.2263 -0.2452 0.2239 0.2247 0.3296 -0.2754 -0.1807 0.2543 -0.3103 -0.1648 0.1969 0.2316 0.1933 0.2255 -0.3116 0.1635 0.2630 -0.1645 -0.2072 0.1717 -0.2934 -0.2133 0.2270 0.1967 0.3446 -0.2003 0.2731 0.2697 -0.1834 0.3182 -0.2207 0.3245 -0.2751 0.2200 0.2882 -0.3358 0.2549 -0.2754 -0.2835 0.2314 -0.2372 0.2951 0.2640 -0.2226 -0.2126 -0.3010 0.2292 0.2713 -0.1863 0.2053 0.1822 -0.1863 -0.3440 -0.2435 0.2317 0.2080 -0.2845 0.2101 0.2017 -0.2143 0.2430 -0.1935 -0.2070 -0.1941 -0.2691 0.2585 -0.1928 0.2436 0.2084 0.2514 0.2696 -0.1599 -0.2411 0.1930 -0.2178 -0.1618 -0.2525 -0.2589 -0.2318 0.2283 0.2036 -0.2036 0.1838 -0.2122 -0.2560 -0.1760 0.2010 -0.2206 -0.2835 0.2540 0.2969 0.1754 0.2227 -0.2235 0.2358 0.2692 -0.2034 0.1950 -0.1589 0.2425 -0.2658 0.1863 0.3011 0.2007 0.2600 -0.2400 -0.2331 0.2515 0.2418 0.1969 -0.2195 0.2539 0.2552 -0.2463 -0.2253 -0.2133 0.1974 -0.2144 0.3039 0.2495 0.2517 0.2288 -0.2148 -0.1698 -0.2317 -0.2970 -0.2795 0.2364 0.2481 -0.1673 -0.2533 -0.2052 0.2388 0.1686 -0.2144 0.2232 -0.1875 0.2460 0.1649 -0.1805 -0.1839 -0.1735 -0.2233 -0.2299 0.2319 0.2897 -0.1976 -0.1826 -0.1910 -0.1926 -0.1727 0.2445 -0.1799 -0.2381 0.3653 0.2066 0.2814 0.2576 0.1879 0.2827 0.2647 0.2229 -0.2356 0.2273 -0.2513 0.2138 0.1833 0.3222 0.2181 -0.2333 -0.2394 0.2826 -0.2947 0.3078 -0.2380 -0.2398 0.2595 -0.2253 0.2266 -0.2582 0.2089 -0.2835 -0.2677 0.2268 -0.2277 -0.2639 -0.2110 0.1978 -0.2815 0.1974 -0.1999 0.2007 -0.2158" HIT_INDICES="387 545 563 1368 2053 2585 3255 3968 4847 5268 5355 5789 6415 6470 6964 7355 7387 7786 7932 9066 9146 9267 10004 10233 10488 11032 11147 11540 11580 11716 12049 12321 13328 13548 13613 13830 13836 13999 14224 14282 14350 14594 15384 15435 16082 16366 16445 16696 16697 16758 16896 16900 17446 17466 17490 17558 17565 17600 17617 17623 17673 17836 17846 18003 18247 18264 18275 18393 18420 18486 18498 18524 18540 18544 18621 18660 18701 18747 18843 18862 18893 18897 18918 18931 19137 19167 19177" ES_PROFILE="-0.0002 0.0105 0.0283 0.0012 -0.0215 -0.0374 -0.0618 -0.0898 -0.1280 -0.1427 -0.1401 -0.1563 -0.1834 -0.1808 -0.2017 -0.2178 -0.2151 -0.2321 -0.2361 -0.2931 -0.2951 -0.2994 -0.3368 -0.3479 -0.3606 -0.3889 -0.3947 -0.4145 -0.4158 -0.4219 -0.4379 -0.4503 -0.4998 -0.5078 -0.5075 -0.5150 -0.5114 -0.5158 -0.5231 -0.5215 -0.5204 -0.5281 -0.5631 -0.5594 -0.5856 -0.5921 -0.5875 -0.5914 -0.5821 -0.5758 -0.5730 -0.5632 -0.5798 -0.5688 -0.5579 -0.5491 -0.5371 -0.5264 -0.5148 -0.5025 -0.4923 -0.4873 -0.4742 -0.4680 -0.4649 -0.4499 -0.4345 -0.4237 -0.4078 -0.3936 -0.3764 -0.3596 -0.3422 -0.3241 -0.3089 -0.2910 -0.2726 -0.2538 -0.2353 -0.2121 -0.1888 -0.1639 -0.1396 -0.1144 -0.0873 -0.0452 0.0011" RANK_AT_ES="16695.0000" RANK_SCORE_AT_ES="-0.8555"/>
  <DTG RANKED_LIST="expr.class.cls#EGF_versus_CONTROL.rnk" TEMPLATE="class.cls" GENESET="gene_sets.gmt#HALLMARK_HYPOXIA" ES="-0.5433" NES="-2.5955" NP="0.0000" FDR="0.0000" FWER="0.0000" RND_ES="-0.2158 -0.1967 0.1995 0.2213 0.1676 0.1820 0.2436 -0.2324 0.1915 0.3140 0.2552 -0.2802 0.2542 0.2169 -0.1265 -0.2030 -0.1752 0.2252 -0.2321 -0.2559 0.1905 -0.1821 0.2952 -0.2432 0.2150 0.2073 0.2122 -0.1756 -0.2006 -0.2550 0.1474 0.2425 -0.2023 0.2671 -0.2553 0.1899 0.1886 0.2068 0.1772 0.2293 0.2014 -0.1792 -0.1900 0.2665 0.2633 0.1766 -0.2201 0.2241 -0.1980 0.2260 0.2158 -0.2217 0.1939 -0.1878 -0.2087 0.1613 0.2430 -0.2388 -0.2098 -0.1951 0.2636 0.1777 -0.1433 0.2108 0.2680 0.2110 0.2630 0.2409 0.1995 0.1688 0.1846 -0.2120 0.1838 0.2027 -0.2066 0.1825 0.2109 -0.2599 0.2043 0.1983 -0.1528 -0.2157 0.2308 -0.2048 0.2300 -0.1828 0.1998 0.2164 -0.1727 -0.2199 -0.1931 -0.2083 -0.2414 0.2126 0.2136 0.2427 0.2112 0.2331 -0.2053 0.2307 -0.2039 0.2202 0.1863 -0.2124 -0.1936 0.1949 -0.2430 0.1960 -0.1984 0.2177 -0.1707 -0.2577 0.2157 0.1890 0.3101 0.2032 0.2498 0.2086 -0.2478 0.3160 0.2246 -0.2407 -0.2456 0.2669 -0.1731 0.2108 -0.1836 -0.2298 -0.1974 -0.2300 -0.1453 0.2510 0.2320 0.2570 0.2130 0.2833 -0.2134 0.2240 -0.2217 -0.2353 -0.2109 0.2224 0.2272 -0.1771 0.1525 -0.1978 0.2748 0.2316 0.2042 -0.2271 0.1517 -0.2078 0.3051 0.2130 0.2059 -0.2018 0.2154 -0.1924 0.2421 -0.2144 0.1873 0.2215 0.2029 -0.2361 0.2052 0.2232 0.2294 0.1942 0.2690 0.1869 0.2072 0.2248 -0.1593 0.1180 -0.1946 0.1741 0.2168 0.2319 0.2028 -0.1646 0.2688 0.2135 0.1934 0.2504 0.2469 0.2393 0.1942 -0.2904 0.2348 0.1752 0.2555 0.1689 0.1763 -0.2108 0.1953 0.2929 0.2231 -0.2355 0.2456 0.1962 0.2247 0.1581 0.1902 0.2105 -0.2028 0.2085 0.2398 0.2111 0.2147 0.2635 -0.2031 0.2733 -0.2025 -0.2205 -0.1977 0.1945 0.2075 0.1975 0.1991 0.2391 -0.2000 -0.1968 0.2730 0.1916 0.2296 -0.1881 0.1736 0.2095 0.2421 0.2159 -0.1913 0.2589 0.1569 0.1891 -0.2349 -0.2116 0.1946 -0.2139 0.1893 0.1962 0.1944 0.2440 -0.2256 0.1698 -0.2259 -0.1980 -0.1860 -0.2711 -0.2065 0.1765 0.2660 -0.2001 0.2197 -0.3149 0.2702 -0.1798 -0.2163 -0.2071 0.2180 -0.1987 0.2680 -0.2433 0.2194 0.2197 -0.1956 -0.2250 0.2053 -0.1610 -0.2221 0.1558 0.2209 0.2202 -0.2206 -0.2213 0.2201 -0.1963 0.2462 -0.2260 -0.1935 0.2695 0.1892 -0.1994 0.2286 -0.1798 0.1949 -0.2129 -0.2914 0.2514 0.2322 -0.2200 0.2890 0.1909 -0.1947 0.1897 -0.2156 0.2005 0.2008 -0.2359 -0.2539 0.2405 0.2049 -0.2226 -0.2086 -0.2058 0.2261 -0.2469 0.2408 0.2434 -0.1970 0.2140 0.2337 0.2271 -0.1865 -0.2181 -0.1559 -0.2290 0.2667 0.1950 0.1799 -0.2201 0.2747 -0.2187 -0.2309 -0.2540 -0.2094 0.1978 0.2002 -0.1962 0.1805 -0.1697 0.2932 0.2307 -0.2124 0.2051 -0.1826 -0.2011 0.1842 0.1713 0.2085 -0.2184 0.1924 0.2736 0.2454 -0.2067 0.2216 0.2340 0.2225 -0.1922 0.2315 0.3226 0.2632 0.2738 0.2855 0.1947 -0.2331 -0.2099 0.1602 -0.2148 0.2260 0.2424 0.1815 -0.1847 0.2556 0.2044 0.2377 0.2575 -0.1979 0.2325 -0.2097 0.2458 -0.1197 -0.1927 -0.2043 0.2767 0.2174 -0.2044 0.2278 0.2131 0.2133 -0.2146 0.2551 -0.1971 0.2213 0.2622 0.2020 0.2352 -0.1926 -0.2155 -0.1726 -0.2145 0.2203 0.2216 -0.1926 0.2680 -0.2320 0.2312 0.2173 0.1913 0.2092 -0.1792 0.2329 -0.1643 -0.2160 0.1741 -0.1687 -0.1871 0.2265 -0.1976 0.2527 -0.2648 0.2012 -0.2416 -0.1763 0.2023 -0.1976 0.2431 -0.1527 0.2297 0.2430 -0.2255 0.1724 -0.2321 0.1823 0.1565 0.2480 -0.2100 -0.2345 -0.2467 0.1924 0.2128 -0.2050 -0.2291 0.2744 0.2703 0.2142 0.2611 0.1949 0.2564 -0.2248 0.1944 0.2233 0.2447 0.1952 -0.2378 -0.2103 0.1975 0.1779 0.2084 0.1993 0.2131 0.2770 0.2404 0.3064 0.3144 0.2479 0.1776 0.2081 0.2014 0.2282 0.2319 -0.2069 0.2228 0.2079 0.2123 0.1677 0.1817 -0.2331 0.3054 0.2327 0.2455 0.2332 0.2171 0.1819 0.1882 -0.1983 0.1723 0.2644 -0.1978 -0.2115 -0.2324 0.2489 0.2138 -0.2294 0.2818 0.2646 -0.1924 -0.1914 0.1915 -0.2773 0.1917 0.1975 0.2569 0.2194 -0.2024 0.2333 0.2136 -0.3014 -0.1971 -0.2050 0.2024 0.2614 0.2149 0.2086 0.1963 0.2097 -0.2328 0.1834 -0.1823 0.2194 -0.2787 -0.2027 -0.2021 0.2026 0.2052 -0.1992 0.1580 -0.1757 0.1890 0.1802 0.2325 0.1950 0.2022 0.2614 0.2317 0.1743 0.2014 0.1869 -0.1838 -0.2436 0.2001 -0.1691 0.2081 -0.2233 -0.1976 0.2211 -0.2394 -0.2843 0.1953 -0.2116 0.1900 0.2797 -0.2147 -0.2277 0.2025 0.2696 0.2116 -0.2185 0.2573 0.2484 0.2071 0.2373 0.2405 0.2617 0.1687 -0.1793 0.1811 0.2285 -0.2673 -0.1691 0.3019 0.1940 -0.1798 0.1946 0.2296 0.2997 0.3081 0.2362 0.2524 0.2074 -0.1563 -0.2289 0.2160 -0.2242 0.1753 0.1886 0.1946 0.1782 0.2430 0.2075 0.1827 0.2172 0.2839 -0.2275 0.1914 -0.2168 0.1707 0.2246 -0.2025 0.2062 0.2139 0.2370 0.2151 0.2494 0.2463 -0.2019 0.2365 0.2044 0.2811 -0.1902 0.1898 -0.1989 0.1854 -0.2069 0.2625 0.2110 -0.2023 0.3017 0.1707 -0.1784 0.2367 0.2059 0.2021 -0.1730 0.2417 -0.1571 0.1919 -0.2033 -0.2179 0.2431 0.1962 0.2090 0.1686 0.2071 -0.1985 -0.1673 0.2269 0.1719 0.2505 -0.1576 0.2253 0.2040 -0.1928 -0.1856 0.1984 -0.2351 0.1710 0.2178 -0.1962 0.2551 -0.1553 -0.2743 -0.1963 -0.1985 0.2734 0.2510 0.2609 0.2401 -0.2179 -0.2355 -0.2170 0.2362 -0.2045 -0.2001 0.1733 -0.2035 -0.1740 0.2760 0.2259 -0.1976 -0.1865 0.2203 0.1831 0.2304 -0.2290 -0.3004 0.2148 -0.1901 -0.3108 -0.2452 0.2150 -0.2485 0.2877 0.3203 0.2456 0.2817 0.1974 -0.1827 0.2579 -0.2619 -0.1800 -0.2039 0.1777 -0.2141 0.2239 -0.2151 -0.2204 -0.2736 0.3123 0.2352 0.1823 0.2257 0.2719 0.1805 -0.1678 0.2690 -0.2193 0.2148 -0.1795 0.2590 -0.1594 -0.2128 0.2454 0.2586 0.1780 0.2053 0.2299 0.2188 0.1995 -0.2133 0.1789 0.1968 0.2610 -0.1873 0.1862 -0.1805 0.3566 0.2070 0.1804 0.1938 0.2653 0.1833 0.2240 -0.2136 0.2719 0.2392 -0.1645 -0.1865 0.2648 -0.1788 0.2129 0.1931 0.2195 0.2194 0.1694 0.2700 0.2590 0.2424 -0.1835 -0.2324 -0.1777 -0.2119 0.1527 -0.1957 0.2226 0.2086 -0.2511 0.2900 -0.2106 -0.1524 0.1553 0.2041 0.2902 0.2356 0.2527 0.2123 0.2090 -0.2362 0.1865 0.2489 0.2357 0.1858 0.2130 0.2102 0.1635 0.2756 -0.2444 -0.1847 -0.2382 0.2321 0.1642 0.2184 0.1832 0.2853 0.1877 -0.2269 0.1904 0.1746 0.2451 0.1656 0.3176 0.3011 0.2788 -0.1956 0.2018 0.1847 -0.2107 -0.1802 0.2773 0.2811 0.1886 -0.2782 0.2617 0.1775 0.2003 0.2089 0.2201 0.2287 0.1750 -0.2243 0.2270 0.2245 0.2443 0.2007 0.2611 -0.2576 0.2266 0.2284 -0.1819 0.2035 0.2187 0.1614 0.2048 0.1823 0.2069 0.1643 0.2418 0.1959 0.1917 0.2136 0.1774 -0.1900 -0.1844 -0.1918 0.2120 -0.1828 -0.2260 0.2329 0.2102 -0.2498 -0.2133 0.2950 0.2671 -0.1998 -0.2043 0.1790 -0.2206 0.2921 0.2087 0.2164 -0.2294 0.2154 0.1513 -0.2173 -0.2235 -0.2016 -0.2196 0.1727 -0.1818 -0.1799 -0.2023 -0.2184 0.2100 0.2565 0.2270 -0.1742 -0.1995 0.1817 0.2284 -0.2012 0.2066 0.1889 -0.1823 0.2569 0.2090 0.2348 -0.2088 0.2552 0.2023 0.2570 -0.2689 -0.2339 -0.1781 -0.2578 0.2015 0.2124 0.2527 -0.1920 0.1652 -0.2120 0.2109 0.2603 0.2064 0.2400 -0.2804 0.1947 -0.2303 0.2416 -0.1956 0.1763 -0.1977 0.2494 -0.2077 -0.2446 0.1824 -0.2553 0.1828 0.2167 -0.2068 0.2560 -0.1939 0.2534 -0.1943 -0.1976 -0.1897 -0.1989 0.2495 -0.2050 0.2196 0.1979 0.2371 -0.2097 0.1794 0.2082 0.2589 0.1697 0.2726 0.1903 -0.1720 0.2580 0.2006 -0.1979 -0.2029 0.2286 0.2559 0.2229 0.1968 0.2229 0.2087 0.2759 0.2973 0.1831 0.1569 -0.2240 0.2203 0.2224 -0.1490 0.2087 0.2029 0.2159 -0.1807 -0.2314 0.1923 0.2637 -0.2206 0.2890 0.2623 0.2118 -0.1684 -0.2178 0.1826 -0.1931 0.2154 -0.1981 0.2303 -0.2253 0.2787 0.2009 0.2114 0.2306 -0.1914 0.2039 -0.2326 -0.2022 0.2556 0.1827 0.1847 0.3023 0.2228 0.1945 0.2312 -0.2056 0.2118 0.2419 -0.2651 -0.2186 -0.2014 0.2092 -0.2162 0.2173 -0.1965 0.1785 -0.2211 0.2039 -0.2100 0.1967 -0.2106 -0.1719 -0.1896 -0.1996 0.2043 0.1890 -0.2113 0.1547 -0.1945 0.2500 0.1726 -0.2561 -0.2699 -0.1902 0.2548" HIT_INDICES="101 395 473 492 500 545 578 655 794 1080 1163 1241 1386 1416 1542 1940 2015 2401 2403 3011 3217 4313 4387 5006 5093 5348 5659 5704 6481 6690 6794 6796 6856 6924 7410 7591 7821 8652 8676 8701 8869 9101 9106 9190 9209 9367 9739 9844 9929 10005 10254 10445 10453 11038 11807 12175 12298 12600 12605 12606 12691 13138 13146 13308 13524 13543 13864 13966 14086 14224 14409 14724 14804 14893 15210 15538 15615 15641 15673 15768 15821 15861 15950 15998 16086 16125 16136 16140 16141 16428 16455 16603 16692 16697 16708 16811 16834 16860 16874 16877 16931 16951 16983 17046 17146 17218 17292 17312 17494 17571 17581 17625 17698 17717 17738 17752 17812 17865 17879 17911 17972 18001 18027 18050 18088 18138 18158 18169 18225 18251 18264 18286 18298 18387 18475 18505 18528 18638 18737 18749 18762 18776 18818 18836 18842 18850 18935 18950 18957 18959 18995 18997 19008 19034 19038 19044 19058 19077 19083 19112 19115 19170 19173" ES_PROFILE="0.0075 0.0021 0.0078 0.0165 0.0258 0.0330 0.0407 0.0457 0.0472 0.0403 0.0439 0.0476 0.0476 0.0535 0.0542 0.0401 0.0428 0.0288 0.0349 0.0086 0.0032 -0.0500 -0.0495 -0.0781 -0.0788 -0.0886 -0.1015 -0.1005 -0.1385 -0.1468 -0.1497 -0.1472 -0.1478 -0.1489 -0.1722 -0.1796 -0.1897 -0.2320 -0.2318 -0.2317 -0.2393 -0.2503 -0.2494 -0.2527 -0.2526 -0.2599 -0.2787 -0.2835 -0.2873 -0.2907 -0.3033 -0.3129 -0.3130 -0.3436 -0.3834 -0.4019 -0.4075 -0.4222 -0.4214 -0.4203 -0.4235 -0.4455 -0.4445 -0.4514 -0.4609 -0.4601 -0.4749 -0.4782 -0.4824 -0.4873 -0.4946 -0.5085 -0.5099 -0.5118 -0.5254 -0.5393 -0.5400 -0.5380 -0.5362 -0.5377 -0.5369 -0.5353 -0.5363 -0.5350 -0.5358 -0.5339 -0.5305 -0.5268 -0.5229 -0.5336 -0.5306 -0.5338 -0.5338 -0.5293 -0.5252 -0.5257 -0.5220 -0.5183 -0.5140 -0.5092 -0.5069 -0.5028 -0.4993 -0.4973 -0.4971 -0.4953 -0.4935 -0.4888 -0.4922 -0.4900 -0.4842 -0.4802 -0.4775 -0.4720 -0.4665 -0.4606 -0.4570 -0.4529 -0.4467 -0.4414 -0.4374 -0.4316 -0.4256 -0.4194 -0.4139 -0.4089 -0.4022 -0.3951 -0.3901 -0.3835 -0.3762 -0.3692 -0.3616 -0.3578 -0.3535 -0.3461 -0.3381 -0.3340 -0.3286 -0.3185 -0.3083 -0.2980 -0.2887 -0.2779 -0.2663 -0.2548 -0.2462 -0.2337 -0.2206 -0.2072 -0.1947 -0.1803 -0.1662 -0.1523 -0.1370 -0.1216 -0.1064 -0.0912 -0.0750 -0.0586 -0.0408 -0.0212 0.0013" RANK_AT_ES="15614.0000" RANK_SCORE_AT_ES="-0.6085"/>
  <DTG RANKED_LIST="expr.class.cls#EGF_versus_CONTROL.rnk" TEMPLATE="class.cls" GENESET="gene_sets.gmt#HALLMARK_TNFA_SIGNALING_VIA_NFKB" ES="-0.5157" NES="-2.4871" NP="0.0000" FDR="0.0000" FWER="0.0000" RND_ES="-0.1813 -0.1854 -0.1936 0.1618 0.2029 0.2580 0.1862 -0.2135 -0.1855 0.1832 0.2124 0.2227 0.2957 0.2044 0.1767 0.3428 0.2157 0.2045 -0.1856 -0.1918 -0.2754 0.2261 -0.1749 -0.2109 0.2288 0.1678 0.2009 -0.1501 0.2144 0.2843 0.1895 -0.2377 0.2292 0.2300 0.2208 -0.1927 0.2545 0.2000 -0.1929 0.2153 0.2154 -0.2211 -0.1993 0.2234 -0.2320 0.2190 0.2768 0.2238 -0.2093 -0.1902 0.1929 -0.1863 0.2073 0.2072 -0.2019 0.1937 0.1853 0.2271 -0.2064 -0.1749 -0.2020 0.2042 0.2511 0.2695 0.1708 0.2552 0.2206 0.2155 -0.1950 0.2202 0.2208 0.1881 0.1697 -0.1963 0.1800 0.2633 0.2128 0.1679 0.2530 -0.2002 -0.2115 -0.1535 -0.2400 -0.1453 0.2167 -0.2012 -0.2493 -0.2332 0.2176 0.2758 0.2063 -0.2069 0.1667 0.2361 0.1709 -0.1788 -0.2337 -0.1746 0.2086 -0.2073 -0.2190 0.2327 0.2628 0.2383 0.2101 -0.2014 -0.1788 -0.1988 0.2843 0.1802 0.2346 0.1854 -0.2095 -0.1845 0.2933 0.1931 0.2036 -0.1862 -0.2043 -0.2413 0.1781 0.2328 0.1876 0.1982 0.2149 -0.1932 0.1895 -0.1669 -0.2170 0.2166 0.2071 -0.2210 -0.2009 -0.2128 -0.1833 0.1829 0.2323 0.1945 -0.2415 0.1895 0.1737 0.2124 0.2441 0.1978 0.1956 -0.2348 0.2569 0.2040 -0.1900 -0.2522 0.2092 -0.1919 0.2735 -0.2282 0.2294 0.2029 0.2290 0.2795 -0.1996 -0.2006 0.2437 -0.2060 -0.1754 0.3450 -0.1667 0.2131 0.2027 -0.1677 0.2110 -0.1938 0.2069 0.2688 0.1940 0.2574 0.1988 0.2046 0.1974 0.2024 -0.1723 0.2259 0.1626 0.2516 0.1836 0.1614 0.1803 0.2206 0.2258 0.1814 0.1908 0.2007 0.2117 0.1762 0.2885 -0.2596 0.2025 0.2012 0.2117 -0.2305 -0.2173 0.1701 0.3105 0.2337 0.2058 0.2451 0.2078 -0.2658 -0.2684 0.2712 0.1920 0.2101 0.1810 0.2513 -0.1858 -0.2061 0.1865 -0.1900 -0.2114 0.2649 0.1845 0.2391 0.1832 0.2247 0.1936 -0.1944 0.2921 0.2093 -0.2222 0.2675 -0.2248 -0.2062 0.2375 0.2560 -0.1945 -0.1734 -0.1694 0.1958 0.2022 0.2118 -0.2194 0.2570 0.2994 -0.2337 0.2297 0.2646 0.2024 0.1869 0.2924 -0.2395 -0.1930 0.2205 0.2528 0.1981 0.2113 0.2338 0.2270 -0.2437 -0.2188 0.2376 -0.1918 -0.2622 -0.2580 -0.2170 -0.2336 -0.2259 0.1882 0.1923 0.1982 0.2739 -0.1604 -0.2138 0.2521 0.2300 0.1968 0.2447 -0.2014 0.2381 0.2603 0.2358 -0.2255 0.2396 -0.2565 -0.2268 -0.2061 0.1828 0.2217 -0.1902 -0.2361 0.2079 0.2596 0.2179 0.2152 -0.1652 -0.2071 0.2122 -0.2182 0.2484 -0.2118 -0.2788 -0.2592 0.1578 0.1989 0.2307 0.2278 -0.2062 0.2186 0.1949 0.2419 -0.2583 0.2094 -0.2155 0.2049 0.2204 0.1622 -0.1751 0.1887 0.1610 0.2824 0.2165 0.2465 0.2886 0.1817 0.2422 -0.2560 0.2089 0.2043 0.2489 -0.2397 -0.2119 0.2454 -0.1668 -0.2162 0.2189 0.2036 -0.1633 -0.1909 0.2454 -0.1926 0.1944 0.2082 -0.1907 0.1900 -0.2527 0.2636 0.2168 -0.2244 0.2018 0.2129 0.1751 -0.2094 -0.1653 0.1965 0.2223 0.1897 0.2322 0.2263 -0.1942 -0.2773 0.1744 -0.1911 0.2011 0.1938 0.1984 -0.1790 0.2220 0.1996 0.1834 0.2161 0.1906 -0.2420 -0.2108 0.2264 0.2022 -0.2025 0.1891 -0.1976 0.2164 0.2319 0.2130 0.2188 -0.1386 0.2203 -0.2080 -0.1827 0.2478 0.2300 -0.2014 0.3063 0.2731 -0.1606 0.1816 0.1932 0.2053 0.2371 0.1632 0.2173 0.2364 -0.2399 -0.1865 0.2472 0.2202 -0.2267 0.2292 0.1764 -0.1715 0.1646 -0.1998 0.2086 0.2122 0.2513 0.2115 0.2422 0.2100 -0.2092 -0.1995 -0.2453 0.2795 0.3204 -0.2845 0.2102 0.2199 0.2415 -0.1629 0.2041 0.2302 -0.2045 0.1921 0.2108 -0.1926 0.1871 0.2433 0.1524 -0.1712 0.1692 0.2719 0.2450 0.2720 -0.2187 0.2225 -0.1614 0.2308 -0.1983 0.2311 -0.2416 0.2585 0.2096 -0.2226 0.2267 0.2141 0.2209 0.2158 0.1820 0.1771 -0.2089 -0.1746 0.1953 0.1822 0.2218 0.2445 -0.1887 -0.1732 0.2126 0.2510 0.2137 -0.1684 0.1943 0.2412 0.1867 0.2688 0.2508 0.1915 0.1753 -0.2110 0.2105 0.2248 0.2816 0.2581 0.1826 0.2538 -0.1876 0.2405 -0.2071 -0.1992 0.2059 0.1919 -0.1951 -0.2086 0.2086 0.1809 0.1914 0.2115 0.1921 0.1790 0.2421 0.1824 0.1863 0.2498 0.2089 0.2606 0.1855 0.2664 0.1939 0.2631 0.2474 0.1920 -0.2454 -0.2050 0.2190 0.2650 -0.2015 -0.1901 0.1975 -0.1921 0.2161 -0.2315 0.1976 -0.1859 0.3451 -0.2551 0.2717 0.2243 0.2509 0.2526 0.2854 0.2054 0.2220 -0.1948 -0.2764 0.2055 0.2244 -0.1628 0.2008 0.1912 0.2041 0.1789 0.1831 0.1687 -0.2409 -0.1779 0.2393 -0.2500 -0.1800 0.1572 0.2185 0.2070 0.2455 -0.2098 0.2471 0.2244 0.2083 -0.2264 0.1905 0.2168 0.2712 0.2431 0.2484 -0.2018 -0.1746 0.2050 -0.2068 0.1458 0.2034 -0.1934 0.2417 -0.2222 -0.2232 -0.2225 0.2171 0.2506 -0.2164 0.2382 0.2676 0.1804 -0.1732 0.1964 0.2090 -0.2152 0.2778 0.2088 -0.1711 -0.1966 -0.2578 0.1868 -0.1644 0.1770 -0.1831 0.2217 -0.2104 -0.1977 -0.1859 0.2443 0.1706 0.2232 0.2789 0.2614 -0.1860 0.2431 0.2287 0.2135 0.2463 0.1952 0.2348 0.2647 0.2098 0.2283 0.2807 -0.2116 -0.2111 0.2689 0.2560 -0.1901 -0.1839 -0.1685 0.1926 0.1817 0.2543 -0.2003 0.2294 0.1564 0.2725 0.2450 0.2161 -0.2341 0.2039 0.1911 0.2481 0.2368 0.2045 0.2629 -0.1789 0.2398 0.1888 0.1878 0.1466 0.1980 -0.2361 0.2119 0.2206 0.2638 -0.1771 0.2263 -0.1875 0.2520 -0.1620 -0.1689 -0.1953 0.2325 -0.1868 0.2313 -0.2021 -0.1792 -0.1499 0.2030 0.2667 0.1895 0.2149 0.2451 -0.2096 -0.2277 0.2191 -0.2260 -0.2253 0.1629 -0.2116 0.1981 0.1825 0.1780 0.2363 0.1915 -0.2103 0.2234 0.2015 0.1817 -0.2309 0.2351 -0.2344 0.2106 0.2039 0.2159 0.2677 0.2025 -0.2084 0.1902 -0.1936 -0.2007 -0.1888 0.1989 0.1824 -0.2023 0.2214 0.2066 0.2029 -0.1789 0.1732 0.1943 0.2517 0.1674 -0.2716 0.2529 0.2278 -0.3184 0.1903 0.1556 0.1519 -0.2146 0.1813 -0.2815 0.2258 0.1957 0.2871 -0.1825 -0.2000 0.2271 0.2365 0.2544 0.2042 -0.1896 0.2234 -0.2310 -0.2437 -0.2864 0.2004 -0.2122 0.1902 0.2571 -0.1936 0.1773 -0.1941 0.2320 0.2830 0.2134 0.1951 0.2275 0.2015 0.2189 0.1887 0.2142 -0.2341 0.1829 -0.2010 0.2389 0.2100 0.2295 0.2752 0.2078 0.2167 -0.1718 -0.1937 0.2130 0.2402 -0.1928 -0.2976 -0.1826 0.1877 0.2210 0.2043 -0.2084 0.1580 -0.1813 0.2124 0.2375 -0.1827 -0.2014 0.1949 0.2052 -0.2262 0.2656 0.1655 -0.2359 0.2379 0.1795 -0.2169 0.2323 0.1970 -0.2754 -0.2463 -0.1889 0.2255 -0.2097 0.1735 0.1998 -0.1799 -0.1926 0.2634 -0.2423 0.1973 0.2548 0.1742 -0.1725 -0.1878 -0.1828 0.2313 0.2159 0.1909 -0.2208 0.2200 0.3121 0.1891 -0.2489 -0.1949 -0.1890 0.2236 0.2238 0.2328 0.1944 -0.2353 -0.2101 -0.1832 -0.2367 0.2924 0.2114 0.2313 -0.1927 0.2299 0.1948 -0.2257 -0.2253 0.1938 0.1943 0.2010 -0.2572 0.1898 0.2007 -0.2272 -0.2044 0.1717 0.2615 0.2424 -0.2714 0.2899 -0.2132 -0.1941 -0.1714 -0.2061 0.1875 -0.1833 -0.2243 -0.1727 0.2409 -0.2085 0.2362 0.2482 -0.1846 0.2429 0.1885 -0.2203 -0.2415 -0.1909 0.2014 -0.1926 0.2302 -0.1926 0.2661 0.2160 0.2616 0.1943 0.1523 -0.1907 0.2150 -0.2000 0.1930 0.2372 0.1789 -0.2683 0.1795 0.1906 0.2852 -0.2551 -0.1723 0.2360 0.2308 -0.2149 0.1998 0.2183 0.2851 0.1751 0.2357 0.2470 -0.2164 0.2077 0.1869 0.1953 0.1561 -0.1980 -0.1958 0.2719 0.2066 -0.2147 0.1872 -0.1613 -0.1924 0.1736 -0.1737 0.1914 0.1859 0.1519 0.1892 0.2195 -0.2070 0.2466 0.2151 0.2019 -0.2024 0.2398 0.1644 0.2508 -0.2051 -0.1995 -0.2267 -0.1901 -0.1905 0.1658 0.2258 0.2502 0.2536 0.2693 0.2354 -0.2159 0.2684 -0.1984 0.2375 -0.1941 -0.1893 0.2051 0.2123 0.1997 0.2728 0.1823 0.2459 -0.2117 0.2158 -0.2298 0.2270 0.2173 0.1717 -0.1761 0.1964 0.1907 -0.2248 0.1782 0.2919 0.1851 0.2054 -0.2386 -0.1739 -0.2457 0.2200 0.2089 -0.1973 -0.2113 0.2152 -0.1742 0.2314 -0.2369 -0.2257 -0.1648 0.1869 -0.2036 0.3011 -0.2393 0.1852 -0.2093 0.2400 0.2451 0.2127 -0.1951 -0.2274 0.3142 0.2176 0.1960 0.1941 0.2198 0.2460 -0.1908 0.2503 -0.1691 -0.1727 0.2416 0.1751 0.2090 0.2104 0.2213 0.2331 -0.2591 -0.1963 0.1915 0.1865 -0.2361 -0.2580 0.1860 -0.2455 -0.2237 0.2303 -0.1975 0.2244 0.2384 -0.2173 -0.2341 0.2323 -0.1886 0.2352" HIT_INDICES="47 77 152 282 387 545 643 809 1283 1520 1696 1711 1829 2053 2110 2174 2291 2361 2400 3593 3907 3954 3985 4344 4968 5209 5539 5713 6102 6881 6990 7099 7410 7457 7683 7756 8545 8676 8701 8831 9075 9101 9187 10150 10179 10268 11051 11078 11186 11615 11649 11938 11940 12277 12430 12437 12451 12605 12907 13357 13430 13683 13701 13845 13978 14050 14053 14086 14216 14473 14627 14724 14752 14920 14929 15085 15128 15131 15267 15276 15343 15373 15488 15596 15609 15641 15649 15776 15792 15810 15826 15897 15950 16002 16094 16115 16125 16129 16166 16198 16201 16235 16350 16359 16399 16438 16489 16616 16639 16663 16697 16779 16830 16847 16862 16942 17131 17150 17236 17379 17413 17437 17464 17494 17499 17501 17504 17556 17557 17598 17619 17698 17717 17723 17738 17804 17808 17866 17934 17954 18023 18027 18033 18053 18068 18138 18155 18217 18225 18278 18287 18347 18371 18387 18417 18421 18422 18477 18503 18528 18536 18550 18551 18589 18633 18776 18836 18970 18983 18984 19024 19034 19043 19048 19118 19119 19126 19139" ES_PROFILE="0.0123 0.0244 0.0326 0.0367 0.0415 0.0428 0.0469 0.0470 0.0299 0.0249 0.0228 0.0292 0.0300 0.0249 0.0285 0.0317 0.0320 0.0347 0.0389 -0.0187 -0.0304 -0.0281 -0.0249 -0.0394 -0.0682 -0.0771 -0.0909 -0.0966 -0.1140 -0.1524 -0.1556 -0.1589 -0.1730 -0.1733 -0.1831 -0.1849 -0.2249 -0.2303 -0.2302 -0.2357 -0.2474 -0.2476 -0.2510 -0.3011 -0.3021 -0.3063 -0.3474 -0.3486 -0.3541 -0.3762 -0.3775 -0.3920 -0.3914 -0.4083 -0.4153 -0.4146 -0.4143 -0.4213 -0.4358 -0.4578 -0.4599 -0.4713 -0.4703 -0.4758 -0.4807 -0.4823 -0.4803 -0.4798 -0.4844 -0.4954 -0.5009 -0.5033 -0.5020 -0.5080 -0.5056 -0.5109 -0.5102 -0.5073 -0.5113 -0.5087 -0.5090 -0.5073 -0.5101 -0.5124 -0.5097 -0.5079 -0.5049 -0.5080 -0.5052 -0.5025 -0.4997 -0.4997 -0.4987 -0.4976 -0.4985 -0.4957 -0.4923 -0.4885 -0.4864 -0.4840 -0.4801 -0.4778 -0.4795 -0.4757 -0.4735 -0.4711 -0.4693 -0.4713 -0.4678 -0.4643 -0.4614 -0.4608 -0.4585 -0.4543 -0.4501 -0.4491 -0.4535 -0.4490 -0.4479 -0.4494 -0.4452 -0.4404 -0.4356 -0.4310 -0.4250 -0.4189 -0.4128 -0.4092 -0.4030 -0.3988 -0.3935 -0.3910 -0.3854 -0.3791 -0.3733 -0.3699 -0.3633 -0.3594 -0.3558 -0.3496 -0.3458 -0.3386 -0.3314 -0.3250 -0.3182 -0.3142 -0.3073 -0.3026 -0.2950 -0.2896 -0.2819 -0.2766 -0.2693 -0.2616 -0.2543 -0.2457 -0.2369 -0.2308 -0.2231 -0.2152 -0.2063 -0.1976 -0.1883 -0.1807 -0.1731 -0.1694 -0.1607 -0.1538 -0.1402 -0.1260 -0.1128 -0.0979 -0.0825 -0.0668 -0.0522 -0.0338 -0.0156 0.0031" RANK_AT_ES="15595.0000" RANK_SCORE_AT_ES="-0.6039"/>
  <DTG RANKED_LIST="expr.class.cls#EGF_versus_CONTROL.rnk" TEMPLATE="class.cls" GENESET="gene_sets.gmt#HALLMARK_KRAS_SIGNALING_UP" ES="-0.4787" NES="-2.2447" NP="0.0000" FDR="0.0000" FWER="0.0000" RND_ES="-0.1910 -0.1965 0.2041 -0.1872 0.2772 -0.2048 0.1769 0.2240 -0.2462 0.1729 0.2256 0.2104 -0.2093 -0.1794 0.2065 0.2264 -0.2204 -0.2447 -0.2193 0.2631 -0.1990 0.1943 0.2300 0.1932 0.1736 -0.2151 -0.1714 0.1916 0.2801 0.1719 -0.2223 0.1843 -0.2090 0.1949 0.1809 -0.2326 -0.1962 0.2254 0.2573 0.2547 0.2243 0.2351 -0.1892 0.3073 -0.2454 0.2943 0.2102 0.2278 0.2118 0.2373 0.2824 0.1763 0.2751 -0.2133 0.2035 0.2570 0.2033 -0.2031 0.2059 0.2975 0.1810 -0.2512 0.3010 -0.2311 0.2315 0.1858 -0.2162 -0.2360 -0.1864 -0.1950 0.2598 0.2605 -0.2675 -0.1857 -0.1904 0.2300 0.2241 -0.2083 -0.2227 0.2585 0.2233 0.1957 0.2487 0.1833 0.2260 0.2274 -0.1878 0.2009 -0.2604 0.2346 0.1697 0.2041 0.2900 -0.1859 0.2658 -0.2074 -0.2096 0.1835 -0.2273 0.2145 0.1872 0.1615 0.2140 0.2593 -0.1965 0.3261 0.1914 0.2394 0.2020 0.2987 -0.2024 0.2184 -0.2195 -0.2211 0.1897 -0.2133 0.2091 -0.1924 0.2092 0.2162 0.2331 0.1906 0.1999 0.1860 -0.1901 0.1715 0.2101 -0.1760 0.2628 0.2088 0.2006 0.1743 0.2902 0.2512 0.2047 0.1624 0.2595 0.2141 0.2097 0.2589 0.2046 0.2577 0.1912 0.2258 -0.2478 0.2471 -0.2217 0.2929 0.1942 -0.2426 0.2076 0.1785 0.2887 -0.2301 -0.1856 -0.1811 -0.2060 0.2049 0.1810 0.3379 -0.1808 0.1946 0.2173 -0.1907 -0.2028 0.2029 0.2270 -0.1817 -0.2057 0.2696 0.2352 -0.2229 -0.1984 0.2399 -0.2035 0.2414 -0.2915 -0.1622 -0.1860 -0.2761 0.2047 -0.2120 -0.1795 -0.2028 -0.1953 0.2185 0.2177 0.2645 -0.2111 -0.1840 -0.2343 0.2312 0.1915 0.2320 -0.2278 -0.2060 0.2010 0.2011 0.1776 0.2573 0.2511 -0.2448 0.1475 -0.2763 0.2455 -0.1861 -0.3046 0.2635 0.1786 0.2632 0.2609 -0.1964 0.2195 0.2684 0.2315 0.2349 0.2217 -0.1877 0.2074 0.2455 0.1601 0.1748 -0.2042 -0.2683 0.2394 0.2306 0.2937 -0.2020 -0.2550 0.2710 0.1888 0.2307 0.2291 0.2287 -0.2053 -0.1784 0.2434 -0.2080 0.2345 0.2170 0.2183 0.2241 -0.2404 0.2561 -0.1981 0.2810 0.1893 -0.2116 -0.1833 0.1700 0.2047 -0.2130 -0.2092 0.2383 -0.2229 -0.1898 -0.1830 -0.2025 0.1877 0.1764 0.3071 -0.1872 0.1733 0.1962 0.2262 0.2253 -0.1789 0.2017 0.2110 -0.2251 0.1883 0.1835 -0.2086 -0.2057 -0.2268 0.2062 0.1822 0.2754 0.2035 0.2223 -0.2534 0.1652 0.2568 0.2748 0.2506 -0.2255 -0.2369 0.2129 0.1945 0.2305 0.2101 -0.1778 0.1821 0.2133 0.2216 -0.2010 -0.2014 0.2383 0.2014 0.2441 0.2550 0.2081 -0.1799 0.2323 0.2014 -0.2156 -0.2733 0.2379 0.2177 0.2575 0.1596 -0.2264 -0.2265 0.1724 0.2320 0.2398 0.3307 0.2252 -0.1663 -0.2174 -0.1994 0.2163 -0.2190 0.2352 0.2498 -0.2569 0.3568 0.2024 -0.2526 -0.1866 0.1881 0.2176 0.2405 0.2009 -0.2304 0.2018 0.2234 0.2061 0.2167 -0.2605 0.2212 0.3118 0.2921 0.2659 -0.1758 -0.2180 0.2824 -0.2036 0.2046 0.1837 -0.1819 -0.2086 -0.1988 0.1948 -0.2305 -0.1522 0.2460 0.2370 0.2171 0.2420 -0.1564 -0.2724 0.2262 -0.1822 -0.2049 -0.2170 -0.1848 -0.2246 0.2676 0.1662 -0.2732 -0.2976 -0.1956 0.1794 0.2781 -0.2226 0.2249 0.2145 0.2257 0.1803 0.2185 0.2307 -0.2284 0.2022 0.2662 0.2177 0.2488 0.2426 0.2182 -0.1854 -0.2131 0.2536 0.1830 0.2863 -0.2650 -0.3179 0.2308 -0.1982 -0.2195 0.1582 0.1769 -0.1979 0.2167 0.2167 -0.2578 -0.2306 -0.2201 0.2477 -0.2580 -0.2581 0.3080 -0.1993 -0.2057 0.1864 -0.2066 0.2177 0.1910 0.1910 -0.2153 0.2393 -0.2681 0.2212 -0.1865 0.1987 0.1894 0.1765 0.2598 -0.2055 -0.2306 -0.2502 0.2587 -0.1753 0.2242 -0.2588 0.3790 0.2080 -0.1804 0.1677 0.1841 0.1865 -0.2377 0.2555 0.1649 -0.2099 0.2515 0.2269 0.1784 -0.1985 0.2323 0.1806 0.1913 0.2039 0.2362 0.1905 0.1666 0.2712 0.2022 0.2023 -0.1759 0.2240 0.1900 0.1889 0.2865 0.2320 -0.2572 -0.2314 -0.2085 0.2323 -0.1709 0.1736 -0.1905 -0.2093 -0.1880 0.2203 0.3126 -0.2026 0.2550 0.1887 -0.2168 0.2439 0.2151 0.1794 0.2001 0.2158 -0.1958 0.2088 0.1766 0.2507 -0.1923 -0.2431 0.1907 0.2274 -0.2590 0.2759 0.1927 -0.2023 -0.1796 0.2568 0.2362 -0.2500 0.2241 0.2302 0.2365 0.1925 -0.1727 0.2159 -0.2174 0.2245 0.2813 0.2238 0.2268 0.1911 -0.1740 0.3081 -0.1794 0.2116 0.2554 -0.1815 0.1967 0.1958 0.2616 0.2481 -0.1937 0.2652 -0.2056 -0.2143 0.2103 -0.1768 0.2177 -0.2068 0.1466 -0.2154 0.1683 -0.2451 -0.1694 -0.2336 0.1507 0.2489 0.2608 0.2332 0.2547 0.1766 0.2466 0.2102 0.2141 0.1698 -0.1886 0.2189 0.2529 0.2208 -0.2786 0.2490 0.2292 0.2053 0.2283 0.2219 0.2778 0.2655 0.2615 -0.2458 0.2531 0.1900 0.1892 0.2026 0.2536 0.2882 0.2326 0.2432 0.1981 -0.2623 -0.2243 0.1882 0.1890 0.2719 -0.1664 -0.2062 0.2562 -0.2355 -0.2045 0.3294 0.2213 0.1840 -0.2014 0.2473 -0.1902 -0.1635 0.2268 0.2950 -0.1959 0.1793 -0.2506 -0.1737 -0.1989 -0.2263 0.2405 0.2271 -0.2245 -0.2046 0.2108 0.3079 0.2436 -0.2139 0.2663 0.1708 0.2157 0.1687 -0.2003 -0.1979 -0.2230 0.2688 -0.2082 0.3541 -0.1814 -0.1981 0.2967 0.2416 0.2347 0.2306 -0.1811 0.2325 -0.2293 -0.2127 0.2261 -0.2226 0.2003 0.2344 -0.2460 -0.2788 0.2199 0.2785 0.2420 -0.2071 -0.1755 0.1932 0.2284 0.2292 0.2138 0.2684 0.2053 0.1690 -0.2017 0.2131 -0.2483 0.2286 -0.2691 -0.2198 -0.1651 0.2479 -0.2178 0.2657 0.2257 -0.2363 -0.1830 0.1770 -0.2178 -0.2005 -0.2376 0.3154 -0.1760 -0.2207 0.1966 0.1692 -0.1793 -0.2460 0.1782 0.2592 -0.2510 -0.2287 -0.2165 0.2593 0.2458 0.3711 0.2797 0.2304 -0.1879 0.2862 0.2491 0.1917 0.1774 0.2114 -0.2075 0.2073 0.2083 0.2272 0.2118 -0.2481 -0.2346 0.2306 0.1978 -0.2034 0.3005 -0.2655 0.2282 0.1818 0.2108 0.2200 -0.1991 0.2292 -0.2218 0.2102 0.2031 0.2211 -0.2198 -0.1885 0.2210 0.1683 -0.2314 0.2265 -0.2337 0.2282 0.2072 0.2363 -0.2663 0.2394 0.1926 0.2594 -0.2610 0.2100 0.2088 -0.2103 0.2254 0.1882 0.1878 0.2025 0.2138 0.2824 -0.2040 0.2190 -0.2155 -0.1758 0.1968 -0.2107 -0.2032 -0.2206 0.1979 -0.2074 -0.2534 0.2151 -0.2066 0.1618 0.1898 -0.2396 0.2166 -0.1939 -0.2290 0.1771 -0.1756 0.1927 0.1717 0.2173 0.2876 -0.1739 0.1980 -0.1957 0.1878 0.1832 -0.1978 -0.2337 0.1720 0.2077 -0.1750 0.1900 -0.2078 0.1885 0.2440 0.2174 0.2059 -0.1726 -0.1862 0.2371 -0.2107 -0.1946 -0.1890 0.1593 0.1672 0.2403 0.1918 -0.2732 -0.2102 0.2184 0.2443 0.3232 -0.2440 -0.2321 0.1804 0.2411 0.2680 0.2145 0.1908 -0.2063 0.2849 0.1702 -0.1772 0.2144 0.2314 0.2132 -0.1774 0.2316 0.2557 0.2920 -0.2050 0.3088 0.1725 -0.2174 0.2084 0.2044 0.1940 0.1793 -0.2180 0.2440 0.2777 -0.2351 0.1965 0.2283 0.2676 0.1909 0.2091 0.2627 0.1797 -0.2419 0.2727 0.1811 0.2168 -0.1999 -0.2391 0.2036 0.2146 0.2701 0.2199 -0.2175 -0.1755 0.2133 0.2226 0.2359 -0.3119 -0.2044 0.1972 -0.1719 0.2032 -0.1953 0.2296 0.2445 -0.2457 0.1905 0.2447 -0.2351 -0.1873 0.1739 0.1953 0.2080 -0.2170 -0.2217 0.2041 -0.1784 0.2230 0.2111 0.2427 0.2184 0.1723 0.1608 0.2255 0.2462 0.2667 0.2296 0.2074 -0.2278 -0.2196 0.2588 0.2317 0.2218 -0.2247 0.2979 0.2553 -0.1940 0.1817 0.1911 0.1962 0.2128 0.2683 -0.1945 -0.2197 0.1806 0.2748 0.2283 -0.1545 0.2117 0.1942 -0.1820 -0.1612 0.2153 -0.2657 -0.2373 0.3226 -0.2062 0.1645 0.2648 -0.2138 0.2075 0.1821 -0.2314 0.2915 0.1735 0.2072 0.3014 0.2314 0.2659 -0.1983 -0.2185 0.2286 0.1751 0.2485 -0.1821 0.2297 0.1957 -0.2111 -0.2066 -0.1892 0.1720 0.1979 0.1988 0.2230 0.2276 -0.2336 -0.2113 -0.1909 -0.1935 0.2634 -0.2178 -0.2134 0.2153 0.2201 0.2457 0.2618 0.2066 -0.2428 -0.2781 0.1925 0.2531 -0.2239 0.2430 -0.2007 -0.2216 -0.1986 -0.2362 -0.2334 0.2201 -0.2425 0.2078 0.2169 0.2304 0.2500 0.2027 0.1909 -0.1860 0.1654 0.1858 0.1989 0.2002 -0.2106 0.2437 -0.2030 -0.1743 0.2195 0.2043 0.2410 0.2247 -0.2229 -0.2236 -0.2578 0.1836 0.1642 0.1979 -0.2209 -0.2335 0.2489 0.2578 0.2010 -0.2129 0.1652 0.2164 0.2226 0.2206 0.1639 0.1682 -0.2533 0.2041 0.2184 0.2655 0.2461 0.2114 0.2290 0.2281 -0.2211 0.1796 0.2557 0.2478 0.2473 -0.1895 -0.2244 -0.1545" HIT_INDICES="24 40 194 304 387 1128 1416 1443 1520 1696 1888 2192 2491 2717 2825 2973 3169 3555 3593 3850 4259 4284 4387 4526 4698 4769 4841 4957 5138 5537 5899 6002 6168 6482 6612 6796 7229 7275 7490 7591 7709 7838 8701 9350 9722 10024 10136 10150 10252 10263 10453 10661 10691 10750 10944 11341 11370 11374 11536 11539 11540 11631 11940 12287 12313 12437 12551 12599 12678 12807 12907 13357 13422 13588 13603 13845 14145 14172 14245 14288 14481 14501 14704 14936 15081 15212 15246 15641 15836 15945 15951 16161 16438 16599 16808 16819 16952 17151 17223 17300 17342 17357 17385 17494 17557 17623 17660 17828 17836 17913 17971 18145 18153 18169 18209 18217 18240 18258 18272 18278 18347 18351 18475 18477 18481 18501 18544 18550 18625 18633 18660 18843 18878 18883 18917 18951 18977 19021 19025 19043 19045 19064 19119 19167" ES_PROFILE="0.0194 0.0379 0.0447 0.0527 0.0614 0.0329 0.0275 0.0357 0.0411 0.0411 0.0398 0.0322 0.0244 0.0201 0.0220 0.0215 0.0183 0.0046 0.0091 0.0018 -0.0138 -0.0094 -0.0092 -0.0110 -0.0147 -0.0132 -0.0118 -0.0128 -0.0175 -0.0339 -0.0487 -0.0501 -0.0549 -0.0678 -0.0711 -0.0774 -0.0971 -0.0966 -0.1051 -0.1077 -0.1113 -0.1156 -0.1591 -0.1919 -0.2104 -0.2255 -0.2307 -0.2307 -0.2355 -0.2355 -0.2450 -0.2557 -0.2570 -0.2599 -0.2700 -0.2905 -0.2916 -0.2915 -0.2995 -0.2991 -0.2987 -0.3029 -0.3182 -0.3353 -0.3355 -0.3407 -0.3453 -0.3464 -0.3490 -0.3541 -0.3577 -0.3792 -0.3804 -0.3867 -0.3851 -0.3953 -0.4082 -0.4067 -0.4076 -0.4068 -0.4138 -0.4117 -0.4189 -0.4275 -0.4313 -0.4343 -0.4321 -0.4485 -0.4541 -0.4550 -0.4505 -0.4564 -0.4653 -0.4678 -0.4725 -0.4667 -0.4670 -0.4704 -0.4670 -0.4637 -0.4584 -0.4517 -0.4456 -0.4434 -0.4386 -0.4339 -0.4276 -0.4276 -0.4192 -0.4142 -0.4079 -0.4072 -0.3977 -0.3886 -0.3806 -0.3708 -0.3618 -0.3524 -0.3427 -0.3326 -0.3254 -0.3148 -0.3099 -0.2985 -0.2872 -0.2766 -0.2670 -0.2553 -0.2467 -0.2345 -0.2230 -0.2173 -0.2031 -0.1872 -0.1725 -0.1571 -0.1405 -0.1234 -0.1041 -0.0848 -0.0646 -0.0449 -0.0243 0.0016" RANK_AT_ES="16807.0000" RANK_SCORE_AT_ES="-0.8888"/>
  <DTG RANKED_LIST="expr.class.cls#EGF_versus_CONTROL.rnk" TEMPLATE="class.cls" GENESET="gene_sets.gmt#HALLMARK_INTERFERON_ALPHA_RESPONSE" ES="-0.5028" NES="-2.2326" NP="0.0000" FDR="0.0004" FWER="0.0010" RND_ES="0.2809 -0.2286 0.3034 0.1611 0.1982 -0.3219 0.2765 -0.2152 -0.2572 -0.2135 0.2176 -0.3018 0.2391 0.1609 0.1962 -0.2011 0.2733 0.2015 0.3249 0.3017 -0.2315 0.2926 -0.1789 0.1868 0.2584 -0.2614 -0.2478 0.2011 0.2270 0.2427 -0.2071 -0.1947 0.1925 0.3161 0.2094 -0.2107 0.2512 -0.2224 0.2278 -0.2138 0.2612 0.2409 0.1866 0.2119 -0.2043 0.2284 0.2060 -0.2427 0.2248 -0.1731 -0.2142 0.3327 0.2247 0.2159 0.2695 -0.1722 0.2412 0.1389 -0.1747 0.2660 -0.1850 0.2309 -0.2037 0.2740 0.2477 0.2374 -0.1682 -0.2104 0.1708 0.2396 -0.2204 0.2304 -0.2815 0.1920 0.2059 0.2225 0.2960 0.2039 0.2485 0.3018 0.1707 -0.2241 -0.1954 0.2893 0.3016 -0.2243 0.3120 0.3326 -0.2213 -0.2113 0.2828 -0.1586 0.2174 -0.1890 0.2142 -0.1829 0.2449 0.1836 0.2473 0.2189 0.3281 -0.2671 -0.1790 -0.1876 0.2100 0.2112 -0.2189 -0.2577 -0.2908 0.3149 -0.1821 -0.2769 0.2257 0.3526 -0.2715 0.1818 -0.2073 0.2312 0.1716 0.1878 -0.2439 -0.2072 0.2400 -0.2542 0.2001 0.2061 -0.2474 -0.2220 0.2437 -0.1974 -0.2011 -0.2019 0.3044 -0.2968 -0.2928 0.2578 0.2868 0.2247 -0.2158 -0.2479 0.1896 -0.2032 0.2039 0.1700 -0.1906 0.2716 -0.2551 0.2031 0.2496 0.2728 -0.2587 0.2541 0.2920 -0.2557 -0.2972 0.2052 -0.2007 -0.1943 -0.3088 0.2638 -0.2807 -0.2222 -0.2012 -0.1810 -0.2428 -0.1812 0.2304 -0.2196 0.2461 -0.2204 0.1540 0.2273 0.3369 -0.2854 -0.2273 -0.2781 0.2466 0.2463 0.2362 -0.2884 0.2825 0.2050 0.2317 -0.1925 0.2553 -0.2924 0.1924 -0.1647 0.1910 0.3046 0.1673 0.2210 0.2109 0.2703 -0.2196 -0.2044 -0.2397 -0.2028 -0.1936 -0.2300 0.3103 0.2229 0.2634 -0.2455 -0.1787 0.1977 0.2751 -0.2742 -0.2093 0.2286 0.2483 0.1946 0.2155 0.3207 0.2453 -0.2290 -0.1713 -0.2176 0.1881 -0.2039 -0.2131 -0.1771 0.2734 0.1897 -0.1948 0.2290 0.1793 0.2443 0.2412 0.2145 0.2238 0.2298 -0.2519 0.2382 0.2493 0.2109 0.2069 0.2388 -0.2378 0.2176 -0.2525 0.2093 0.2136 0.2833 0.3580 0.1875 0.2569 0.2536 0.2697 -0.1624 -0.2631 0.2290 0.2792 -0.1800 0.3104 -0.2150 0.3314 0.2210 -0.1853 0.2297 -0.1598 0.2136 0.2725 -0.2444 -0.2918 -0.1874 0.2117 -0.2166 -0.2282 0.2686 0.1827 0.1936 -0.2099 0.2536 0.1969 0.3005 0.2273 -0.2158 0.2481 0.2061 -0.1903 -0.1971 0.2773 0.2186 -0.1974 0.2829 0.2135 0.2839 0.2361 -0.2605 0.1960 0.2680 0.2322 0.2685 0.2237 -0.1841 0.2307 0.2695 -0.3342 -0.2092 0.2485 -0.1971 0.2269 0.1793 -0.2639 -0.2394 0.3164 0.2520 0.2260 0.2260 -0.3181 -0.1762 -0.2222 -0.2063 0.2625 0.2229 -0.2093 -0.1763 -0.1932 0.2235 -0.1984 -0.1926 0.2885 0.3353 -0.2714 -0.2594 0.2576 -0.2106 -0.2061 0.2549 0.2255 -0.1984 0.3094 0.2162 0.2194 -0.2988 0.2012 -0.2860 -0.3035 0.3106 0.2891 0.2753 0.2331 -0.2171 -0.2781 -0.2751 -0.2923 0.2344 0.2679 -0.1891 0.2231 0.2285 -0.2301 0.1718 0.3796 0.1993 -0.1858 0.2351 0.2080 -0.2211 0.2183 0.2661 0.2078 0.2361 0.1862 0.2305 -0.2078 -0.1431 -0.2462 -0.1960 0.1879 0.2051 0.2844 0.2343 0.3113 0.2157 -0.1724 -0.2826 0.2886 0.2496 -0.2613 -0.2474 -0.2352 -0.1857 -0.1843 0.2473 0.2708 -0.2102 -0.2348 -0.2186 -0.1962 0.2738 -0.2290 0.2542 0.3950 -0.2995 -0.1936 -0.2147 -0.1759 0.2405 0.1885 -0.2363 0.3673 0.2084 -0.2781 -0.1503 0.3610 0.3317 -0.2400 0.2588 -0.2497 0.2051 -0.1779 0.3756 0.2042 -0.2150 -0.2610 0.2263 -0.2215 -0.1991 -0.2366 -0.2038 -0.2421 -0.2466 -0.1716 -0.2208 -0.2241 -0.2784 -0.2330 0.2002 0.2009 0.2247 0.2749 0.1512 -0.2184 -0.1967 -0.1930 -0.2649 -0.2353 -0.2622 0.2390 0.2374 0.2754 -0.2485 -0.2864 0.1896 -0.2985 -0.2199 -0.2175 0.2208 0.3341 0.2489 -0.3055 0.2367 -0.1972 0.1729 -0.3013 -0.2187 -0.1880 0.2314 0.2018 0.2512 -0.2305 -0.1993 0.2904 -0.2153 0.2436 0.3303 -0.2256 -0.2251 0.2167 0.2173 -0.2507 -0.2533 0.2230 0.2352 -0.2773 0.1810 0.2149 0.2568 0.2797 -0.1916 0.2710 -0.2419 -0.2034 0.2399 0.2096 0.2269 -0.2265 0.2983 0.2761 0.2291 0.2091 0.2406 0.1526 0.2580 -0.2138 0.1725 0.1794 -0.1727 0.2101 0.2778 0.2343 0.1930 -0.2492 -0.2940 -0.2168 0.2019 -0.1946 0.2580 0.2958 0.1600 0.2361 0.2163 0.2807 -0.1878 -0.2627 -0.1444 0.3228 0.2653 0.2655 0.1923 0.3357 0.2833 0.2438 -0.1723 0.2832 -0.1734 -0.2118 -0.2685 -0.2025 0.1970 -0.2286 0.2636 -0.2445 -0.2897 0.2084 -0.2438 0.2428 0.1746 -0.1953 -0.2170 -0.2444 0.1881 0.1938 0.2319 0.1897 0.2511 0.2614 -0.2117 -0.2375 0.1946 0.1981 0.2158 -0.2195 0.2707 -0.2207 0.2423 0.2613 -0.3723 0.1918 0.2193 -0.1995 -0.1814 -0.2098 0.2499 0.1530 0.2001 0.2669 0.2990 -0.2837 0.3006 -0.1760 0.1907 -0.1813 -0.1969 0.2988 0.1946 -0.1935 0.2173 0.2258 0.2298 0.1809 0.2557 0.2296 0.2499 0.2621 0.2335 0.2684 0.3515 0.3069 0.3140 0.2303 0.2262 -0.2417 -0.2076 -0.1685 0.2249 0.2825 -0.1626 0.2084 -0.2832 -0.2424 -0.2399 0.2957 0.2376 0.2736 0.2930 0.2876 0.2106 0.1364 0.2383 0.2051 0.2748 0.2421 0.2498 -0.2052 -0.2238 -0.2040 0.2050 0.2290 0.1924 0.2611 0.2057 -0.2658 -0.2979 -0.2046 0.2132 -0.2553 0.1990 -0.2369 0.2183 0.2568 0.2893 -0.2279 -0.2483 -0.2041 -0.2035 0.2069 0.3089 -0.2080 0.2978 0.2083 -0.1859 -0.2476 0.2969 0.1572 0.2167 -0.1810 0.2082 -0.1930 -0.1988 0.2602 0.2822 0.1937 0.3007 -0.2224 0.2704 -0.3190 0.2000 -0.2575 0.1814 0.2273 0.2925 0.2463 0.2157 0.2314 0.3082 -0.2376 0.2186 0.2555 -0.2761 0.2273 0.3233 0.1830 0.2923 0.2412 0.1823 0.3056 0.2394 -0.3113 0.3137 -0.2381 0.2622 -0.2076 0.2735 0.1725 0.2332 0.2905 -0.2807 0.2654 -0.3077 0.3337 0.2261 0.2532 0.2605 0.3748 0.2393 -0.2384 0.2180 -0.2238 -0.2579 -0.1988 0.3677 0.2059 0.2109 0.2741 0.2155 0.2275 0.3039 0.3127 0.3071 0.2632 0.1914 0.2490 0.2138 0.2121 0.2444 0.2480 -0.2070 0.1991 0.3704 0.1770 0.1481 0.2881 0.1889 0.2342 0.2064 0.2258 -0.2076 -0.2160 -0.2052 0.2986 -0.2291 -0.2514 0.1944 0.2752 -0.2243 -0.2338 -0.1884 -0.2158 -0.1850 0.2902 -0.1743 0.1989 0.3010 0.2757 -0.2039 0.2322 -0.2188 0.2299 0.2255 0.2075 -0.2389 0.2224 0.2940 0.1732 -0.2213 0.2877 -0.2328 0.2360 -0.2283 0.2272 -0.1832 0.2418 0.1999 -0.3112 0.2183 0.2033 0.2440 -0.1978 0.3094 0.2733 -0.2092 -0.1988 -0.1995 0.2429 0.3522 -0.2007 0.2231 0.2597 0.2095 0.1916 0.1816 0.2192 0.2088 -0.2307 0.2516 0.2134 -0.2061 0.1693 -0.2476 -0.2017 -0.2663 0.2523 0.2200 -0.2494 0.2346 -0.2695 0.1991 -0.2084 -0.2247 -0.2379 -0.2529 0.2489 -0.1984 0.2121 0.2866 0.2179 -0.2241 -0.2034 -0.2628 0.1934 0.1714 -0.2068 0.2743 0.3117 0.2767 0.2524 0.2389 -0.2288 0.2748 -0.2175 0.2465 0.2768 -0.2494 0.1837 -0.2184 0.1911 0.2353 -0.1917 0.2284 0.2081 -0.2487 -0.1830 -0.2006 -0.1991 -0.1738 -0.2133 0.2618 0.1904 0.2368 -0.2236 -0.3191 0.2237 0.2954 -0.2033 -0.2082 -0.3622 -0.1873 0.1870 0.2361 -0.1925 0.1736 -0.2397 -0.2157 0.2408 0.2692 -0.2007 0.3279 0.1602 -0.2801 -0.2033 0.2015 -0.2684 -0.2198 0.3120 -0.2330 -0.2139 -0.2415 0.2133 -0.2620 -0.1849 0.2699 -0.2244 -0.2982 0.2495 -0.2261 0.2351 -0.2266 -0.2385 0.2471 0.2523 -0.2881 -0.2014 0.2799 0.2553 0.2541 -0.1766 0.2076 0.2470 -0.2371 -0.2465 0.2204 -0.3078 0.1965 -0.1906 0.2257 -0.2193 -0.2779 0.2168 0.2252 0.1887 0.2071 0.1940 0.2768 0.2373 -0.2062 -0.1751 0.2016 0.2368 0.2456 0.3379 -0.1852 -0.1868 -0.2193 0.2364 -0.1934 0.1946 -0.2383 -0.2134 -0.2416 0.3198 -0.2302 0.2602 0.3040 0.1712 0.1988 0.1892 0.2366 -0.1927 -0.2115 -0.2934 -0.1640 -0.1999 0.2213 0.2406 -0.1528 0.2314 0.2270 0.1761 -0.2386 0.2862 0.2089 -0.2065 0.2745 0.2101 0.2808 0.2177 0.1690 -0.2397 -0.1771 -0.2009 0.2125 0.2448 0.1840 -0.2454 0.2669 0.2336 -0.1837 0.2567 0.2672 -0.2160 0.2237 0.2414 0.2144 -0.2889 0.2720 0.2633 0.1946 0.2113 -0.2261 0.3394 -0.2579 -0.1688 -0.1985 0.2466 0.2672 0.2731 0.2673 0.2155 0.2701 0.2689 0.2194 0.2241 0.2852 -0.2010 0.4101 0.3745 -0.2412 -0.2669 0.2826 -0.2616 -0.2262 0.2456 0.1853 0.3066 -0.1654 0.3214 0.2481" HIT_INDICES="320 363 1964 2289 2539 2663 3298 3766 4081 4449 4650 4958 5166 6165 6227 6341 6383 6667 6804 6901 6947 7001 7154 7980 8035 8332 8545 8599 8902 9831 10199 10235 10391 10862 11005 11988 12021 12748 13043 13344 13349 13486 13532 13607 13832 13845 14184 14651 14815 15209 15338 15343 15792 15840 15985 16115 16304 16370 16481 16562 16861 16865 17072 17094 17300 17388 17393 17413 17476 17839 17867 18023 18107 18119 18166 18354 18418 18478 18505 18568 18572 18622 18679 18856 18893 18900 18924 18962 18974 19088 19118" ES_PROFILE="0.0062 0.0263 -0.0428 -0.0459 -0.0458 -0.0394 -0.0610 -0.0749 -0.0813 -0.0912 -0.0926 -0.1002 -0.1029 -0.1487 -0.1455 -0.1452 -0.1412 -0.1503 -0.1518 -0.1514 -0.1484 -0.1459 -0.1487 -0.1880 -0.1870 -0.1991 -0.2070 -0.2066 -0.2198 -0.2669 -0.2851 -0.2860 -0.2934 -0.3180 -0.3254 -0.3753 -0.3754 -0.4108 -0.4232 -0.4354 -0.4321 -0.4355 -0.4340 -0.4339 -0.4414 -0.4378 -0.4507 -0.4694 -0.4720 -0.4861 -0.4860 -0.4794 -0.4951 -0.4898 -0.4892 -0.4875 -0.4883 -0.4825 -0.4787 -0.4731 -0.4778 -0.4672 -0.4664 -0.4559 -0.4543 -0.4460 -0.4335 -0.4216 -0.4116 -0.4157 -0.4021 -0.3942 -0.3822 -0.3663 -0.3519 -0.3435 -0.3279 -0.3116 -0.2934 -0.2763 -0.2561 -0.2376 -0.2184 -0.2013 -0.1758 -0.1485 -0.1215 -0.0938 -0.0641 -0.0337 0.0042" RANK_AT_ES="15791.0000" RANK_SCORE_AT_ES="-0.6461"/>
  <DTG RANKED_LIST="expr.class.cls#EGF_versus_CONTROL.rnk" TEMPLATE="class.cls" GENESET="gene_sets.gmt#HALLMARK_EPITHELIAL_MESENCHYMAL_TRANSITION" ES="-0.4667" NES="-2.2168" NP="0.0000" FDR="0.0003" FWER="0.0010" RND_ES="-0.1894 0.2378 -0.2121 -0.1813 0.2694 0.3040 0.2554 0.2283 0.1911 0.1914 0.2528 -0.2263 0.1980 0.2242 -0.2441 0.2067 -0.1930 0.1719 -0.2281 0.2721 0.2071 -0.1899 -0.1915 -0.2233 -0.1806 -0.2757 0.2303 -0.2063 -0.1910 -0.2341 -0.2002 0.2557 -0.2153 -0.2066 0.2298 -0.1614 0.1606 0.1743 -0.2438 -0.1899 0.2274 -0.1952 0.2442 0.1971 -0.1943 -0.2973 -0.1422 0.2480 -0.3131 0.2753 0.2473 0.2742 0.2261 0.2097 -0.1988 0.2452 0.2244 0.1690 0.2116 0.2469 0.1938 0.1886 -0.2093 0.2316 0.2316 0.2439 -0.2576 0.2761 -0.1677 -0.2686 -0.1700 0.2146 0.2460 0.2126 0.2189 0.1903 0.2488 0.1790 -0.1930 -0.2128 0.2886 0.2658 -0.2005 0.2453 -0.2168 0.2245 -0.2021 -0.2212 -0.1904 0.1812 0.1809 -0.1884 -0.1814 -0.2192 -0.2247 -0.1757 -0.1938 0.3375 -0.1974 0.2974 0.2396 -0.2135 -0.1999 0.2842 0.2371 0.2674 -0.1681 -0.2260 0.2041 -0.2282 0.2383 0.1692 -0.2037 -0.2130 0.2201 0.2627 0.2234 0.2766 0.2011 -0.2521 -0.2268 -0.2758 0.2105 0.2396 -0.1913 0.2163 -0.2036 -0.2132 0.2348 0.2104 0.2397 0.2578 -0.2514 0.2775 0.3920 0.2077 -0.2903 0.2071 -0.1647 0.1648 -0.2300 -0.2287 0.2272 0.2119 0.1993 0.2654 0.2981 -0.1869 -0.1950 -0.1973 -0.1924 0.2011 0.2148 0.1654 0.1601 0.2028 0.1784 0.2310 -0.2090 0.1770 0.2123 0.2802 -0.2083 0.1750 -0.1975 -0.2474 0.1552 0.2532 0.2018 0.2449 0.1802 -0.2060 0.1815 0.2824 -0.2656 -0.2140 0.1939 0.2528 -0.1966 0.1748 -0.1583 0.2224 -0.1794 -0.1999 0.1952 0.1994 -0.2342 0.2494 0.2238 0.2428 0.1897 0.2161 -0.2236 0.2561 0.2450 -0.2214 -0.1963 0.2567 0.2356 -0.1875 -0.1827 0.2791 0.2371 0.1910 -0.1848 0.2510 -0.1982 0.2640 0.2542 0.1894 0.2771 0.2560 -0.1837 -0.1828 -0.2166 0.2408 0.1992 -0.2160 -0.2141 -0.2412 0.2146 0.2161 -0.1899 0.2194 -0.2360 -0.2090 -0.2336 -0.2201 0.2196 0.2207 0.2490 0.1693 -0.2247 0.2335 0.2497 0.2252 0.2044 -0.2114 0.1888 0.1910 -0.1899 -0.2361 0.1863 -0.1692 -0.3314 0.2247 0.2198 -0.2143 -0.1787 0.2105 -0.2190 0.2380 0.2238 -0.1915 -0.1699 0.2194 0.1776 0.1605 0.2347 0.1875 -0.1973 -0.1975 0.2539 0.1851 -0.2397 -0.2264 -0.1634 -0.1893 0.1943 -0.1769 0.1752 0.2041 0.2243 0.2924 0.2049 -0.1793 0.2094 0.2257 -0.1850 0.2731 0.2022 0.2230 0.1942 -0.1751 0.1949 0.3453 0.1759 0.1832 -0.2329 0.1796 0.1975 -0.2242 0.2270 0.2151 -0.2704 -0.1752 -0.2157 0.3271 0.2026 -0.2174 0.3087 0.2306 0.1517 0.3285 0.2142 0.2004 -0.1729 -0.2126 0.2351 0.3115 0.2568 0.2069 -0.1980 0.2265 -0.1963 0.1921 0.2162 -0.2189 0.2423 0.1923 0.1974 0.2226 -0.2013 -0.2445 0.2426 0.2040 0.2668 -0.1999 0.2399 0.2523 0.2119 0.1959 0.1711 -0.2270 0.1984 -0.1913 -0.2407 -0.1981 -0.1825 -0.1859 0.2830 0.2800 0.2409 0.2607 0.2306 -0.2062 -0.2182 0.2128 0.2684 0.2422 0.1628 0.1878 0.1628 0.2145 0.1583 0.1761 0.1719 -0.2051 0.2188 0.2294 0.2687 0.2007 0.2070 0.2538 0.2148 0.2778 0.2644 -0.2404 -0.2114 0.1733 0.2057 0.2039 -0.2464 0.2424 -0.1559 -0.2764 -0.1946 0.2038 0.2248 0.2514 -0.2616 0.2346 0.2557 0.2189 0.2525 -0.1925 0.2322 0.1602 -0.2998 0.2936 0.2282 0.2275 -0.1799 -0.2017 0.2005 0.2045 0.2063 0.2764 -0.1968 0.2715 0.2249 -0.2849 0.2624 -0.1315 0.1315 0.1613 0.2040 0.2186 0.2902 0.1787 -0.2104 0.2752 -0.1977 -0.1914 -0.2086 0.2410 -0.2343 0.2019 0.2063 -0.2530 0.2265 0.2613 0.2511 0.1720 0.2559 -0.1996 0.2378 0.2822 0.1952 -0.1430 0.2530 -0.2535 0.1878 0.1968 0.2244 -0.1655 0.2379 -0.1947 0.2428 0.3048 0.2326 0.2264 0.2440 -0.2067 -0.2125 0.2233 0.2040 -0.2706 0.1508 -0.1968 -0.2081 0.2019 -0.2332 0.2373 0.2738 -0.1836 0.2243 -0.2910 0.3469 0.2481 0.2195 0.2030 0.2197 0.2088 0.2515 0.2321 0.3100 0.1651 0.2174 0.2103 -0.1858 -0.2200 -0.1710 -0.2086 0.1992 -0.2578 0.2112 -0.1985 0.2305 0.2760 -0.1994 0.2497 0.1695 0.2157 0.1842 -0.2031 -0.2747 -0.2552 0.2253 0.2233 -0.2310 -0.2232 0.2271 -0.2147 -0.2772 -0.2109 0.2686 0.1903 -0.1720 0.2122 0.2307 0.1556 -0.2079 0.2570 0.2699 0.2113 0.1835 0.2647 0.2435 0.2165 0.2932 0.2423 0.2387 -0.1690 -0.1880 0.2223 0.3335 0.2940 -0.1579 -0.2154 0.1983 0.1956 0.2576 -0.2141 -0.1963 0.2606 -0.1792 0.2597 -0.1865 -0.3012 -0.2085 0.2549 -0.2380 0.1931 0.2015 0.2445 -0.2020 -0.1834 0.2047 0.1940 -0.1882 -0.1837 -0.2358 -0.2818 0.2145 -0.2452 0.2466 0.2878 -0.2003 0.2428 0.2500 0.2811 0.2058 0.1727 -0.3090 0.1969 0.2549 0.2001 -0.2248 0.2039 0.1952 -0.2019 -0.1421 0.2260 0.1807 0.2636 -0.1991 0.1616 0.2051 0.1944 0.1859 0.2670 -0.1958 0.2373 0.2164 0.2409 0.2015 0.1568 0.2343 -0.2291 0.1988 0.2327 0.2769 0.2054 -0.2207 0.2309 0.1805 0.2019 0.2183 0.2282 -0.1973 0.2133 -0.2127 0.1878 0.2455 0.1943 -0.1854 0.2085 0.2341 0.2490 0.2149 0.2216 -0.2104 -0.1793 0.2488 -0.2237 -0.2099 0.1766 0.2169 -0.2333 0.1918 -0.1890 0.2904 0.2333 -0.2457 -0.2262 0.2579 0.1998 0.2301 -0.1712 -0.2174 0.2295 0.2335 0.1966 -0.2036 -0.2461 -0.2119 -0.1825 0.2051 0.1723 -0.1646 -0.1839 -0.2368 -0.1871 0.2676 -0.2055 0.1881 -0.1806 0.2607 0.2411 0.2017 -0.2087 0.2762 -0.1795 0.2775 0.2189 -0.2120 0.2527 -0.1987 0.1739 0.2059 -0.1632 0.2737 0.1959 -0.2454 -0.2526 0.2273 -0.2203 -0.1736 0.2350 -0.1984 -0.2377 0.2793 0.2232 0.1821 0.2357 -0.2143 0.1933 0.2378 0.2397 0.2335 0.1978 -0.2095 0.2108 -0.2427 -0.1754 0.2280 -0.2699 0.1839 0.2389 -0.2362 0.1997 -0.2170 0.1945 0.1906 -0.1983 0.1825 0.2571 -0.1831 0.2030 -0.1780 0.2277 -0.1912 -0.2308 0.1928 -0.1971 -0.1907 -0.1679 -0.2192 0.2197 -0.2666 0.2298 0.2125 0.1702 0.2879 0.2497 -0.1925 0.2152 0.2610 -0.1833 -0.2580 -0.1482 -0.1791 0.1664 -0.2509 0.1990 0.1943 0.2661 -0.1874 -0.1931 -0.2289 0.2176 0.1759 0.1914 0.2187 0.2871 -0.2023 -0.2004 0.2066 -0.2192 0.2199 0.1734 0.1919 -0.1740 0.1942 0.2412 -0.1821 0.1847 -0.2679 0.2469 0.2586 0.2161 -0.2255 -0.2142 0.2011 0.2046 -0.1949 0.1879 0.2576 -0.2203 -0.2036 0.2805 0.1992 0.1991 0.2877 -0.2143 -0.1625 0.1840 -0.2114 0.1882 0.2002 0.2357 0.2068 0.2102 -0.1941 -0.2411 -0.1825 -0.1715 -0.1929 -0.2017 0.1769 0.1943 0.2408 0.2509 0.2330 0.2232 -0.2122 0.2949 0.1669 -0.2558 0.2029 0.2008 0.2147 0.1783 0.2055 -0.2167 0.1970 -0.2223 0.2001 0.2959 -0.2577 0.1811 0.2180 -0.2333 0.2644 -0.1988 0.2579 -0.2467 0.2352 -0.2073 -0.2674 0.1709 0.2247 0.2262 -0.2639 -0.2176 0.1801 -0.2026 0.2915 -0.2164 0.2134 -0.2465 0.2156 0.1988 0.1970 0.2161 0.1944 0.1569 -0.1764 0.2203 -0.1794 0.2354 -0.1854 0.2591 -0.2154 -0.2444 0.1891 0.2801 -0.2821 -0.2433 -0.1883 -0.1944 0.2226 0.2230 0.2306 0.1920 0.2011 0.2571 0.2307 -0.2061 0.2099 -0.2185 -0.1960 0.1709 -0.2065 0.2093 0.1936 -0.2580 0.2708 -0.1845 0.2503 -0.1920 0.2230 0.2748 0.1845 0.1973 0.2078 0.2224 0.2478 0.1748 0.1670 0.2091 0.1948 -0.2012 0.1707 -0.2050 -0.1762 -0.1691 0.2584 -0.2122 -0.2741 -0.1803 0.1971 -0.1730 0.2721 0.1919 0.2229 -0.1867 0.2049 0.2725 0.1832 0.1915 0.1872 0.2536 0.2146 0.2014 0.1991 0.2209 0.2661 0.2089 0.1885 -0.2006 0.1855 0.2008 -0.2103 0.2154 0.2246 0.2234 0.2420 0.2113 0.2035 -0.2694 0.1807 0.2505 0.2135 -0.2236 -0.2033 -0.1574 -0.2487 0.1715 0.1581 -0.1948 0.2219 0.1843 0.2130 -0.2586 0.2396 -0.1926 -0.2047 0.2456 -0.2623 0.2576 0.2392 0.2149 -0.1811 0.2349 0.2226 0.2819 0.2174 -0.1648 -0.2774 -0.2171 0.2206 -0.2610 -0.1874 0.1889 -0.2159 0.2261 0.2409 0.2460 -0.1737 -0.2209 0.1940 0.1856 0.2374 -0.1994 -0.1796 0.1801 0.2571 -0.2246 0.2661 0.2769 -0.1977 0.2516 0.2484 0.1828 0.2099 0.1744 0.1967 0.2061 0.2013 -0.1803 -0.2105 0.2274 -0.1694 0.2374 0.2008 0.2731 -0.1680 0.1613 0.2238 0.2204 0.2378 -0.2811 -0.1914 0.2328 0.1589 0.1768 0.2041 0.2135 -0.2612 0.1752 0.1861 -0.1567 0.2225 -0.2008 0.2182 -0.1607 0.2872 -0.3063 0.2508 0.2795 0.1824 0.2267 -0.1797 -0.2166 0.2758 0.2702 0.1863 0.2470" HIT_INDICES="34 126 147 273 418 616 716 763 1011 1080 1099 1283 1368 1931 1937 2030 2064 2174 2182 2430 2784 3094 3117 3241 3949 3954 4257 4341 4663 5482 5807 5998 6025 6102 6144 6266 6423 6481 6747 6935 6989 7127 7627 7932 7964 8088 8574 8623 8901 8951 9033 9228 9344 9571 9671 9740 10103 10122 10150 10254 10569 10996 11064 11618 11674 11875 11940 12049 12176 12366 12442 12605 12777 13196 13401 13594 13876 13922 13978 14027 14141 14567 14920 15075 15157 15381 15641 15840 16030 16130 16327 16390 16399 16602 16616 16811 16900 16928 16989 17135 17379 17404 17494 17554 17558 17567 17599 17600 17601 17650 17682 17717 17729 17793 17814 17846 17865 17923 17987 17994 18016 18031 18059 18114 18154 18158 18189 18286 18358 18390 18393 18475 18535 18687 18776 18789 18843 18846 18848 18862 18883 18897 18931 18983 18985 19037 19045 19076 19139 19188" ES_PROFILE="0.0162 0.0260 0.0392 0.0455 0.0497 0.0503 0.0556 0.0635 0.0603 0.0663 0.0749 0.0744 0.0789 0.0574 0.0651 0.0681 0.0741 0.0761 0.0833 0.0776 0.0659 0.0562 0.0615 0.0613 0.0298 0.0351 0.0245 0.0253 0.0133 -0.0255 -0.0387 -0.0450 -0.0427 -0.0431 -0.0417 -0.0446 -0.0495 -0.0493 -0.0601 -0.0670 -0.0669 -0.0714 -0.0952 -0.1090 -0.1085 -0.1129 -0.1366 -0.1375 -0.1506 -0.1518 -0.1547 -0.1636 -0.1685 -0.1794 -0.1837 -0.1864 -0.2048 -0.2052 -0.2060 -0.2109 -0.2272 -0.2495 -0.2529 -0.2815 -0.2839 -0.2937 -0.2963 -0.3011 -0.3068 -0.3156 -0.3184 -0.3257 -0.3332 -0.3534 -0.3621 -0.3701 -0.3825 -0.3825 -0.3830 -0.3830 -0.3864 -0.4058 -0.4210 -0.4257 -0.4265 -0.4345 -0.4441 -0.4503 -0.4558 -0.4564 -0.4617 -0.4600 -0.4554 -0.4606 -0.4559 -0.4603 -0.4590 -0.4545 -0.4515 -0.4527 -0.4586 -0.4529 -0.4504 -0.4461 -0.4390 -0.4321 -0.4263 -0.4189 -0.4115 -0.4065 -0.4006 -0.3947 -0.3876 -0.3830 -0.3761 -0.3697 -0.3625 -0.3572 -0.3520 -0.3438 -0.3362 -0.3283 -0.3210 -0.3149 -0.3079 -0.2991 -0.2915 -0.2870 -0.2808 -0.2724 -0.2625 -0.2563 -0.2486 -0.2444 -0.2360 -0.2235 -0.2124 -0.1985 -0.1845 -0.1708 -0.1571 -0.1429 -0.1293 -0.1153 -0.0987 -0.0832 -0.0650 -0.0475 -0.0281 0.0005" RANK_AT_ES="16326.0000" RANK_SCORE_AT_ES="-0.7629"/>
  <DTG RANKED_LIST="expr.class.cls#EGF_versus_CONTROL.rnk" TEMPLATE="class.cls" GENESET="gene_sets.gmt#HALLMARK_INTERFERON_GAMMA_RESPONSE" ES="-0.4388" NES="-2.1224" NP="0.0000" FDR="0.0003" FWER="0.0010" RND_ES="-0.1757 0.2411 -0.1695 -0.2102 0.1634 -0.2600 0.2215 0.2417 0.2059 0.2018 -0.2125 -0.2114 0.2551 -0.1755 0.1890 0.1916 0.2674 0.1954 0.2127 0.2237 0.3009 -0.2169 -0.1775 0.2357 0.1759 0.2240 -0.2374 0.2154 0.2196 -0.2068 0.1800 0.1792 0.1949 0.2389 0.2188 0.1892 -0.1686 -0.1846 0.1580 0.2758 0.2000 0.2410 -0.1967 0.1879 0.2138 0.2437 0.2489 -0.1956 0.2119 0.1714 0.2994 0.3014 0.2179 0.1962 0.2447 0.1938 -0.1996 0.1738 0.2729 0.2212 -0.2554 -0.1955 -0.2275 0.2164 0.2210 0.2031 0.2326 0.2425 0.2822 0.2590 -0.1944 0.2285 0.2205 -0.2174 -0.2037 0.1763 0.2228 -0.2185 -0.1966 -0.1354 0.2029 0.2213 0.2115 -0.2258 0.2727 0.2170 -0.2007 -0.2413 -0.1921 0.2493 -0.2477 0.2576 0.2330 0.3082 0.1849 -0.1956 -0.2632 0.1879 0.2854 0.2639 0.2222 0.2202 0.2108 0.2357 -0.1799 0.1959 0.2009 0.1835 -0.2509 -0.2178 0.2384 -0.1955 0.2532 -0.2282 0.2259 0.2152 -0.2213 0.2288 0.2235 0.2433 -0.2126 0.1813 -0.2876 0.1972 0.2741 -0.1839 -0.2379 0.2337 -0.1932 -0.2069 0.2702 0.1623 -0.1661 -0.2335 0.1733 0.2237 0.2646 0.1853 -0.2399 -0.1834 0.2682 0.1859 -0.1859 0.1746 -0.2174 0.1677 -0.1596 -0.2510 0.1795 -0.1697 -0.2568 0.1548 -0.1766 -0.2215 0.2001 0.2395 0.2058 -0.2637 0.2048 0.2057 -0.1934 0.2379 0.2643 0.3239 -0.2583 0.1811 0.2516 0.2087 0.1958 0.2677 0.1816 -0.2428 0.2362 0.2212 -0.2870 0.2478 0.1482 0.2365 0.2490 0.2511 -0.3129 0.1623 0.2147 -0.1946 0.2523 0.2028 -0.2732 -0.1946 0.3104 0.2152 0.2086 0.2381 0.2473 0.2247 0.2616 0.2497 -0.1607 0.2032 -0.1994 -0.2153 -0.1906 0.2149 -0.2048 -0.2116 -0.1951 0.1960 -0.1780 0.1960 0.1742 0.2659 -0.2066 -0.2234 -0.2022 0.2238 -0.1471 0.2371 0.1932 0.2159 -0.2250 0.1923 0.1852 0.2117 0.1745 0.2150 0.1742 0.2455 0.2754 -0.2189 -0.1708 0.2060 0.2686 0.2082 0.1960 -0.1509 -0.3092 -0.2305 0.2732 -0.2390 0.2034 0.1510 0.1857 -0.2283 0.1647 -0.2089 0.1635 0.2375 0.2181 -0.2001 -0.1846 -0.1816 0.2049 0.1683 0.2274 0.1960 0.2596 0.1877 0.1946 0.2517 -0.2030 0.1905 0.2456 0.2720 -0.2019 0.2158 -0.2535 0.1865 0.2562 -0.1863 -0.2127 0.2613 0.1745 0.2286 0.1895 0.2505 -0.2039 -0.2010 0.1969 -0.3040 0.1898 0.2218 0.1770 -0.1585 -0.1860 -0.2154 0.2211 0.1872 0.2237 0.2180 0.2063 0.1676 0.1691 -0.2893 0.2858 0.2877 -0.2300 0.2392 -0.1948 0.2837 0.1844 0.2160 0.1984 0.2154 0.2995 0.2238 0.1858 -0.1371 0.1843 0.2888 -0.2106 -0.2105 0.1888 0.1789 0.2616 0.1901 -0.1793 0.2074 0.2680 0.3244 0.2114 0.1899 0.2038 0.2883 0.2077 0.1999 0.2403 0.1960 0.1964 -0.2075 -0.1837 0.1963 -0.2319 -0.2244 0.1827 0.2170 0.2100 -0.2155 0.2475 -0.2131 0.1922 0.2490 -0.2777 0.1740 -0.1757 -0.1725 -0.1971 0.2138 0.1861 0.2140 0.1867 0.2635 -0.1866 0.2224 0.1766 0.2076 0.2052 0.2459 0.1979 0.1895 -0.1673 0.3207 -0.2257 -0.2438 -0.2402 0.1559 -0.2089 -0.2000 0.2037 0.2385 0.1934 -0.2524 0.1930 -0.2330 0.1843 -0.1883 0.2322 0.2813 0.2207 0.2241 0.1989 -0.1746 0.1990 0.1743 0.1753 0.2185 0.2157 -0.2186 0.1979 -0.1606 0.2310 -0.1803 0.2502 -0.1943 -0.2019 0.2181 0.1838 0.2648 -0.2343 0.2324 0.2319 -0.2331 -0.2439 0.2173 0.2540 0.2758 0.2732 0.1922 0.2278 0.2299 0.2155 -0.2130 0.1798 -0.2234 -0.2062 -0.2089 0.2045 0.2387 -0.2316 -0.1883 0.2075 0.2796 0.1718 -0.1915 0.2375 0.2488 0.2307 0.2455 -0.1710 0.2057 0.1864 -0.1886 0.2054 0.2377 0.2791 0.3155 0.2708 -0.2262 0.2135 -0.2164 0.2599 0.2346 0.1888 0.1898 0.2491 0.1932 0.1712 0.2303 0.2137 0.2124 -0.1708 0.2028 -0.2181 0.2427 0.1726 0.1957 0.2121 0.2654 -0.1976 0.1872 -0.2189 0.1723 0.1925 -0.2060 0.2924 -0.2250 0.1821 0.1737 0.2115 -0.1986 -0.2214 0.3108 0.2205 -0.1863 0.2672 -0.1795 0.1615 0.2034 0.1656 0.1973 0.1808 -0.2305 0.2659 0.2165 -0.1903 0.2444 -0.1653 0.2052 -0.1833 0.2234 -0.1609 0.2254 0.2423 0.2562 0.2367 0.1775 0.1906 0.2369 0.1948 0.2210 0.1961 0.2341 0.3130 0.2290 0.2063 0.2145 0.2240 0.1816 0.2608 -0.2112 -0.2468 -0.1552 0.2836 0.2122 0.2204 -0.2526 0.2059 -0.2378 -0.2116 -0.2047 0.2186 -0.2587 0.2136 0.2138 0.2100 0.2289 0.1965 0.2131 0.2385 -0.1790 0.1945 0.2030 0.2220 -0.2318 0.2242 0.1665 -0.2066 -0.2032 0.2102 0.2248 -0.1996 0.2329 0.2433 0.2266 0.2824 0.2090 0.2000 0.2195 -0.1765 0.2464 0.1663 0.1706 0.2274 0.2597 0.2261 0.2036 -0.1828 0.2409 0.2011 0.1944 -0.2066 -0.2269 0.2256 0.2412 0.2338 0.1583 0.2003 0.2577 -0.1852 -0.2809 0.1936 -0.1954 0.2586 -0.2365 0.2444 0.2205 -0.2772 0.2048 -0.1819 0.2308 0.3328 0.2804 -0.2126 0.1917 -0.1790 0.2679 0.1774 0.2192 -0.1931 -0.1934 0.2142 0.2139 -0.2465 -0.2404 -0.1584 0.2195 0.1638 0.2094 0.2319 0.1724 -0.2708 -0.2361 -0.2024 0.2050 0.1789 -0.1714 -0.2084 -0.2641 0.2218 0.1859 -0.1935 0.2226 0.2586 -0.2037 0.2307 0.1995 0.2293 0.1955 -0.1665 -0.2165 0.1811 0.1669 -0.2029 0.2495 0.2634 0.1782 -0.1820 0.2555 0.1803 0.3147 0.1891 -0.2531 0.2673 0.2759 0.1952 -0.2717 -0.1901 0.2651 0.1565 0.2330 -0.2537 0.2785 0.1779 0.2101 -0.1723 0.1911 -0.2052 -0.1600 0.1669 -0.1934 -0.2143 -0.2109 0.2245 -0.2127 0.2344 0.1924 -0.2085 -0.1842 0.1898 0.1918 -0.1979 0.1720 0.2084 0.2383 0.1659 0.2079 -0.1969 0.1697 -0.1926 0.1830 0.1952 -0.2091 -0.1856 0.2106 0.2922 -0.1807 0.2785 0.2409 -0.2445 0.2361 -0.1995 0.2250 0.2033 0.1815 0.1981 -0.2095 0.2491 0.2113 0.2218 0.1597 0.1929 0.2085 0.1720 0.2285 -0.2243 0.2231 0.1785 0.1933 0.2275 0.1793 0.2149 0.1961 0.2453 0.3146 0.2100 -0.1789 -0.2842 0.2286 -0.2296 -0.2254 0.1871 -0.2067 0.2546 0.1884 -0.1656 0.1716 0.2394 0.1773 0.2536 0.1873 -0.2184 0.2246 0.2002 0.2605 0.2782 0.2284 0.2260 -0.1719 -0.1694 -0.1874 -0.1547 0.2224 0.2134 0.2646 -0.1943 0.1930 -0.1786 0.2699 0.2547 0.1808 -0.1787 -0.2407 0.1996 0.3099 -0.2270 -0.2025 -0.1966 -0.1883 0.2049 0.1661 0.2308 -0.2433 0.1994 -0.2873 0.2039 -0.2235 -0.2416 -0.1984 0.2452 0.2021 -0.2149 0.2221 -0.2847 0.2061 0.1643 0.1931 -0.1737 0.1949 0.2902 -0.1970 0.2480 0.2275 -0.2306 0.1879 -0.1631 -0.2014 0.2400 0.1784 0.2112 0.2228 -0.1764 0.2108 0.2146 0.2029 -0.2053 0.2654 0.2298 0.2476 0.1712 0.2419 0.2222 -0.2526 0.2072 0.2074 0.2377 0.1968 0.2246 0.1706 -0.1956 -0.2077 0.2032 0.1993 0.2468 0.2298 0.2012 0.2028 0.1936 0.1756 0.1971 0.2559 -0.1742 -0.1788 0.1732 0.1560 0.2515 0.2211 -0.1639 -0.1614 0.2270 0.1728 0.2092 0.2498 -0.1960 -0.2015 -0.1740 0.1865 -0.2640 0.2030 -0.2027 -0.2332 -0.1653 0.1803 0.2386 -0.1621 0.2328 -0.2710 0.1728 0.2373 0.2736 -0.2114 0.2227 0.1916 0.2404 -0.2112 0.1750 -0.2031 0.2279 0.1711 -0.2037 0.2090 0.2230 -0.2194 0.1900 0.2896 0.2287 0.2166 0.2088 0.2674 -0.2132 0.2117 -0.1632 0.2434 0.2954 -0.2190 -0.2104 0.2670 0.1709 0.2828 0.2439 -0.2167 -0.1470 0.2725 -0.1702 0.2405 0.1906 0.2275 0.2561 -0.1871 0.2564 -0.2031 -0.2597 -0.1917 -0.2396 0.2086 0.2023 0.1914 0.2120 0.1918 0.1951 -0.1979 0.2073 0.2332 -0.2030 0.2303 0.2251 -0.1829 -0.2249 -0.1773 0.2391 -0.1942 0.2914 0.2532 0.1880 0.2639 -0.1890 0.1899 -0.2149 -0.2063 0.2255 0.2173 0.2670 0.1959 0.2417 -0.1747 0.2215 -0.2127 0.2406 -0.2317 0.1722 -0.1375 0.2576 -0.2150 0.1764 -0.1813 -0.1891 0.2158 0.2529 0.1843 -0.1737 0.1809 -0.1967 0.2481 0.2205 0.2532 0.2281 0.2059 -0.2021 0.2094 0.2196 0.1979 0.2141 -0.2012 -0.2388 0.1620 -0.1725 0.2448 -0.1817 -0.1610 0.1732 -0.1774 0.1854 0.1997 0.1810 -0.1853 0.2251 -0.2202 -0.1850 0.2510 -0.2129 0.2417 0.2188 0.2097 0.2056 0.2443 -0.1865 -0.2335 0.1705 -0.2058 0.2833 0.1526 0.2695 0.2028 -0.2056 0.2036 -0.1805 0.2312 -0.2026 0.2152 0.1693 0.2539 0.2016 0.1730 -0.1752 -0.1530 0.2889 0.2202 -0.1905 0.2140 -0.1829 -0.2315 0.2431 0.2008 0.2269 -0.1749 0.2003 0.2100 0.2110 0.2028 -0.2678 0.2404 -0.1912 0.1987" HIT_INDICES="155 172 320 363 493 546 836 987 1155 1463 1865 1964 2289 2335 2356 2539 2574 2597 2663 3298 3369 3585 3766 4081 4105 4169 4299 4449 4650 4958 5111 5166 5241 5448 5606 5669 6165 6227 6266 6438 6548 6605 6667 6804 6881 6947 7001 7242 7980 8011 8035 8214 8332 8545 8599 8673 8902 9831 10347 10391 10739 10743 10862 10964 11005 11078 11136 11540 11640 11832 11978 11988 12021 12476 12551 12572 12687 12706 12747 13344 13349 13363 13468 13486 13595 13607 13832 13845 14050 14184 14804 14815 15075 15123 15259 15276 15343 15348 15615 15792 15802 15840 15940 15950 15985 16002 16024 16198 16219 16304 16370 16397 16481 16562 16588 16861 16865 17218 17300 17386 17388 17393 17413 17427 17437 17476 17490 17494 17606 17623 17642 17867 17873 17954 18023 18076 18107 18119 18166 18271 18287 18354 18418 18422 18488 18505 18532 18542 18572 18574 18622 18633 18741 18748 18758 18776 18792 18836 18856 18878 18893 18900 18924 18970 19018 19088 19118" ES_PROFILE="0.0059 0.0189 0.0235 0.0333 0.0379 0.0463 0.0412 0.0430 0.0436 0.0361 0.0231 0.0258 0.0162 0.0212 0.0274 0.0249 0.0302 0.0360 0.0395 0.0124 0.0149 0.0095 0.0057 -0.0054 -0.0013 0.0007 -0.0009 -0.0037 -0.0094 -0.0209 -0.0245 -0.0230 -0.0226 -0.0293 -0.0335 -0.0328 -0.0553 -0.0551 -0.0537 -0.0594 -0.0620 -0.0618 -0.0619 -0.0661 -0.0671 -0.0677 -0.0676 -0.0775 -0.1142 -0.1137 -0.1128 -0.1202 -0.1245 -0.1340 -0.1351 -0.1373 -0.1479 -0.1958 -0.2225 -0.2244 -0.2425 -0.2425 -0.2487 -0.2540 -0.2561 -0.2597 -0.2626 -0.2834 -0.2881 -0.2975 -0.3043 -0.3040 -0.3049 -0.3276 -0.3302 -0.3300 -0.3347 -0.3343 -0.3349 -0.3644 -0.3627 -0.3615 -0.3650 -0.3638 -0.3674 -0.3659 -0.3754 -0.3737 -0.3820 -0.3864 -0.4157 -0.4130 -0.4233 -0.4223 -0.4259 -0.4231 -0.4229 -0.4195 -0.4296 -0.4347 -0.4310 -0.4288 -0.4296 -0.4258 -0.4232 -0.4196 -0.4163 -0.4207 -0.4171 -0.4166 -0.4151 -0.4115 -0.4107 -0.4096 -0.4056 -0.4141 -0.4084 -0.4204 -0.4180 -0.4156 -0.4088 -0.4022 -0.3962 -0.3899 -0.3834 -0.3782 -0.3718 -0.3647 -0.3632 -0.3566 -0.3501 -0.3539 -0.3460 -0.3419 -0.3369 -0.3309 -0.3236 -0.3153 -0.3088 -0.3048 -0.2961 -0.2898 -0.2829 -0.2729 -0.2658 -0.2561 -0.2468 -0.2365 -0.2271 -0.2162 -0.2073 -0.1963 -0.1895 -0.1772 -0.1650 -0.1530 -0.1407 -0.1292 -0.1161 -0.1026 -0.0887 -0.0741 -0.0602 -0.0464 -0.0314 -0.0155 0.0042" RANK_AT_ES="15791.0000" RANK_SCORE_AT_ES="-0.6461"/>
  <DTG RANKED_LIST="expr.class.cls#EGF_versus_CONTROL.rnk" TEMPLATE="class.cls" GENESET="gene_sets.gmt#HALLMARK_IL6_JAK_STAT3_SIGNALING" ES="-0.5089" NES="-2.0784" NP="0.0000" FDR="0.0003" FWER="0.0010" RND_ES="-0.2440 0.2456 -0.3505 -0.1901 0.2022 0.2322 0.3474 -0.2100 0.1602 0.2154 -0.2437 -0.2865 0.2035 -0.2231 0.3082 0.3026 0.2224 0.1556 -0.3060 0.2387 0.3262 -0.2220 0.1799 0.3513 0.2210 -0.1882 -0.2137 0.1866 0.2157 -0.2166 0.1877 0.2330 -0.2724 0.2189 0.2855 0.2290 0.3123 0.1937 -0.2009 0.2433 -0.2614 0.2921 0.3152 0.1986 -0.2486 -0.2144 -0.3290 0.2812 0.2924 0.1964 -0.2520 -0.2668 -0.2011 -0.2543 0.2574 0.2525 -0.2865 -0.3054 -0.2523 -0.2465 -0.2998 0.1790 0.1772 0.2623 0.2124 -0.2105 0.3135 0.2728 0.2871 0.2945 -0.2606 -0.2365 0.2718 0.2353 -0.1862 0.1797 -0.1879 0.4088 -0.2815 0.1951 0.1820 -0.1686 -0.1708 0.2168 0.2474 -0.2362 0.2184 0.2342 0.1920 0.4237 -0.2480 0.2776 0.2507 -0.2334 -0.2932 0.2492 0.2088 0.2928 0.1992 -0.2117 -0.2495 0.2971 0.2119 -0.2052 0.2482 0.1992 -0.2565 -0.2650 0.2136 0.2373 0.2851 -0.2267 0.2128 -0.2099 -0.2069 0.2840 0.1498 0.2917 0.2227 0.3504 0.2241 -0.3787 0.2565 -0.1783 0.2356 0.2510 -0.2234 -0.2600 0.1665 -0.2953 0.2287 -0.2433 0.3016 -0.2036 0.2539 -0.2176 -0.2032 0.2968 0.2535 0.1994 0.1685 0.2916 0.1926 -0.2291 -0.3461 -0.2569 -0.3608 0.2708 0.2641 -0.2126 -0.2769 -0.4023 -0.2027 0.2686 0.1978 0.3067 -0.2608 0.2177 -0.2078 0.2940 0.2830 -0.2475 -0.2535 0.3440 -0.2584 -0.1970 0.2822 0.2813 -0.1882 0.2784 -0.2624 -0.2482 -0.3134 0.3673 -0.2216 0.2571 0.3954 0.2491 -0.3019 0.2259 -0.2175 0.3308 -0.2727 -0.2517 0.2096 0.2059 0.2418 -0.2306 0.2412 -0.2375 -0.2276 0.1905 -0.3662 0.1926 0.2246 0.2130 0.2798 0.1705 -0.1867 -0.1930 0.2332 0.2787 -0.2361 -0.2863 -0.2124 0.3075 0.1952 0.2446 -0.2030 0.2588 -0.2095 -0.2615 -0.1850 0.2620 0.2934 -0.2171 0.2010 -0.2327 0.3602 -0.2649 -0.2496 0.2470 -0.3072 -0.2065 0.3397 0.2543 -0.2222 0.1688 0.2462 0.2358 -0.2646 0.3035 0.3164 0.2154 0.2103 0.2798 -0.2604 0.2712 -0.1990 0.2104 0.2389 0.2957 0.3254 0.2676 -0.1974 0.2517 -0.2556 -0.2293 -0.2165 0.2036 -0.1775 0.3357 -0.1817 -0.2383 0.1875 0.1911 0.3482 -0.1886 0.2596 -0.3768 0.2247 0.2109 -0.2155 0.3013 -0.2523 0.1932 0.1993 0.2949 0.2249 0.3596 -0.2809 0.2141 0.4372 0.2565 -0.2185 0.2162 0.1919 0.2372 -0.2824 -0.2646 0.1919 -0.2887 0.2248 -0.2319 0.3479 -0.1883 0.2498 -0.2596 0.2439 -0.1957 0.2417 -0.2706 0.3265 0.1773 -0.2467 -0.1418 -0.2251 0.1851 -0.2554 0.2189 0.2674 0.3281 0.2942 -0.3498 -0.1975 -0.2078 0.2886 0.2083 0.2488 0.2620 0.2077 -0.2747 -0.2634 -0.2231 -0.2470 -0.2574 0.3446 -0.2308 0.2452 0.2778 0.2843 -0.2377 0.3384 0.1995 -0.1968 0.2358 0.3015 0.2335 -0.2189 0.2130 0.2612 -0.2340 0.2346 0.2529 -0.1968 0.1743 -0.2691 -0.1639 0.2252 -0.3497 0.2693 -0.2136 0.3387 0.2582 0.1838 -0.2447 0.2209 0.2123 -0.3009 -0.2435 -0.2656 -0.1865 -0.2180 0.3676 -0.2549 0.3484 0.2415 -0.3490 0.2494 0.2237 0.3155 -0.2617 0.2421 -0.2184 -0.2720 0.2421 0.2443 0.3117 -0.2406 0.2998 0.2656 -0.2578 0.3059 -0.2270 -0.2193 -0.3154 0.2744 -0.2043 -0.2134 -0.2458 -0.2605 -0.2201 0.2641 0.2284 -0.2519 0.2162 0.1873 -0.2936 -0.2825 0.2307 0.1611 -0.2661 0.2093 0.2328 0.2001 -0.2582 0.2533 0.2451 0.2527 0.1873 -0.1634 -0.3065 -0.3366 0.2195 0.2454 0.2029 0.2065 0.2507 0.2850 -0.2407 -0.1990 0.3369 0.2413 0.2019 0.2178 0.2254 0.2950 -0.2151 0.1993 0.2914 0.2628 0.2002 -0.2683 0.2250 0.1552 -0.2560 0.2826 0.3307 -0.1541 -0.1903 0.1672 0.2183 0.2354 -0.2125 0.2383 0.2916 -0.2882 -0.1982 0.3594 -0.2235 -0.2661 -0.2858 0.1919 0.1967 0.3676 0.2948 0.2071 0.2048 0.2925 0.3151 0.2781 -0.2081 0.2411 0.2717 -0.2300 0.3020 -0.2602 0.2116 0.2055 -0.3042 -0.1963 0.1927 0.1799 -0.2148 -0.1918 0.3239 0.2958 -0.2026 0.2306 0.2514 0.2745 0.2773 -0.3343 0.1963 0.3393 -0.2316 0.3670 0.2867 0.2065 0.2554 0.2044 0.1762 -0.2320 0.2718 -0.1663 -0.2349 0.2060 0.2194 0.2468 0.2447 -0.1841 0.2186 0.1837 -0.2135 -0.3233 0.2737 -0.2450 -0.2341 0.2308 -0.2758 0.1839 0.2851 -0.1975 -0.2428 -0.2414 -0.2019 0.1906 0.1872 0.2707 0.1855 0.3072 -0.4731 -0.2088 0.1761 -0.2017 0.2869 -0.2676 -0.2250 0.1926 -0.2586 0.2548 0.3000 0.2968 -0.1649 -0.2822 0.2918 0.3164 -0.1764 0.2498 -0.2060 -0.2840 0.2374 -0.2259 -0.2870 -0.2070 -0.2208 -0.2612 -0.2422 0.2300 -0.1923 -0.2017 0.1998 -0.2857 0.1740 0.2411 0.3124 0.2520 0.3547 -0.3303 0.2032 0.2750 0.1596 0.3137 0.2870 -0.3499 -0.2363 -0.1813 -0.2770 0.2752 0.2593 -0.2497 -0.2241 0.1583 0.2968 -0.2555 -0.3296 -0.1629 -0.3325 0.1798 -0.3612 -0.2508 -0.1815 -0.2220 0.3016 -0.1724 -0.3321 0.2996 0.2206 0.2147 0.2304 0.1918 0.2554 0.3178 0.2345 -0.2611 0.2057 0.2124 0.3278 0.3128 -0.3131 0.2921 0.2371 0.3092 0.3662 0.2649 0.1996 0.3352 -0.3166 0.2424 0.3139 -0.2318 -0.2461 0.2217 0.3790 0.3057 0.2947 0.2315 -0.2269 -0.3083 -0.2655 0.2868 0.3068 0.2408 0.2438 -0.3346 0.1794 -0.2083 -0.2162 -0.2170 0.2970 -0.2590 0.2832 -0.2409 -0.2245 -0.2649 -0.2404 -0.2953 0.2230 0.2365 0.1692 0.2840 0.2422 -0.2650 -0.1945 0.2103 0.2165 0.2367 -0.1497 0.3151 -0.3106 -0.2088 0.2866 -0.1800 0.2184 -0.2219 -0.1872 0.3022 -0.2467 0.2276 0.2249 -0.3000 -0.2508 0.2191 0.3715 0.2645 -0.2019 0.4144 -0.2169 -0.2742 0.2192 0.2567 0.2287 -0.3183 0.2233 0.2558 0.2492 0.1906 0.2679 -0.2336 0.3062 0.3231 0.2264 0.2208 0.1843 0.2097 -0.2097 -0.2148 -0.2494 -0.1668 0.1988 -0.2829 0.3299 0.1947 -0.2130 0.2809 -0.3352 0.2046 0.3531 -0.2934 -0.2708 -0.2779 -0.2921 -0.2660 0.1261 0.3018 0.2214 0.2719 0.3342 0.2702 -0.3489 -0.1748 0.2075 0.2274 -0.3565 -0.2950 -0.3403 -0.1972 0.2829 -0.2797 0.2539 -0.3633 0.2241 -0.2367 0.3614 -0.2766 0.3012 0.1814 -0.2685 0.2435 -0.2643 0.2837 0.2824 0.2645 0.2263 0.3095 -0.2358 0.2210 0.2394 0.2156 0.3267 0.3182 0.2941 0.2522 0.2172 -0.1963 -0.2624 0.2247 0.3315 0.2572 0.2498 -0.2077 -0.2277 -0.2083 -0.3399 0.1969 0.2658 0.2685 -0.1939 0.3572 0.3658 -0.2308 -0.2226 0.2553 0.3024 -0.2245 0.1788 0.2430 -0.3057 -0.2048 -0.2861 0.3245 -0.2183 0.3449 0.2608 0.2388 0.1604 0.1990 0.2772 0.1690 -0.2206 0.1785 0.3384 -0.2670 0.2733 0.2606 -0.2513 -0.2867 0.2614 -0.1928 0.3825 0.2764 0.1746 0.3344 0.3148 -0.2197 -0.3421 -0.2472 0.2097 -0.2267 0.2148 0.1910 0.2056 -0.1844 0.2311 -0.1762 0.2299 -0.2548 -0.2065 0.2723 0.2823 0.1665 -0.1876 -0.1944 0.3074 0.2688 0.2207 0.2553 0.2173 0.2702 0.3572 -0.2707 0.3474 -0.1821 -0.2171 0.2539 -0.2742 0.3161 0.2766 -0.2787 0.2584 -0.2399 0.2753 -0.1816 0.2979 0.2259 0.2214 -0.2932 -0.2345 0.2245 0.2479 0.3668 0.2194 -0.2513 0.2140 0.2338 0.1915 0.2914 -0.2755 -0.2691 0.2096 -0.2256 -0.3726 0.3411 -0.2133 -0.2112 0.2094 -0.3481 0.2226 0.2638 -0.2335 0.3086 0.2745 0.2147 0.2474 -0.2170 0.2281 0.3422 -0.2596 0.3666 -0.2316 0.2044 -0.3626 -0.2517 -0.2480 0.2346 0.2878 0.3277 0.2390 0.3075 0.3709 0.2151 -0.2602 0.2475 0.2103 0.2483 -0.2820 0.3211 0.2648 0.2944 -0.2585 0.2349 0.2503 -0.3063 0.2855 0.2564 -0.2593 -0.1911 0.2494 0.2083 -0.2209 -0.1681 -0.2055 -0.2807 -0.2208 0.3185 -0.3422 0.1867 -0.3294 -0.2983 0.3348 -0.2658 0.2570 0.2568 0.1870 0.2741 0.2136 0.1846 -0.2315 0.2000 -0.1753 -0.2593 0.2833 -0.2354 0.2465 -0.2016 -0.1961 -0.1872 0.1978 0.2490 0.2283 0.2604 -0.1752 0.2012 0.2404 0.2455 -0.2553 0.2263 -0.1911 -0.2350 0.3829 -0.1980 0.2423 0.2318 0.2823 0.2930 -0.2304 -0.2783 -0.1767 0.2275 -0.3324 0.2315 0.2098 0.3595 0.3410 0.2656 -0.1537 -0.2187 0.2062 -0.1977 0.2684 -0.2711 -0.4064 -0.3015 0.2344 -0.2322 0.2759 -0.2476 0.1601 -0.2047 -0.3253 -0.1744 -0.2506 -0.2243 0.2507 0.2820 0.2581 0.2332 0.2967 0.2595 -0.1996 0.3316 0.2252 -0.2824 0.1991 -0.2940 0.2157 -0.2422 0.2999 -0.2317 0.2624 -0.1857 0.2425 0.2602 -0.1912 0.1889 -0.2517 0.2104 -0.2182 0.3300 -0.1964 -0.2873 0.2113 0.2348 0.2634 0.1666 0.2384 0.3037 -0.1482 -0.2070 -0.1847" HIT_INDICES="1865 1888 2825 3011 3094 3258 3585 3954 4074 4113 4705 5448 5658 6266 10312 10623 11221 11649 12572 12605 12720 13349 13405 13595 13603 13845 14050 14201 14465 14490 15128 15196 15602 15636 15826 16002 16304 16397 16404 16595 16847 17218 17238 17299 17379 17464 17557 17599 18023 18107 18119 18168 18217 18283 18407 18421 18486 18524 18646 18739 18776 18931 19118" ES_PROFILE="-0.0760 -0.0557 -0.0865 -0.0785 -0.0655 -0.0573 -0.0585 -0.0630 -0.0548 -0.0424 -0.0605 -0.0882 -0.0885 -0.1111 -0.3214 -0.3369 -0.3676 -0.3886 -0.4335 -0.4317 -0.4340 -0.4617 -0.4594 -0.4636 -0.4583 -0.4647 -0.4688 -0.4696 -0.4759 -0.4695 -0.4936 -0.4878 -0.4985 -0.4897 -0.4884 -0.4858 -0.4885 -0.4799 -0.4668 -0.4624 -0.4600 -0.4620 -0.4455 -0.4307 -0.4165 -0.4019 -0.3872 -0.3696 -0.3687 -0.3494 -0.3262 -0.3046 -0.2825 -0.2605 -0.2399 -0.2132 -0.1886 -0.1619 -0.1371 -0.1085 -0.0757 -0.0429 0.0042" RANK_AT_ES="15601.0000" RANK_SCORE_AT_ES="-0.6050"/>
  <DTG RANKED_LIST="expr.class.cls#EGF_versus_CONTROL.rnk" TEMPLATE="class.cls" GENESET="gene_sets.gmt#HALLMARK_INFLAMMATORY_RESPONSE" ES="-0.4299" NES="-2.0012" NP="0.0000" FDR="0.0004" FWER="0.0020" RND_ES="0.1898 0.2219 -0.2089 -0.2219 0.1815 0.2575 0.2124 -0.1985 0.2141 0.2134 0.3529 -0.2907 -0.1782 -0.1930 0.2425 -0.2239 0.3529 0.1610 -0.1893 -0.2093 -0.2651 -0.1834 0.2673 -0.1581 0.2660 0.2143 0.1812 -0.1556 0.2150 -0.1965 -0.2197 -0.1999 0.2235 0.2366 -0.1898 0.2177 0.2043 -0.2211 -0.1714 -0.2610 -0.2244 -0.2378 -0.2355 0.1883 0.2618 -0.1874 0.1759 0.3292 0.2555 -0.1827 0.2044 -0.2983 0.1890 0.1724 0.1565 0.2339 -0.1844 0.2300 0.2556 0.1924 -0.2134 0.3191 0.2439 0.2591 -0.1859 0.2260 0.2300 0.1842 0.1918 0.2063 -0.1774 -0.2407 -0.2054 0.2299 0.2698 0.1989 0.2612 0.2561 0.1675 0.1979 -0.2714 -0.2819 0.1707 0.2804 0.2185 0.1738 0.3061 0.2663 0.2886 0.1785 0.1768 0.2453 -0.2693 -0.2001 0.1995 -0.2387 0.1977 0.2336 0.1861 0.2550 -0.2264 0.2543 0.2458 -0.1666 -0.2235 -0.1917 -0.1742 -0.2123 0.2529 0.2257 0.1831 -0.2290 -0.2237 0.2282 -0.2029 -0.2303 0.1879 -0.2291 -0.2266 0.2013 0.2483 0.2430 0.2008 -0.2205 0.2212 0.2746 0.2927 -0.2076 -0.2292 0.1774 0.2324 0.2375 0.2032 -0.2500 0.3026 0.1869 -0.2437 0.2097 0.2900 -0.2159 -0.2052 -0.1862 0.2530 0.1997 -0.2327 -0.2060 0.1962 0.1891 -0.1969 0.1772 0.1756 -0.1733 0.2835 -0.2836 0.3452 0.3719 -0.1720 0.3294 0.2662 -0.1856 -0.1638 0.2214 0.2722 0.2364 0.2076 0.2021 0.2496 0.2429 0.2396 0.2910 0.2450 0.1994 -0.2527 -0.2605 -0.2297 -0.1710 0.2907 -0.2590 0.3482 -0.2000 0.1657 0.2507 0.2086 0.2632 0.1623 -0.2284 -0.1925 0.2759 0.2329 0.2269 0.2581 0.2046 0.2067 -0.2298 -0.3639 -0.2419 0.2105 0.1963 0.3029 -0.2463 -0.1914 0.2771 0.2979 0.2003 0.2272 0.2728 -0.2166 0.2244 0.2490 -0.1996 0.1904 0.2115 -0.2938 0.2157 -0.2001 0.1773 -0.1753 -0.2114 0.3066 -0.1885 0.2978 -0.2737 -0.1992 0.2692 0.2236 0.2135 0.2666 0.2316 0.1712 0.1536 0.2200 0.2546 -0.2576 -0.1931 -0.1252 0.1897 0.1936 -0.1985 0.2428 0.2559 0.1868 0.2043 0.2316 0.2356 0.2292 0.2697 -0.2743 0.2222 0.1909 -0.1860 -0.2065 -0.1888 -0.2125 -0.1785 0.2257 -0.2142 0.2087 0.2285 0.2011 0.2499 -0.1963 0.2202 0.3128 -0.2764 0.1762 -0.2151 -0.2096 -0.2312 0.2340 -0.2439 -0.2254 -0.2413 0.1878 0.2559 0.2871 0.2536 0.2179 -0.2137 0.2156 0.2123 0.2049 0.1280 0.2641 0.1856 -0.1739 0.2347 0.1771 0.2060 0.1669 0.2154 0.1868 -0.3416 0.1747 0.2178 0.2177 0.2357 0.1890 -0.2223 -0.2063 -0.2309 -0.1895 0.2220 -0.1805 -0.2053 0.2149 0.1704 0.3018 -0.1917 -0.1929 0.2110 0.2243 0.2366 -0.2417 -0.2668 0.3141 0.1939 -0.1899 0.1881 0.2545 0.2289 0.2903 -0.1928 -0.2289 -0.1934 0.2123 0.2816 -0.2239 0.2029 0.2460 -0.1866 0.2333 0.2382 0.2898 0.2064 -0.2438 0.1985 0.2262 -0.1747 0.2354 0.2181 0.1892 -0.2050 0.1876 -0.1997 0.2460 -0.2588 0.2911 0.2873 0.1944 0.2852 -0.2010 0.1976 -0.2898 0.1883 0.2605 -0.1922 0.2271 0.3110 0.2073 0.2558 0.2186 0.2795 0.2569 0.2265 0.2108 -0.2192 0.2428 -0.2229 0.2418 -0.2211 0.2630 0.1984 -0.2080 0.2000 -0.2846 0.2207 0.2164 0.3245 0.2487 0.1978 -0.1964 0.2124 0.2729 0.2406 0.2924 -0.2219 0.2224 0.2324 -0.2289 -0.1993 -0.1596 -0.1699 -0.2129 -0.1904 0.2514 0.2811 -0.2586 -0.2658 0.2233 0.2082 -0.2225 0.2355 0.1600 -0.2755 -0.1820 -0.2168 0.1995 0.2486 0.2985 0.1961 0.1753 0.3188 0.2334 -0.1957 -0.2033 -0.1915 0.1952 0.1973 0.1938 0.1755 -0.1643 -0.2036 0.2509 -0.1961 0.2450 0.2192 0.1942 0.2260 0.2333 0.1957 -0.2453 -0.1767 0.2568 -0.1903 0.2191 0.2462 -0.2410 -0.2384 -0.1866 0.1828 -0.2366 0.1938 0.2484 0.2118 0.1722 -0.2222 -0.2212 -0.2014 -0.1881 0.1727 0.1984 -0.2053 -0.2038 -0.2107 0.2472 -0.2189 0.1975 0.3293 0.2016 0.2554 0.2409 0.2108 0.2271 0.2569 0.2176 -0.1873 0.2237 -0.1850 -0.2266 0.3086 0.2147 0.2271 0.2657 0.2194 0.2179 0.2814 0.1587 0.1934 -0.2001 -0.2270 0.2309 -0.1558 -0.1924 -0.2095 0.2267 0.2319 0.2227 0.2432 -0.1962 -0.1962 -0.1783 -0.1623 0.1830 0.1570 -0.1973 0.2415 0.2470 -0.1924 0.1945 -0.1800 -0.1703 0.2257 0.2104 0.2592 0.2228 -0.2612 -0.2482 0.2245 0.2433 0.1682 0.2021 0.3825 0.2045 -0.2565 -0.2019 0.2191 0.2421 0.1662 0.2245 0.2053 0.1549 -0.2350 -0.1909 -0.1781 0.2104 0.2659 -0.2579 -0.2318 0.1748 0.2137 0.2745 0.2406 0.1902 0.2517 0.2237 0.2592 0.2144 0.2226 -0.2125 0.2455 -0.1927 -0.2168 -0.2012 0.2029 0.1879 0.1865 0.1949 -0.2003 -0.2108 0.1988 -0.2123 -0.2841 -0.2479 -0.1706 0.1878 0.2038 -0.2639 0.2110 0.1790 0.1952 -0.2823 0.1821 0.1709 0.2330 -0.1970 0.1864 0.2056 0.1864 -0.2311 0.2770 0.2374 -0.2844 -0.1944 -0.2791 0.2542 -0.1437 0.2184 0.2814 0.2543 0.1634 0.2567 -0.3150 0.1787 0.1972 0.1676 0.2097 0.2856 0.1730 0.1973 0.1897 0.2059 0.2211 0.1814 -0.2877 0.1940 0.1853 0.1895 0.1990 0.1915 -0.1671 0.1978 0.2272 0.2937 -0.1971 0.2758 -0.1819 0.1979 0.2730 -0.2030 0.2767 -0.2386 -0.1905 -0.1894 -0.1792 0.1687 0.2344 0.2365 0.2005 0.1968 0.1648 0.2264 -0.2145 -0.1891 -0.1936 0.1680 0.1981 -0.1759 -0.2237 0.2287 -0.2457 0.2325 0.2161 -0.2208 0.2197 0.2780 0.1922 0.2821 -0.2008 -0.2497 0.2065 -0.1859 0.2032 0.2955 -0.1584 0.2065 0.2065 0.1793 0.1950 -0.1744 0.1773 -0.2944 -0.2284 0.2013 -0.2075 -0.2115 -0.2934 0.3090 -0.1860 0.2678 0.3555 0.1842 0.2449 0.1876 0.1968 0.2373 0.2322 0.2129 0.2138 0.2526 0.1968 0.3231 -0.1618 -0.2760 -0.2010 -0.1669 -0.2658 -0.2195 0.2570 -0.2140 -0.2034 0.2161 0.2279 0.2202 0.2350 -0.1909 0.2198 0.2150 0.1766 0.2836 -0.1960 0.2237 0.2494 -0.2236 -0.2122 0.3023 -0.1902 0.1989 -0.1866 0.2293 -0.1990 0.2307 0.1868 0.2816 -0.2276 -0.2198 0.2540 -0.1551 0.2184 -0.2381 -0.2722 0.2066 -0.2298 0.1661 -0.1737 0.1923 0.2037 -0.2203 0.2451 -0.2215 -0.2006 0.2177 -0.1575 -0.2693 0.2265 0.2113 0.1969 0.1945 0.2159 0.1843 -0.2473 -0.1698 -0.1813 -0.2391 -0.2124 -0.2135 0.2032 -0.1824 -0.2094 -0.1636 0.1845 0.2167 0.1640 0.1966 0.2106 0.1968 -0.1904 0.2007 0.1824 -0.1984 -0.2441 0.1710 -0.1688 0.2469 0.2178 0.2508 0.2889 0.2191 -0.1731 0.2317 -0.1890 -0.1860 0.1887 0.1982 0.2653 0.1759 0.2765 -0.1966 -0.2084 0.1872 -0.2568 0.2029 -0.2456 -0.3143 -0.1759 -0.2243 0.2111 0.2354 0.1918 0.2378 0.2526 0.2529 0.2391 -0.3058 -0.1807 0.2776 -0.2093 -0.2508 -0.2339 0.2645 0.2983 0.2460 -0.1855 -0.2063 -0.2301 0.2166 0.2486 -0.1626 0.1816 0.2156 0.1857 0.2567 -0.1614 0.2135 -0.2492 0.1840 0.2502 0.2906 0.2028 -0.2047 0.1803 0.2037 0.3557 0.2918 0.1871 -0.1609 0.3442 -0.1846 0.2329 0.1637 0.2229 0.1813 0.2399 -0.2189 -0.2219 0.3046 0.1945 -0.1952 0.2511 0.2411 0.2584 -0.2046 0.2132 0.1849 -0.2305 0.2464 0.2693 0.1935 0.2615 0.1978 0.1917 0.2650 -0.2162 0.2457 0.1963 -0.2643 0.2539 0.2670 -0.2335 -0.1598 -0.1908 0.2025 0.2465 0.2288 0.2195 -0.1951 0.2206 0.2915 -0.2869 -0.2132 0.2198 0.2309 0.1989 -0.1642 -0.2069 -0.2171 -0.2042 0.2324 0.2079 0.1842 -0.1918 0.1568 0.2138 0.2245 -0.1925 -0.2332 -0.1737 -0.2305 0.1663 0.1979 -0.2378 0.2070 0.2395 0.2305 0.2139 0.2520 0.2528 -0.2315 -0.2229 0.1797 -0.2377 0.2294 0.2382 -0.1939 0.2202 0.2486 0.2753 -0.2431 -0.2150 0.1707 0.2023 -0.2273 0.2300 0.2570 0.1581 -0.2693 -0.2175 -0.1943 0.1996 -0.2046 0.2244 0.1741 0.2226 0.2436 0.2196 -0.2721 -0.1720 0.1590 0.1842 0.2846 -0.2090 -0.2706 0.1958 0.2473 0.1923 0.1947 0.2679 0.2069 -0.1597 0.2046 0.2374 0.2198 0.1866 0.2009 -0.2133 0.2126 0.2438 -0.1811 -0.2768 -0.2467 0.2176 -0.2140 0.1901 0.2401 0.2216 -0.2473 0.2811 -0.2501 -0.2130 -0.2306 0.1772 0.2689 0.2735 0.2685 -0.2070 0.2424 0.1776 -0.1813 0.2117 0.2116 0.1890 -0.2182 0.1708 0.2298 0.1659 0.2145 0.2250 0.2783 -0.1765 -0.3680 -0.2264 -0.2540 0.1835 0.2981 0.1796 -0.1840 0.2138 0.2147 0.2046 0.2202 -0.2102 0.2208 -0.2141 0.1869 0.1955 0.2343 -0.2295 0.1660 0.1888 0.2498 -0.2950 0.2366 0.2636 -0.2511 -0.1598 0.2106 -0.1970 -0.1706 0.2716 0.2458 -0.2126" HIT_INDICES="77 152 311 492 545 643 1376 1696 1769 2028 2110 2354 2361 2417 2784 3190 3522 3593 3823 3907 4142 4160 4195 4299 4494 4651 5176 6165 6227 6254 6271 6667 6692 6881 7669 8020 8188 8474 8507 8781 9030 9187 9739 10150 10160 10312 11078 11136 11221 11324 11326 11938 11978 12369 12907 13043 13046 13422 13603 13608 13845 13929 14050 14086 14390 14704 14710 14752 14815 15031 15128 15276 15305 15343 15373 15495 15602 15638 15641 15840 15950 16094 16115 16130 16172 16595 16758 16860 16861 16952 16971 17072 17131 17370 17437 17600 17628 17642 17647 17660 17692 17723 17804 17854 17954 18016 18023 18107 18217 18256 18271 18283 18287 18421 18422 18488 18550 18646 18661 18744 18776 18842 18856 18878 18899 18931 18984 19048 19107 19118" ES_PROFILE="0.0156 0.0293 0.0365 0.0412 0.0524 0.0607 0.0334 0.0270 0.0334 0.0295 0.0348 0.0312 0.0400 0.0461 0.0354 0.0221 0.0122 0.0158 0.0109 0.0134 0.0078 0.0135 0.0183 0.0193 0.0154 0.0132 -0.0088 -0.0563 -0.0552 -0.0523 -0.0489 -0.0658 -0.0632 -0.0694 -0.1077 -0.1235 -0.1298 -0.1426 -0.1421 -0.1545 -0.1658 -0.1725 -0.2003 -0.2211 -0.2209 -0.2283 -0.2683 -0.2711 -0.2753 -0.2803 -0.2800 -0.3111 -0.3122 -0.3313 -0.3576 -0.3627 -0.3608 -0.3780 -0.3848 -0.3824 -0.3919 -0.3933 -0.3965 -0.3953 -0.4077 -0.4203 -0.4167 -0.4150 -0.4142 -0.4214 -0.4222 -0.4254 -0.4224 -0.4197 -0.4166 -0.4182 -0.4190 -0.4159 -0.4111 -0.4163 -0.4166 -0.4185 -0.4139 -0.4089 -0.4053 -0.4208 -0.4223 -0.4204 -0.4131 -0.4104 -0.4038 -0.4013 -0.3964 -0.4004 -0.3951 -0.3945 -0.3866 -0.3780 -0.3689 -0.3602 -0.3524 -0.3444 -0.3389 -0.3314 -0.3262 -0.3187 -0.3083 -0.3016 -0.2959 -0.2862 -0.2752 -0.2640 -0.2523 -0.2466 -0.2338 -0.2242 -0.2139 -0.2044 -0.1905 -0.1792 -0.1648 -0.1509 -0.1339 -0.1169 -0.0995 -0.0821 -0.0642 -0.0444 -0.0217 0.0042" RANK_AT_ES="15275.0000" RANK_SCORE_AT_ES="-0.5593"/>
  <DTG RANKED_LIST="expr.class.cls#EGF_versus_CONTROL.rnk" TEMPLATE="class.cls" GENESET="gene_sets.gmt#HALLMARK_COMPLEMENT" ES="-0.4187" NES="-1.9665" NP="0.0000" FDR="0.0004" FWER="0.0020" RND_ES="0.3013 -0.1766 -0.1957 0.1696 0.2555 -0.1908 0.2407 0.2249 0.2911 0.1953 0.2264 0.1835 0.2448 -0.1647 0.2210 -0.2006 -0.2741 -0.2517 0.1700 0.2193 -0.2172 0.2551 -0.2074 0.2346 -0.2461 0.3115 0.2461 0.2095 -0.2120 -0.2296 -0.2011 0.1617 0.2119 0.2930 0.2094 -0.2264 0.3111 0.2306 0.1751 -0.2112 -0.1926 -0.2003 0.2528 0.2747 -0.2250 0.2043 0.2864 0.1907 0.2192 -0.1839 0.1750 0.2146 -0.2789 -0.2167 -0.1741 0.1704 -0.2070 0.1960 -0.2081 0.1549 -0.2310 0.2002 0.2390 0.1978 0.2607 0.1693 0.2844 0.2229 0.2817 0.1965 0.2183 -0.2045 0.1902 -0.2252 -0.2372 -0.1833 0.2240 -0.1781 0.1763 -0.2077 0.1782 0.1565 -0.2108 0.1888 0.2341 -0.2690 -0.1851 0.2220 0.1840 0.2572 -0.2356 -0.2360 -0.2087 0.1868 0.2125 0.1913 -0.1887 0.2349 -0.2366 -0.2239 0.1996 0.1754 -0.2186 -0.2294 0.2590 0.1876 0.2478 0.2111 0.2428 0.1823 0.1928 -0.2127 0.2203 -0.1837 0.1827 -0.2517 0.1964 0.1806 0.2124 -0.2091 -0.2067 -0.2373 0.2636 0.2561 0.2851 -0.2605 0.1795 0.2155 0.2173 0.2395 0.2252 -0.2343 -0.2188 0.2146 0.2124 0.1881 -0.3395 0.3089 0.2007 0.2253 -0.1644 0.1699 -0.1993 0.2451 0.2243 0.2938 -0.1959 0.2121 0.1945 0.2509 -0.1869 -0.2209 -0.2354 0.2258 0.2011 0.2804 -0.2082 0.1893 0.1927 0.2487 -0.2390 -0.2169 0.1667 -0.2081 0.2115 0.1613 0.2782 0.1699 -0.1931 0.1857 0.2577 0.2289 0.2898 -0.2014 0.2259 -0.2354 -0.1668 0.2052 -0.2544 0.2096 0.2416 0.2022 0.2516 -0.1929 -0.1646 0.2268 0.2510 -0.2582 0.2469 0.2019 -0.2005 0.2759 0.2186 -0.2136 -0.2046 0.2508 -0.1665 0.2323 -0.2499 -0.2725 -0.2325 -0.2446 -0.1830 -0.1999 0.2720 0.2137 0.1941 0.2567 -0.1887 0.2020 0.1958 -0.1884 0.2126 0.1645 -0.2348 -0.2527 0.1646 0.2433 0.2726 0.1823 -0.1966 0.2060 0.2559 0.1574 0.2236 0.1857 0.2025 0.2297 -0.1609 0.1845 -0.2217 -0.1830 0.1939 0.1978 0.2803 -0.2772 0.2361 -0.2198 -0.1668 -0.2050 -0.2150 -0.2648 -0.1820 0.1978 0.2071 -0.1851 0.2395 0.2690 -0.2265 0.1702 -0.1560 -0.1916 0.2318 0.3177 -0.2235 -0.1904 -0.1705 -0.1758 0.1964 0.2187 0.2378 0.2154 -0.2310 0.2227 0.2159 -0.2442 0.2446 0.2666 -0.2879 0.2358 0.3156 0.1821 0.2743 0.2332 -0.1831 0.2355 -0.2570 0.2157 0.2765 -0.2302 0.2240 0.2738 0.1962 0.2004 -0.1905 0.1565 -0.2182 0.2408 -0.1739 0.2185 -0.2079 0.2699 0.2092 -0.1839 -0.1843 -0.1972 -0.1886 0.2130 -0.1744 -0.2211 0.2543 0.1828 -0.2165 -0.2177 0.2092 0.3182 0.3162 0.2648 0.1808 0.2444 0.2089 0.2169 -0.2762 -0.2168 0.1792 -0.1891 -0.1531 0.2096 0.2655 0.1935 -0.2807 0.2082 0.2190 -0.1891 -0.2187 -0.2532 0.2408 0.2107 -0.1926 0.2292 -0.2393 -0.2230 -0.2111 0.2288 -0.2262 0.2255 -0.3461 -0.2031 -0.2057 -0.2149 0.1939 0.1922 -0.2285 -0.2064 0.2324 0.2113 0.2746 0.1838 -0.2274 0.2129 -0.2046 -0.2224 0.1951 0.2678 0.1885 0.1954 -0.2285 0.2516 -0.2447 -0.1739 0.1674 0.2100 0.2536 -0.2004 0.3154 0.2238 0.2628 0.2967 -0.1950 0.2309 0.2699 0.2350 -0.2162 -0.2272 0.2458 0.2732 0.1676 0.2571 0.2087 -0.2315 -0.2199 -0.2795 0.2103 -0.1928 0.2294 -0.1969 0.2264 -0.1814 -0.1733 -0.2250 -0.2030 0.2820 0.2402 0.2680 0.2206 -0.2600 0.2569 0.2180 0.2223 -0.2218 0.1838 0.2145 -0.1661 0.2986 -0.2240 -0.2046 0.2098 0.2184 0.2622 0.2310 0.2232 0.2155 -0.1809 -0.1933 0.1919 -0.1672 0.1881 -0.2630 0.2177 0.2319 0.1716 0.2343 0.2254 0.2184 -0.2399 0.2550 0.2538 -0.2263 0.2364 -0.2089 0.1732 -0.2238 0.2066 -0.1831 0.2519 -0.2753 0.2064 0.1904 0.2074 0.1722 -0.2110 0.1742 0.2906 0.2179 -0.1924 0.1972 -0.1896 0.1897 0.1947 0.1779 0.2975 0.2322 0.2029 -0.2209 -0.1879 -0.2144 0.2225 0.1774 0.2258 0.1844 0.2199 -0.1563 0.1942 -0.2085 -0.2129 -0.1849 0.2529 0.1921 -0.2263 -0.2502 0.2711 -0.1781 0.1740 0.2762 0.2135 -0.1855 0.2173 0.2407 -0.2531 0.2518 0.1928 0.3031 0.1904 0.2365 0.1892 -0.1743 0.2172 -0.2227 -0.2178 0.2432 0.2224 0.2757 0.2225 -0.2184 -0.2276 0.2618 0.2329 0.2233 -0.2335 0.2090 -0.2737 0.2597 0.2680 0.2389 0.2512 -0.2245 -0.2064 -0.2205 0.1895 -0.2143 0.2388 0.2095 0.1939 0.2805 0.2026 -0.2089 0.2263 -0.2048 -0.1622 0.2371 -0.2210 0.1790 -0.1759 0.1958 0.2107 0.1955 -0.1971 -0.2200 0.1833 0.2625 0.2904 0.1740 0.1929 -0.1584 0.1772 0.2135 -0.1677 -0.3157 0.2876 -0.1488 0.2696 -0.1951 0.2298 -0.2173 -0.2298 -0.2190 0.2248 -0.2640 -0.1997 -0.2049 0.2056 -0.2397 0.2388 0.2269 0.1605 0.2606 0.2283 -0.2087 0.2036 0.2367 0.1929 0.1995 0.2731 0.1674 -0.1821 0.2316 0.2223 -0.2518 0.2332 -0.2225 0.2837 0.2527 -0.1595 -0.1937 0.2213 0.2177 0.2403 -0.1819 -0.2134 0.2581 0.2255 0.2680 0.2056 0.2106 0.2045 0.1741 0.2401 0.2235 0.2169 -0.1870 0.2133 -0.2133 0.2572 -0.2583 -0.1818 -0.2362 -0.2449 0.2705 0.2159 -0.1822 0.2523 0.1722 0.2774 -0.2433 0.2480 0.2386 0.2015 0.2307 0.2003 0.2184 0.2182 0.2102 0.1856 0.1494 -0.2061 0.1864 0.2177 0.2419 0.2629 0.2277 0.2149 -0.1909 -0.2114 0.2374 0.1812 -0.1823 -0.2180 -0.1858 -0.1789 -0.2145 0.1839 -0.1895 0.2031 -0.1644 -0.1746 0.2481 -0.1928 -0.1736 0.2676 -0.2327 -0.2338 -0.2262 0.1959 0.3569 0.2014 0.2386 -0.2226 0.1762 0.1919 0.2119 -0.2181 -0.2178 0.2344 0.3259 -0.2076 0.1806 -0.1998 0.2125 0.1983 0.1670 0.2639 0.2408 0.2152 -0.2373 0.2048 0.1931 0.3004 0.2595 0.2646 0.2352 0.2787 0.2410 -0.1786 0.1908 0.2430 0.2156 0.2822 0.2325 -0.1671 -0.1884 0.3757 0.2751 0.1888 -0.1983 -0.1795 -0.2068 0.2277 0.1789 0.2267 -0.2001 0.2409 0.2448 0.1881 0.1689 -0.2069 0.2072 -0.2127 -0.2609 0.2492 0.1975 0.1787 0.1856 -0.2008 -0.1940 0.2783 -0.2397 0.1924 0.2443 -0.1749 0.2158 0.2090 0.2098 -0.2024 -0.2284 -0.1997 0.1905 0.2605 -0.2045 0.2074 -0.2176 0.2093 -0.2470 0.2316 0.2019 0.2623 0.2016 0.3006 0.1786 -0.1814 0.2097 0.1769 0.2593 -0.2147 0.1911 0.1952 -0.2367 -0.2282 -0.2643 0.1719 -0.1724 0.2099 0.2334 -0.2542 -0.2274 0.1907 0.2125 0.2435 -0.2174 0.2006 0.3280 0.2399 -0.2057 0.3407 0.2028 0.2622 0.2415 0.2461 -0.2447 0.1972 0.2372 -0.1646 -0.2218 -0.2047 0.1988 0.2074 -0.3939 0.2489 -0.2415 0.1643 0.2628 -0.2245 0.2410 -0.1378 0.2023 -0.2486 0.2594 0.2053 -0.1961 -0.1659 0.2683 0.2064 0.2819 -0.2552 -0.2045 0.2123 -0.2080 -0.1958 -0.1981 0.2944 -0.1756 0.1586 -0.2347 -0.2212 -0.2768 0.2789 0.1851 0.2482 0.2319 0.2186 0.1913 0.2209 0.1699 0.1635 0.2411 -0.1790 -0.2046 0.2202 0.1763 -0.1902 -0.2011 -0.1733 0.2590 -0.1900 0.2808 0.2087 0.2136 0.1769 0.1762 0.2227 0.2266 0.2189 -0.1721 0.1855 0.1871 0.2841 -0.1560 -0.1929 0.1607 0.2538 0.1958 -0.1854 -0.2277 0.2555 0.2215 0.1756 0.2280 0.2528 0.2253 -0.1720 0.1736 0.2115 0.1881 -0.1771 0.2234 0.2577 0.2229 0.1923 0.3224 0.1994 -0.2351 -0.2418 0.1979 -0.1869 -0.1855 -0.2579 0.3456 -0.2502 0.2708 0.2305 0.2330 0.2888 -0.2426 -0.2000 0.2058 -0.2385 -0.2746 0.2061 -0.3141 0.3732 0.1811 -0.2200 -0.2369 0.2558 0.2361 0.2247 0.1781 -0.2072 -0.2136 -0.2434 0.2151 -0.1867 -0.1633 0.2426 0.1936 0.2373 -0.1924 0.1705 -0.1794 0.2488 -0.2296 -0.2672 -0.2029 0.2590 0.2254 0.2504 -0.2391 -0.2210 -0.2968 0.1912 0.1899 0.1744 -0.2486 0.2159 0.2920 -0.1938 -0.2020 -0.2132 -0.1703 -0.2530 0.2580 -0.2445 0.2157 0.2217 0.2411 -0.2071 -0.2126 -0.2062 0.2182 -0.2251 0.1979 0.2251 0.2136 -0.2073 0.2783 0.2933 0.2010 0.2731 -0.2129 0.2245 0.2669 -0.2224 0.2936 0.3316 0.1622 -0.2067 -0.2090 0.2894 0.1750 0.2534 0.2309 0.2715 -0.1694 -0.2211 0.2355 0.2610 0.2267 0.2135 0.1905 0.1977 0.2243 -0.2095 0.1936 -0.2004 -0.2514 0.2250 -0.2167 0.2132 0.1735 0.2947 0.1737 -0.1862 0.2104 0.2538 -0.1916 -0.1749 0.2074 0.1932 0.2047 0.2571 -0.1987 0.2246 0.3649 0.2313 0.2428 -0.2616 -0.1860 -0.1944 0.1808 0.2318 0.2220 0.1975 0.2140 0.1658 -0.2273 0.1456 0.2016 0.2683 -0.2704 -0.1999 -0.2109 -0.2411 0.1492 0.2378 -0.1615 0.1583 0.2625 0.2049 0.2317 -0.2250 -0.2415" HIT_INDICES="508 545 1070 1155 1305 1379 1769 1871 2053 2417 2614 2801 2981 3018 3028 3328 3415 3484 3610 3823 4361 4376 4650 4705 4986 5606 5732 5789 5938 6126 6172 6293 6438 6687 6903 6990 7136 7339 7578 7669 7797 7845 7974 8035 8290 8332 8511 9030 9066 9146 9440 10004 10036 10213 10233 10391 10407 10602 10653 10964 11032 11147 11540 11580 11618 11716 11807 11965 12476 12636 12970 13034 13300 13317 13328 13548 13613 13696 13830 13999 14224 14457 14594 14815 15031 15210 15384 15435 15487 15594 15618 15641 15897 16140 16366 16444 16533 16690 16697 16710 16758 16842 16910 16942 16943 17185 17218 17379 17490 17494 17565 17600 17610 17617 17623 17656 17692 17844 17846 17974 17994 18000 18023 18166 18266 18393 18420 18498 18544 18546 18607 18660 18663 18701 18747 18776 18824 18893 18918 18977 19126" ES_PROFILE="-0.0115 0.0016 -0.0131 -0.0050 -0.0007 0.0073 -0.0021 0.0033 0.0042 -0.0052 -0.0061 -0.0068 -0.0073 -0.0004 0.0079 0.0005 0.0041 0.0086 0.0100 0.0064 -0.0149 -0.0088 -0.0167 -0.0131 -0.0217 -0.0488 -0.0502 -0.0480 -0.0508 -0.0558 -0.0535 -0.0553 -0.0585 -0.0674 -0.0747 -0.0754 -0.0793 -0.0865 -0.0957 -0.0973 -0.1010 -0.1005 -0.1044 -0.1048 -0.1156 -0.1152 -0.1223 -0.1476 -0.1477 -0.1501 -0.1641 -0.1927 -0.1935 -0.2020 -0.2024 -0.2101 -0.2104 -0.2202 -0.2226 -0.2389 -0.2423 -0.2481 -0.2682 -0.2696 -0.2710 -0.2753 -0.2791 -0.2863 -0.3116 -0.3181 -0.3335 -0.3347 -0.3462 -0.3445 -0.3425 -0.3512 -0.3517 -0.3531 -0.3570 -0.3626 -0.3708 -0.3793 -0.3824 -0.3897 -0.3965 -0.4012 -0.4053 -0.4029 -0.4004 -0.4008 -0.3968 -0.3927 -0.4003 -0.4069 -0.4121 -0.4093 -0.4069 -0.4077 -0.4007 -0.3939 -0.3889 -0.3855 -0.3811 -0.3747 -0.3667 -0.3707 -0.3637 -0.3629 -0.3591 -0.3496 -0.3435 -0.3355 -0.3260 -0.3164 -0.3068 -0.2984 -0.2901 -0.2873 -0.2766 -0.2719 -0.2616 -0.2504 -0.2400 -0.2354 -0.2280 -0.2212 -0.2089 -0.1988 -0.1867 -0.1722 -0.1603 -0.1473 -0.1316 -0.1173 -0.1028 -0.0870 -0.0713 -0.0551 -0.0362 -0.0174 0.0038" RANK_AT_ES="16365.0000" RANK_SCORE_AT_ES="-0.7729"/>
  <DTG RANKED_LIST="expr.class.cls#EGF_versus_CONTROL.rnk" TEMPLATE="class.cls" GENESET="gene_sets.gmt#HALLMARK_IL2_STAT5_SIGNALING" ES="-0.4113" NES="-1.9508" NP="0.0000" FDR="0.0005" FWER="0.0030" RND_ES="0.2784 0.2188 0.1793 0.2328 0.2872 0.2007 0.2565 0.2321 0.1674 0.1970 0.3107 -0.1752 0.1808 0.1896 0.2087 -0.2084 0.2050 0.2881 0.2924 0.2175 -0.1807 0.1758 -0.1960 -0.2388 -0.2621 -0.1986 -0.2191 0.2445 0.2509 0.2389 0.2039 -0.1646 0.2312 0.2327 0.1735 -0.1947 -0.1796 -0.2212 -0.1588 0.2445 0.1855 0.2537 0.2092 -0.2431 -0.3035 -0.2492 -0.1764 0.2065 0.2477 0.2498 0.1911 -0.2110 0.2677 0.2214 -0.1831 0.1787 0.1957 -0.1789 0.1826 0.1939 0.2062 -0.2217 0.2487 -0.2070 0.2180 -0.1843 0.1994 0.2187 0.2150 0.1698 0.2211 -0.2338 -0.1815 0.1542 -0.2332 -0.1809 -0.2360 0.2938 0.2329 0.2550 -0.1594 -0.1691 0.1919 0.2439 -0.2558 0.2828 -0.1851 0.3110 -0.2131 0.1770 0.2064 0.2462 0.2301 0.1976 -0.2245 -0.1968 -0.1726 -0.1880 -0.1811 0.3269 0.2390 0.2601 0.1592 0.3264 0.2457 -0.2425 0.2408 0.1822 0.2766 0.2138 0.1999 0.2683 0.2865 -0.1850 -0.2115 0.1938 -0.1843 -0.2237 -0.1930 0.2081 0.1872 0.2292 0.2033 0.1762 0.2165 0.2818 0.1811 -0.2028 0.2373 -0.2699 -0.2085 0.1881 0.2892 0.1749 -0.2435 0.2139 0.1569 0.2917 -0.2490 0.2100 -0.2607 -0.1744 -0.2167 -0.2315 -0.1972 0.2375 0.2286 -0.2190 -0.1890 -0.3127 -0.1925 0.2380 0.1882 0.1699 -0.2149 0.2290 0.2473 0.2076 0.1909 -0.2227 0.1914 0.2224 -0.2049 0.2958 0.2147 0.2186 0.1806 0.1720 0.1814 -0.2329 0.1932 0.1313 0.2311 0.2057 -0.1998 0.2902 0.2370 0.2140 0.2493 -0.1865 0.2117 0.1705 0.2131 -0.2138 -0.2446 0.2066 0.2050 0.1941 -0.1890 0.3142 -0.2389 0.2398 0.1932 0.2209 -0.1722 0.1985 0.2616 -0.1559 0.2132 -0.2297 0.2705 -0.2338 0.2115 0.1906 0.2135 0.1635 0.2883 -0.2020 0.2392 0.2000 -0.2441 -0.2358 -0.1716 0.2026 0.1763 -0.2449 0.2124 0.1904 -0.2133 0.1842 -0.2061 0.2254 0.2616 0.2402 0.2346 0.2075 0.2099 0.2641 0.1836 0.2048 0.1895 0.2480 0.1946 -0.1971 0.1599 0.2340 0.2608 -0.2325 0.2178 0.1857 -0.3120 -0.2241 0.2268 -0.2016 0.2483 0.1824 0.2881 0.2146 -0.2040 -0.2122 0.2069 -0.2259 -0.1841 0.2118 -0.2345 -0.2378 0.2104 0.1675 -0.1700 0.2112 0.2023 0.2599 0.1773 0.1906 -0.1886 -0.1602 0.1531 -0.2110 -0.3153 0.2010 0.2266 0.2031 -0.2377 0.2717 -0.2303 0.2485 -0.1953 0.2329 0.2516 0.2263 -0.1878 0.1879 0.2414 0.2130 -0.2688 0.2988 -0.2103 0.1656 -0.2175 -0.2183 -0.2507 0.2258 0.2544 -0.1865 -0.1994 0.1962 0.2517 0.2517 -0.2691 -0.2173 -0.1958 0.2037 0.2049 0.2354 0.2010 0.2159 -0.2023 0.2178 0.2276 0.2642 0.2358 0.1986 -0.2234 0.2169 0.2973 0.1785 0.2128 0.2292 0.1656 -0.2720 -0.2883 0.2099 0.2478 0.2243 0.2201 -0.2132 0.2960 0.2318 0.1685 0.2181 0.2473 -0.2139 0.1831 0.2413 0.1337 -0.2269 -0.2639 0.2229 -0.2902 0.2006 -0.2037 0.2371 0.1788 0.2485 0.2733 0.1705 0.1663 0.2047 -0.1945 0.2463 0.2227 -0.2314 0.2410 0.2605 0.2415 0.2522 -0.2522 -0.1978 -0.1748 0.2399 0.2507 -0.2525 -0.2238 -0.2154 -0.2181 -0.2078 0.2526 -0.2376 0.2660 0.1879 0.1862 0.1820 0.2532 -0.2046 0.1851 0.2609 0.2908 -0.2155 -0.2637 0.1901 0.1994 0.2258 0.2781 0.3039 0.3048 -0.1756 0.2474 0.2097 0.2149 0.2170 0.2285 0.2415 0.2363 0.2020 0.2003 0.1788 -0.1967 0.2647 0.2351 -0.2915 0.1380 0.1902 0.2245 0.2515 0.2048 -0.2551 0.1975 0.2125 -0.2533 0.2279 0.1745 0.2294 0.1473 0.2953 -0.1915 0.1677 -0.2155 -0.1745 0.2202 -0.1754 -0.1935 0.2184 0.2340 -0.1889 0.2389 0.2056 0.2192 -0.1863 0.2232 -0.2425 0.3265 0.1823 0.2332 -0.2204 -0.2094 0.2151 -0.2357 0.2246 0.2270 0.2180 -0.2103 0.2708 0.2440 0.1550 0.2265 -0.1983 -0.2094 0.2206 -0.2065 -0.1679 0.3099 -0.2047 -0.2195 0.1903 -0.2130 0.1953 -0.2235 0.2606 0.1785 -0.1597 0.2088 0.2417 0.2327 -0.1913 0.1976 0.2115 -0.2907 0.2200 0.1697 -0.1783 -0.1941 -0.1756 0.1848 -0.2153 -0.1886 -0.1990 0.2227 0.1937 0.2357 0.1750 0.3084 -0.2449 0.2828 0.2663 0.1875 0.2496 -0.1388 0.2395 0.2297 0.2551 0.2713 0.2703 0.2322 -0.2670 -0.2305 0.1874 -0.1813 0.1738 -0.1976 -0.2506 -0.1569 -0.2535 0.1808 0.1702 0.1661 0.1897 -0.2624 0.2183 -0.2091 0.1948 0.2646 0.2431 0.1857 0.1575 0.1616 -0.2718 -0.2466 0.2639 0.2309 -0.1855 0.2094 -0.2172 0.1887 0.2050 0.2136 0.2142 0.3315 0.3088 0.1969 -0.2139 0.2365 -0.1502 0.2390 -0.2018 0.2791 -0.2157 -0.1893 0.1777 -0.1893 0.2395 0.1478 -0.2509 0.2328 -0.1800 -0.2208 0.2653 -0.2342 -0.2560 0.1631 0.2938 0.2551 -0.1890 0.2120 0.2683 -0.2005 -0.1659 0.2548 0.1748 0.2629 0.2273 0.2448 -0.2267 -0.2067 0.2618 0.2820 -0.2430 0.1756 0.3030 0.2282 -0.1807 -0.2551 0.1892 0.2306 0.2936 -0.2205 -0.2256 0.2599 0.2176 -0.2259 -0.1960 0.2594 -0.2708 0.2007 0.2076 0.2427 -0.1895 -0.2270 -0.1990 0.1850 0.2320 0.1841 0.2075 0.1603 -0.1874 0.2330 -0.1558 0.1947 0.2388 -0.1996 0.2196 0.2283 0.2627 -0.1710 0.2637 0.2032 -0.1742 0.2285 0.2700 0.2647 0.1865 -0.1747 0.2062 0.2504 0.2302 0.2782 -0.2348 -0.1776 0.1855 0.1750 -0.2109 0.2504 -0.2092 0.2029 0.2966 -0.2145 -0.1887 0.2901 -0.2803 0.1765 0.2419 0.2802 0.1918 0.1960 0.2006 0.2419 0.2249 -0.2792 0.2024 -0.1955 0.2084 0.1607 -0.2134 0.2035 0.2188 0.2660 -0.1723 0.1622 0.2922 -0.1416 0.2480 0.1985 -0.2255 -0.1632 0.1923 -0.1970 0.2471 0.2288 0.2088 0.2295 0.2337 0.2096 0.2289 -0.1629 -0.2036 0.1731 -0.2139 0.2072 0.1933 -0.2037 0.2287 0.1836 -0.1925 -0.2100 0.2459 -0.2724 -0.2237 0.2281 -0.2046 0.2535 0.2554 0.2449 -0.1853 0.2077 -0.2601 -0.2345 -0.1663 -0.1937 0.2699 0.3121 0.2076 0.1884 0.2996 -0.1707 -0.2386 -0.2013 -0.2290 -0.1788 0.1889 -0.1599 -0.2737 -0.1864 0.2032 -0.2064 0.2936 0.1947 0.2005 0.2029 0.2902 -0.1929 0.2107 0.2063 -0.2032 0.2204 0.2107 0.2217 0.2313 -0.2278 0.2297 -0.2506 -0.2077 0.2296 -0.1728 -0.1982 0.1475 0.3204 0.2069 0.1918 -0.1549 0.2575 0.1669 0.2887 0.2135 0.2594 0.1841 -0.1849 -0.1626 -0.2403 -0.1916 -0.1821 0.2622 0.2164 0.1886 0.2574 0.3246 -0.1837 0.2541 -0.2296 -0.1715 -0.1690 0.1768 0.2284 -0.1764 0.1665 0.2130 0.2847 0.1968 0.2523 0.2672 0.2435 0.2281 0.2709 -0.2932 0.2614 0.2965 0.2406 0.2572 0.2457 -0.2094 0.2828 0.1715 0.2738 0.2619 0.1736 0.2064 0.2659 0.1950 -0.2532 0.2658 0.2551 -0.1823 -0.2481 0.1663 0.1931 0.2820 0.2119 -0.2233 0.2377 0.2567 0.2575 0.2290 0.2745 0.1980 0.2473 0.2183 0.2177 -0.1811 0.2337 0.3192 0.2652 0.2671 0.1857 -0.2184 0.1736 0.2463 0.2092 0.1935 0.1572 0.2309 0.1742 -0.1440 0.1655 0.3187 0.2486 -0.1990 0.2696 -0.1720 0.2466 0.2568 -0.2417 0.3521 -0.2575 0.2150 0.2127 0.2143 0.1884 0.1807 0.2124 -0.2372 0.1755 -0.2210 -0.2176 -0.1798 -0.1664 0.2823 0.2317 0.1696 0.1686 0.1970 0.1991 0.2575 0.1705 0.2836 -0.2411 -0.2179 0.2226 0.2091 -0.2299 -0.2382 0.1993 0.2044 0.2361 -0.1841 -0.2186 0.2279 0.1825 0.2001 0.2725 -0.2085 -0.2297 0.2170 0.2333 0.2549 -0.2429 0.2213 -0.2118 0.1928 0.1857 -0.1961 -0.2628 0.2657 0.1963 -0.2132 0.2190 0.2095 0.2046 -0.1883 0.2712 0.2161 -0.2094 -0.1817 0.1804 0.1734 -0.1763 0.1993 -0.1728 -0.2613 0.2958 0.1594 0.2822 0.2940 0.2483 0.2559 0.1919 0.2648 -0.1760 0.2231 0.2171 0.2440 0.1958 0.2133 0.2052 0.1854 0.2086 0.2560 0.1777 0.2842 0.2434 -0.1738 0.2394 -0.2420 0.1872 0.2173 0.2220 -0.2065 0.2289 0.2233 0.2790 0.2304 0.1808 -0.2260 0.1908 -0.1845 0.2064 0.2104 -0.1824 -0.1862 0.2426 0.2366 -0.2113 -0.1915 -0.2237 0.2192 -0.1994 0.1758 -0.2422 0.1796 0.1742 0.2047 0.1948 0.1806 0.2126 0.2357 0.2422 0.2164 0.2479 0.1610 0.1840 -0.1680 0.2064 0.1974 0.1880 0.2553 -0.2302 -0.2506 -0.1710 -0.1749 0.2205 0.2695 0.1561 0.2399 -0.1968 0.2749 -0.2432 0.2564 0.2514 -0.1979 0.2152 0.1775 0.2378 0.2100 0.1755 0.1680 0.1993 0.1918 -0.2044 -0.2427 -0.1514 0.2457 0.2110 -0.1769 0.2234 -0.2118 0.2234 0.2146 0.2218 -0.2052 0.1960 0.2074 0.2098 -0.2701 0.2013 -0.2177 -0.2670 -0.2017 0.1753 -0.2023 0.2956 -0.1741 -0.1828 -0.1610" HIT_INDICES="166 168 171 408 415 472 526 546 661 834 1155 1163 1164 1192 1283 1289 1774 2241 2290 2524 2528 2685 2691 2850 3255 3509 3569 3594 3907 3954 4169 4715 4830 4847 4977 5685 5687 5744 6279 6356 6470 6481 7235 7306 7418 7509 7541 7756 8129 8332 8371 8611 9368 9438 9873 9896 10268 10340 10347 10445 10569 10664 10691 11019 11832 11901 12101 12327 12443 12527 12907 12928 13030 13046 13095 13146 13196 13422 13603 13686 13801 13845 13884 13925 14086 14148 14409 14567 15196 15373 15392 15552 15664 15687 15776 15835 15886 16003 16172 16248 16397 16399 16535 16599 16614 16697 16746 16819 16847 16877 16989 16995 17218 17220 17238 17299 17352 17385 17388 17489 17557 17571 17601 17739 17840 17841 18001 18070 18107 18121 18183 18218 18225 18263 18351 18365 18387 18462 18477 18488 18560 18585 18739 18744 18924 18963 18992 19011 19034 19048 19059 19080 19083 19112 19119" ES_PROFILE="0.0054 0.0195 0.0335 0.0331 0.0447 0.0534 0.0621 0.0724 0.0772 0.0785 0.0711 0.0802 0.0897 0.0977 0.1022 0.1111 0.0940 0.0771 0.0821 0.0771 0.0841 0.0830 0.0897 0.0883 0.0734 0.0662 0.0691 0.0739 0.0631 0.0663 0.0604 0.0367 0.0354 0.0393 0.0371 0.0040 0.0079 0.0089 -0.0157 -0.0163 -0.0190 -0.0162 -0.0530 -0.0541 -0.0573 -0.0595 -0.0587 -0.0676 -0.0851 -0.0938 -0.0940 -0.1048 -0.1434 -0.1459 -0.1679 -0.1683 -0.1873 -0.1907 -0.1906 -0.1953 -0.2015 -0.2062 -0.2074 -0.2245 -0.2665 -0.2693 -0.2789 -0.2897 -0.2946 -0.2977 -0.3161 -0.3156 -0.3193 -0.3185 -0.3193 -0.3202 -0.3210 -0.3308 -0.3381 -0.3402 -0.3439 -0.3439 -0.3435 -0.3432 -0.3491 -0.3497 -0.3605 -0.3658 -0.3952 -0.4007 -0.3979 -0.4023 -0.4041 -0.4012 -0.4016 -0.4004 -0.3987 -0.4003 -0.4044 -0.4035 -0.4062 -0.4012 -0.4030 -0.4008 -0.3961 -0.3949 -0.3917 -0.3897 -0.3852 -0.3808 -0.3805 -0.3746 -0.3796 -0.3731 -0.3674 -0.3637 -0.3596 -0.3543 -0.3474 -0.3454 -0.3415 -0.3348 -0.3289 -0.3283 -0.3254 -0.3172 -0.3169 -0.3116 -0.3045 -0.2962 -0.2902 -0.2827 -0.2736 -0.2660 -0.2606 -0.2513 -0.2423 -0.2357 -0.2258 -0.2157 -0.2084 -0.1984 -0.1938 -0.1813 -0.1753 -0.1610 -0.1455 -0.1288 -0.1117 -0.0936 -0.0752 -0.0567 -0.0371 -0.0173 0.0041" RANK_AT_ES="16396.0000" RANK_SCORE_AT_ES="-0.7806"/>
  <DTG RANKED_LIST="expr.class.cls#EGF_versus_CONTROL.rnk" TEMPLATE="class.cls" GENESET="gene_sets.gmt#HALLMARK_CHOLESTEROL_HOMEOSTASIS" ES="-0.4440" NES="-1.8223" NP="0.0000" FDR="0.0017" FWER="0.0110" RND_ES="0.2522 0.2602 0.1994 0.2912 -0.2211 0.2285 0.2405 0.1920 0.2688 -0.2333 -0.2304 -0.1994 0.2340 0.2824 0.2009 0.2300 -0.2028 0.2211 0.2495 0.2412 -0.1769 0.2369 0.2958 -0.2194 -0.2418 0.1682 0.2466 0.1732 0.2456 0.3351 -0.2286 -0.3169 0.2307 -0.2453 -0.2650 -0.4140 0.2385 0.2033 -0.2782 -0.1983 -0.1750 -0.2008 0.2525 -0.2097 0.3313 -0.3842 0.2338 0.2932 0.2679 -0.1634 0.2584 -0.2500 -0.2530 -0.3015 -0.2173 0.2843 -0.2479 -0.2417 0.2685 0.3001 -0.2386 -0.2269 -0.3093 0.3412 0.2669 0.2739 0.1681 -0.2670 -0.3459 0.2296 -0.2888 -0.3137 -0.3128 0.2458 -0.3040 0.3990 -0.2581 -0.2884 -0.2534 0.2546 -0.2704 -0.2092 0.1841 0.3381 -0.2341 -0.2185 -0.2095 0.2025 -0.2410 0.2434 0.2346 -0.2389 -0.1648 0.2439 -0.2299 -0.2109 -0.2646 0.2777 0.2555 -0.1890 0.2544 0.2799 -0.2100 -0.2292 0.2523 0.1248 -0.2970 0.2045 0.2291 -0.2131 -0.2641 -0.3417 0.2511 0.2375 0.2148 0.1927 0.3200 -0.1900 0.2805 -0.2415 0.3256 -0.2099 0.2438 0.2783 0.3025 -0.3763 0.2869 -0.1342 -0.1949 -0.2414 0.2511 -0.2580 0.2318 0.2126 0.3217 -0.2302 0.2794 0.3520 -0.2240 -0.2027 -0.2978 0.2068 0.2329 -0.2112 0.2289 0.2936 0.1854 -0.2062 0.2745 -0.2458 0.3061 -0.2540 0.2110 0.1990 -0.2075 0.3153 -0.1976 -0.1990 0.3927 0.2328 0.2457 -0.3378 -0.2931 -0.1957 -0.1921 -0.2227 -0.2416 0.2516 0.2497 -0.1832 -0.2727 0.2478 0.1795 0.3111 -0.2409 0.2919 -0.2840 0.3262 0.2345 0.2437 -0.2949 -0.1878 0.2420 -0.2149 0.2915 -0.2973 0.2703 -0.2294 0.2973 0.2840 0.2090 0.2605 0.2118 -0.2217 0.1680 0.2374 0.2305 0.2534 0.2410 -0.2386 0.2700 0.2682 0.2977 0.3195 0.1661 -0.2678 0.3099 -0.3071 -0.1998 0.3386 0.2616 0.2794 -0.2599 0.3261 0.2302 -0.2672 0.3287 -0.2961 -0.2555 0.2349 0.3038 0.2335 -0.2526 0.2090 0.2173 -0.1882 0.3158 -0.3109 -0.2291 0.3293 0.2737 0.2986 -0.2822 0.2863 -0.1944 0.3321 0.2185 0.2779 0.1984 0.1706 0.2188 -0.1672 0.3229 0.2238 -0.2808 0.2092 0.1835 -0.2184 0.2380 -0.2564 -0.2134 0.1953 -0.1976 0.2654 0.1700 0.1839 -0.2265 -0.2323 0.2330 0.2151 0.2159 0.2747 0.3118 0.2550 0.2083 0.2497 0.2108 -0.2422 -0.2015 0.2059 0.3647 -0.1888 0.3370 0.1708 0.2506 -0.2461 0.1803 -0.3158 -0.2782 0.3094 -0.2026 0.2001 -0.2277 -0.3089 0.1858 0.3615 0.2629 0.1811 0.3237 0.2680 0.3656 -0.2738 0.2626 -0.1876 0.3105 0.2543 -0.2222 -0.2857 -0.1655 -0.2222 0.2096 -0.1568 -0.2439 -0.1698 -0.2967 0.3028 0.1888 0.2461 0.1768 -0.2070 -0.1811 -0.2749 0.2233 0.2261 -0.2219 0.3217 -0.2286 -0.2776 -0.2295 -0.1778 0.2227 0.2276 -0.1672 0.2836 0.1804 0.2034 0.1887 -0.2271 0.2826 0.2521 -0.3570 0.3284 0.1967 0.3310 0.3499 -0.1639 -0.2151 -0.2483 0.1772 -0.2413 0.1943 0.3331 -0.2010 -0.2807 0.2779 0.2042 0.3781 -0.4378 0.1807 0.1503 0.2795 0.3111 0.2950 -0.3433 -0.2033 -0.2193 -0.2180 0.2755 0.2283 -0.2432 -0.2135 0.3136 0.2314 -0.2286 0.2418 0.2693 -0.1751 0.3410 0.3497 -0.2661 -0.2082 0.3329 0.2398 0.2972 -0.2124 -0.3505 0.2369 0.3739 0.1878 0.2714 0.3009 0.2444 0.2043 0.2748 0.2230 0.2761 -0.2501 -0.3132 0.2327 -0.2292 -0.2173 -0.2966 0.3823 0.1804 0.2764 -0.3109 0.2539 0.2041 0.2591 0.2009 0.2663 0.2638 0.2261 0.2573 -0.2262 0.2585 -0.2293 0.2495 0.2297 0.2616 -0.2779 0.2218 0.1856 0.2318 0.3267 0.2989 0.2584 -0.2554 0.2393 0.1886 -0.2500 0.2848 -0.2320 0.2561 0.3327 -0.1624 0.2057 0.1926 -0.2563 0.2383 0.2162 -0.2790 -0.2242 0.1965 -0.1838 0.2347 0.2398 0.3608 -0.2125 0.3369 -0.2675 -0.3120 -0.3174 0.3672 -0.1992 0.1918 -0.2996 0.2122 0.2923 0.1952 0.1979 0.2807 0.2339 0.2513 -0.2105 -0.2578 -0.2124 -0.2602 0.2191 0.1983 0.3037 0.2291 0.2396 -0.2245 -0.1974 0.1622 0.2654 0.2744 -0.2668 -0.2561 0.2262 -0.2839 0.2508 -0.2593 0.2265 -0.2781 -0.2160 0.1964 -0.1649 0.2826 -0.2493 0.1663 -0.1721 -0.2194 -0.2397 0.2717 0.1947 0.3636 0.2434 0.2747 0.2121 0.1975 -0.2346 0.2475 -0.3143 0.1786 -0.1939 -0.2246 -0.1684 -0.2187 0.3105 0.2485 0.2687 0.3051 0.2665 -0.2398 0.2458 -0.1904 0.2981 0.2000 -0.2752 0.2678 0.2643 0.2371 0.2324 -0.2625 0.2747 -0.2392 0.3079 0.2018 -0.2916 -0.3310 0.3525 0.2668 0.2515 0.1715 -0.1841 0.3683 0.2511 0.2305 0.2831 0.2242 0.2976 -0.3184 0.1754 -0.3209 0.2393 -0.2839 0.2654 -0.2903 -0.3187 0.2392 0.2034 -0.2650 0.2199 -0.2739 -0.2870 0.2701 -0.3233 0.2397 0.2134 0.2423 0.2771 0.2609 -0.2206 0.2756 0.2176 0.2574 0.2601 0.2916 0.2496 0.2208 -0.2082 0.2893 0.2273 -0.2522 0.2772 -0.2951 0.2028 0.3531 0.2189 0.1967 -0.2459 -0.2931 0.2140 -0.2162 -0.2218 0.2092 0.2900 0.2031 -0.2150 -0.2357 0.2365 0.3422 -0.2204 0.2461 -0.1382 0.3461 -0.2265 -0.2436 -0.2204 -0.2366 0.2645 -0.1930 0.2602 0.2451 -0.2947 0.2481 -0.2296 -0.2360 0.2540 0.2787 -0.3879 0.3357 0.2472 -0.2500 -0.2466 -0.1994 -0.3831 -0.1656 0.3081 0.2030 -0.2691 0.2690 0.1615 0.3387 -0.2316 -0.2397 -0.2535 -0.2776 -0.2573 0.3819 0.2583 -0.2454 0.3395 0.3095 0.2108 -0.2128 0.2000 -0.2421 -0.2072 0.3294 -0.2322 -0.2083 0.2630 -0.1721 0.3772 0.3375 -0.1889 0.2012 -0.2720 -0.2109 -0.1797 0.3436 -0.2022 0.2705 0.2479 0.2916 -0.2407 0.2980 0.4043 0.2107 -0.1906 0.2133 0.2311 0.2364 -0.1599 -0.3177 -0.2804 -0.2024 -0.2976 -0.2252 0.2418 -0.1926 0.2528 0.1895 0.2268 0.3064 0.2316 -0.3110 -0.3068 0.3030 -0.2745 0.2195 -0.1452 0.2776 -0.2421 0.2497 -0.1763 -0.3129 0.2977 0.2314 -0.2879 -0.2346 -0.2293 0.2660 -0.1632 -0.3566 -0.2864 -0.3313 0.2171 0.2063 -0.2420 0.3083 -0.2061 0.2600 0.2172 0.3012 -0.2443 -0.1939 0.2263 0.2035 0.2411 0.3198 -0.1524 -0.3094 0.3031 -0.2410 0.2269 -0.2599 0.2483 0.2161 -0.3253 -0.2353 -0.2617 -0.1816 -0.3130 -0.2160 0.2728 -0.2191 0.2247 0.2286 0.2677 0.1620 0.3217 0.2252 0.2028 0.2686 0.3185 0.2925 -0.2267 -0.2481 0.2221 0.2096 -0.2752 -0.1576 0.2980 -0.2466 -0.1928 0.2131 -0.2376 -0.3015 0.2358 0.2288 0.2319 0.1763 -0.2310 -0.3095 -0.2466 -0.2361 -0.2341 0.2231 0.2280 0.3529 0.3231 -0.2880 0.2610 0.2622 -0.2326 0.2791 0.2781 0.2262 -0.3768 0.3712 -0.2821 -0.2475 0.2166 0.1599 0.2854 0.1851 -0.3028 -0.1941 0.2542 0.1787 0.3572 0.2764 -0.2433 -0.2285 0.1884 0.1995 0.2150 0.2818 0.3839 -0.2314 -0.2370 -0.2504 0.3938 0.2010 -0.1915 -0.2854 0.2265 -0.2786 -0.2674 -0.2133 0.2160 0.2519 -0.3404 0.2694 0.1669 0.2070 0.2258 -0.2618 -0.1907 0.2648 0.3265 -0.2127 0.2015 0.2038 0.2937 0.2658 -0.2014 0.2493 -0.3110 -0.3779 0.2195 -0.3799 -0.2207 0.2841 -0.2333 0.2241 0.2846 -0.2118 0.2517 -0.2484 -0.2792 -0.2397 -0.1933 0.1933 -0.2890 0.1667 -0.3257 -0.2153 -0.2331 -0.3216 0.2078 -0.2195 -0.1658 0.2584 0.1960 0.1528 0.2171 0.2498 -0.2237 0.2744 -0.2349 -0.1955 -0.2889 0.2242 -0.2181 0.3113 -0.1950 -0.2084 -0.2173 0.2549 0.2698 -0.1526 -0.1840 -0.2114 0.2804 0.2598 0.3498 0.3040 0.2601 0.2629 0.3551 0.1747 0.1984 -0.2434 -0.2919 0.2221 0.2167 -0.1936 0.2750 -0.2315 -0.2748 0.2325 0.1697 0.2886 0.3138 0.3068 0.2638 -0.1952 0.1824 0.2269 0.1890 -0.2379 0.2332 -0.2354 0.2514 -0.2496 -0.2519 -0.1902 0.2668 0.3832 0.2003 0.2648 -0.1876 -0.2106 -0.2164 -0.2296 0.2286 0.2732 0.2382 0.2737 -0.2685 0.2252 0.3228 0.2778 0.2847 0.2210 0.2208 0.2619 -0.2443 -0.2601 -0.2036 -0.2170 0.2461 0.3129 0.2180 0.2832 0.2692 0.1901 0.3470 0.2834 0.2512 0.3735 -0.2444 0.2788 0.3158 0.2740 0.3608 0.1894 -0.2942 0.3664 0.2239 -0.2085 -0.3948 0.3345 -0.1998 0.3100 -0.2166 -0.2279 0.2889 0.2654 -0.2543 -0.1614 0.2046 -0.2570 -0.2637 -0.2141 -0.2272 0.2066 0.2520 0.2468 -0.2786 0.2152 0.2438 0.2174 0.2223 -0.2491 0.2815 0.2191 0.2825 -0.2201 0.2460 0.2530 -0.2500 0.1738 0.2289 0.2275 0.2376 -0.2186 -0.2116 -0.2306 0.3371 -0.1918 0.1661 0.2169 -0.2379 -0.2464 0.2407 -0.2067 0.2643 0.2287 -0.3448 -0.2561 -0.2123 -0.2085 0.2652 0.2756 -0.3865 -0.3438 -0.2711 -0.2652 0.2420 -0.2321 0.2646 -0.1902 -0.2475 0.2307" HIT_INDICES="776 834 1044 1404 2251 2377 3094 3116 3122 3405 3915 4090 4955 4974 5484 6791 7063 7410 8332 8453 8985 9088 9275 9465 9872 10233 10300 10965 11035 11156 12358 13034 13109 13218 13229 13436 14256 14354 14962 15274 15596 15641 15706 15994 16278 16356 16472 16545 16748 17244 17723 17758 17957 18102 18153 18225 18298 18410 18486 18498 18528 18655 18663 18721 18935 19013 19173" ES_PROFILE="-0.0143 0.0086 0.0223 0.0262 0.0011 0.0133 -0.0076 0.0078 0.0240 0.0250 0.0126 0.0173 -0.0162 -0.0054 -0.0215 -0.0820 -0.0890 -0.1006 -0.1439 -0.1456 -0.1699 -0.1719 -0.1786 -0.1858 -0.2051 -0.2226 -0.2249 -0.2596 -0.2631 -0.2691 -0.3291 -0.3603 -0.3599 -0.3610 -0.3570 -0.3627 -0.3987 -0.3968 -0.4201 -0.4272 -0.4340 -0.4263 -0.4193 -0.4230 -0.4254 -0.4168 -0.4096 -0.3998 -0.3961 -0.4052 -0.4106 -0.3926 -0.3814 -0.3663 -0.3458 -0.3258 -0.3051 -0.2849 -0.2620 -0.2356 -0.2096 -0.1862 -0.1564 -0.1277 -0.0994 -0.0588 0.0013" RANK_AT_ES="15595.0000" RANK_SCORE_AT_ES="-0.6039"/>
  <DTG RANKED_LIST="expr.class.cls#EGF_versus_CONTROL.rnk" TEMPLATE="class.cls" GENESET="gene_sets.gmt#HALLMARK_MYOGENESIS" ES="-0.3877" NES="-1.7723" NP="0.0000" FDR="0.0027" FWER="0.0200" RND_ES="-0.2060 0.1895 0.2462 -0.2192 0.2542 0.2045 0.2298 0.2220 0.2935 -0.2905 0.1991 0.2894 0.2380 -0.2116 0.1872 -0.2518 -0.2678 0.1677 0.1585 0.2626 0.1659 0.1801 -0.1813 0.2611 -0.1826 -0.2265 0.2886 0.2254 -0.2035 -0.2681 0.2096 0.2022 -0.2366 -0.1754 0.2878 -0.1915 -0.1938 -0.2678 -0.2473 -0.2382 0.3084 0.2457 -0.1677 0.2736 0.1948 -0.2014 0.1737 0.1897 0.2720 0.2364 -0.2080 -0.2735 0.2158 -0.2059 0.2726 0.2868 -0.1881 -0.2805 -0.2224 -0.1864 -0.2293 0.2202 0.2077 -0.2335 0.1853 0.3128 0.2161 0.2499 -0.2797 -0.1841 -0.2554 0.1729 -0.2247 -0.2141 0.2666 -0.1980 -0.2022 0.2480 -0.2127 0.1860 0.2310 0.2188 -0.2066 -0.2046 0.2250 0.2134 0.2910 0.2592 0.1734 -0.1901 -0.2123 -0.2452 0.1827 0.1803 -0.2154 0.1989 -0.2388 0.2342 -0.2173 0.2179 0.1774 -0.2213 -0.1901 -0.1891 0.2586 0.2327 -0.2262 0.2268 0.1715 -0.2291 0.1977 -0.1964 0.3289 0.1794 0.2107 0.2474 0.1859 0.1344 -0.2055 -0.2432 0.2370 0.2733 -0.2105 -0.1991 0.2258 0.1903 0.1681 -0.2414 0.2287 -0.2520 0.2606 -0.2404 0.2474 0.2349 0.2567 0.1731 0.2100 -0.2498 -0.1640 0.1701 -0.2701 -0.1572 -0.2306 0.1837 0.2269 0.2475 0.2656 0.1848 0.2778 -0.2184 -0.2391 0.2974 0.2459 0.1812 -0.2346 -0.1736 -0.1928 -0.2370 0.1875 0.2801 -0.2273 0.2706 0.2836 0.1913 0.2333 0.2526 0.1653 -0.2028 0.2046 -0.2019 -0.2505 0.2373 0.2364 0.2163 0.2286 -0.2595 -0.2330 0.2374 0.1720 0.1882 -0.2329 0.2057 0.2675 -0.2365 0.2150 0.2592 0.2278 0.2959 0.1967 0.2220 -0.1852 -0.2064 0.2462 -0.2334 0.2768 -0.1951 0.2715 0.2134 0.2309 -0.2043 0.1945 -0.2326 0.2573 -0.2407 0.1940 0.1975 -0.2006 -0.2297 0.2677 0.1998 -0.2400 0.2084 0.2047 0.1949 -0.2076 0.1986 -0.2411 0.2019 0.2421 0.1916 0.2260 0.2650 0.2228 0.1694 0.2151 0.2170 0.1747 0.2469 -0.1986 -0.2165 0.2694 0.3277 0.2048 0.2054 0.1975 0.2378 -0.2044 -0.2741 -0.1915 -0.1726 0.2215 0.2582 -0.2483 -0.2178 -0.1562 0.1662 -0.2319 -0.2167 0.1645 0.2230 -0.3288 0.1972 0.1695 -0.1938 0.2331 0.3025 -0.1841 0.1950 0.1764 0.2766 0.1945 -0.2063 0.1658 0.1956 -0.2178 0.2601 -0.2383 0.2557 0.2154 -0.1919 0.2192 0.2320 -0.1980 0.2063 0.2461 0.2584 0.2199 -0.1880 -0.2351 0.1577 0.1903 -0.2079 0.1812 0.2972 0.2174 0.1820 -0.2654 0.2693 0.1749 0.2138 -0.2139 -0.1994 0.3375 0.1879 -0.3016 -0.1706 0.2265 0.2249 -0.2377 0.2812 0.1838 -0.2597 -0.2134 0.1724 0.1620 0.1621 0.2298 0.2047 -0.1764 0.3028 0.2469 -0.1885 -0.2168 0.2731 0.2446 -0.2284 0.1791 0.1932 0.1625 0.2875 -0.2268 0.2615 -0.3299 -0.1576 0.2212 -0.2027 0.1851 0.2269 0.2643 0.1846 0.2539 0.2616 0.2101 0.1722 0.2392 -0.1806 0.2148 0.2564 0.1901 -0.2139 -0.2536 -0.2323 -0.1652 0.2203 -0.1879 0.2295 -0.1974 -0.2295 0.1863 -0.1889 0.2609 -0.2036 0.2471 -0.2272 0.1687 0.2054 -0.1833 0.2408 -0.2360 -0.2052 0.2374 -0.1840 -0.2159 0.2256 0.3575 0.1914 -0.1902 -0.2211 -0.1961 -0.2017 0.2259 -0.3005 0.2283 0.2747 -0.2437 0.2228 -0.2117 0.2340 0.2132 -0.2870 0.2564 0.1753 0.2292 -0.1668 -0.2133 -0.2136 0.1794 0.2092 0.2028 0.2273 0.2673 0.2024 0.2706 0.2252 -0.2104 0.2808 -0.1997 0.1863 -0.2624 -0.1900 0.2053 -0.2317 0.1781 -0.2504 -0.1859 -0.1739 -0.2755 0.2006 -0.2046 0.1907 0.2555 0.2765 0.2775 0.1943 -0.1845 -0.2700 0.2607 0.2066 0.2165 -0.1810 0.2304 0.2319 0.2023 -0.1558 -0.1794 0.3333 -0.1954 -0.2537 0.2456 0.2047 0.2089 0.2101 0.2024 -0.2105 -0.2411 0.2054 0.2481 0.1971 -0.2420 0.2625 -0.2036 0.2130 0.2061 -0.2184 0.2495 -0.2003 -0.2070 0.2222 -0.2832 -0.2435 -0.1733 0.1711 0.2511 0.1803 0.2594 -0.2372 0.2498 0.1884 0.2451 0.2668 -0.2144 0.1534 -0.2518 0.2658 -0.1926 0.1935 -0.2123 0.1847 0.1917 -0.2307 0.1483 -0.2239 -0.1588 0.1512 0.2101 0.2319 0.2884 0.1904 0.2182 0.1973 -0.1990 0.3266 0.2074 0.2374 -0.1670 0.1797 0.2437 0.2468 -0.1667 0.2074 -0.1872 -0.2103 -0.1942 0.2552 0.2561 0.2043 -0.1949 -0.2581 0.1886 0.2369 0.1778 0.2555 0.2285 0.1774 -0.1982 -0.2692 -0.1732 -0.1926 0.2277 -0.3079 -0.2019 0.2461 -0.1584 0.2018 0.1800 0.2217 0.2906 0.2302 0.2420 -0.1924 0.2325 -0.2478 0.1772 0.2333 -0.2605 0.1946 -0.1790 0.2333 0.2168 0.2954 0.1741 0.2376 0.1979 0.2190 -0.2049 -0.1450 0.1685 -0.2080 0.2392 -0.1884 -0.1892 0.1947 0.2248 0.1880 -0.2397 0.2750 -0.1803 0.2700 -0.2781 -0.1816 0.2450 0.3051 -0.2564 -0.2300 0.2054 -0.2270 0.2162 0.1783 0.2318 0.1792 0.1962 -0.2861 -0.1774 0.2757 0.2305 0.2109 0.1930 -0.2384 0.3187 -0.2607 -0.2656 0.1786 -0.2043 0.2256 -0.2172 0.2296 -0.2865 0.1885 0.2388 -0.2680 0.2370 0.1995 0.2245 -0.2193 -0.2192 -0.2224 0.2176 0.2130 0.2360 0.2117 -0.1786 -0.1854 0.2190 0.2379 0.2957 0.2222 -0.2867 0.2287 0.2581 0.2127 -0.2385 0.2834 0.2019 0.2497 -0.2024 -0.2029 0.2388 0.2164 -0.1792 -0.2098 -0.2551 -0.2135 -0.2718 -0.2431 0.2172 0.3471 0.2673 0.1679 0.2477 -0.1910 0.2395 0.2086 0.2693 0.2473 0.2395 -0.2954 0.1836 0.1904 0.2690 -0.2291 0.2951 -0.2346 0.2701 0.2382 0.2559 -0.2128 0.3645 -0.2064 0.2499 0.1674 0.2477 -0.1959 -0.1982 0.2451 -0.1678 0.2011 0.1895 -0.1859 0.2592 -0.1997 -0.1892 -0.2214 -0.1858 0.2248 0.2538 -0.3163 0.2785 -0.2824 -0.2379 -0.2126 -0.1637 0.2225 -0.2671 0.3095 -0.2136 0.2344 -0.2451 -0.2490 0.2047 0.2410 0.2130 -0.2066 0.2697 0.1919 -0.2015 -0.3264 0.2263 -0.2755 -0.1909 -0.2117 -0.2392 0.2027 0.2555 0.2121 0.2432 0.1728 -0.3200 0.2033 0.2044 0.2576 0.2680 0.2665 0.2144 0.1593 0.2286 -0.2167 0.2465 -0.1923 0.1798 0.2028 0.2715 0.2190 0.2310 -0.2569 0.1556 -0.1937 -0.3107 0.1998 0.2560 0.1569 0.2619 0.2778 -0.1946 0.2481 -0.2808 -0.2108 -0.1412 -0.2024 0.2248 0.2466 -0.2561 0.2382 -0.2428 -0.1923 -0.2658 -0.2624 -0.2771 0.2990 -0.2022 0.1900 -0.1373 -0.2228 -0.2448 0.2084 -0.2152 0.1848 -0.2270 0.2272 0.3149 0.2406 -0.2793 0.2337 0.2615 0.2026 -0.1919 -0.2566 0.2297 0.2111 -0.2421 -0.1642 0.2141 0.3063 0.2279 0.2203 -0.2358 -0.2611 0.2464 0.2126 0.1837 0.2346 0.2833 0.2160 0.2570 0.2459 -0.2535 0.2394 -0.2107 0.2413 -0.2193 -0.1657 -0.1900 0.2784 -0.2594 -0.2010 -0.2289 0.2332 0.2633 0.1989 -0.2316 -0.1685 -0.1538 0.1541 0.3712 0.1957 0.2381 0.3340 0.2746 0.2105 0.2147 -0.3308 -0.2402 0.2007 0.2575 0.2259 0.1819 0.2021 0.2283 0.1904 0.2337 0.1862 0.2203 -0.2360 -0.2252 0.3193 -0.2357 -0.1893 0.1976 -0.1966 -0.2745 -0.2957 -0.2272 0.2070 0.2000 0.1936 0.2205 0.1970 -0.2365 0.2254 0.2487 -0.1732 -0.2160 -0.2023 0.1789 -0.2076 0.1908 0.1884 0.2091 -0.2473 -0.1540 -0.2205 0.2392 -0.2185 0.3168 0.1859 0.1847 0.2167 0.2516 -0.2304 0.2436 -0.2654 0.1985 0.2588 -0.2224 0.2306 0.2683 -0.1860 0.2414 0.2127 0.2391 0.1758 -0.1724 0.2910 0.1990 0.2584 -0.1920 0.3339 0.1955 -0.1738 0.2669 0.1724 0.2409 -0.1988 0.2739 0.2086 0.2870 0.2336 0.2541 0.2698 0.2141 0.2412 0.2945 0.2816 -0.2375 -0.2097 0.1976 0.2174 -0.2855 0.2414 0.2894 -0.1998 0.2065 0.2756 0.2080 0.1930 -0.1881 0.1833 -0.2268 0.2451 -0.2322 -0.2325 -0.2196 0.1869 0.2676 0.2173 -0.2764 0.2564 0.1865 -0.1802 0.2050 -0.1610 -0.2667 -0.1736 0.2018 0.1948 0.2002 0.1999 0.1557 -0.2171 -0.2446 -0.1925 -0.2550 0.2715 0.2099 -0.1620 -0.1931 0.2094 -0.2302 0.2058 0.1682 0.2073 -0.1941 0.2540 0.2582 -0.1819 -0.1994 0.2568 0.2097 0.2662 0.2290 0.2709 -0.2398 0.1898 -0.2080 0.2796 0.2527 0.1798 -0.1704 0.1836 -0.1702 0.2416 -0.2051 0.2104 0.2554 -0.2362 -0.1815 0.2205 0.1972 0.2157 0.1842 0.2454 0.2146 0.2287 0.2775 0.1560 -0.2169 0.2107 -0.2157 0.1844 0.2822 0.2829 -0.1937 0.2641 0.2160 -0.2366 0.1999 0.1695 -0.1933 0.2668 -0.2092 0.1568 -0.1638 0.1990 0.2321 0.2274 -0.2192 -0.1884 -0.2400 -0.1818 -0.2416 -0.2483 0.2312 0.1674 0.2440 0.2612 0.2172 0.1938 0.2063 0.2271 -0.2090 -0.1944 0.2404 -0.2087 0.2151 0.2820 -0.2327 0.2530 0.2676 0.2513 0.1914 0.1997" HIT_INDICES="93 141 542 643 799 1212 1283 1386 1456 1899 1937 2197 2389 2401 2446 2666 2725 2805 3117 3370 3593 3898 3917 4111 4207 4250 4257 4370 4571 4770 4955 4977 5124 5179 5348 5556 5811 5934 6590 7131 7230 7355 7388 7509 7720 7760 8124 8214 8834 9033 9209 9242 9344 9375 9466 10445 10688 11451 11492 11618 11631 11659 12049 12243 12621 12777 13029 13322 13406 13411 13503 13638 13862 14194 14526 14665 14694 14891 15033 15120 15161 15234 15369 15687 15832 15941 15950 16099 16127 16209 16270 16275 16288 16345 16383 16470 16503 16513 16807 16964 17019 17026 17387 17567 17599 17602 17613 17637 17646 17923 17999 18020 18026 18088 18096 18117 18146 18154 18194 18275 18281 18352 18358 18387 18434 18475 18498 18540 18566 18700 19013 19096 19121 19147 19170" ES_PROFILE="0.0141 0.0293 0.0222 0.0303 0.0349 0.0247 0.0323 0.0380 0.0452 0.0319 0.0399 0.0357 0.0347 0.0431 0.0498 0.0469 0.0524 0.0567 0.0484 0.0428 0.0385 0.0294 0.0354 0.0319 0.0335 0.0378 0.0439 0.0444 0.0401 0.0355 0.0316 0.0361 0.0340 0.0365 0.0330 0.0272 0.0186 0.0168 -0.0136 -0.0385 -0.0404 -0.0437 -0.0422 -0.0454 -0.0536 -0.0528 -0.0693 -0.0716 -0.1022 -0.1109 -0.1185 -0.1187 -0.1226 -0.1228 -0.1262 -0.1770 -0.1895 -0.2290 -0.2307 -0.2366 -0.2367 -0.2374 -0.2568 -0.2657 -0.2839 -0.2902 -0.3014 -0.3144 -0.3164 -0.3141 -0.3164 -0.3207 -0.3296 -0.3437 -0.3575 -0.3609 -0.3586 -0.3649 -0.3682 -0.3684 -0.3662 -0.3656 -0.3680 -0.3797 -0.3820 -0.3823 -0.3774 -0.3795 -0.3753 -0.3737 -0.3709 -0.3651 -0.3597 -0.3565 -0.3523 -0.3504 -0.3456 -0.3396 -0.3479 -0.3486 -0.3438 -0.3364 -0.3468 -0.3471 -0.3396 -0.3305 -0.3219 -0.3138 -0.3050 -0.3092 -0.3025 -0.2929 -0.2824 -0.2747 -0.2641 -0.2541 -0.2445 -0.2337 -0.2244 -0.2168 -0.2053 -0.1968 -0.1849 -0.1739 -0.1635 -0.1527 -0.1408 -0.1295 -0.1173 -0.1092 -0.1039 -0.0836 -0.0582 -0.0302 0.0015" RANK_AT_ES="15940.0000" RANK_SCORE_AT_ES="-0.6754"/>
  <DTG RANKED_LIST="expr.class.cls#EGF_versus_CONTROL.rnk" TEMPLATE="class.cls" GENESET="gene_sets.gmt#HALLMARK_APOPTOSIS" ES="-0.3743" NES="-1.7651" NP="0.0000" FDR="0.0026" FWER="0.0210" RND_ES="-0.1873 0.2187 0.3096 -0.1707 0.1835 0.2797 -0.2682 0.2853 0.2095 -0.2708 0.2026 0.1646 0.2307 0.2039 -0.2034 -0.1977 -0.2340 0.2059 -0.1772 0.2058 0.2199 -0.1720 -0.2069 0.2235 -0.2037 -0.1882 0.2246 0.2213 0.2271 -0.1735 -0.2670 0.2378 0.2260 -0.2030 0.1657 -0.2251 -0.1851 0.2146 -0.2217 0.2977 -0.1907 -0.2783 0.2024 0.1684 -0.1862 -0.2857 0.1785 -0.1939 -0.1872 -0.1915 0.2389 0.2539 -0.1670 0.2559 0.2456 -0.1874 -0.2535 0.2273 0.2608 0.2210 0.2561 0.2565 0.2424 -0.1865 0.2182 -0.1590 0.1852 0.2147 0.2340 0.1919 -0.1953 0.2118 0.2899 -0.1883 -0.1479 0.1964 0.1661 0.1902 0.2581 -0.1626 0.2479 -0.2418 0.1939 -0.2004 -0.2242 -0.2410 -0.2568 -0.1573 0.2376 -0.2377 -0.1940 -0.2680 -0.2241 0.2890 -0.2927 -0.2119 0.2052 0.2539 -0.1959 0.2038 0.2022 -0.2295 0.1871 0.1586 0.2393 0.2738 -0.1606 0.2424 0.2456 0.2328 -0.2100 0.2208 -0.2673 0.2248 -0.1834 0.3106 0.1933 0.3346 -0.2126 0.2355 -0.1738 0.2784 0.2559 0.2016 0.2551 0.2604 0.2183 -0.1615 0.2325 0.2347 -0.2139 -0.1749 0.2088 0.1981 -0.1843 -0.2057 0.2916 -0.2122 -0.1678 -0.2026 0.2518 0.2424 0.1955 -0.2364 -0.1751 0.2173 0.2026 0.2253 -0.1987 0.2382 0.1965 -0.2628 0.2367 0.2757 -0.2317 0.2106 0.2120 0.1914 -0.1939 -0.2218 0.1840 0.2043 0.1976 -0.2609 -0.2347 0.2535 -0.2862 0.1857 0.2058 -0.1819 0.2354 0.2157 0.1990 -0.2000 -0.1725 0.1735 -0.2225 -0.1978 0.1673 -0.2482 0.2454 0.3092 0.2592 0.2177 -0.1862 0.2260 0.2156 0.2337 0.2135 -0.2199 0.1902 -0.1830 0.1681 0.2043 0.1840 -0.2298 0.1987 -0.2141 0.2201 0.2439 0.2215 -0.1703 0.2294 -0.1670 0.2426 -0.2350 0.2186 0.2513 0.1901 0.2325 -0.2204 0.1881 0.2632 0.2187 0.1741 0.3038 0.1481 0.1965 0.2477 0.2255 0.2132 -0.1917 -0.2235 0.2105 0.2360 -0.2633 0.2182 -0.2306 -0.2548 -0.1940 -0.1939 0.2469 -0.2724 0.2018 0.2077 -0.2439 0.2820 0.1725 0.2249 0.1835 0.2537 -0.1695 -0.2392 0.2143 -0.2472 0.1681 0.1742 0.2058 0.1932 -0.2025 -0.2798 0.2430 0.2252 -0.1907 0.2287 -0.1840 0.2107 0.2079 0.2985 -0.2006 -0.1776 0.2757 0.2407 0.2677 0.2267 -0.2038 0.2142 -0.1745 -0.2041 0.2287 -0.2153 0.1818 0.2526 0.2524 -0.1483 0.2236 0.2496 0.2408 0.1604 0.2131 0.2480 0.1895 0.2079 -0.2162 0.1711 0.2185 0.2281 0.2297 0.1803 0.2797 0.2315 0.2041 0.1661 0.2080 0.2728 -0.1975 0.2290 0.2096 -0.2098 0.1943 -0.3069 0.2523 -0.2771 0.2200 0.2062 -0.2003 0.3130 0.2726 0.2375 0.2675 0.2125 0.2457 0.1813 0.2301 -0.2440 0.3038 0.2546 0.2991 0.2278 0.3488 0.1981 -0.2404 -0.2555 0.2222 0.2113 -0.1730 0.3199 0.1869 0.1951 0.2267 0.2374 0.2732 0.2862 -0.2150 0.2558 -0.2404 -0.2216 -0.1863 0.2638 0.1892 0.2734 -0.2704 -0.2249 0.3336 0.1641 -0.1652 -0.1834 -0.2035 0.1990 -0.1699 0.1927 0.2781 0.2111 0.1714 0.2351 -0.2358 0.2848 0.1667 -0.2218 0.2538 0.2064 -0.1759 0.2451 -0.2573 -0.2239 -0.1571 0.1647 0.2071 0.2386 -0.2203 0.2180 0.2027 0.2935 -0.2111 0.1965 -0.2174 0.2432 -0.2031 0.3151 0.1742 0.2196 0.2141 0.1827 -0.2088 0.2050 -0.2541 0.2414 0.2553 0.2504 0.1992 0.2222 -0.3372 -0.2532 -0.2884 0.1710 0.2156 -0.2433 -0.1929 0.2120 0.1912 0.1871 0.2267 0.2373 0.1936 0.2066 0.2066 0.2284 -0.2475 0.1965 -0.1746 0.1954 -0.2061 -0.1804 0.1888 -0.1932 -0.1730 0.2535 0.1866 -0.1990 -0.2208 0.3062 0.2392 0.1821 0.1797 0.2728 0.2055 -0.2403 -0.2514 0.2356 0.2212 0.1868 -0.2222 0.2736 -0.2325 0.2059 -0.1913 0.3005 0.2174 -0.2063 0.2222 0.2418 0.1729 0.2195 -0.2265 0.2625 -0.1710 0.2253 0.1927 0.2328 0.2925 -0.1901 0.1836 -0.2367 0.1879 0.2196 0.2107 0.2774 0.2115 -0.2267 0.2328 -0.1854 0.2671 -0.2028 0.1980 0.1938 -0.2522 0.2591 0.1765 0.1813 0.1887 -0.2172 0.1913 0.2348 -0.1887 0.2163 0.1959 0.2341 0.1836 0.1953 0.2220 0.2310 0.2270 -0.1822 -0.2571 -0.2049 -0.1812 0.1713 -0.1803 0.1751 0.2269 0.2299 0.2196 0.2313 -0.2342 0.1881 0.2675 -0.1943 0.2196 -0.2138 0.1955 0.2503 -0.1985 0.1915 0.2161 0.2422 0.1929 0.2063 -0.2814 0.2516 0.2015 0.2124 -0.1838 -0.2072 0.2270 -0.1706 0.2064 -0.1984 -0.1793 -0.2472 0.2189 -0.1716 -0.2220 -0.2150 0.1846 0.2680 0.2145 0.2869 -0.2651 -0.1900 0.2439 0.2381 0.2740 -0.1978 -0.2617 -0.2250 0.2266 -0.1743 -0.2019 -0.2315 -0.2074 0.2332 -0.2001 0.2007 -0.2598 0.2363 -0.2135 -0.1787 0.2118 -0.1712 0.2074 0.2529 0.1960 0.1950 0.3342 0.2125 0.1841 -0.1831 0.2032 0.2158 -0.2187 -0.1738 0.2699 0.1902 -0.2285 0.2137 0.3065 0.1961 0.2543 0.1829 0.2489 -0.1862 -0.1679 0.1908 0.2346 0.2299 0.1994 -0.2524 0.2133 0.1653 0.2958 0.1849 0.1819 0.2540 0.2136 0.2756 -0.2481 0.2139 -0.1815 -0.1922 -0.2397 -0.2287 0.3168 -0.2705 0.2836 0.1799 -0.2596 0.2178 -0.1617 -0.1726 0.2792 0.2306 0.2306 0.2019 0.2268 -0.1742 -0.2944 0.2426 0.1613 0.2387 0.2170 0.3116 -0.1909 -0.2662 0.2032 -0.1980 0.1857 0.2070 -0.1900 0.2407 0.2008 0.2277 -0.2469 0.2575 0.2725 0.2158 0.2272 0.1934 0.3202 -0.1895 -0.2086 -0.2028 -0.2261 -0.2361 0.2327 0.2418 0.1682 0.1993 0.2073 -0.1957 -0.1940 -0.1926 -0.1938 0.2534 -0.2600 -0.1571 -0.2600 -0.2321 -0.1679 0.2249 -0.2083 -0.1633 -0.1894 0.1567 0.2086 -0.1909 -0.1671 -0.1856 0.2287 0.2095 -0.1892 0.2731 0.2658 0.2578 0.2068 0.2184 -0.1881 0.2066 0.1959 -0.2804 -0.1932 0.2158 0.3315 -0.2059 0.2730 0.2105 -0.1878 -0.1868 -0.2133 -0.2038 0.1822 0.3135 0.2371 0.2295 -0.1782 0.3005 -0.2195 0.2710 -0.2039 -0.2136 -0.2083 0.1726 0.2672 -0.1924 -0.2174 0.2497 0.2796 0.2023 0.2033 -0.2526 0.3361 -0.2200 -0.2147 0.1879 0.1938 0.3125 -0.2417 0.2248 0.2241 0.2355 -0.1626 0.2692 0.2037 -0.1429 -0.2268 -0.1813 -0.2575 -0.3310 0.2900 0.2760 -0.1984 0.2197 -0.1632 -0.1833 -0.2399 0.2720 0.2118 -0.2569 0.2468 0.2003 0.1828 -0.2388 -0.2277 0.2770 -0.1884 0.2563 0.2122 -0.1599 -0.1880 0.2482 -0.1870 -0.2402 -0.2412 -0.1983 -0.1904 0.2159 0.2694 -0.1742 -0.1808 -0.1968 0.1831 -0.1907 0.2125 -0.1763 -0.2613 0.1885 0.2156 0.2127 0.2588 0.2786 0.1542 0.2373 -0.2631 -0.1796 0.2338 0.2278 -0.2202 -0.2887 0.2933 -0.2264 -0.1984 0.2740 -0.1825 0.1763 -0.2167 0.2834 -0.2288 0.2629 0.2420 0.1711 -0.2044 0.3030 -0.2260 0.2145 -0.2531 -0.1894 -0.1478 -0.1964 -0.2493 -0.2292 0.2009 0.1963 0.1720 0.2160 -0.1906 -0.2250 0.2406 0.1936 0.1688 0.2078 0.3100 0.1729 -0.2218 0.2073 -0.2276 -0.2289 0.2318 0.1859 0.1764 0.2136 -0.1437 -0.2201 0.3205 0.3256 0.2465 0.2339 0.2343 0.1946 0.2229 -0.2312 -0.2399 -0.2357 0.2087 0.1877 0.1816 0.2216 0.2096 0.2646 -0.2281 -0.1851 0.2114 0.1732 0.2068 0.2500 -0.1773 -0.1674 -0.1624 0.2183 0.2352 0.2273 -0.2333 -0.1887 -0.2277 -0.2067 0.2207 0.1988 0.1754 0.2279 -0.2297 0.1790 0.2064 -0.2458 0.2032 -0.2534 -0.2178 -0.2138 0.1883 -0.1805 0.1922 -0.2759 0.1968 0.2455 0.2116 0.1662 0.2563 0.1983 0.2005 -0.2463 -0.1679 -0.2505 -0.1823 -0.1895 0.2035 0.2239 0.1924 -0.1783 -0.2158 0.2468 0.2576 0.2555 -0.1859 -0.1966 0.1973 0.2414 0.2327 0.2025 0.2227 -0.1756 0.1840 0.2009 0.2143 -0.1574 0.2218 0.2278 0.2050 -0.2252 0.1744 0.2316 0.1859 0.2746 -0.2051 0.1674 0.1860 -0.1737 0.2173 0.2591 -0.2406 0.2864 -0.1973 0.2487 -0.2986 -0.2182 0.3201 -0.1715 0.1713 -0.1833 0.2159 0.2054 0.2613 0.2165 0.2760 -0.2648 -0.1960 0.2368 0.2131 0.2421 -0.2440 0.1839 0.1578 0.2596 -0.2293 0.1971 0.2068 0.2817 0.2280 -0.2195 0.2450 0.2289 -0.2123 0.2617 -0.1933 0.2442 0.2885 0.1816 0.2114 -0.1751 0.2728 0.2099 0.2247 -0.2070 0.2127 -0.2852 0.3225 0.2833 0.1440 -0.1965 0.1933 0.2661 0.1883 -0.2110 0.1962 -0.1905 -0.2448 -0.2556 -0.2276 0.2269 0.2194 -0.2662 0.2182 -0.2634 0.2607 0.2671 -0.1855 0.2669 0.1951 0.1777 -0.2003 -0.2477 -0.2423 0.2256 -0.2209 0.1530 -0.2065 0.2093 -0.2048 -0.2033 -0.2301 0.2765 0.1831 0.2188 0.2173 0.2254 0.2350 0.1959 -0.2310 0.2599 0.1989 0.2407 -0.2137 0.2095 0.2326" HIT_INDICES="152 195 344 379 756 840 954 1155 1183 1283 1542 1620 1652 1666 1702 2078 2151 2311 2400 2583 2725 3011 3094 3236 3766 3884 3954 3985 3991 4090 4636 4744 4937 5268 5311 5606 6092 6102 6129 6266 6794 6881 7157 7410 7430 7707 7830 7945 7970 8092 8117 8951 9105 9229 9338 9543 9772 9790 10044 10391 10964 11451 11651 11938 12061 12294 12327 12351 12451 12475 12605 12652 13218 13317 13324 13679 13709 13830 13864 13966 14042 14229 14244 14564 14752 15031 15171 15220 15552 15638 15826 15950 16094 16189 16209 16221 16345 16355 16399 16498 16595 16599 16614 16617 16663 16779 16952 17223 17299 17323 17385 17388 17413 17581 17600 18023 18059 18174 18217 18275 18286 18309 18352 18380 18417 18488 18498 18505 18572 18660 18663 18776 18862 18970 18978 18987 19043 19064 19119 19139" ES_PROFILE="0.0088 0.0226 0.0293 0.0417 0.0342 0.0419 0.0476 0.0482 0.0578 0.0634 0.0600 0.0660 0.0743 0.0835 0.0916 0.0810 0.0863 0.0868 0.0908 0.0896 0.0903 0.0832 0.0866 0.0866 0.0657 0.0662 0.0691 0.0740 0.0802 0.0815 0.0586 0.0587 0.0540 0.0418 0.0447 0.0340 0.0128 0.0166 0.0194 0.0163 -0.0078 -0.0088 -0.0200 -0.0302 -0.0282 -0.0399 -0.0437 -0.0471 -0.0459 -0.0498 -0.0487 -0.0907 -0.0972 -0.1022 -0.1065 -0.1161 -0.1271 -0.1270 -0.1395 -0.1572 -0.1872 -0.2123 -0.2221 -0.2363 -0.2416 -0.2526 -0.2531 -0.2531 -0.2569 -0.2567 -0.2620 -0.2628 -0.2904 -0.2933 -0.2914 -0.3074 -0.3063 -0.3098 -0.3088 -0.3113 -0.3123 -0.3189 -0.3165 -0.3298 -0.3359 -0.3466 -0.3497 -0.3481 -0.3608 -0.3606 -0.3655 -0.3668 -0.3689 -0.3683 -0.3637 -0.3587 -0.3593 -0.3539 -0.3502 -0.3492 -0.3479 -0.3417 -0.3360 -0.3297 -0.3256 -0.3250 -0.3269 -0.3333 -0.3293 -0.3225 -0.3176 -0.3095 -0.3025 -0.3026 -0.2948 -0.3067 -0.2982 -0.2935 -0.2847 -0.2765 -0.2657 -0.2554 -0.2460 -0.2356 -0.2254 -0.2166 -0.2046 -0.1924 -0.1828 -0.1734 -0.1595 -0.1500 -0.1375 -0.1239 -0.1048 -0.0855 -0.0665 -0.0452 -0.0226 0.0031" RANK_AT_ES="16093.0000" RANK_SCORE_AT_ES="-0.7019"/>
  <DTG RANKED_LIST="expr.class.cls#EGF_versus_CONTROL.rnk" TEMPLATE="class.cls" GENESET="gene_sets.gmt#HALLMARK_APICAL_JUNCTION" ES="-0.3716" NES="-1.7262" NP="0.0000" FDR="0.0037" FWER="0.0320" RND_ES="0.2499 -0.3083 0.2118 0.2340 0.1973 0.2326 0.2077 0.3154 0.2994 0.2722 0.2425 0.2388 0.1969 0.2069 0.2159 0.2747 0.1704 0.2713 -0.2710 -0.1893 0.1960 -0.1875 -0.2117 -0.2150 -0.2688 0.1575 -0.2067 0.2032 0.2568 0.3025 0.1630 -0.2420 0.2265 -0.1806 0.1836 -0.2296 0.2185 0.2025 0.1965 0.2015 0.2181 -0.1999 0.1809 0.2195 0.1993 0.2439 -0.2474 0.2633 0.2108 -0.2038 0.2387 -0.2556 0.1900 0.2008 0.2544 -0.2119 0.2284 0.2219 0.2135 -0.1757 0.2606 0.2841 0.2663 0.1978 -0.2282 -0.2098 0.1820 -0.1818 0.1898 -0.1877 -0.2609 0.2259 -0.1873 0.2155 -0.2681 -0.2320 0.2162 -0.1827 0.2969 0.2341 0.2309 0.2016 0.2205 0.2639 0.2098 0.2586 -0.2059 -0.1803 -0.1905 0.2674 0.2384 -0.3052 -0.2030 0.2496 0.2423 -0.2377 0.1925 -0.1730 -0.2699 -0.2311 0.2724 -0.2156 -0.2790 0.2405 0.1919 -0.2525 -0.2478 0.2200 -0.2504 0.2314 0.2709 0.1524 -0.2666 -0.2207 -0.1958 -0.1895 -0.2523 -0.1836 0.2630 -0.1730 0.2568 -0.1989 0.2581 0.2355 0.2377 -0.2362 -0.1952 0.2099 0.2437 0.2173 0.1764 0.2912 -0.2090 0.2242 0.2287 0.2149 0.2510 -0.2406 -0.1999 0.2420 -0.2223 0.2557 -0.2187 -0.2552 -0.1804 -0.2303 -0.2160 0.2049 -0.1763 0.2212 0.1653 0.2035 -0.2062 0.1879 -0.2269 0.1963 -0.2337 -0.1943 0.2279 -0.2248 0.2651 0.2288 0.1831 0.2446 0.2986 0.1939 -0.1787 -0.2564 -0.2932 0.2229 -0.2087 0.3291 0.1685 0.2919 -0.2553 0.2678 -0.2179 0.3660 -0.2157 0.2041 0.2370 -0.2172 -0.1862 0.1992 0.2137 0.2793 0.1761 -0.2222 0.2611 0.2593 0.1991 0.2425 -0.2017 0.2172 0.2216 0.2159 -0.1401 0.2260 0.2402 0.2400 0.2904 0.3150 -0.2178 0.2232 -0.2141 0.2001 -0.2315 -0.1645 0.2428 0.1804 -0.2070 -0.2362 0.1950 -0.1939 0.2236 0.1787 -0.1950 0.3485 -0.1723 0.2133 0.1997 -0.2102 0.2026 0.2342 -0.2725 0.2151 -0.2232 0.2034 0.2480 0.2037 0.2036 0.2476 -0.2006 0.1747 0.1476 -0.2257 0.2573 0.2040 0.2429 0.2170 0.2251 0.2291 0.2506 0.1976 0.2448 0.2218 0.2014 0.2274 -0.2045 -0.1860 0.2552 -0.2292 -0.1928 -0.2373 0.2532 0.2375 0.2259 -0.2190 0.1633 -0.2067 -0.2272 -0.1979 -0.1938 -0.2882 -0.1882 0.2699 -0.2253 0.1829 0.1966 -0.2775 0.2107 0.2293 0.1729 -0.1745 0.2181 0.2362 0.2028 0.2416 0.1715 0.2249 0.1956 0.2164 0.2132 -0.2291 -0.3035 0.3140 0.2576 -0.2029 0.2393 0.2161 0.2294 0.2046 0.2619 -0.1928 0.2058 -0.2248 0.2127 0.2041 -0.1776 -0.2002 -0.2461 0.2249 0.2370 0.2525 -0.1771 0.2070 0.2185 -0.2416 0.2177 -0.1975 -0.2078 0.1920 0.2599 0.2619 0.2980 -0.2025 -0.2610 0.2642 -0.2492 0.1805 0.2437 -0.2081 -0.1869 0.1609 0.2164 0.1869 0.2386 0.2481 -0.2447 -0.2188 0.2065 0.2149 -0.1765 0.3039 0.1864 -0.2411 0.1935 -0.2065 -0.2003 -0.1775 -0.2019 0.2304 0.2303 -0.1535 0.1834 0.2648 0.2100 -0.2355 0.2452 0.2561 -0.1959 0.2547 0.2177 0.2114 0.3060 0.2637 0.3034 -0.2054 0.2257 -0.1748 0.2578 -0.1852 0.2187 0.3124 0.2491 0.1927 0.1578 -0.2162 0.2581 0.2507 0.1892 0.1588 -0.2195 0.1689 -0.2815 -0.1739 0.2183 0.2498 0.1874 -0.2100 0.2217 0.2207 0.2214 0.2045 0.2727 -0.1715 0.2101 0.1847 -0.2160 -0.2426 0.1921 -0.1640 -0.2150 -0.1962 0.2780 -0.2202 -0.3042 0.2172 0.1913 0.2855 -0.2286 0.1890 0.1950 0.1747 0.2970 0.2490 -0.2308 -0.1766 0.1669 0.2029 0.2032 0.2455 -0.1751 -0.2118 0.1641 -0.2256 0.2102 0.2432 -0.2119 0.1466 -0.1683 0.2376 -0.2019 0.1902 -0.1993 0.2862 0.2182 -0.3576 -0.2338 -0.1816 0.2211 0.2511 0.1984 0.2277 0.2470 -0.2332 -0.1970 0.2165 0.2031 0.1855 0.2481 0.2121 -0.2419 -0.1944 -0.2004 0.2114 -0.2086 -0.1687 0.2812 0.2420 -0.2101 -0.2181 0.2164 0.2183 -0.2265 -0.1775 0.1798 -0.1634 -0.1826 0.2057 -0.2185 -0.2378 0.2120 0.2007 0.2588 0.1914 0.1909 -0.2199 0.2638 0.2749 0.2048 0.2538 0.1871 0.2600 0.2624 0.2963 0.2461 0.2183 0.1668 -0.1718 0.2344 0.1718 0.2861 -0.1727 0.1868 -0.2176 0.2508 0.1967 -0.2796 0.1418 -0.3034 -0.2093 0.2414 0.1827 0.2339 0.2179 0.2253 0.2185 0.2079 -0.2021 -0.1949 0.2053 0.2374 0.2685 0.2237 0.2278 -0.1855 0.1964 -0.2867 -0.2152 0.1722 0.1810 -0.1915 0.2540 0.2041 -0.1918 -0.2122 -0.2151 -0.2268 0.2467 0.2795 0.2527 0.2254 -0.2323 0.1892 0.2396 -0.2000 0.2312 -0.2216 0.1890 -0.1766 0.2724 0.1792 0.2179 0.2809 0.2055 0.1948 0.2391 0.1958 0.1867 -0.1728 -0.1845 -0.2224 0.2344 0.2439 0.3346 -0.2445 0.2366 -0.2826 0.2234 0.2821 0.2215 0.2223 0.1860 0.2152 -0.2213 -0.2099 0.3213 0.2003 -0.2356 0.2046 0.2296 -0.1954 -0.2623 -0.2010 -0.3128 0.1861 0.2077 -0.2293 0.2198 0.1889 0.1865 -0.1862 -0.2124 -0.2032 -0.2328 -0.1766 -0.2809 0.1685 0.2464 -0.2224 0.2418 0.2945 0.1722 0.2082 -0.1759 -0.2117 0.2371 0.3155 -0.2688 -0.2075 0.1707 -0.2343 0.1917 -0.2963 0.2181 -0.2038 0.2948 0.2130 0.2354 0.2853 -0.2021 0.1458 -0.1819 0.2314 -0.2115 -0.2052 0.2138 0.1772 0.1939 -0.2176 0.1987 0.2114 0.2322 -0.2002 0.2386 0.2693 -0.1683 -0.1907 -0.1745 0.2453 -0.2398 0.2529 -0.2120 0.2757 -0.2642 0.2432 0.1932 -0.1896 -0.1857 0.2188 0.2101 -0.1921 0.2477 -0.2651 0.2288 -0.1975 0.2355 0.1730 0.2011 -0.2080 -0.2109 -0.2474 0.2416 -0.2059 0.2194 -0.2497 0.1963 -0.2268 0.1739 -0.1920 0.2182 0.2776 0.2779 -0.2239 0.2753 -0.1920 0.1851 0.2587 -0.1922 -0.2331 -0.2085 -0.2719 0.2324 0.1902 -0.1853 0.2487 0.2282 -0.2396 -0.2252 0.2992 -0.1829 0.2131 -0.2346 -0.1943 -0.2045 0.1818 0.2118 -0.2267 0.1989 -0.1868 0.2022 -0.2130 0.2960 0.2130 -0.2433 -0.2096 0.2364 0.1673 0.2239 -0.2426 0.2810 -0.2317 0.2090 0.1615 -0.1754 -0.1893 -0.1964 0.1921 0.1950 0.1745 -0.1682 0.1832 -0.2130 -0.2071 -0.1736 0.2730 -0.2676 0.2237 0.2204 0.2949 -0.2300 -0.2092 0.2246 0.2654 -0.2007 0.1847 0.1720 0.2028 0.2216 -0.1803 0.3046 0.1921 -0.2196 0.2512 0.2395 -0.2088 0.2068 0.2151 0.2475 0.1666 0.1697 0.2374 0.2400 -0.2250 -0.1672 0.1977 -0.2744 0.1868 0.1912 0.1963 -0.2043 0.1900 -0.2387 0.1808 -0.1844 0.2622 0.1989 0.2170 0.2081 0.3286 0.2298 -0.2131 0.1726 0.2662 -0.1946 0.1835 0.1660 0.2881 -0.1948 -0.3471 0.2387 0.1883 0.1764 0.1824 0.2088 -0.2201 -0.2294 -0.1508 0.2069 0.2322 -0.1925 0.2171 0.2255 -0.1683 0.2154 0.1981 0.2647 0.2027 -0.2036 0.1962 -0.2232 -0.1762 0.2037 0.1631 -0.2083 0.2222 0.2164 0.1863 0.2474 0.1814 0.1944 0.1858 -0.2231 0.2268 -0.1922 0.3012 -0.2055 -0.1779 -0.2409 -0.2199 0.2057 0.2174 0.2408 0.2224 -0.1839 0.1920 0.1994 -0.2173 0.2459 -0.2510 0.1876 -0.2294 0.1999 0.2004 0.2251 0.2613 0.2576 -0.1919 -0.2001 0.1790 0.2581 0.2003 0.2650 0.2075 0.3365 0.2617 0.2357 0.2422 0.1580 0.2407 0.2138 -0.2544 0.2147 0.2034 0.2391 -0.2171 0.2305 0.2221 0.2714 -0.2715 -0.1858 0.1949 -0.2495 0.2040 0.2413 0.1932 0.2169 -0.2100 0.1901 0.1618 0.1799 0.2937 0.2929 -0.1785 0.2381 0.1623 0.1679 0.2774 0.2249 0.1785 -0.2243 0.2157 0.2301 -0.2611 0.2045 0.2625 -0.2069 0.2447 -0.2135 -0.2065 0.3038 0.2491 0.2299 -0.2154 -0.2320 0.2874 0.1987 -0.2738 -0.2353 0.2891 0.2276 0.2161 0.1812 0.2500 0.2484 0.2705 -0.1905 0.2228 0.2211 0.2417 0.2900 0.2318 0.1809 0.1799 -0.2051 0.1654 0.1625 -0.2099 -0.2319 0.1515 -0.2077 0.2140 0.2551 0.2600 -0.1971 -0.2517 -0.1680 -0.1987 0.2025 0.2127 -0.1730 0.1797 -0.1931 0.2366 0.1878 -0.2701 0.2097 0.2010 -0.1704 -0.2147 0.2579 0.1926 -0.1687 -0.1791 0.2324 0.2501 -0.1937 -0.2169 0.2060 0.2091 0.1936 0.2296 -0.2065 0.1980 0.2222 0.1857 -0.2076 -0.2419 0.2289 0.2032 0.2319 -0.2233 -0.2364 0.2401 0.2264 0.2288 0.2441 -0.2444 0.2095 -0.2084 -0.2994 0.2198 -0.2158 0.2032 -0.2628 -0.1744 -0.2036 -0.2045 -0.2282 0.2416 0.2852 0.2008 0.2542 -0.2134 -0.1849 0.2390 -0.2662 -0.1749 0.2326 0.2307 0.2120 0.1754 0.2161 -0.1976 -0.2242 0.2151 0.2468 -0.1951 0.2371 0.1815 -0.2283 0.1792 -0.2389 0.2101 -0.1890 0.2721 0.2160 -0.1833 -0.2750 -0.2605 -0.2365 -0.1976 -0.2013 -0.1780 -0.1841 0.2729 0.1883 0.2186 0.1727" HIT_INDICES="61 167 432 521 604 836 928 1227 1241 1368 1754 1933 2030 2111 2200 2399 2686 2910 3018 3187 3241 3405 3577 3579 3603 3864 4454 4463 4626 4636 4660 4817 5112 5140 5229 5400 5536 5618 5712 5789 5879 5961 5986 6000 6082 6203 6458 6708 6751 7402 7580 7663 7781 7812 7900 8126 8228 8288 8296 8574 8708 8822 9365 9445 9571 9823 9840 10173 10799 10852 11013 11131 11376 11631 11680 11960 12149 12377 12531 12562 12643 12685 12942 12977 13029 13202 13307 13591 13961 14007 14192 14327 14475 14807 14948 15075 15081 15267 15274 15285 15791 15860 16112 16186 16192 16321 16465 16842 16846 16873 16902 16943 16974 17113 17135 17216 17237 17264 17486 17619 17632 17727 17812 17865 17913 17954 17998 18000 18083 18146 18220 18281 18434 18477 18592 18661 18704 18843 18848 18897 18985 19009 19037 19091 19103 19142 19167" ES_PROFILE="0.0160 0.0267 0.0265 0.0350 0.0434 0.0431 0.0499 0.0449 0.0549 0.0587 0.0481 0.0480 0.0520 0.0568 0.0610 0.0591 0.0521 0.0482 0.0503 0.0489 0.0534 0.0520 0.0499 0.0568 0.0624 0.0553 0.0303 0.0357 0.0329 0.0381 0.0426 0.0398 0.0295 0.0333 0.0337 0.0296 0.0273 0.0277 0.0273 0.0278 0.0276 0.0276 0.0306 0.0342 0.0341 0.0319 0.0224 0.0129 0.0142 -0.0169 -0.0234 -0.0250 -0.0285 -0.0275 -0.0295 -0.0390 -0.0420 -0.0429 -0.0411 -0.0537 -0.0588 -0.0630 -0.0901 -0.0930 -0.0985 -0.1107 -0.1106 -0.1274 -0.1601 -0.1628 -0.1712 -0.1772 -0.1896 -0.2024 -0.2043 -0.2181 -0.2269 -0.2376 -0.2442 -0.2443 -0.2470 -0.2476 -0.2592 -0.2592 -0.2600 -0.2670 -0.2703 -0.2827 -0.2993 -0.2988 -0.3055 -0.3093 -0.3138 -0.3274 -0.3310 -0.3336 -0.3300 -0.3355 -0.3316 -0.3280 -0.3496 -0.3483 -0.3562 -0.3546 -0.3494 -0.3504 -0.3519 -0.3649 -0.3583 -0.3528 -0.3474 -0.3425 -0.3370 -0.3369 -0.3306 -0.3272 -0.3207 -0.3144 -0.3176 -0.3159 -0.3078 -0.3038 -0.2990 -0.2923 -0.2852 -0.2775 -0.2699 -0.2600 -0.2540 -0.2468 -0.2399 -0.2320 -0.2279 -0.2180 -0.2109 -0.2008 -0.1887 -0.1798 -0.1637 -0.1489 -0.1341 -0.1151 -0.0954 -0.0752 -0.0521 -0.0273 0.0016" RANK_AT_ES="16841.0000" RANK_SCORE_AT_ES="-0.9012"/>
  <DTG RANKED_LIST="expr.class.cls#EGF_versus_CONTROL.rnk" TEMPLATE="class.cls" GENESET="gene_sets.gmt#HALLMARK_ANGIOGENESIS" ES="-0.5336" NES="-1.6978" NP="0.0158" FDR="0.0048" FWER="0.0450" RND_ES="0.2603 0.3576 0.3252 0.2185 0.3321 -0.5475 -0.2457 -0.3378 0.3537 -0.2517 -0.2564 -0.3056 -0.2353 0.3805 -0.3657 -0.2292 0.2841 0.3164 -0.3843 0.2548 0.2787 -0.2337 0.2294 -0.2564 0.3779 0.1979 0.2737 0.3864 -0.4329 -0.4722 0.2357 0.2845 0.2853 0.3102 -0.3124 0.3373 -0.3587 0.2654 0.3727 -0.2006 0.3547 0.2336 -0.5109 -0.2464 0.1827 -0.3270 -0.3087 -0.2250 0.2881 0.3070 -0.3470 0.2920 0.3041 0.2509 0.4271 0.3728 0.4645 -0.3735 0.3149 -0.1942 0.3360 -0.3103 -0.3021 0.2635 0.1835 -0.3219 0.2374 -0.2378 0.2134 -0.1914 0.4608 0.2401 -0.3216 -0.2824 -0.3086 0.3294 -0.1984 0.3385 -0.3985 -0.2460 0.3447 0.2793 -0.5191 0.3854 0.2614 -0.3041 -0.3218 0.3642 0.2372 -0.4430 0.2657 -0.2727 0.2850 0.4501 0.3156 -0.3929 0.3094 0.3966 -0.3091 -0.2551 -0.2874 0.3200 0.2969 -0.2944 -0.2783 -0.3740 0.2192 -0.2742 0.3767 0.2121 0.3971 0.2241 0.4119 0.5509 0.2790 0.4254 0.2551 -0.3298 -0.3329 0.2994 0.3680 0.3354 0.2900 0.1809 0.3025 0.4158 -0.2371 -0.2136 -0.3755 0.2497 -0.2212 0.2974 0.4661 0.3015 0.3662 -0.2098 -0.2419 -0.4702 0.2438 -0.2868 -0.2474 0.3811 -0.2799 -0.3118 -0.2930 0.2812 0.5228 0.2096 -0.2483 -0.3522 0.2876 -0.3492 -0.3044 0.4243 -0.4439 0.3459 0.2834 -0.2893 0.2394 -0.2637 -0.3558 0.2643 0.6086 -0.3060 0.3009 -0.2948 0.4394 -0.3011 -0.3071 0.5398 0.3694 -0.2156 0.1860 -0.2859 0.3173 -0.3711 0.2253 0.4019 0.2983 -0.2784 -0.2565 -0.3904 -0.2241 0.2740 -0.3839 0.3767 0.2065 0.3363 -0.2162 0.1717 -0.3532 0.5532 -0.3803 0.3991 0.4113 0.2938 0.3655 -0.3133 -0.3608 0.4497 0.3852 0.2846 -0.1515 0.2891 0.2780 0.3574 0.3857 0.2766 -0.3105 0.3893 0.3385 0.2239 0.2107 -0.2576 0.3239 0.3520 -0.2695 -0.4286 0.4503 0.3285 0.2442 0.2401 0.3102 0.3497 0.3772 0.2510 0.2804 0.3408 0.2939 -0.3337 -0.4938 0.4360 0.2400 0.2960 -0.4866 -0.5650 0.3460 -0.2636 -0.3502 -0.2161 -0.2706 -0.4450 -0.2488 0.3955 0.3225 -0.3725 0.2837 0.3979 -0.4665 -0.3327 0.2372 -0.2299 -0.3547 0.3182 -0.3951 0.2737 -0.3452 0.3205 -0.1880 0.3374 0.3312 0.2387 -0.3212 0.3231 0.2666 -0.4071 -0.3137 -0.3356 -0.2175 -0.4060 0.5486 0.1611 0.3565 0.2178 -0.3404 0.2987 0.2536 -0.2488 -0.2652 0.2716 -0.3006 0.3614 0.5603 -0.3409 0.2840 -0.2737 0.2499 -0.3314 0.3610 -0.2495 0.2689 0.2326 0.3784 -0.2640 0.1771 -0.2996 0.2875 0.2911 0.4197 -0.2769 0.3286 0.3185 -0.3078 -0.2391 -0.4282 0.3892 0.2654 -0.3486 -0.2384 0.2312 -0.3862 0.3124 -0.3519 0.3111 0.4486 -0.2135 -0.2444 0.3906 -0.3704 -0.2589 -0.2798 -0.2728 -0.3350 0.3051 -0.3611 0.4328 0.3487 0.3675 0.2596 0.3018 -0.3490 -0.3294 -0.3779 0.2479 0.3323 -0.3078 0.2188 0.2449 0.3814 0.4485 0.2911 -0.2651 -0.2883 0.3864 0.3476 0.3107 -0.2932 -0.2461 0.3784 0.5237 -0.3590 -0.3814 -0.3417 0.1728 -0.2393 -0.3592 0.1967 0.4295 0.2811 0.3087 -0.2548 0.3443 -0.2692 0.3105 0.3039 0.3091 0.4498 -0.4551 -0.3359 0.2054 0.3412 0.2504 0.2476 0.2916 0.2427 -0.2642 0.4037 -0.2689 0.2845 0.5272 0.2249 0.2929 0.2646 -0.4071 0.3022 0.3024 -0.3293 0.3089 0.2276 0.3354 -0.1674 -0.3359 -0.4220 -0.1898 -0.4296 0.3690 -0.2871 -0.4449 0.2966 -0.4029 -0.1899 -0.3094 0.3556 -0.1986 0.3184 -0.3668 -0.5283 0.2707 0.3575 0.3989 0.3305 0.2622 0.2897 -0.2713 0.2355 -0.2328 0.2268 -0.2365 0.3801 -0.2586 0.2591 -0.2773 0.2999 -0.2587 0.3194 0.2622 0.2868 0.3031 -0.3718 0.3712 -0.2930 -0.2922 0.2277 -0.2323 0.3479 0.4337 0.3606 0.2300 0.3563 0.4157 -0.3503 0.2900 0.3054 -0.3929 -0.3905 0.2897 -0.2757 0.2618 -0.2431 0.3166 0.3071 0.3137 0.2886 0.3432 0.3126 0.2731 0.3788 -0.2570 0.4248 -0.3189 0.4209 -0.3622 -0.2361 -0.2687 -0.3841 -0.2803 0.3467 0.3220 -0.4928 -0.2592 -0.2903 0.3323 -0.2982 0.2462 -0.3289 0.4516 0.2488 -0.2113 -0.2584 -0.4130 -0.1969 0.2881 0.4296 0.5131 -0.3950 -0.3199 0.3921 0.3165 0.3339 0.1996 -0.5540 0.2884 -0.2508 -0.2591 -0.3091 0.4099 0.2782 0.1977 0.4088 -0.3334 0.2289 -0.3030 -0.3622 0.3215 0.3998 0.3289 0.1630 -0.1791 -0.3075 -0.3819 0.2260 -0.3333 -0.1699 -0.1493 -0.3083 0.2748 -0.3412 -0.2564 0.2255 0.2057 0.5555 0.3967 -0.3003 -0.2723 0.3523 0.2435 0.2524 -0.3515 0.3105 0.3884 0.3096 -0.3368 0.1998 0.2630 0.3354 0.3476 0.3270 -0.2562 -0.2481 0.2808 0.4183 -0.2786 0.4981 0.3829 -0.3330 -0.3099 -0.3706 0.4382 0.2854 0.2557 0.3537 -0.2841 -0.4085 -0.2808 0.3256 0.3828 -0.2890 -0.2179 0.2767 -0.3815 0.2703 0.2568 0.3579 -0.3857 -0.3773 -0.2870 -0.1890 -0.3706 0.2650 -0.3118 -0.1951 0.3099 -0.2469 0.3331 -0.3303 0.2624 -0.4175 0.3885 0.2189 -0.2657 -0.4681 0.3594 -0.2941 0.3899 -0.2032 -0.3074 0.3066 -0.2397 -0.3455 -0.4657 0.2296 -0.1483 0.3585 -0.2612 0.2830 0.3488 0.2783 -0.2764 0.2187 -0.4081 -0.2997 0.3692 0.2580 0.3340 -0.3936 0.3121 -0.2233 -0.5242 0.3913 -0.2372 0.4703 0.2912 0.3325 0.2519 0.1791 -0.2475 0.3311 0.4823 -0.4506 0.4090 0.2699 -0.3284 -0.3966 -0.1870 0.3363 -0.4268 0.4118 -0.3285 -0.4098 0.3505 0.1771 0.1943 0.2585 -0.2272 0.3664 0.4335 -0.2149 -0.2570 -0.2632 0.4909 -0.1985 -0.3738 -0.2095 -0.2379 0.2893 0.2350 -0.2720 0.4359 0.4128 0.2433 0.2032 0.4407 -0.3947 0.2362 -0.2217 -0.3056 0.4810 -0.3312 0.3171 0.3045 0.2702 -0.4962 -0.3551 0.2967 0.1955 0.3874 0.3079 -0.1912 -0.2433 -0.3225 -0.3076 -0.3500 -0.3281 -0.2591 -0.4539 -0.3493 -0.4573 0.2447 0.3003 0.4526 -0.2498 -0.2584 -0.4073 0.3927 -0.3757 -0.3314 -0.3064 0.3513 0.3157 0.4232 -0.3343 -0.2901 -0.2259 0.2402 0.4042 0.2827 0.3118 -0.3246 -0.2909 -0.4032 -0.3386 0.3991 -0.2759 0.4436 -0.1924 -0.3778 0.2281 0.2658 0.3126 -0.2733 0.2231 0.1583 0.3814 0.3115 0.3698 -0.3168 0.2507 -0.4371 0.4103 0.3652 0.3404 -0.2624 -0.3420 -0.2211 0.4778 0.1871 -0.3526 0.2318 0.3981 0.3459 -0.3144 -0.3601 -0.3141 -0.2430 -0.2291 -0.2639 0.3345 -0.3062 0.3219 -0.3761 -0.3023 0.2612 0.5274 0.1989 0.3440 0.3109 -0.1772 -0.3597 -0.2736 0.3154 0.4326 0.2516 -0.3497 -0.3188 -0.3351 0.3847 0.2640 0.3380 0.5523 0.3273 0.2658 -0.1689 0.2721 0.2864 -0.3892 0.3103 -0.2518 -0.3713 0.3659 0.3221 0.3037 0.4167 -0.3332 0.3112 0.3059 0.4230 0.2355 0.3647 0.3157 -0.5379 0.3483 -0.1862 0.3092 0.3566 -0.3303 0.2833 -0.4355 -0.4660 -0.2596 0.1800 0.2218 -0.2896 0.3127 -0.2136 0.2686 0.2379 -0.2901 -0.3792 -0.2858 -0.3492 0.2234 0.2663 -0.2488 -0.3330 -0.5638 0.2660 0.2411 0.2920 0.4247 0.3912 0.2032 -0.2468 -0.2677 0.2909 0.3166 -0.5583 0.5225 -0.3223 -0.3030 -0.3183 -0.3540 0.1961 0.2769 0.2969 -0.4141 0.3595 0.3774 0.3835 0.2970 0.3366 -0.3029 -0.3944 0.3595 0.3550 0.3639 0.3773 0.3010 0.2483 -0.3270 -0.2689 -0.3702 0.2534 0.3233 0.5054 0.3066 0.3543 0.5210 -0.2099 -0.4237 0.3125 0.2276 0.4260 0.2483 -0.3100 -0.1990 0.2597 0.2661 0.2987 0.4335 -0.2552 -0.4064 0.2410 -0.1695 0.1887 -0.6143 0.5064 0.3250 -0.4141 0.2706 -0.2815 -0.3716 -0.3341 -0.2974 -0.4031 0.3901 -0.3937 -0.2668 -0.2073 0.3874 0.3319 0.1571 -0.3000 -0.2460 0.3405 -0.3347 0.2710 0.1822 0.4109 0.2745 -0.3332 0.2997 -0.2692 0.5039 -0.3628 0.3186 0.2686 -0.4287 0.2719 -0.3244 0.2195 -0.3654 -0.3024 0.3452 0.4663 0.2987 0.2861 0.2537 -0.3162 -0.2772 0.2403 0.2937 0.3139 -0.2243 0.3656 -0.2610 -0.1979 0.2346 -0.3074 -0.2900 0.2270 0.3560 -0.1937 -0.2678 -0.2541 0.2429 -0.3179 0.2304 0.2455 0.3122 0.4479 0.3724 0.2893 0.2909 0.2718 0.2875 0.4177 0.4851 -0.2339 -0.3016 0.2259 0.3135 -0.2159 0.3638 -0.2976 -0.3258 0.2621 0.1514 -0.3704 -0.4496 -0.4312 -0.3110 0.4950 0.2828 -0.2779 -0.3587 -0.3517 -0.2047 -0.3650 0.4236 -0.3236 -0.3476 -0.3449 0.3890 0.3334 0.3797 0.5894 0.1961 -0.3581 -0.2645 -0.2576 -0.2648 -0.2672 -0.3929 -0.4956 0.4347 0.4629 0.3687 0.4410 -0.3015 -0.2278 -0.2495 0.4513 -0.3068 0.3335 0.2094 0.3660 0.3445 0.3884 -0.2546 0.3681 0.3512 -0.3263 0.2935 0.2522 -0.3779 -0.3665 0.2172 0.1922 0.4552 0.4065" HIT_INDICES="273 1011 2978 4636 5532 7580 8574 8893 9088 11161 15291 15596 16696 17238 17385 17582 17600 17601 17678 18351 18352 18997 19044" ES_PROFILE="0.0678 0.0914 0.0312 -0.0240 -0.0446 -0.1359 -0.1768 -0.1841 -0.1859 -0.2931 -0.4853 -0.4763 -0.4984 -0.4848 -0.4485 -0.4117 -0.3654 -0.3182 -0.2738 -0.2460 -0.1832 -0.1080 0.0080" RANK_AT_ES="16695.0000" RANK_SCORE_AT_ES="-0.8555"/>
  <DTG RANKED_LIST="expr.class.cls#EGF_versus_CONTROL.rnk" TEMPLATE="class.cls" GENESET="gene_sets.gmt#HALLMARK_ESTROGEN_RESPONSE_LATE" ES="-0.3421" NES="-1.6333" NP="0.0027" FDR="0.0082" FWER="0.0820" RND_ES="0.2226 -0.2234 -0.2055 0.2259 -0.1797 0.2798 0.3299 0.1849 0.2170 -0.1899 0.2177 -0.2296 0.1894 0.1750 -0.2225 0.1702 0.1919 0.1914 0.2358 0.2162 0.2707 0.1880 0.2167 0.1786 -0.2517 0.2172 -0.1794 0.2928 -0.2538 -0.2024 0.2556 0.1970 -0.1656 0.2308 -0.1956 0.2267 0.1964 0.2132 -0.1821 0.2122 0.2179 0.2013 0.2275 -0.2666 -0.2328 -0.1958 -0.3046 0.1855 0.2318 0.2209 -0.1671 0.1547 -0.1830 0.2889 -0.1737 0.3263 -0.1955 -0.2287 0.1867 0.1949 -0.1969 0.2109 0.2466 0.1951 -0.1726 0.1820 0.1849 -0.1858 0.2793 0.2757 -0.1728 0.1956 0.2275 0.2099 0.1944 -0.2267 -0.2131 -0.2048 0.2190 -0.1615 0.1760 0.2149 -0.1954 -0.2070 -0.1970 0.2235 -0.2322 -0.2431 0.2439 -0.1928 -0.1963 0.1764 0.2339 0.2088 -0.1642 -0.2025 0.2296 -0.2978 -0.1832 -0.1960 -0.2019 0.2073 0.1874 0.2773 0.2913 -0.1941 -0.1888 0.2514 0.1920 0.1546 0.2194 -0.3000 -0.2402 0.1936 0.2543 0.2012 -0.2099 0.1981 -0.1724 -0.2389 0.2544 -0.2470 0.1807 -0.1769 0.2009 -0.1557 0.1701 0.1948 0.2574 0.2306 0.2594 -0.1964 -0.2077 0.2047 0.1869 0.2234 0.1874 0.2734 -0.2086 0.2116 0.1745 0.1926 0.2489 0.1735 -0.1983 0.1651 0.1610 -0.1762 0.2482 -0.1939 -0.2997 -0.1786 0.2331 0.2367 0.1770 0.3029 0.2212 -0.1826 -0.1882 0.1603 0.2868 -0.2525 -0.2089 -0.2017 0.1921 -0.1768 0.2357 -0.2570 -0.2681 0.1971 0.2585 0.1993 0.1673 -0.2215 0.2155 0.2304 0.1929 0.1604 -0.2320 -0.1745 0.2412 0.1604 -0.1855 -0.1880 0.2666 -0.1722 -0.2159 0.1732 0.2315 -0.1860 -0.1970 0.1925 -0.1819 0.1943 -0.1917 0.1980 0.1848 0.2661 0.2211 0.1672 -0.2012 0.2073 0.2101 0.2316 0.2362 -0.2534 0.1518 -0.1969 0.2112 0.2790 0.3084 0.1847 -0.2474 0.1801 0.1926 -0.1464 0.2600 0.1988 -0.2698 -0.2172 -0.1867 -0.1631 0.2003 -0.2095 -0.1620 -0.1887 0.1952 0.2116 0.3057 -0.2341 -0.2390 -0.2184 0.2027 0.1564 0.2002 -0.1832 0.2146 0.2457 -0.1724 -0.1987 0.1972 -0.1803 -0.2144 -0.2310 0.2007 -0.2269 0.1881 -0.2021 0.1874 -0.2118 0.2428 0.2684 0.2155 0.1980 0.2713 -0.1767 -0.2178 0.2246 0.2283 0.1800 0.2104 0.1780 0.2527 -0.1926 0.2312 0.2348 0.1839 0.1919 -0.1704 0.1910 0.2594 -0.1909 -0.1923 0.2237 0.2214 0.2978 -0.1838 -0.2196 0.2795 -0.1818 0.1825 0.3113 0.2253 0.2583 0.2704 0.2239 -0.1678 0.1942 0.2037 0.1857 0.1691 0.2638 0.1811 0.1728 0.1612 0.1700 0.2114 0.1965 0.2078 -0.2568 0.1554 0.2499 -0.2422 -0.2619 0.2360 0.2255 0.2389 0.2036 0.1777 0.2131 -0.1800 0.1912 0.1960 -0.1604 0.2220 -0.2334 -0.1744 -0.2087 0.1862 0.2252 -0.2218 -0.2028 -0.2481 -0.2320 -0.1717 0.1876 0.1984 -0.1665 -0.1954 0.2089 0.2036 0.1934 -0.2197 0.1883 0.2619 -0.2006 -0.2328 0.2415 -0.2262 -0.1646 -0.2414 0.1980 -0.1996 0.1996 -0.2388 0.1685 -0.1825 -0.1891 0.2096 0.2861 -0.2240 0.1734 -0.2086 0.2302 -0.2148 0.2372 -0.1574 -0.2171 -0.2458 0.2012 0.2311 -0.1708 0.2339 0.1861 0.2462 -0.1896 0.2249 -0.2240 0.1922 -0.1782 -0.2084 0.2406 0.2536 0.2240 -0.2354 -0.2029 0.2294 -0.1848 0.2577 0.2302 0.2154 0.2167 -0.1994 0.1700 -0.2061 -0.2065 -0.1927 -0.2297 -0.2110 -0.1570 0.2405 -0.1524 0.2294 0.2123 0.2479 0.1928 0.1910 0.2379 0.2141 -0.2322 0.2827 0.1921 0.1864 0.1814 0.2290 0.2034 -0.2624 -0.2644 0.1979 0.2263 -0.2054 0.2142 -0.2342 0.2615 0.2171 0.2112 -0.2163 -0.2491 0.2599 0.2036 0.1992 -0.2321 -0.1933 0.2605 0.2196 0.1909 0.2126 -0.1814 0.1892 0.1868 0.2502 0.2335 0.2130 0.2501 -0.2185 -0.1847 0.1921 -0.2200 0.2314 0.2084 0.2087 -0.2049 0.2259 -0.1692 0.2369 0.1984 0.2382 -0.2668 0.2103 0.2179 0.1730 0.1866 -0.2066 0.2069 0.1735 0.1762 -0.2282 -0.2360 0.1868 0.2465 0.2042 0.2703 -0.2894 0.2168 0.1794 0.2170 0.2015 0.2618 -0.2011 0.2092 -0.2196 -0.1752 0.1733 -0.1541 0.2014 -0.2459 0.2560 0.2061 0.3179 0.2122 -0.2191 0.2273 0.1821 0.1840 -0.2252 0.1844 0.1654 0.2028 0.2348 0.1822 0.2525 0.2308 -0.1627 0.2155 -0.1949 -0.1954 0.2888 0.2557 0.1532 0.2695 0.1986 0.2557 0.2406 -0.1768 0.1973 -0.2584 -0.1653 0.2094 0.3031 0.1916 0.2157 -0.1905 0.2384 0.2246 0.2034 0.2002 0.1983 0.1813 0.2770 -0.1708 0.2663 0.1823 -0.2390 0.1921 0.2213 0.2873 0.2610 -0.1957 0.1803 0.1913 0.1911 0.2462 -0.2063 0.2652 0.2018 0.3023 0.2490 0.2007 0.2060 0.2509 -0.1735 -0.2992 0.2023 0.2170 -0.1977 0.2192 0.2154 0.2770 -0.2827 0.2492 -0.2044 -0.2343 0.2081 0.2040 0.1689 -0.2075 0.1914 -0.2160 -0.2231 0.2274 0.1718 0.1760 0.2311 0.1880 -0.1851 0.2163 0.1761 0.2470 -0.1883 0.2013 0.2828 -0.2847 0.1991 0.2421 0.1575 0.1755 0.2668 0.2141 0.2245 0.2216 0.2593 0.1863 0.2234 0.1765 0.2135 0.2216 0.2114 0.2039 -0.2441 -0.1785 0.2640 0.2178 -0.1892 0.1908 -0.2035 0.1931 0.1980 -0.2181 0.2736 -0.2130 0.1763 0.3077 -0.2339 0.2635 0.2262 -0.2039 0.1865 0.2963 -0.2119 0.2636 0.2337 -0.1812 -0.1846 -0.1910 0.2302 0.1887 0.1684 0.2197 0.2402 0.1836 0.2277 0.2148 0.2155 -0.2052 0.1869 -0.2116 -0.2507 -0.1925 0.2378 0.2095 0.2828 -0.2011 -0.2112 0.2307 -0.2217 -0.1908 0.2528 -0.2430 0.1872 0.2253 0.1911 -0.1754 0.2146 0.2395 0.2690 0.2274 -0.2126 0.2182 0.2406 0.2004 0.2620 0.2532 -0.2519 -0.3719 0.1674 -0.2090 0.2262 0.2392 0.1558 0.1881 0.2588 0.1927 -0.2096 -0.2673 -0.2022 -0.1837 0.2562 0.2320 0.3662 0.2885 0.2412 -0.1862 0.2829 0.1855 -0.1944 0.2244 -0.2060 -0.2198 -0.1819 0.2566 0.1934 0.2485 -0.1604 -0.2228 0.1788 -0.1638 0.2286 0.2600 0.2430 -0.1699 0.2246 -0.1531 -0.1932 -0.1943 0.2896 0.2477 0.2996 0.2159 0.2032 0.2511 -0.2238 -0.2575 0.2128 -0.2211 -0.1741 -0.2159 0.2099 -0.1710 0.2242 0.2130 0.2622 0.2192 -0.2363 0.2838 0.2116 -0.2090 -0.2729 -0.2374 -0.1753 -0.2166 -0.2249 -0.1653 0.1698 0.1618 0.1880 0.3181 0.1818 0.1980 -0.1709 0.1916 -0.2592 0.2928 0.2325 -0.3099 0.2176 0.1871 0.1833 0.2382 0.1715 0.1981 0.1632 0.1897 0.1798 0.1987 0.2590 0.2124 0.1761 0.2880 0.2140 0.1894 -0.2117 -0.1873 -0.2318 -0.2407 -0.2161 0.2069 0.2092 0.2034 -0.2327 -0.1966 0.2098 0.2426 0.2067 0.2074 0.2459 0.2109 -0.2067 -0.1941 0.2169 0.1948 0.2403 0.2024 -0.2161 -0.2271 0.1882 0.1955 -0.2149 0.2708 0.1631 0.2215 0.2210 0.2278 -0.2296 -0.1827 0.1771 0.2589 0.1774 0.2580 0.2640 0.1854 0.1946 -0.1907 -0.2202 0.2161 0.1779 0.1924 0.2457 0.2174 0.1988 0.2400 0.2920 -0.2656 0.2083 0.2571 -0.2463 -0.1917 0.2249 0.2086 0.1740 0.1963 -0.2092 0.2086 0.2474 -0.2439 0.2168 -0.2221 0.2602 0.1930 0.1928 0.2377 0.1638 0.1778 0.2066 0.1860 -0.1608 -0.2961 0.1590 0.1881 0.2208 0.2093 0.1796 -0.2319 0.1936 0.2034 -0.2230 0.2385 -0.2226 0.2649 -0.1912 0.2377 -0.2279 0.2226 0.2582 -0.2363 -0.3060 -0.1960 0.2159 0.1800 0.2607 0.2119 0.2019 -0.2009 -0.1677 -0.2079 0.2093 0.3009 -0.2072 -0.2732 0.2739 -0.2424 -0.2652 -0.1695 0.1687 0.2424 -0.2302 0.2721 0.2157 0.2314 0.2053 -0.2251 0.1907 0.1944 -0.1900 0.2596 -0.1870 -0.2169 -0.2182 0.3044 -0.2141 -0.1643 0.1970 0.2363 -0.1884 0.2758 0.2555 -0.2108 -0.2133 -0.2124 0.1924 -0.1896 0.2690 -0.2013 0.2512 0.1945 0.1989 0.2283 0.2043 0.2364 0.1894 0.2182 -0.1979 -0.1860 0.2029 0.2365 0.2486 0.2111 -0.1942 -0.1876 -0.2039 -0.2225 -0.2464 0.1995 0.1968 0.1897 0.2026 0.1744 -0.1662 -0.2384 0.2169 -0.1953 -0.2285 -0.1803 -0.2032 -0.2054 0.2283 0.2099 -0.1934 0.2646 0.3017 0.2165 -0.2357 -0.2071 0.2226 -0.2085 0.2114 0.1771 -0.2081 0.1780 -0.1927 -0.2046 0.2304 0.2168 0.2333 -0.2391 -0.2174 -0.1930 0.2319 -0.1918 0.2240 -0.2099 -0.1930 -0.1772 -0.2603 0.2648 -0.2276 -0.2672 -0.1584 -0.1777 0.2476 0.2578 0.1748 0.2111 -0.2244 -0.1870 0.2165 0.2299 -0.1997 0.2018 -0.1780 -0.1616 0.2491 0.2037 -0.2384 0.2380 -0.2296 0.1810 -0.2229 0.1691 0.2139 -0.2278 0.1835 0.1930 0.2155 -0.2190 0.2145 -0.1977 0.2599 0.1866 0.2876 0.1850 0.1851 -0.1968 -0.2083 -0.2469 0.2158 0.2921 -0.1930 -0.2145 0.2298 0.2164" HIT_INDICES="95 213 237 344 347 472 537 590 593 650 794 839 865 927 1120 1129 1163 1348 1404 1459 1496 1542 1668 1688 1742 1900 1901 1947 2015 2151 2163 2226 2400 2578 2596 2666 2703 2956 3116 3420 3446 3549 3905 3954 3976 3985 4232 4603 5054 5060 5301 5583 5790 6131 6438 6716 6733 6801 6915 6979 7166 7746 8288 8321 8401 9332 9466 10122 10146 10151 10185 10300 10488 10587 10623 11463 11550 11645 11649 11940 11974 12042 12321 12353 12513 12621 12625 12730 12921 12943 12953 13035 13413 13638 13925 14090 14149 14178 14274 14288 14625 14627 14701 14781 14798 15123 15669 15698 16003 16255 16281 16306 16438 16470 16652 16764 16779 17081 17086 17123 17125 17157 17487 17528 17564 17575 17607 17678 17698 17771 17795 17846 17852 17960 17998 18058 18089 18138 18142 18145 18153 18183 18244 18420 18450 18486 18505 18525 18560 18642 18842 18942 18945 18983 18985 18987 19038 19077 19103 19127 19158" ES_PROFILE="0.0093 0.0158 0.0270 0.0329 0.0443 0.0486 0.0559 0.0636 0.0738 0.0810 0.0832 0.0904 0.0986 0.1048 0.1036 0.1121 0.1192 0.1180 0.1235 0.1289 0.1352 0.1409 0.1423 0.1491 0.1542 0.1535 0.1610 0.1662 0.1700 0.1702 0.1768 0.1807 0.1785 0.1758 0.1816 0.1845 0.1892 0.1822 0.1799 0.1698 0.1742 0.1745 0.1611 0.1638 0.1679 0.1727 0.1647 0.1499 0.1305 0.1345 0.1259 0.1150 0.1078 0.0933 0.0803 0.0686 0.0707 0.0700 0.0668 0.0662 0.0591 0.0308 0.0042 0.0043 0.0018 -0.0459 -0.0519 -0.0858 -0.0864 -0.0861 -0.0873 -0.0929 -0.1024 -0.1073 -0.1089 -0.1526 -0.1568 -0.1612 -0.1609 -0.1754 -0.1764 -0.1792 -0.1928 -0.1934 -0.2007 -0.2051 -0.2040 -0.2081 -0.2167 -0.2163 -0.2154 -0.2181 -0.2361 -0.2458 -0.2586 -0.2648 -0.2654 -0.2645 -0.2669 -0.2651 -0.2799 -0.2771 -0.2780 -0.2792 -0.2770 -0.2908 -0.3157 -0.3133 -0.3251 -0.3338 -0.3305 -0.3272 -0.3292 -0.3260 -0.3303 -0.3309 -0.3263 -0.3362 -0.3305 -0.3264 -0.3204 -0.3160 -0.3265 -0.3217 -0.3167 -0.3103 -0.3049 -0.3014 -0.2952 -0.2917 -0.2854 -0.2805 -0.2731 -0.2708 -0.2646 -0.2595 -0.2527 -0.2468 -0.2385 -0.2301 -0.2220 -0.2149 -0.2092 -0.2087 -0.2005 -0.1924 -0.1833 -0.1742 -0.1657 -0.1590 -0.1563 -0.1468 -0.1322 -0.1185 -0.1028 -0.0871 -0.0725 -0.0565 -0.0386 -0.0193 0.0021" RANK_AT_ES="17080.0000" RANK_SCORE_AT_ES="-0.9718"/>
  <DTG RANKED_LIST="expr.class.cls#EGF_versus_CONTROL.rnk" TEMPLATE="class.cls" GENESET="gene_sets.gmt#HALLMARK_ALLOGRAFT_REJECTION" ES="-0.3474" NES="-1.6035" NP="0.0000" FDR="0.0098" FWER="0.1030" RND_ES="0.2668 -0.2045 0.2001 -0.1910 0.1920 0.2879 0.2434 0.1717 -0.1853 -0.2260 0.3412 0.2519 0.2538 0.2082 -0.2017 0.2428 -0.1883 -0.1772 0.2916 0.2441 0.2683 -0.2045 0.2832 0.2581 -0.2132 0.2080 0.2277 -0.2151 -0.1719 0.2210 -0.2216 0.2187 -0.2494 0.1807 -0.2374 0.1979 0.1805 0.2405 -0.3050 -0.1951 0.2155 -0.1546 0.2563 0.2148 -0.2778 0.2132 0.2088 -0.2839 0.2763 -0.2881 -0.2036 0.2262 0.2448 -0.1918 -0.1703 0.1862 0.2603 -0.1724 0.3266 -0.2232 -0.2106 0.2024 0.2853 -0.2641 0.2218 0.2209 0.2775 -0.1876 0.2051 0.2861 -0.2272 0.2537 -0.1874 -0.2796 -0.2102 0.2299 0.2314 -0.1980 -0.2054 -0.2662 -0.1790 0.2173 -0.2596 0.1558 0.2493 -0.2910 0.2029 0.2023 -0.2203 -0.2323 0.2006 0.2077 0.2271 -0.2158 0.2512 0.2427 0.1919 0.2709 -0.3050 0.2088 0.2222 -0.1999 0.2245 0.2675 -0.2454 0.1918 0.2999 -0.2474 0.2088 0.1942 -0.1800 -0.2152 -0.2353 0.2386 0.2332 -0.2345 0.1815 0.1781 0.2178 0.2875 -0.2411 -0.1882 0.2181 0.2385 0.2021 0.1947 0.2119 0.2534 0.2124 0.1975 0.2240 -0.1860 0.2323 -0.2009 0.2479 -0.2633 0.2258 -0.2464 -0.2292 0.2137 0.2209 -0.2025 0.2909 -0.1983 0.2256 0.2638 0.2367 0.2207 0.2163 -0.2134 0.2155 0.1952 0.3199 0.2302 -0.2183 -0.1817 0.2452 -0.1942 -0.2150 -0.2423 -0.2388 0.2323 0.1701 -0.2250 0.2082 -0.2226 0.2750 0.2192 0.1865 0.1647 0.1830 0.2063 -0.2036 0.2321 -0.2262 0.2244 -0.1637 -0.1601 0.2487 0.2063 0.1843 0.2086 0.2797 0.1963 0.1903 0.2568 0.2792 0.2085 -0.1522 -0.1943 -0.1778 -0.1857 0.2260 0.2163 0.2541 -0.1535 0.1832 0.2310 0.2224 0.2357 0.1990 0.2480 -0.2769 -0.2459 0.2295 -0.1752 0.1868 -0.2662 0.3213 -0.1595 0.2497 0.2248 -0.1944 0.2616 -0.1993 -0.2416 -0.2021 0.1787 -0.1924 0.2161 -0.2239 0.2120 0.2374 0.1564 0.1851 -0.2406 0.2798 0.2366 -0.1870 0.2883 -0.2351 0.2374 0.3906 0.2345 0.2469 0.2912 -0.3082 0.3227 0.1888 -0.1892 -0.2082 0.2390 -0.2562 -0.1901 0.2344 0.3628 -0.2469 -0.2084 0.2915 0.1990 -0.2126 -0.1934 0.3033 0.2657 0.2522 0.2341 0.2519 0.2731 0.2002 0.2254 -0.1780 0.2381 0.1944 0.1960 -0.2166 0.1739 -0.2268 -0.2870 0.2413 0.1825 -0.2149 -0.2299 -0.1447 -0.2788 -0.1991 0.1818 -0.3319 0.2456 0.2334 -0.1887 0.2207 0.2152 0.2049 0.1762 -0.2386 -0.1993 0.2301 -0.2194 0.2272 0.2293 -0.1667 0.2036 0.1985 0.2965 0.2050 -0.2014 0.2397 -0.2833 0.2160 -0.2188 0.3132 0.2314 -0.1804 -0.1899 -0.2127 0.2847 -0.3075 -0.2264 -0.2230 -0.1812 -0.2174 0.2905 0.2118 -0.1653 -0.1776 -0.1821 0.2384 0.1727 -0.2226 -0.2081 0.2496 0.2287 -0.2391 0.2360 0.2414 0.2477 0.1940 -0.2512 -0.2989 0.2084 0.2814 0.2060 -0.1916 -0.2011 -0.1791 -0.2528 0.1957 0.2084 0.2013 0.1668 0.2348 0.2382 -0.1849 0.1958 0.2228 0.2292 0.2339 -0.2108 -0.1667 0.2166 -0.2200 0.1884 0.2101 -0.2681 0.2284 -0.1681 0.2541 -0.2139 -0.1889 -0.1796 0.2276 0.2327 0.2088 0.2250 -0.1862 0.1880 -0.1854 0.3090 0.2110 -0.1873 0.2379 0.2680 0.2116 0.2039 0.2107 0.1873 -0.2185 0.2455 0.3004 0.2114 0.3398 0.2436 0.2070 0.2295 -0.2461 0.2482 0.1882 0.2377 0.2613 0.2155 -0.2806 0.2396 0.1775 -0.2024 -0.2375 0.2262 -0.1835 -0.2844 -0.2618 0.2736 0.2490 0.1592 0.2341 0.2422 0.2212 0.2089 0.2181 0.2120 0.2536 0.2704 -0.2000 -0.2058 -0.2386 0.1702 0.2679 0.2243 -0.1903 0.2356 0.2171 0.2748 0.2257 -0.2271 0.2771 -0.2335 0.2476 -0.2055 0.2914 0.2377 -0.2289 0.2526 0.2110 -0.2237 -0.2218 0.2519 -0.1348 0.2663 0.3276 -0.1778 0.1972 0.1918 -0.2587 0.2498 0.1872 0.2175 -0.2251 -0.1977 -0.1977 -0.1665 0.2318 0.2004 0.2020 0.1794 -0.2130 0.1949 0.2980 0.1714 -0.2492 0.2461 -0.1836 0.2746 -0.2070 0.2334 0.1677 0.1598 0.2161 0.2483 0.2742 0.2179 -0.2658 0.2202 -0.1966 0.2601 -0.2358 -0.1887 0.2053 0.1959 0.3039 0.2766 -0.2645 0.2104 -0.1833 0.2574 0.2204 -0.1867 -0.2088 0.2120 0.1821 0.2154 0.2697 0.2092 0.2994 0.2227 0.2709 0.2347 0.1529 0.2162 -0.1750 0.2578 -0.2358 -0.1786 0.2495 -0.2312 0.2425 0.2799 -0.1722 -0.2291 -0.2940 0.2950 0.2976 0.2489 0.2317 0.2319 0.1862 0.3742 0.2431 0.2388 -0.1999 0.1769 0.2532 0.2563 0.2180 0.2329 0.2409 -0.2528 0.2142 -0.1840 0.2491 -0.2803 -0.2546 -0.2379 0.2046 0.1812 -0.2637 0.2744 0.1966 0.1876 -0.1850 0.2490 0.2173 0.2040 -0.3029 -0.2246 0.1955 0.1693 0.1801 0.2088 0.1958 -0.2862 0.2254 0.1446 -0.2332 -0.2339 0.2842 0.1888 -0.2403 -0.2450 -0.2547 0.1694 -0.2913 0.2538 0.2605 -0.2676 0.2797 0.1656 0.2021 0.1944 -0.2292 -0.2222 -0.2323 0.2374 0.2496 0.2215 0.2470 -0.1676 0.2846 0.2150 -0.2468 -0.2242 -0.1932 -0.2192 0.2452 -0.2547 0.2502 0.2272 0.2038 -0.2170 -0.1735 0.1942 0.2217 0.2177 0.2357 -0.1946 0.1952 0.3019 0.2284 0.1909 -0.2233 0.2617 0.2243 0.3543 0.2929 -0.1884 0.2275 0.1791 0.2402 0.1970 0.2078 0.2186 0.2623 0.1895 -0.1847 0.3739 0.2292 0.1785 0.2772 0.1994 -0.2665 0.2236 0.1680 -0.1977 0.2239 -0.2515 0.1761 0.2465 0.2125 0.3423 -0.1775 -0.2267 -0.2071 -0.2355 0.2232 -0.2034 -0.2101 0.2290 0.2126 -0.1675 0.2234 0.2019 0.2592 0.1959 -0.2425 -0.1553 -0.2204 0.2133 0.2000 -0.2096 0.2268 -0.1725 0.2983 0.2490 -0.2382 -0.2512 0.2442 0.2060 -0.1823 -0.2880 0.2433 0.2394 -0.2541 0.2497 0.2623 0.1500 0.3265 -0.1686 0.2541 -0.2275 0.2804 0.2105 0.2058 0.1911 0.2205 0.3511 -0.2154 0.1869 0.2160 0.1967 0.1813 -0.1675 0.1942 -0.1919 -0.1719 -0.2230 -0.1741 0.2646 0.2712 0.1803 -0.1338 0.2709 0.1389 0.2627 0.2400 -0.1856 -0.2222 0.3409 0.2804 0.2572 0.1769 0.2281 0.1861 -0.2092 0.2399 0.3113 0.2091 -0.1820 -0.2610 -0.2590 0.2078 0.1989 0.2395 0.2241 -0.2128 0.2145 0.3080 0.2510 -0.1816 0.2784 0.1956 -0.2474 -0.1898 0.1787 0.3089 -0.1947 -0.2117 -0.2346 0.2162 -0.2156 0.1852 0.1894 -0.2637 0.2523 0.2767 -0.2130 0.1944 0.1797 0.2296 0.2147 -0.1961 -0.2837 -0.2769 0.2084 -0.1997 0.1695 0.1983 0.1988 -0.1969 0.2425 0.2150 0.2070 0.2773 0.2074 0.2317 0.2936 0.2363 -0.2142 0.1705 0.1894 0.2301 -0.2074 0.3163 0.2973 -0.1554 0.2759 0.2314 -0.2869 0.2232 -0.2181 0.2608 0.2600 0.2251 0.2764 0.1988 0.1799 0.2353 0.1718 -0.2194 -0.1733 -0.1782 -0.2378 0.2346 0.2503 0.3003 -0.2078 0.2514 0.2967 0.1881 0.1474 -0.1927 -0.1937 0.2431 0.1962 0.2530 0.2385 0.2118 0.2046 0.1952 -0.2083 -0.2282 0.2372 0.2467 0.1851 0.2837 0.2322 -0.1952 0.1931 0.2115 -0.1972 0.2254 -0.1959 0.1813 0.2723 0.2483 -0.2596 -0.2545 -0.2175 -0.2130 0.2139 -0.2621 0.2331 -0.2051 0.3012 0.2157 0.2059 -0.2100 -0.2403 -0.2164 -0.1807 0.2027 -0.2965 -0.2756 0.2243 0.1834 0.1807 -0.1669 -0.1904 -0.1895 -0.1663 -0.2157 0.1454 0.2193 0.2599 0.1814 0.1618 -0.3029 0.2207 0.2103 0.2010 -0.2300 0.2843 -0.2063 0.1964 0.3430 0.2489 -0.1829 -0.2516 0.2097 -0.2025 0.1920 0.1833 0.2110 0.2434 0.2160 0.2857 -0.2016 -0.2572 -0.2099 -0.1843 -0.1989 0.1509 0.1981 -0.1774 0.2826 0.2979 0.2327 0.1886 0.1650 0.1988 -0.2406 0.2002 -0.1933 0.1717 -0.2657 0.2133 -0.1750 -0.2206 -0.2765 0.2755 0.1976 -0.1848 -0.2358 -0.2589 -0.2360 0.1925 0.2123 0.1913 0.2225 0.2652 0.2361 0.2167 0.2293 0.2517 -0.3135 0.1812 -0.2157 -0.3268 -0.2897 0.2334 0.1829 0.2101 -0.1720 0.2135 -0.2038 0.2171 0.1936 0.3400 0.2955 -0.1994 0.2799 0.2155 0.3253 0.2246 -0.2698 0.2852 0.2669 0.2212 -0.2124 0.2092 0.2673 -0.1892 0.1899 0.2535 0.1919 -0.2066 0.2260 0.1847 -0.1900 0.1968 -0.1681 0.1770 -0.2023 0.2511 -0.2286 -0.1901 -0.1910 0.2544 -0.1680 0.2787 -0.2455 -0.2142 -0.1827 -0.1835 -0.1678 0.2363 0.3150 0.2353 0.1939 0.2131 -0.1892 -0.1658 -0.2478 0.2439 0.1801 -0.1845 0.2093 0.2666 0.2378 0.1804 -0.1892 0.1701 -0.2363 0.2707 0.2318 -0.2596 -0.2411 0.2195 0.2073 0.2989 0.2362 0.2178 -0.2163 -0.2104 0.2214 -0.2233 0.2775 -0.2462 0.2403 -0.2010 0.2562 0.2585 -0.1956 0.2124 0.2460 0.2701 -0.1982 -0.1843 -0.2050 0.2715 -0.1810 -0.1943 -0.2360 0.2266" HIT_INDICES="57 152 170 764 1023 1117 1221 1241 1261 1376 1416 1474 1548 1620 1867 1878 2241 2364 2454 2498 2521 2951 3320 3538 3796 4239 4359 4669 5141 5448 5569 5614 6002 6233 6266 6438 6451 7090 7139 7430 7484 7584 7669 7759 7821 7921 8117 8140 8474 8668 8781 8874 8970 9082 10150 10160 11136 11326 11349 11465 11978 12021 12565 12907 12984 13062 13349 13363 13468 14567 14815 15097 15123 15128 15276 15343 15826 15840 16024 16100 16288 16397 16617 16952 17131 17299 17342 17385 17413 17599 17600 17606 17642 17700 17862 17954 18047 18068 18076 18107 18115 18217 18418 18421 18424 18478 18502 18622 18684 18739 18758 18776 18918 18974 18977 19014" ES_PROFILE="0.0205 0.0357 0.0547 0.0382 0.0385 0.0471 0.0548 0.0669 0.0789 0.0856 0.0961 0.1055 0.1138 0.1221 0.1207 0.1316 0.1233 0.1274 0.1330 0.1409 0.1498 0.1368 0.1264 0.1235 0.1181 0.1024 0.1035 0.0942 0.0758 0.0656 0.0651 0.0685 0.0534 0.0463 0.0495 0.0452 0.0492 0.0197 0.0211 0.0095 0.0103 0.0085 0.0075 0.0060 0.0060 0.0039 -0.0034 -0.0017 -0.0167 -0.0245 -0.0282 -0.0309 -0.0339 -0.0379 -0.0930 -0.0927 -0.1436 -0.1531 -0.1539 -0.1593 -0.1851 -0.1861 -0.2128 -0.2285 -0.2303 -0.2320 -0.2443 -0.2423 -0.2449 -0.2983 -0.3066 -0.3165 -0.3130 -0.3083 -0.3109 -0.3091 -0.3284 -0.3231 -0.3264 -0.3239 -0.3268 -0.3253 -0.3291 -0.3381 -0.3384 -0.3376 -0.3301 -0.3226 -0.3141 -0.3133 -0.3028 -0.2925 -0.2837 -0.2758 -0.2728 -0.2656 -0.2581 -0.2467 -0.2345 -0.2235 -0.2112 -0.2034 -0.1994 -0.1849 -0.1704 -0.1583 -0.1445 -0.1345 -0.1206 -0.1056 -0.0885 -0.0709 -0.0568 -0.0365 -0.0133 0.0096" RANK_AT_ES="17130.0000" RANK_SCORE_AT_ES="-0.9890"/>
  <DTG RANKED_LIST="expr.class.cls#EGF_versus_CONTROL.rnk" TEMPLATE="class.cls" GENESET="gene_sets.gmt#HALLMARK_GLYCOLYSIS" ES="-0.3239" NES="-1.5497" NP="0.0000" FDR="0.0143" FWER="0.1540" RND_ES="0.1819 -0.2115 0.2112 -0.1825 0.1819 0.2396 0.2198 0.1847 -0.1904 0.2604 0.2568 -0.2354 0.2187 0.2582 0.3130 -0.2125 0.2074 -0.2089 0.2003 0.2473 -0.1959 -0.1931 0.2199 -0.1636 0.2378 -0.2169 0.2031 -0.1617 0.1891 0.2397 -0.1994 -0.2054 0.2381 -0.2261 0.2279 -0.2042 -0.1913 -0.2631 -0.2773 -0.2061 -0.2083 -0.2504 0.1983 -0.2172 0.1964 -0.1900 0.2540 -0.1608 -0.2755 -0.2119 0.2218 0.2877 0.2723 0.2296 0.1701 -0.1856 0.2836 0.1871 -0.2200 0.2214 0.1836 0.1682 0.2146 -0.1841 0.1720 0.2026 0.1722 -0.2145 0.2655 0.2195 0.2402 0.1723 0.1985 0.2236 -0.2192 0.1852 -0.2736 0.2270 0.2604 0.1819 0.1764 -0.2334 0.1976 0.1934 0.1787 0.3008 -0.1901 0.2813 0.1665 -0.1932 0.2485 -0.1785 0.1738 -0.1796 -0.1647 0.1683 0.2362 0.2337 -0.2587 0.1613 0.1993 -0.2263 0.2235 0.1920 0.2103 0.2217 -0.1491 0.1819 0.2041 -0.1772 0.1998 0.1846 0.2538 0.2570 -0.1757 0.3201 0.1876 0.1913 0.2364 0.2222 -0.2194 0.2154 -0.2745 0.1999 0.2393 -0.1898 0.1842 0.1774 0.2364 0.2422 -0.1864 -0.2170 -0.2364 -0.2379 -0.2148 -0.1707 0.2020 -0.1719 0.2058 0.2326 -0.1918 0.2245 0.1965 -0.2072 0.2763 -0.2266 -0.2537 0.2093 -0.1970 -0.2324 -0.1740 -0.1763 -0.1795 -0.2346 0.1809 -0.2263 0.2223 0.2509 0.2095 0.1979 0.2386 0.2327 0.1922 -0.2399 0.2842 -0.1725 -0.2044 0.1827 -0.2294 -0.1838 0.2471 -0.2279 0.2313 0.2285 -0.2544 -0.2371 0.2916 -0.1867 0.2179 0.2439 0.1808 -0.2043 0.1801 0.1978 -0.1964 0.2140 0.2172 -0.2211 0.2175 0.2185 0.1973 0.2417 0.2546 0.2327 -0.2844 -0.2088 0.1959 -0.2522 0.2072 0.1680 0.1985 -0.2061 0.2351 0.2953 0.1861 -0.1951 0.2261 0.1767 -0.1844 0.2250 -0.2122 0.1881 -0.1858 0.2157 0.2678 0.2389 0.2873 0.2979 -0.2017 -0.2060 0.2259 -0.2166 0.3191 0.1722 -0.2219 0.1766 0.2356 0.2482 0.2732 0.2111 0.1851 0.2183 0.2365 0.1620 -0.1750 -0.1962 0.2097 0.1907 0.2241 0.2260 0.1892 0.2387 0.2518 0.2408 -0.2065 -0.1994 0.1916 -0.2519 0.2436 -0.2013 0.2467 -0.1626 0.2361 -0.2052 0.1928 -0.2252 0.1608 0.2071 0.2362 -0.1634 0.1989 -0.2452 0.1972 -0.1937 0.2789 0.1997 0.2313 0.1982 0.2429 0.2064 0.2745 -0.1913 0.1877 0.2226 0.2753 0.1643 0.2187 0.2170 0.2642 0.1836 -0.2099 -0.1809 -0.1865 -0.2376 0.2773 0.1921 0.2478 0.2793 -0.2186 -0.1950 0.1661 -0.1956 0.2869 0.2544 0.1861 0.2731 0.1540 -0.2520 -0.1997 0.2776 0.2590 0.1834 0.2903 0.3042 0.1561 0.2170 0.2087 0.2057 0.2325 -0.1723 0.1920 0.2297 0.2233 0.2053 -0.1864 0.1914 -0.2632 -0.2225 0.2176 0.2960 -0.2202 -0.2222 0.2223 0.2711 0.2508 0.2832 0.1708 -0.1843 0.2421 -0.1896 -0.2032 0.1961 -0.2261 0.2199 0.2319 -0.1563 -0.2115 0.2059 0.1801 -0.2381 0.2386 0.1823 0.1902 0.1832 -0.2097 -0.1948 0.2214 0.2545 0.1579 0.1799 0.2127 -0.1868 0.2258 -0.2112 0.2548 0.1900 -0.1737 0.2308 -0.1989 -0.2533 0.2065 0.1727 0.2307 -0.2439 -0.1999 -0.2431 0.2157 0.2009 0.2558 -0.2399 -0.1921 0.1666 0.2565 0.2166 -0.1829 0.1978 0.1769 0.2585 -0.2277 -0.1924 0.2270 0.1910 0.2309 -0.2148 0.2320 0.1701 -0.2744 0.2259 0.2015 -0.1834 0.2216 0.2772 0.2285 0.1896 -0.2033 0.2147 0.2039 0.2219 0.2276 0.1719 0.1842 0.2009 0.2121 0.2764 -0.1987 0.1994 0.2382 0.1919 0.1984 0.1540 0.2305 -0.2131 0.2392 0.2355 0.2344 -0.1725 -0.2525 0.1642 0.2218 0.2591 -0.2115 0.2233 0.2818 0.2233 0.2010 0.1977 0.2479 -0.2295 0.2235 0.2114 0.2365 0.2219 -0.1926 -0.2127 0.2314 0.2419 -0.2940 0.2310 0.1670 -0.2087 0.1964 0.1838 0.2369 0.1986 -0.2256 -0.1764 -0.1484 -0.1884 0.3264 -0.2131 0.1945 0.2340 0.1548 -0.2441 0.1806 0.2224 0.1830 0.2379 -0.1777 0.2402 0.2128 -0.2200 -0.1797 0.2386 -0.2521 0.2622 0.2316 0.2243 0.1855 0.2247 0.2082 0.1920 0.2067 0.2265 0.1924 0.2073 0.2175 -0.2039 -0.2070 0.2810 -0.2170 0.2380 -0.2157 -0.1809 0.2358 0.2476 -0.1997 0.2045 0.2349 -0.1850 0.2281 -0.2175 -0.1802 0.1945 -0.2599 0.1623 0.2029 0.2089 -0.1939 0.2101 0.1612 0.1808 0.1775 0.3077 0.1802 -0.2081 0.3284 -0.1714 -0.2069 0.2138 0.1882 0.1764 0.1789 0.2838 0.2866 -0.2343 -0.1717 0.2083 0.2180 -0.2688 0.2628 0.2088 0.2252 0.1930 0.1875 -0.2093 -0.1720 0.2584 -0.1826 0.2889 0.2059 0.1940 0.2287 0.2044 0.2294 0.1881 0.1945 0.2426 0.2178 0.2629 0.1871 0.2302 0.2090 0.2222 0.1919 0.2396 0.1923 0.2064 0.2081 0.2135 0.2079 -0.1744 0.2336 0.2422 0.2731 0.2431 0.2035 -0.3074 -0.1636 0.2099 0.2005 0.2132 0.2185 0.2511 -0.1661 0.2784 0.2598 0.2437 0.2232 0.2143 0.2306 0.2423 0.2315 -0.1767 -0.2244 -0.2209 0.2188 0.1881 -0.1852 0.2722 0.2612 0.2411 0.1807 -0.2129 0.2093 0.1966 -0.1866 -0.1863 -0.2299 0.1659 -0.1894 -0.1699 -0.1771 0.1858 -0.2100 0.2764 0.2116 -0.1406 0.2101 0.2112 -0.1939 0.1971 0.2345 0.1632 -0.2723 0.2063 0.2067 0.2052 0.1800 -0.1907 0.1797 -0.1892 -0.2142 0.2766 0.2281 0.1875 0.2524 0.2456 -0.2406 0.1563 0.2012 0.2386 0.1915 0.3110 -0.1846 0.2520 0.2187 -0.2687 0.2091 0.2666 -0.1990 -0.1733 0.2122 -0.1794 -0.2158 0.1790 -0.1978 0.1773 -0.1657 -0.2533 0.3078 0.1837 -0.2519 -0.2491 0.2067 0.2568 0.1717 0.1817 0.2146 -0.2035 -0.2144 0.1979 -0.2262 0.1984 -0.2116 0.2005 0.2166 -0.1550 0.2008 0.2606 0.2220 -0.2099 -0.2472 0.2044 0.2523 0.2123 -0.2316 0.2091 0.2337 -0.1961 -0.2185 -0.1596 0.1939 -0.2232 0.2640 -0.1694 -0.1916 0.1982 -0.1643 0.1998 -0.2294 -0.2011 0.2019 0.2146 0.1793 0.1781 0.2058 0.2779 0.2108 -0.1551 0.2204 0.2166 0.2584 0.1999 -0.2243 0.2330 0.2578 -0.2205 -0.1780 -0.1838 0.2170 -0.1671 0.2110 -0.1789 -0.1708 -0.2225 0.2099 -0.1605 -0.2030 -0.1804 0.1827 0.2281 -0.1951 -0.1954 -0.2293 -0.1941 0.1960 0.2433 -0.2558 -0.1989 0.2201 0.2744 0.2070 -0.1864 -0.2182 0.2860 -0.2245 -0.1955 -0.2482 0.2220 0.1964 -0.2146 0.1743 -0.2584 0.1997 -0.2349 0.1906 -0.2078 0.2386 0.1798 0.1867 0.2380 -0.2053 -0.1820 0.2374 -0.2263 -0.1910 0.2109 0.2175 -0.2194 0.2416 0.1976 0.1924 -0.2279 -0.2195 -0.2275 0.2088 0.2526 0.2293 0.2359 0.1815 0.1868 -0.2076 -0.2239 0.2001 0.1686 -0.1756 -0.2018 -0.2148 0.2415 0.1953 -0.2285 0.1921 -0.1797 0.2226 -0.1769 -0.2562 0.2191 -0.2288 0.2433 0.1705 0.2708 -0.2118 -0.1701 -0.2418 -0.2485 0.1715 0.2392 0.2368 0.2552 0.2075 0.1828 0.2395 0.2438 -0.1987 0.1635 0.2520 0.2231 -0.2308 -0.1801 -0.2226 0.2382 0.2783 0.1786 -0.1918 -0.2597 0.2962 0.2002 0.1762 -0.1868 0.2249 -0.2395 -0.1678 0.2210 -0.1939 0.2681 -0.1854 0.2238 0.2223 0.2798 0.2874 0.2518 -0.2309 0.2209 0.1916 0.1575 -0.2439 0.2165 0.1772 0.1997 0.2130 0.3056 -0.2035 0.2000 -0.1840 -0.1687 0.2985 0.2577 0.2119 0.2274 0.2046 0.2396 0.2504 -0.2710 0.1915 0.1906 0.1709 -0.2510 0.2008 0.1651 0.2107 -0.1974 0.1780 0.2246 -0.2253 -0.2038 0.2378 -0.2463 -0.2389 0.2140 -0.2074 0.1705 0.2448 0.1870 -0.2371 0.2299 0.2730 0.1860 0.2128 -0.2560 0.2161 -0.2132 -0.1885 -0.1882 0.1795 0.2415 -0.2645 0.1868 -0.1699 -0.1770 0.1895 0.2307 -0.2870 0.2644 0.2284 0.2240 -0.2125 0.2044 0.2546 0.2105 -0.1942 0.1964 0.1742 0.1990 0.1746 0.1662 0.2659 0.2810 0.2080 0.1952 -0.2043 0.1764 0.2273 0.1981 0.2801 0.2253 0.1569 0.2502 0.2550 0.2445 0.1801 -0.1609 -0.1933 0.2264 0.2568 0.1763 0.1935 -0.1846 0.2040 0.2704 0.2422 0.2293 0.2390 0.3078 0.1821 0.2371 -0.2869 0.1928 -0.2353 0.2031 0.2173 0.2039 0.1982 0.2479 0.2199 -0.1975 -0.2031 0.2513 0.2209 0.2230 0.2481 0.2424 0.1947 -0.2123 0.2112 0.2274 0.2376 0.2009 -0.2194 0.2063 -0.2217 0.2143 -0.1802 0.2816 0.2358 -0.2178 0.1903 0.1868 -0.2774 0.1699 0.2481 0.1933 0.2118 -0.2536 0.2022 -0.1968 -0.2594 -0.1564 -0.2178 0.2207 -0.2135 -0.2265 0.2333 0.1644 0.2468 0.2357 0.1823 -0.1899 0.1850 -0.2751 -0.2244 0.2531 -0.2239 -0.2101 -0.2062 -0.1990 0.2692 0.2476 0.2503 -0.2342 0.2404 0.2346 0.2218 0.2497 0.1960 0.2628 0.2155 0.2163 0.1976 -0.1969" HIT_INDICES="163 200 267 292 395 466 492 865 953 1070 1082 1241 1261 1318 1348 1351 1379 1607 1905 2191 2234 2509 2541 2550 2914 2921 3053 3364 3484 3508 3522 3598 3627 3868 3954 4113 4297 4387 4451 4452 4539 4739 4850 4974 5006 5182 5348 5577 5781 6032 6039 6073 6110 6198 6238 6340 6538 6733 6772 6796 6905 6924 7131 7737 7889 7945 7964 7970 8204 8504 8520 8574 8704 8869 9101 9190 9239 9739 9823 9844 9929 10103 10207 10254 10374 10508 10569 11026 11038 11369 11811 11911 12084 12175 12260 12358 12690 12691 12706 12910 12953 13071 13146 13150 13359 13405 13561 13811 13966 13995 14174 14194 14242 14377 14409 14534 14635 14707 15384 15615 15836 15855 16136 16140 16180 16415 16428 16455 16603 16811 16931 17046 17062 17069 17111 17146 17323 17387 17402 17416 17520 17619 17650 17729 17746 17752 17812 17865 17879 17907 17972 18001 18029 18050 18169 18247 18286 18298 18475 18505 18737 18818 18842 18930 18950 18997 19008 19098 19106 19170 19178" ES_PROFILE="0.0056 0.0174 0.0270 0.0385 0.0452 0.0531 0.0634 0.0540 0.0594 0.0630 0.0720 0.0730 0.0813 0.0875 0.0951 0.1040 0.1116 0.1082 0.1007 0.0934 0.0989 0.0917 0.0972 0.1040 0.0917 0.0981 0.0978 0.0878 0.0877 0.0925 0.0979 0.1000 0.1045 0.0975 0.0987 0.0958 0.0914 0.0919 0.0937 0.0988 0.0993 0.0937 0.0926 0.0908 0.0938 0.0890 0.0846 0.0767 0.0699 0.0605 0.0638 0.0658 0.0675 0.0664 0.0679 0.0660 0.0588 0.0517 0.0528 0.0546 0.0519 0.0539 0.0459 0.0164 0.0107 0.0100 0.0112 0.0130 0.0028 -0.0112 -0.0102 -0.0113 -0.0164 -0.0236 -0.0344 -0.0378 -0.0391 -0.0644 -0.0680 -0.0683 -0.0719 -0.0804 -0.0853 -0.0872 -0.0931 -0.0997 -0.1026 -0.1265 -0.1271 -0.1441 -0.1666 -0.1711 -0.1792 -0.1830 -0.1865 -0.1905 -0.2065 -0.2052 -0.2045 -0.2136 -0.2143 -0.2188 -0.2210 -0.2194 -0.2284 -0.2288 -0.2348 -0.2456 -0.2513 -0.2503 -0.2571 -0.2554 -0.2552 -0.2595 -0.2583 -0.2619 -0.2641 -0.2647 -0.2964 -0.3046 -0.3119 -0.3085 -0.3186 -0.3141 -0.3114 -0.3186 -0.3141 -0.3103 -0.3125 -0.3176 -0.3178 -0.3176 -0.3121 -0.3061 -0.3019 -0.2972 -0.2996 -0.2959 -0.2896 -0.2833 -0.2813 -0.2789 -0.2729 -0.2693 -0.2623 -0.2547 -0.2498 -0.2444 -0.2368 -0.2299 -0.2247 -0.2176 -0.2102 -0.2025 -0.1995 -0.1941 -0.1865 -0.1773 -0.1760 -0.1668 -0.1663 -0.1568 -0.1439 -0.1330 -0.1182 -0.1034 -0.0864 -0.0707 -0.0502 -0.0267 0.0011" RANK_AT_ES="16930.0000" RANK_SCORE_AT_ES="-0.9305"/>
  <DTG RANKED_LIST="expr.class.cls#EGF_versus_CONTROL.rnk" TEMPLATE="class.cls" GENESET="gene_sets.gmt#HALLMARK_BILE_ACID_METABOLISM" ES="-0.3545" NES="-1.5134" NP="0.0174" FDR="0.0176" FWER="0.1910" RND_ES="-0.3800 -0.1677 0.3353 -0.1821 0.1598 0.2751 0.1491 -0.2557 -0.3197 0.2173 -0.1730 0.2913 0.1867 -0.1655 0.2644 0.2336 -0.2613 -0.2504 -0.2699 -0.2314 0.2075 -0.2109 0.2056 0.2304 -0.2353 -0.2637 -0.3654 -0.1916 0.2184 -0.2560 -0.1919 -0.2562 -0.1944 -0.2389 0.2185 0.1729 0.3108 -0.1737 0.2083 0.1785 0.2250 0.2457 -0.2187 0.2072 -0.1884 -0.3290 -0.1893 0.2063 0.3587 0.2189 0.2238 -0.2398 -0.1595 0.2434 0.2124 0.3832 -0.1888 0.3144 0.1793 -0.2851 -0.2635 0.2556 0.2005 -0.2749 -0.2552 0.2375 0.1964 0.2372 -0.1961 0.1959 -0.2115 0.2450 0.2831 0.3175 0.2585 0.1725 0.2445 -0.2648 0.1738 -0.3129 0.2164 -0.1926 0.3150 0.2354 0.2288 -0.2577 0.2982 -0.2003 -0.2117 0.2198 -0.2911 -0.2108 0.1786 -0.2993 -0.1847 0.2060 0.1773 -0.3224 0.2213 -0.2415 0.2480 0.2815 -0.2421 -0.2837 0.2217 0.2962 -0.2151 -0.3081 -0.2240 0.2555 0.2167 0.2386 0.2157 0.2028 -0.2062 0.2211 -0.2915 0.2084 0.3440 0.2657 0.2962 0.2807 -0.2048 0.2871 0.3152 -0.3601 0.2199 0.2648 0.3108 0.2911 0.2896 -0.2372 0.2127 -0.2458 -0.2558 -0.1525 -0.2628 -0.1901 -0.3030 0.2401 0.2205 0.3041 0.1915 -0.2240 -0.3609 0.2716 0.3666 -0.2021 0.2575 -0.1517 0.2344 -0.2115 -0.2638 0.1711 0.2884 0.3194 0.2744 -0.1588 0.2835 0.2695 -0.2056 -0.2265 -0.2448 0.3636 -0.3107 -0.1828 0.1658 0.3047 0.2495 0.2034 0.2500 0.3346 0.2058 0.2291 -0.3184 0.1876 -0.2685 0.2081 -0.2424 -0.1751 0.2736 0.2667 0.2992 0.2087 0.1847 -0.1772 -0.1935 0.2136 0.2480 0.1995 0.2521 0.1808 0.2183 0.3222 -0.2394 0.2876 0.2976 0.3036 0.1796 -0.2207 -0.2001 0.3164 0.2285 -0.1797 0.2727 0.2327 -0.2644 0.1870 0.2103 0.1617 0.2507 0.1799 0.2011 -0.2011 -0.1784 -0.2460 0.2547 -0.2129 -0.2239 0.1861 0.2515 -0.2638 0.2130 -0.3382 -0.2666 0.2545 -0.2774 0.2650 0.2204 -0.1796 0.2188 0.1624 -0.2433 -0.2082 0.1818 -0.2834 -0.2331 0.2672 -0.2068 -0.2195 0.2727 0.1518 -0.1471 0.1760 0.2507 0.2340 0.2429 -0.2101 0.1810 -0.2056 -0.2620 -0.2348 0.2922 -0.3068 0.2369 -0.2404 -0.1961 0.2359 0.2664 0.2755 -0.2111 -0.2820 -0.2411 0.2366 0.2495 0.3477 -0.1943 -0.2925 0.2312 0.2203 0.2290 0.3177 -0.2465 0.2300 -0.2912 -0.2632 -0.1539 -0.1702 -0.1864 -0.2152 0.1440 0.2211 0.3479 0.2126 -0.1936 -0.1755 0.2131 0.2022 -0.3243 0.2053 0.3067 0.1954 0.2407 -0.2041 0.2720 0.2052 -0.2413 0.2555 0.2960 -0.1940 0.2174 0.3246 -0.2370 -0.2159 -0.2480 0.3027 0.2910 0.2487 0.1905 -0.2728 0.1946 0.3836 -0.2763 0.2146 -0.2873 0.2826 -0.2199 0.2071 -0.2328 0.2547 0.1905 -0.2506 0.2063 -0.2459 0.2657 0.2840 0.1721 0.2726 0.2195 0.2027 0.3015 0.2727 0.1562 0.2025 0.2851 -0.2229 -0.2301 0.1977 0.3449 -0.2389 -0.2033 0.1869 -0.2190 -0.3127 -0.2094 -0.1843 0.1896 -0.3299 0.2698 0.2462 -0.3063 0.2681 -0.2469 0.2362 0.2173 0.2240 -0.1809 0.2679 0.2174 -0.2562 0.2989 0.2525 0.2151 0.3198 0.1557 0.2889 0.2230 0.2673 -0.1873 0.2530 0.2396 -0.2321 0.2399 0.1822 -0.1977 -0.2341 0.2796 -0.2525 0.1991 -0.2595 0.2634 0.3176 0.1988 0.3278 0.2376 -0.2829 0.1987 0.2590 -0.2179 0.2364 -0.2446 0.3122 -0.1900 -0.2914 -0.2120 -0.2244 -0.2295 -0.2245 0.2196 0.3106 -0.2175 0.2698 0.3284 -0.2271 0.1790 0.1921 0.2388 0.2142 0.3734 -0.2909 0.1804 -0.2426 -0.1893 0.2390 0.2627 -0.1737 0.2090 0.3016 -0.2101 0.3181 0.2410 0.2096 0.2868 -0.2039 0.2213 0.2307 0.2435 -0.2018 -0.2091 -0.3408 -0.2737 0.2366 0.1961 0.3223 -0.2560 -0.2896 0.2038 0.3439 0.3091 0.2066 0.2117 0.2829 -0.2001 -0.1896 0.2176 -0.2602 0.2469 -0.1622 0.2719 -0.1710 0.2184 -0.1982 0.2673 0.3372 0.2238 -0.2563 0.3107 -0.2650 0.2211 0.2878 0.3073 0.2075 -0.3508 0.2944 -0.2406 0.2164 0.2664 0.1946 0.2502 0.2403 -0.2821 -0.2273 -0.3500 0.2737 0.2249 0.2691 0.2371 -0.1552 0.2779 0.2004 -0.2280 0.2109 0.3725 0.2677 -0.2731 0.2273 -0.1537 0.1871 0.3491 -0.2193 0.1875 0.2865 0.2216 0.2069 -0.2151 0.2498 -0.3416 0.2518 -0.2244 -0.1723 0.2525 -0.2504 0.2047 -0.2306 0.2516 0.2408 -0.2264 -0.2099 0.2856 -0.3291 0.2024 0.2409 0.2333 -0.2674 -0.2434 -0.2513 0.2550 -0.2376 0.2446 0.2608 0.3158 0.1778 0.2812 -0.1997 0.2942 -0.2586 0.2127 -0.2458 0.3633 -0.2129 -0.2472 0.2539 -0.1573 0.2967 0.1798 -0.2739 0.2378 0.2415 0.3273 0.2623 0.3221 0.1638 0.2141 -0.1911 0.2024 -0.1860 -0.1837 0.3295 0.1743 0.2078 0.2013 -0.2079 0.2261 -0.2306 -0.2041 0.3594 0.2744 0.1854 0.2900 0.2043 -0.2159 0.2521 -0.2334 -0.1987 0.3527 0.1901 -0.2019 0.2740 -0.2381 -0.2086 0.2390 0.2379 -0.2135 0.2030 0.2179 0.1742 0.1583 0.2334 -0.2691 0.2227 0.3039 0.3179 0.2051 -0.1874 -0.2010 -0.2660 0.2070 -0.1436 0.2728 0.2100 0.2192 -0.2231 -0.2424 -0.2258 -0.2600 0.2280 -0.2231 -0.2917 0.2173 -0.2165 -0.1862 -0.2090 0.3575 0.2274 -0.2978 -0.2661 -0.1856 0.2653 0.3218 0.3305 -0.2567 0.2376 -0.1948 0.3006 0.1901 -0.2124 -0.1877 -0.2567 0.2745 0.2171 0.1769 0.2814 0.1992 -0.2788 0.2678 -0.2563 -0.3128 0.3198 0.1982 -0.2110 -0.2057 -0.2024 0.2170 -0.2120 -0.1849 -0.2687 0.2924 -0.3693 0.3056 -0.2101 -0.1808 -0.2166 0.2693 0.1922 0.2902 -0.2379 0.2310 -0.1925 0.4171 0.2290 0.2143 -0.2330 0.2258 -0.2603 0.2986 -0.2448 0.2190 0.3439 0.2023 0.3206 0.1952 0.1829 0.1908 -0.1560 -0.3012 -0.2512 -0.2667 0.2068 -0.1979 0.2289 0.2059 -0.2540 -0.1925 0.3113 0.1985 -0.2226 0.2284 0.1978 0.2245 -0.2305 -0.2384 0.2689 0.2545 -0.1925 0.2663 -0.2038 -0.1957 0.2623 0.1918 0.2257 0.2711 0.2185 -0.1764 0.2352 0.1807 0.2806 0.2660 0.1575 0.2114 -0.3092 -0.2433 0.2576 0.2241 -0.2053 -0.2380 0.1610 -0.2327 0.1552 0.2556 0.2008 -0.2309 0.2266 0.2350 0.2691 -0.2444 -0.2598 -0.2971 0.2302 0.2121 -0.1906 0.2135 -0.2256 0.2430 -0.2267 0.2989 0.2007 0.3035 -0.3211 0.2546 0.2220 0.2081 0.2965 0.2204 -0.1995 0.2216 0.2034 0.1868 0.2342 0.2749 0.1711 0.2946 0.3508 -0.3963 -0.1637 0.3091 0.1628 -0.1687 -0.1335 -0.2135 -0.2412 0.2634 0.2992 0.3115 0.2412 -0.2406 0.3042 0.2002 -0.2407 0.3686 -0.1965 -0.2094 0.1829 0.2606 0.3373 -0.3288 -0.2831 0.3124 0.3186 0.2445 0.3391 0.2938 -0.1849 0.2153 0.2305 -0.2138 -0.2054 -0.2188 0.2705 -0.3387 0.1837 -0.2306 0.1427 -0.2134 0.2508 -0.1993 0.1762 0.2614 -0.2062 0.2822 0.2433 -0.1825 -0.2045 -0.3637 0.2521 -0.2573 0.2261 -0.2731 0.1950 -0.1805 0.3044 0.2080 0.2212 0.2413 0.1598 0.2730 0.2393 -0.1965 0.3101 0.2514 0.3975 0.2340 0.2741 -0.2803 -0.1930 -0.2175 0.3036 0.2013 -0.3212 0.2946 -0.2413 0.2559 -0.2571 0.2145 -0.2864 0.1835 -0.2086 0.3020 0.1964 -0.2359 0.2336 0.2853 0.2463 0.3012 0.2087 -0.2890 0.1869 -0.1897 -0.1880 -0.2769 -0.2026 -0.2239 0.2482 -0.3267 -0.2248 0.2324 0.2082 -0.1949 0.1999 -0.2878 0.2064 0.2764 0.2416 0.2590 -0.1753 0.2236 0.2168 0.2894 -0.2772 0.2393 -0.2280 0.2081 0.3299 -0.2344 -0.2081 -0.1837 0.2628 0.2383 0.3162 0.3028 0.2891 -0.2069 0.2757 0.2569 -0.1605 0.1365 0.3019 0.2404 0.1711 0.2214 0.1553 0.2232 -0.2025 0.2304 -0.2354 0.1978 0.2780 0.2579 0.2709 -0.1774 0.2705 -0.2348 -0.1714 0.3292 -0.2895 0.2462 -0.2357 -0.1612 0.3120 -0.2076 -0.2686 0.2409 -0.3133 -0.2508 0.2578 0.3262 0.3184 0.2860 0.1935 -0.2340 -0.2576 -0.2853 0.2494 0.2855 0.2085 -0.2471 -0.2196 0.2203 0.2495 -0.2615 0.2635 0.3084 -0.1766 -0.2523 0.3001 0.2666 -0.2242 0.3150 0.2337 0.2593 0.2303 0.2612 0.3453 0.2738 0.2307 -0.2602 0.1788 -0.1684 0.1438 0.2206 -0.2413 0.2908 0.1819 -0.2142 -0.2465 -0.2107 -0.2302 -0.2775 -0.2805 0.3291 0.2143 0.1702 0.2307 0.2854 0.2645 0.2301 0.2871 -0.2308 0.1757 -0.1899 0.2670 0.2841 0.3483 -0.1840 0.2177 0.2407 -0.3246 0.2374 0.2272 0.1975 -0.2770 0.3165 0.2630 0.2763 -0.3070 0.2222 0.2388 -0.2273 0.3043 -0.1712 -0.2517 -0.2720 0.3613 0.2391 0.2082 -0.2204 -0.2539 0.2442 0.2297 0.2868 0.2224 -0.2680 -0.2413 0.2216 -0.1884 -0.2527 -0.2128 -0.2565 0.1544 0.3415 0.1932" HIT_INDICES="253 553 720 1109 1828 2137 2202 2446 2448 2916 3804 4105 4124 4401 5124 5637 5781 6979 7084 7100 7490 7518 7707 7945 8218 8239 8281 8284 8419 8504 8778 8966 9057 9233 9872 10030 10066 10592 10812 11097 11399 11727 12332 12351 12741 12940 13168 13249 13435 13576 13577 13953 14006 14462 14809 15319 15423 15492 15662 15886 15894 16451 17179 17279 17487 17492 17673 17675 17795 17950 17957 18102 18268 18512 18521 18645 18832 18957 18984 19023" ES_PROFILE="0.0196 0.0321 0.0498 0.0534 0.0362 0.0394 0.0551 0.0605 0.0787 0.0711 0.0390 0.0368 0.0494 0.0477 0.0211 0.0044 0.0066 -0.0488 -0.0472 -0.0409 -0.0550 -0.0502 -0.0542 -0.0612 -0.0706 -0.0668 -0.0641 -0.0595 -0.0619 -0.0619 -0.0723 -0.0786 -0.0799 -0.0860 -0.1175 -0.1240 -0.1242 -0.1511 -0.1623 -0.1769 -0.1919 -0.2075 -0.2365 -0.2348 -0.2516 -0.2581 -0.2657 -0.2653 -0.2700 -0.2720 -0.2668 -0.2804 -0.2770 -0.2937 -0.3037 -0.3211 -0.3170 -0.3110 -0.3098 -0.3107 -0.3003 -0.3165 -0.3383 -0.3267 -0.3195 -0.3016 -0.2919 -0.2730 -0.2594 -0.2464 -0.2255 -0.2107 -0.1956 -0.1815 -0.1550 -0.1322 -0.1073 -0.0739 -0.0334 0.0092" RANK_AT_ES="17178.0000" RANK_SCORE_AT_ES="-1.0030"/>
  <DTG RANKED_LIST="expr.class.cls#EGF_versus_CONTROL.rnk" TEMPLATE="class.cls" GENESET="gene_sets.gmt#HALLMARK_KRAS_SIGNALING_DN" ES="-0.3508" NES="-1.5051" NP="0.0153" FDR="0.0184" FWER="0.2060" RND_ES="0.2226 -0.2325 0.2677 -0.2958 -0.2500 0.1761 0.3472 -0.1630 -0.2760 0.1804 0.2260 -0.1800 0.2655 -0.1551 0.2287 -0.1832 0.2230 -0.1464 0.2444 0.2997 -0.2636 0.2160 0.2058 0.2794 0.1710 -0.2210 0.2880 0.2672 0.2077 0.1970 -0.1806 0.2315 -0.2155 -0.2285 -0.2652 -0.3368 -0.3141 0.2749 0.2639 0.2460 0.3074 0.1966 0.1636 0.2610 0.1859 -0.2240 0.2360 0.2054 -0.2355 -0.2492 0.2438 -0.2388 0.1782 -0.2034 0.3147 0.2635 0.2300 0.2128 -0.2368 -0.2067 0.1949 0.2629 0.2062 -0.2039 0.2178 -0.2855 0.2454 0.2399 -0.2459 -0.2656 0.2063 0.3780 -0.1959 0.2775 0.2105 -0.2021 0.3343 -0.1791 0.2152 0.3173 0.2225 0.3839 -0.2796 0.2118 -0.2069 0.3633 -0.1626 0.2490 0.2719 -0.1496 -0.2588 0.2324 0.3414 0.2603 0.3004 0.3616 0.2207 0.2547 -0.1861 -0.2898 0.2494 -0.2082 0.1898 -0.2338 0.1827 0.1786 0.2776 0.2371 0.2208 -0.1973 0.3069 -0.2376 -0.1991 -0.2406 -0.2792 0.2716 0.2408 -0.2002 -0.1864 0.2239 -0.2058 0.1876 -0.2042 0.2741 0.1757 -0.2575 -0.3183 -0.2255 -0.2295 -0.2006 -0.2539 -0.2155 -0.2540 -0.2843 0.2668 -0.3670 -0.2562 0.2454 0.2047 0.2875 -0.2676 0.2758 -0.2052 0.2522 0.2931 0.2921 -0.1928 -0.2203 0.2195 0.2459 -0.1840 0.2757 0.2269 -0.2546 0.2415 -0.1946 0.1708 0.2178 0.2120 -0.2661 -0.2804 0.2779 -0.2288 0.1912 0.1752 -0.1907 0.2332 0.2131 0.2028 0.2755 -0.2171 0.1868 0.2110 0.2489 0.2217 0.1911 0.2359 -0.2535 -0.1623 0.3007 0.2290 0.1956 0.2220 0.2095 -0.2121 0.2202 0.2062 0.1920 0.1943 0.2407 -0.2151 0.3171 0.1906 0.2174 0.3312 -0.2167 -0.2710 0.2523 0.3315 0.2644 0.2079 -0.2099 -0.2904 -0.2734 0.2061 0.2133 0.1542 0.2120 0.2344 0.2622 0.2999 -0.2348 -0.2544 -0.2313 0.2528 0.2240 0.3640 -0.1640 0.2619 0.2040 0.2612 0.2231 -0.1848 0.2777 0.2938 -0.2927 -0.3090 -0.2415 0.2068 -0.2731 0.2468 0.2854 -0.2504 0.1992 0.2205 0.1555 -0.2144 0.2213 -0.2193 0.2235 0.1974 0.2412 0.2475 -0.3206 -0.2225 0.2145 0.1958 0.2376 0.2604 0.2137 -0.2553 0.2840 -0.2540 -0.2406 0.2947 -0.2407 0.1850 -0.2133 -0.3251 0.2104 0.2590 0.2108 -0.1751 -0.2360 -0.2459 0.2830 -0.1383 -0.1607 0.3089 0.2144 0.1611 -0.2213 0.2813 0.2683 0.2151 0.2943 -0.2262 0.1985 -0.2112 -0.2068 -0.2588 0.2306 0.1609 0.2637 0.2016 -0.3056 0.2574 -0.1819 0.1801 -0.2433 0.2953 0.2477 -0.2264 0.2451 0.2532 -0.3790 0.2056 -0.1754 -0.2808 0.1634 0.1986 0.2008 -0.1916 0.2131 0.3526 -0.2219 -0.1836 0.2917 -0.2708 0.2605 0.1912 -0.2060 0.2449 0.2889 0.2608 0.2531 -0.2345 0.1553 -0.1774 -0.2700 0.2850 -0.2335 0.2103 -0.2453 0.2258 -0.1917 0.3204 0.2683 0.2160 0.2234 -0.2363 0.2369 0.1880 0.2764 -0.2914 -0.2322 0.1979 0.2784 -0.2805 -0.2210 -0.2545 -0.3158 -0.2528 -0.3547 -0.2099 0.2113 0.2665 0.2445 0.3268 0.2427 -0.2972 0.3065 0.1887 0.2851 -0.2125 -0.2001 -0.2263 0.2286 0.2227 -0.2305 -0.2420 0.2082 0.1682 -0.2527 0.2550 0.2298 -0.1622 -0.2929 -0.2749 -0.2948 0.2169 0.2240 0.2459 0.2243 0.2798 0.2112 -0.2280 0.2688 0.2151 -0.1937 -0.2167 -0.2814 0.2805 0.1536 -0.2138 0.1813 0.2389 -0.2030 -0.3614 0.2356 -0.2161 0.2003 0.3198 0.2583 -0.2037 0.2025 -0.1740 0.3031 0.2070 0.1899 -0.2316 -0.2174 0.2212 -0.2476 0.2127 0.2044 0.2474 -0.1866 0.2974 0.2712 0.2128 -0.2547 0.2630 0.2628 0.1878 0.2499 0.2196 -0.1943 0.2227 0.1993 -0.2126 0.1644 0.2114 0.3114 0.3160 -0.1876 0.2832 -0.2191 0.2615 0.2444 -0.2426 0.2546 0.3333 0.1636 -0.2282 -0.2912 0.1666 -0.2319 -0.2951 0.2584 -0.2852 -0.2816 -0.2010 0.1546 0.2181 0.3583 -0.3197 -0.2836 0.2387 0.2171 0.2757 0.1955 0.2999 0.2817 0.2495 -0.1845 -0.1814 0.2901 -0.2535 0.2908 0.2076 0.2851 0.1791 0.1767 -0.2055 -0.2887 0.2001 -0.2782 0.2514 -0.2620 0.2012 -0.3172 -0.2770 0.2307 0.1524 -0.2196 0.2266 -0.2441 0.1736 0.2342 0.2866 0.1954 0.2427 -0.1895 0.3580 0.2715 0.2461 0.1911 0.1942 0.2397 -0.2165 -0.1854 -0.2609 -0.2507 0.2088 0.2295 0.2554 0.2171 -0.2497 0.2161 0.2674 -0.2401 0.1786 0.3043 0.2239 -0.1786 0.2075 0.2400 0.2698 -0.1916 0.2465 -0.1967 0.2541 0.1860 -0.1712 -0.2705 0.1810 -0.2914 0.2349 0.1730 -0.2196 -0.2883 0.2597 -0.2555 0.2115 -0.1966 -0.2570 -0.3320 -0.1788 -0.2276 -0.1625 0.2445 -0.2132 0.2000 -0.2420 0.2160 -0.2470 0.1982 0.1798 0.3645 0.2640 -0.2512 -0.2118 0.2282 -0.1969 0.1996 0.1976 0.2250 -0.3113 -0.2345 0.3363 -0.1735 -0.1823 -0.1775 0.2482 0.2657 -0.1900 0.2006 0.3158 0.1814 -0.2078 -0.2249 0.2140 -0.2457 -0.2503 0.2914 0.1961 -0.2754 -0.2722 -0.1785 -0.2384 0.2117 -0.2076 0.2368 0.2034 0.2767 0.2351 -0.1815 0.1967 -0.2736 -0.2307 0.3341 0.1625 -0.2724 -0.2223 0.1876 0.2488 -0.2311 0.2086 0.2895 -0.2580 -0.2055 0.2144 0.2361 0.3003 -0.2882 0.1865 0.2551 0.2937 -0.2584 -0.2633 -0.1900 -0.1947 0.2050 0.1806 0.2014 0.2309 0.2342 0.3191 0.2725 0.3483 0.1984 -0.2198 0.2431 0.2407 0.2415 0.2028 0.2478 0.1731 -0.2244 -0.2238 0.2133 0.1878 -0.2546 -0.2302 -0.2181 -0.1752 0.2468 0.2624 0.1698 -0.1782 -0.2109 0.2208 -0.2242 -0.2110 -0.2614 0.2700 -0.1991 0.1726 0.2814 0.2013 -0.2272 0.2408 0.3323 0.2347 0.2571 -0.2768 -0.1837 0.2665 0.1758 -0.2018 0.2274 0.2790 -0.2306 0.2428 0.1901 -0.1783 0.2437 0.2585 0.2074 0.2590 0.1945 -0.2955 -0.1968 -0.2358 0.2879 0.2442 -0.1925 0.1955 0.1739 -0.2079 0.1962 0.2993 -0.2836 -0.3133 0.3542 0.2562 0.2396 0.2318 -0.2024 -0.2470 -0.2258 0.2831 0.2445 -0.2852 -0.2299 0.1945 0.2239 -0.2874 0.2380 -0.2430 0.3082 -0.2979 -0.2903 -0.1880 -0.3512 -0.3117 0.1866 -0.2132 0.2335 0.3830 0.2233 0.1744 -0.2233 0.1699 -0.2230 0.1796 -0.1756 0.2200 0.2009 -0.2049 0.1855 -0.2532 0.2270 -0.2129 -0.2228 0.2747 0.2267 0.2583 0.2178 0.2337 0.2090 0.2108 -0.1967 0.2760 -0.2904 0.1976 -0.2621 0.2161 0.2030 0.2007 0.3677 0.2977 0.2898 0.2631 0.2357 0.2375 -0.1956 -0.1951 -0.1712 0.2376 0.2951 0.2788 -0.2298 -0.2250 -0.2384 0.2514 0.2764 0.2892 0.2397 0.2322 0.2023 0.2214 0.2267 -0.2405 0.2316 0.3287 0.2258 -0.2129 0.2336 0.3369 0.2822 0.2897 -0.2887 0.1713 0.2249 0.2983 0.1969 -0.2168 0.1966 -0.2558 0.2371 -0.2358 0.3066 0.2381 -0.2771 0.3076 0.2448 0.1989 -0.2708 0.1967 0.2681 -0.2375 0.1823 0.2133 -0.2599 0.3284 -0.2324 0.2183 -0.2016 0.2490 0.2985 -0.2372 0.1854 0.2371 0.1752 0.2310 0.2454 0.2644 -0.2097 0.3103 -0.2246 0.2000 -0.2228 0.3000 0.2095 0.2038 -0.2051 0.1854 0.2438 0.2457 0.2230 0.3092 0.2539 -0.2855 -0.2188 0.2067 0.1889 -0.2114 0.2808 0.1908 0.2632 -0.2329 0.2619 -0.2459 -0.2917 0.3154 0.2291 -0.2229 -0.2116 0.2082 -0.1994 0.1891 0.1943 0.2599 -0.2017 0.2745 -0.1886 -0.2179 0.2613 0.3135 -0.1772 0.2285 0.2246 0.2650 0.2339 -0.2212 -0.1556 0.2874 0.2526 -0.1894 0.2557 0.2078 0.2205 0.2152 0.2188 -0.1656 -0.2005 -0.2763 -0.2076 -0.1944 0.2686 0.2454 -0.2161 0.3058 0.2237 0.3325 0.3075 0.2425 0.2723 -0.2270 0.3068 0.2445 0.2667 0.1691 -0.1987 -0.2808 0.2221 -0.2078 -0.3104 -0.2343 -0.2811 0.2396 0.2505 0.1819 0.3319 0.2370 0.2829 0.2018 -0.2091 -0.2928 0.2528 0.2245 0.1736 -0.2256 -0.3223 0.3633 0.2266 0.2138 -0.3231 -0.2773 -0.2064 0.2132 -0.2414 0.2923 -0.1874 -0.2907 0.3470 0.2708 -0.2599 -0.2128 0.1540 -0.1494 0.1708 0.2727 -0.2470 0.2390 -0.2275 -0.1835 0.2068 -0.3356 -0.1542 -0.2280 0.3186 -0.2496 0.2097 0.2175 -0.1882 0.3116 -0.1693 0.2336 0.2174 0.2308 0.2478 -0.2086 0.2195 0.2169 -0.3531 0.2139 -0.2007 -0.1666 0.3378 0.2360 0.2189 -0.2006 0.2498 0.3861 0.1821 0.2386 0.1888 -0.1905 -0.2147 0.1730 0.1926 0.1783 0.2388 0.2159 0.1934 0.3046 0.1971 0.2486 0.1711 0.1870 0.2534 -0.2642 0.2614 0.1843 0.2395 0.2372 0.2588 -0.2203 0.2662 -0.1799 0.2594 -0.2144 0.2449 0.2634 -0.2020 0.3708 0.1986 -0.2479 0.2302 0.1731 0.2123 0.1937 -0.2941 0.2844 0.2136 0.3389 0.2312 -0.2846 -0.2174 0.1552 0.2008 -0.2046 -0.2179 -0.2835 -0.1402 -0.2764 -0.2488" HIT_INDICES="77 344 516 1140 1217 1629 1950 2041 2053 2734 3211 3276 3298 3523 4124 4424 4958 5109 5316 5471 5772 6597 6610 7163 7504 7983 8117 8368 8604 8916 9739 9832 10601 10654 10799 11329 11557 11689 11727 11799 11938 12169 12411 12481 12518 12724 12916 12921 13486 13571 14009 14115 14371 14531 14627 15175 15234 15336 16086 16281 16332 16415 16473 16500 16577 16639 16752 16758 17044 17048 17128 17255 17351 17400 17474 17595 17730 17787 18103 18199 18376 18493 18494 18503 18860 18907 19023" ES_PROFILE="0.0317 0.0453 0.0618 0.0505 0.0673 0.0648 0.0659 0.0787 0.0956 0.0756 0.0649 0.0757 0.0886 0.0904 0.0711 0.0669 0.0493 0.0515 0.0503 0.0515 0.0445 0.0086 0.0150 -0.0077 -0.0199 -0.0402 -0.0426 -0.0515 -0.0600 -0.0731 -0.1142 -0.1172 -0.1568 -0.1591 -0.1664 -0.1935 -0.2045 -0.2101 -0.2107 -0.2130 -0.2186 -0.2286 -0.2387 -0.2397 -0.2389 -0.2464 -0.2530 -0.2498 -0.2748 -0.2745 -0.2918 -0.2916 -0.2988 -0.3006 -0.2988 -0.3196 -0.3146 -0.3116 -0.3407 -0.3399 -0.3314 -0.3243 -0.3157 -0.3053 -0.2972 -0.2882 -0.2815 -0.2691 -0.2701 -0.2563 -0.2461 -0.2379 -0.2275 -0.2145 -0.2022 -0.1918 -0.1815 -0.1668 -0.1633 -0.1477 -0.1344 -0.1168 -0.0931 -0.0697 -0.0561 -0.0247 0.0092" RANK_AT_ES="16085.0000" RANK_SCORE_AT_ES="-0.7008"/>
  <DTG RANKED_LIST="expr.class.cls#EGF_versus_CONTROL.rnk" TEMPLATE="class.cls" GENESET="gene_sets.gmt#HALLMARK_ESTROGEN_RESPONSE_EARLY" ES="-0.3116" NES="-1.5050" NP="0.0027" FDR="0.0175" FWER="0.2060" RND_ES="0.1838 0.2175 0.1948 0.1959 -0.1639 0.2245 0.2130 -0.1975 0.2454 -0.2409 0.1953 0.1905 0.2631 0.1817 0.1941 0.2372 0.2324 0.2095 0.2208 -0.1704 -0.2301 0.2227 0.2268 0.1968 0.2097 0.2685 -0.1534 0.2063 0.2020 0.2284 -0.2102 0.1757 0.2178 0.2037 -0.1934 -0.1852 0.2267 0.1683 0.2064 0.2171 -0.1892 0.1558 0.2226 -0.2094 0.1997 -0.2222 -0.2365 0.1673 -0.2011 0.2270 0.2099 -0.2611 -0.2701 0.1718 -0.2370 -0.1793 0.1827 0.2105 -0.2119 0.1535 0.1840 0.1923 -0.2143 0.2254 -0.2189 0.2285 -0.1753 0.2189 -0.1588 0.2671 0.2394 0.2011 -0.2092 0.2926 -0.1782 -0.2205 -0.1904 0.2446 0.2101 0.1710 0.2146 0.2097 -0.2311 0.2136 -0.1808 0.2324 0.1929 -0.1871 -0.1951 -0.2162 -0.1734 -0.1698 -0.2076 -0.2064 -0.1806 -0.2031 0.1867 -0.1926 -0.2358 0.1866 0.2454 0.1879 0.2006 0.1891 0.2264 0.2316 -0.2046 -0.1526 -0.1610 -0.1810 0.1722 0.2020 0.2148 -0.2140 0.1874 -0.2163 0.1933 0.1882 0.2137 -0.2150 0.2498 0.2365 -0.1973 0.2692 0.1683 0.2311 0.2859 0.2004 -0.2490 0.2513 -0.2154 -0.2790 -0.1811 -0.1712 0.2344 0.2061 -0.1854 0.2716 -0.2277 -0.1744 0.1889 0.2280 0.1802 -0.1689 0.2321 0.2440 -0.1848 0.1886 -0.1906 -0.2482 -0.1725 0.1827 0.1824 0.2169 0.2356 -0.2154 -0.1777 0.2077 0.2158 -0.1822 0.2029 0.1746 -0.2866 0.2065 0.2778 0.2168 -0.1811 0.2368 0.2624 0.2678 0.2495 -0.2152 -0.1786 0.1946 0.2099 0.1756 0.1847 -0.1866 0.1776 -0.2133 -0.1810 0.2059 0.2063 -0.1833 0.2046 0.1986 0.1968 -0.1902 -0.2167 0.2843 -0.2135 0.2588 -0.1968 -0.2056 -0.1553 0.2633 -0.2311 -0.2408 0.1782 0.2389 -0.2263 0.1951 0.2043 -0.2204 0.2191 -0.2610 -0.2177 0.2819 0.1680 0.2419 -0.2643 0.2185 0.2008 -0.2422 0.1681 -0.1843 0.2892 0.1861 -0.1986 0.2135 0.1910 0.2125 0.2761 0.2595 -0.2084 0.2907 -0.1913 0.1947 -0.2144 -0.3069 -0.1664 0.1728 -0.1864 0.1922 -0.2257 0.1857 -0.1944 0.1788 0.2063 0.1788 -0.1938 0.2003 -0.3546 -0.1994 -0.2408 -0.1652 -0.2258 0.2249 0.1994 -0.2022 0.2032 0.3030 0.2830 -0.1860 0.1695 0.2776 0.2234 0.1871 0.2007 0.1857 0.1822 -0.1966 0.2671 0.1926 0.1987 0.2685 -0.2164 0.2125 0.2286 -0.2068 0.2456 0.2017 -0.2300 0.1815 0.2304 -0.2217 -0.1876 0.2451 0.2058 -0.1802 0.1566 0.2010 0.2214 -0.2684 -0.1997 0.2176 0.2602 0.2144 -0.2749 0.2093 0.2313 0.1741 0.2176 0.2016 -0.2115 0.1599 0.2195 -0.1671 0.2646 -0.1862 0.3150 0.1886 -0.1895 0.2512 -0.2855 0.2644 -0.1478 0.2387 0.2506 0.1804 0.2320 0.2285 0.2433 0.1849 -0.1693 0.1954 0.1761 0.2424 -0.2578 0.2004 0.2117 -0.2332 0.3178 0.2169 -0.2146 0.1857 0.2224 -0.2067 0.2527 0.2934 0.2435 -0.1921 -0.2402 -0.1773 0.1913 0.2275 0.2254 0.2110 0.2065 -0.2191 0.1823 -0.2132 -0.1927 0.2537 0.2052 0.2634 0.1663 0.2108 0.3113 0.2453 0.2641 0.2159 0.1959 0.2340 -0.2124 -0.1678 0.1994 -0.2540 0.1981 -0.1904 0.2277 0.1977 0.1956 0.1841 -0.2167 0.2273 -0.1928 -0.2301 -0.2006 0.2469 0.1846 0.2117 0.1755 -0.2287 -0.1704 0.2866 0.1823 -0.1732 0.1783 0.2183 -0.2430 -0.2056 0.2095 -0.2558 -0.2240 0.2372 0.2604 -0.1842 0.2338 0.2157 -0.2241 0.2048 -0.2325 0.2045 -0.1884 0.2352 -0.1893 -0.1941 0.1945 -0.2038 -0.2358 0.2433 -0.1794 -0.2785 0.1917 -0.2178 -0.2162 -0.2056 0.2355 0.2766 0.2377 -0.2016 0.2234 0.1942 -0.2548 0.1865 0.2520 0.1724 -0.1552 0.2606 0.2378 0.2204 0.2322 -0.1725 -0.2226 0.2737 0.1785 0.2484 -0.1859 -0.2086 0.1881 0.2093 0.2491 0.1576 0.2291 0.2409 0.2071 -0.1890 0.1868 0.2632 -0.1911 0.1703 0.2294 0.2147 -0.1931 0.1536 0.1918 0.2411 0.2124 -0.2294 0.2796 -0.1739 0.2113 -0.2138 0.2365 0.1558 -0.2088 0.2836 0.2062 0.1656 0.2177 0.1861 -0.2053 -0.1969 0.2480 0.2399 0.2402 -0.2024 -0.2134 -0.1831 -0.1990 0.1626 0.1859 -0.1618 -0.1856 0.2479 -0.2439 0.1869 0.1984 0.1647 0.1942 0.2289 0.2535 -0.1857 0.1943 0.3024 0.1906 0.2088 0.1831 0.2715 -0.2216 0.2700 0.3029 0.1841 0.2150 0.2063 0.3199 -0.2209 0.2022 0.2227 0.1884 0.2434 -0.1630 0.2346 0.2581 -0.2218 0.2300 -0.2356 -0.2770 -0.2403 -0.2465 0.2519 -0.2762 0.1977 -0.2564 0.1930 0.2551 -0.1847 -0.2026 0.1647 0.2241 -0.1848 0.2656 0.1801 0.1957 0.2291 -0.2103 -0.1965 -0.1999 0.2236 0.1841 0.1883 -0.2050 0.1988 0.2568 -0.1817 -0.2209 0.2626 -0.2113 -0.1855 -0.1853 0.2075 0.1993 -0.2190 0.2053 0.2237 -0.2142 -0.1625 0.1819 0.2179 0.2177 -0.1758 -0.2195 -0.2316 0.2473 0.2268 -0.2106 -0.2466 -0.1766 -0.1956 -0.2185 0.1874 -0.2641 -0.1578 0.1531 0.2223 0.2319 0.1925 0.2434 -0.2002 0.2649 0.2763 -0.1933 -0.1888 -0.1968 0.2646 -0.1882 -0.2015 0.1996 -0.2088 0.2506 -0.2181 0.2182 -0.2566 -0.1710 -0.1533 0.2376 0.2437 0.2001 -0.1739 0.3106 -0.2100 0.2295 -0.1768 0.1854 0.2219 -0.1944 -0.1855 0.2404 0.1722 -0.2179 0.1803 0.2077 0.1946 -0.1654 -0.2052 0.1792 0.2745 0.1746 0.1975 -0.2814 0.2087 0.2307 0.2576 0.1623 0.2114 0.2447 0.1658 -0.2208 -0.1859 0.2258 0.1717 0.1935 0.1769 0.2180 0.2791 0.2178 -0.1833 -0.1865 -0.2115 -0.2146 0.2034 0.2085 0.2467 0.2395 0.2551 0.2400 -0.1984 0.2354 -0.2038 -0.1857 0.2089 0.2046 0.2751 0.2725 -0.1921 0.2677 0.2138 0.2319 0.2826 -0.1990 -0.1784 0.2015 0.2664 -0.1889 0.1999 0.2959 0.1957 -0.3032 0.2127 0.3117 0.2307 0.1921 0.2558 0.2880 0.1969 0.1890 0.1934 0.2318 0.2137 0.2067 0.1938 0.2328 -0.1960 -0.2262 0.2273 0.2559 -0.2007 0.1816 0.2368 0.2086 0.2380 0.2230 0.1726 0.2784 0.2507 0.2227 0.2083 -0.2437 -0.2613 0.1742 0.1702 0.2802 0.1995 0.1949 -0.2030 -0.2018 -0.1882 0.2656 0.2455 -0.2115 -0.2208 0.2256 -0.2085 0.2683 -0.2122 0.2465 -0.1960 -0.1948 -0.1952 0.2574 0.1804 -0.1972 -0.1818 -0.1725 -0.2189 -0.1619 -0.1771 -0.1922 0.2523 0.2203 0.2828 0.2118 0.2247 0.2227 0.1887 0.1808 0.2314 0.2117 0.2322 0.2432 0.2257 0.1629 0.2291 0.2049 0.2109 0.2725 -0.2594 0.1625 -0.1676 0.2328 0.2413 -0.1965 -0.1800 0.2291 0.2458 0.2838 0.2245 0.1992 0.2087 0.2024 0.2552 0.2331 -0.2389 -0.2264 0.2396 0.1910 -0.1577 0.2176 0.1752 -0.2203 0.2111 0.2050 -0.1861 0.2471 0.1544 -0.1807 0.1820 0.2061 0.1710 0.3077 0.1969 0.3601 -0.2060 0.2997 -0.1813 0.2066 -0.1739 -0.1891 0.2103 -0.1684 -0.1897 0.1727 -0.2437 -0.1783 -0.1927 0.2380 0.2040 0.1978 -0.2069 0.2327 0.2761 0.2306 0.2385 -0.2248 -0.2139 0.2257 0.2528 -0.1991 0.2192 0.1784 0.2247 0.2042 -0.1927 0.2217 0.2236 0.2089 0.2561 0.2434 0.2183 -0.1820 0.1989 0.2910 -0.2478 0.2492 -0.2071 -0.1905 0.1738 0.2745 0.1977 0.2377 0.1934 -0.1790 0.2486 0.2320 0.2124 -0.2072 -0.1821 0.2173 0.3103 0.2034 0.2284 0.2078 0.2825 0.2042 -0.1850 0.2463 -0.2317 -0.2187 0.1624 0.2550 -0.2241 0.1843 -0.2052 -0.2177 0.2107 -0.2480 0.2048 0.2840 0.2448 -0.1994 -0.2425 -0.1973 0.2478 0.2561 0.2276 0.1780 -0.2132 -0.2587 0.2299 0.1641 0.2700 0.2602 -0.1848 0.2162 -0.1992 -0.2538 0.1813 -0.1902 0.2778 0.1778 0.1830 0.2222 0.1558 -0.1752 0.2445 0.2063 0.2250 -0.2247 -0.2210 -0.2285 0.2262 0.1694 0.1699 -0.2186 0.2178 -0.2167 0.2247 0.2524 0.2267 -0.2067 0.2342 0.1966 0.2229 -0.2082 -0.2493 0.2069 -0.1727 0.2630 0.1918 0.2394 0.2113 0.1875 0.1984 -0.1504 -0.1982 0.2194 0.2674 -0.2040 -0.1950 0.1833 -0.3069 0.2285 -0.2178 0.2775 -0.2264 -0.2642 0.2480 -0.1935 0.2591 0.2508 0.2030 0.2919 0.1902 0.2293 -0.2728 0.2211 -0.2284 -0.2118 0.2371 0.2347 0.1852 -0.2687 -0.2220 0.2024 0.2626 -0.2644 0.2324 0.2195 -0.1690 0.2251 0.1791 -0.2417 -0.1868 0.2493 0.2227 0.1607 0.2030 0.3022 0.2364 0.1945 0.2457 -0.2277 -0.2126 0.1872 0.1705 0.1835 0.2380 0.2413 0.2384 -0.2084 -0.1914 0.2626 0.2067 0.2681 -0.1757 -0.2264 0.1957 0.2328 -0.2055 0.2417 -0.1798 0.2400 0.2138 -0.2178 0.2005 0.1978 0.2855 -0.3101 -0.1806 0.2759 -0.2097 0.2193 -0.1862 0.1830 0.2011 0.1686 0.2352 0.1847 -0.1599 -0.2365 0.1953 0.1747 -0.1872 0.1931 0.2168 0.2096 -0.1508 -0.2127 0.2211" HIT_INDICES="213 337 371 537 539 681 758 786 794 839 865 927 1120 1163 1212 1323 1428 1496 1564 1688 1742 1769 1899 1900 1901 2015 2169 2226 2354 2400 2666 3116 3219 3236 3254 3420 3426 3549 3905 3907 3954 3965 3976 4043 4232 4638 4830 4891 4938 5060 5348 5583 5790 5924 6092 6184 6194 6271 6438 6481 6507 6716 6801 6915 7138 7166 7746 7923 8321 8401 8515 8518 8676 9017 9332 9466 9932 10001 10146 10185 10248 10300 10444 10587 10623 10686 10701 10996 11280 11463 11465 11615 11645 11649 11974 12022 12243 12321 12606 12709 12748 12943 13229 13413 13638 13834 14006 14149 14274 14377 14526 14625 14701 14781 14948 15509 15558 15819 16003 16096 16171 16207 16235 16281 16306 16355 16438 16764 16779 16903 16926 17048 17081 17123 17220 17221 17487 17528 17607 17619 17653 17655 17698 17703 17771 17918 17960 17988 18029 18142 18153 18183 18244 18268 18387 18450 18525 18560 18566 18704 18842 18938 18942 18945 18963 18982 18983 19038 19077 19127" ES_PROFILE="0.0021 0.0078 0.0180 0.0205 0.0317 0.0348 0.0411 0.0499 0.0597 0.0675 0.0762 0.0828 0.0822 0.0892 0.0959 0.0991 0.1024 0.1075 0.1125 0.1143 0.1197 0.1265 0.1277 0.1357 0.1437 0.1455 0.1451 0.1496 0.1503 0.1551 0.1481 0.1310 0.1319 0.1373 0.1427 0.1401 0.1459 0.1454 0.1323 0.1378 0.1408 0.1458 0.1507 0.1527 0.1480 0.1316 0.1262 0.1276 0.1298 0.1279 0.1170 0.1087 0.1017 0.0985 0.0932 0.0919 0.0949 0.0943 0.0889 0.0899 0.0918 0.0839 0.0825 0.0795 0.0706 0.0719 0.0437 0.0366 0.0176 0.0153 0.0111 0.0127 0.0060 -0.0105 -0.0258 -0.0318 -0.0555 -0.0584 -0.0654 -0.0669 -0.0697 -0.0719 -0.0790 -0.0862 -0.0879 -0.0909 -0.0915 -0.1069 -0.1216 -0.1308 -0.1305 -0.1378 -0.1389 -0.1385 -0.1548 -0.1564 -0.1670 -0.1701 -0.1837 -0.1877 -0.1883 -0.1970 -0.2102 -0.2178 -0.2274 -0.2354 -0.2420 -0.2469 -0.2507 -0.2533 -0.2583 -0.2604 -0.2613 -0.2623 -0.2678 -0.2934 -0.2921 -0.3015 -0.3068 -0.3071 -0.3064 -0.3035 -0.3002 -0.2977 -0.2942 -0.2917 -0.2910 -0.3025 -0.2976 -0.2982 -0.2934 -0.2936 -0.2890 -0.2849 -0.2835 -0.2770 -0.2838 -0.2786 -0.2754 -0.2685 -0.2628 -0.2554 -0.2500 -0.2426 -0.2384 -0.2378 -0.2316 -0.2246 -0.2181 -0.2150 -0.2066 -0.1990 -0.1929 -0.1847 -0.1810 -0.1739 -0.1671 -0.1580 -0.1474 -0.1424 -0.1358 -0.1254 -0.1101 -0.0948 -0.0797 -0.0641 -0.0475 -0.0323 -0.0153 0.0037" RANK_AT_ES="16095.0000" RANK_SCORE_AT_ES="-0.7022"/>
  <DTG RANKED_LIST="expr.class.cls#EGF_versus_CONTROL.rnk" TEMPLATE="class.cls" GENESET="gene_sets.gmt#HALLMARK_P53_PATHWAY" ES="-0.3054" NES="-1.4778" NP="0.0031" FDR="0.0219" FWER="0.2650" RND_ES="0.2541 0.2507 0.2208 0.2238 0.1919 0.2121 0.2468 0.2561 0.2566 0.3381 0.1770 -0.1878 0.1677 0.2601 -0.1715 0.1987 0.2007 -0.2135 0.2059 -0.1781 0.2081 -0.2520 -0.1857 0.2906 -0.1934 0.1988 0.1840 0.1684 0.2220 0.2469 -0.1744 0.2782 -0.1751 0.2268 0.1911 0.2122 0.1896 -0.1935 0.2067 0.1768 -0.2113 0.1913 -0.2713 0.1890 -0.2043 0.1761 0.2571 -0.2095 -0.2145 0.2338 0.2046 -0.2471 -0.2092 0.2173 -0.2458 -0.1422 0.2423 -0.1691 -0.1715 0.1786 0.2504 0.2261 -0.2400 0.2941 0.1875 0.2081 0.2276 0.2091 -0.1912 0.1726 -0.2261 0.1928 0.1785 0.2009 0.2426 0.2680 0.1946 0.1911 0.1981 -0.1808 -0.2003 0.2105 0.1675 -0.2027 0.2038 0.1889 0.1683 0.2440 -0.1556 -0.2007 0.1737 0.1692 -0.1899 0.2300 0.1719 -0.2420 -0.2515 0.2272 -0.1747 -0.2027 0.2415 -0.2411 -0.2435 0.1821 -0.1822 0.1984 -0.1996 0.2457 0.2535 -0.2202 0.2095 0.1918 -0.1805 0.2129 -0.1999 0.1849 0.2518 0.2138 0.1983 0.2115 0.2159 -0.1696 -0.1734 0.2080 0.1853 0.1877 0.1992 0.2326 0.1899 0.2353 -0.2138 0.2993 0.2142 -0.2191 -0.2053 -0.2740 0.2172 0.2786 0.2516 0.2606 -0.2433 0.1546 0.2100 0.1815 0.2125 0.1944 -0.2090 -0.2390 0.1768 0.1914 0.2059 -0.1799 0.2125 0.2217 -0.2618 0.2470 -0.2540 0.2379 0.2374 0.2014 0.1776 0.1524 0.2177 0.2026 0.2341 0.2218 -0.2027 0.1812 0.1809 -0.2386 0.1744 -0.1988 0.2133 0.1900 -0.2216 0.2195 0.2180 -0.1898 0.2543 -0.2788 0.2136 -0.2320 0.1884 0.1744 0.2117 0.1912 0.1969 -0.1993 0.2093 0.1950 -0.1974 0.2316 0.1997 0.1843 -0.1703 0.1768 -0.1967 0.2396 -0.1951 0.2314 0.2405 -0.2321 -0.2245 0.2186 -0.1567 0.2327 -0.1910 -0.3026 -0.2174 -0.2297 0.2255 -0.1860 0.1975 0.2381 0.2709 0.2059 0.2236 -0.2138 -0.1667 0.1838 0.2025 -0.2079 0.1826 -0.2091 -0.2163 0.2921 0.1828 -0.1476 0.1967 -0.2280 0.1849 0.2248 -0.2238 0.2238 0.2253 0.1924 0.2135 0.1877 -0.1994 -0.2076 0.1869 0.2051 0.2777 0.2326 0.2223 0.1688 -0.2401 0.1910 0.3249 0.2008 -0.2424 -0.1872 0.1898 0.1977 0.2025 -0.2303 -0.2038 0.3063 0.2573 0.2866 0.1569 0.2706 0.1609 -0.1885 0.2336 0.2179 -0.1921 -0.3229 0.2411 -0.2529 -0.2151 -0.1830 -0.2281 0.2290 0.1811 0.2184 0.2121 -0.1568 0.2725 0.2453 0.2062 0.1660 0.2130 0.2635 -0.1617 -0.1770 0.1769 0.2163 0.1726 -0.2368 0.2107 -0.1811 0.1592 -0.2232 -0.1944 -0.2510 -0.2153 0.2170 -0.1474 0.2252 0.1929 0.2420 0.2133 -0.1864 -0.2371 0.1961 -0.2459 0.2193 0.1844 0.2426 -0.2299 -0.1957 0.2276 -0.1747 0.2161 0.1870 0.1908 0.2679 -0.1960 -0.1966 0.1679 0.2147 0.1919 0.2422 0.2768 0.1780 0.2392 -0.1619 0.1931 0.1794 -0.2036 0.3201 -0.1907 0.2814 0.1858 0.3111 0.2814 0.2082 0.1888 0.2327 -0.2483 -0.2130 -0.2078 0.2471 0.2029 0.2584 -0.2277 0.1803 0.1677 -0.2470 0.2284 -0.2120 -0.2149 -0.2755 0.2262 0.2613 -0.2148 -0.1887 0.1548 0.2366 0.2388 0.2244 -0.2050 -0.2288 -0.1879 -0.2174 0.1934 -0.1415 0.1813 0.1857 0.2658 0.1948 0.2294 0.2312 -0.2981 0.2327 -0.2200 -0.1823 0.1738 -0.1759 0.2690 0.2162 0.1724 0.2765 -0.1853 -0.2106 -0.2875 0.1995 -0.2330 0.2211 0.2557 -0.1972 0.2017 -0.2520 0.1928 0.1803 -0.2326 0.2071 -0.1898 -0.1752 0.1834 0.2300 0.2004 0.1888 0.2150 0.2274 0.1955 -0.2335 0.1818 0.2570 -0.1770 0.2299 0.2384 0.2129 -0.1880 0.2525 0.2687 0.1671 -0.2086 0.2031 -0.1675 -0.2361 0.2451 -0.2484 0.2056 0.2307 0.2684 0.1747 0.2026 0.1623 -0.1834 -0.2363 -0.2108 -0.2217 0.1823 0.1997 -0.1856 -0.2495 -0.2153 0.1769 0.3373 -0.2277 -0.2314 -0.2529 -0.2356 0.1874 0.1846 0.2002 0.1954 0.2462 -0.2417 -0.2203 -0.2014 0.1743 0.1445 0.2726 0.1985 0.1847 0.2286 0.1882 -0.1669 0.1705 0.1680 0.1947 0.2749 0.2028 0.2635 0.1906 0.2579 0.2303 -0.2161 0.2233 0.2201 0.2477 -0.1906 0.1978 0.2226 0.2395 0.2131 0.2268 -0.2175 -0.1695 0.2968 0.2161 0.1781 0.2546 0.1786 -0.2079 0.1968 0.1921 -0.1861 -0.1824 0.1542 -0.1971 -0.1645 -0.1730 0.2448 0.2084 -0.2673 0.1649 0.2013 -0.1888 0.2261 0.1962 -0.1719 0.2254 -0.1973 0.1408 0.2342 0.3125 0.2653 -0.2473 0.1839 0.2718 0.2113 0.2529 -0.2109 0.1784 -0.2477 0.1902 0.2353 0.2033 -0.2335 -0.1543 -0.2185 -0.2103 0.2365 0.2202 -0.2144 0.1904 -0.1924 0.1785 0.2204 0.2471 0.2125 0.1956 0.2752 0.1902 0.2257 -0.1957 -0.2714 0.2301 0.2399 0.2248 0.2703 0.2447 0.2423 -0.2018 -0.2048 0.2389 0.2102 0.1751 0.1961 0.1884 -0.2266 0.2094 0.2168 -0.1969 0.2094 -0.2070 0.2313 -0.1931 0.2091 -0.2535 -0.1630 0.1748 0.2055 -0.2459 0.2082 0.1970 0.1796 0.1639 0.1817 0.2421 0.2289 -0.1935 0.2124 0.2025 -0.1785 0.2079 0.2022 0.2334 0.2038 -0.1820 0.2096 -0.1866 0.2596 -0.2031 0.2494 -0.2232 0.2070 -0.1777 0.1666 -0.1963 0.1920 0.2430 0.1719 0.2008 0.2161 0.2090 0.2171 0.2276 -0.1605 0.1932 0.2143 0.2450 0.1949 -0.2184 0.2318 0.3254 0.1745 -0.2373 0.2428 0.2165 -0.2057 0.2163 0.2340 0.2530 0.2147 -0.1669 0.1983 0.2020 0.1939 0.1899 -0.2390 0.1778 0.2273 0.2302 0.2261 0.1938 -0.2156 -0.2183 0.2378 0.2427 0.2788 -0.1849 -0.2391 0.2880 -0.2423 0.1907 0.1944 0.2307 0.2277 -0.1893 0.1816 -0.1892 0.2383 0.1707 0.2345 -0.2311 0.1795 0.3021 -0.1718 0.2062 0.2252 0.1619 0.2062 -0.2128 0.2798 0.2277 -0.2042 0.2486 0.2057 0.2470 0.2188 0.2152 0.2082 -0.1613 0.1864 0.2140 0.2175 0.1804 -0.2173 -0.2152 -0.1728 0.2552 0.1965 -0.2052 -0.1795 -0.2021 0.1934 0.3654 0.1990 0.2357 0.2023 0.1959 0.2045 0.1414 0.2053 -0.2252 -0.2225 -0.2059 0.1983 0.1914 -0.1550 0.2078 0.1877 -0.1740 0.2184 0.1729 0.3003 0.2279 0.1691 -0.2118 0.2853 0.2238 0.2804 0.2235 0.1604 0.2047 0.2228 0.1684 0.2437 0.2076 0.2384 0.2671 -0.1715 0.2238 0.2225 0.1817 0.2016 -0.2174 0.1990 0.2164 0.2372 -0.2251 0.2548 0.2224 0.2100 -0.1810 0.1759 0.2738 0.2405 0.2539 0.1967 0.2208 0.2193 0.2454 0.2609 -0.1820 0.1718 -0.2013 -0.1881 0.1945 -0.1820 -0.1952 -0.1954 0.2432 0.2067 0.2173 0.1962 0.1948 -0.1893 -0.1992 0.2019 -0.2172 0.1834 0.1902 -0.1751 0.2422 0.2292 0.2533 0.2241 0.1926 0.2764 -0.2245 0.2183 0.2503 0.2304 0.1924 0.2695 0.2507 -0.1999 0.2415 -0.1836 0.1917 -0.2504 0.2168 0.2683 0.1976 -0.2203 0.2493 0.1812 0.2778 -0.2070 0.1829 0.2326 -0.1846 -0.1902 0.1932 -0.2039 -0.2168 0.2953 0.2543 0.2695 0.2278 0.1832 0.1733 0.2141 -0.1900 0.2039 0.1528 0.1898 0.2698 0.2170 -0.2417 -0.1824 0.2853 0.2004 -0.1796 0.1971 0.2454 0.1858 0.2086 0.2193 0.1666 -0.1810 0.2395 -0.2275 0.1642 0.2582 0.2717 0.2127 0.2418 0.1667 0.1914 0.1651 -0.2113 0.2379 0.1834 0.2751 0.2306 0.2297 -0.1959 0.2442 -0.2180 0.2193 0.2031 0.2116 0.1892 -0.2156 0.1765 0.2046 0.1977 0.1782 -0.2122 -0.2370 0.2431 0.1732 0.1929 0.2073 -0.1471 0.2242 -0.1698 0.1656 0.1658 0.2658 -0.2010 0.2604 -0.2076 -0.2377 0.2206 0.1946 0.1993 0.1989 0.2103 0.2840 0.2851 -0.2028 0.2705 0.2208 0.1743 0.2010 0.2450 0.2059 0.2586 -0.2184 -0.2698 -0.1770 -0.2342 0.2197 0.2071 -0.1898 0.1584 0.2000 0.1716 0.2610 0.2399 0.2008 0.2382 0.2722 -0.1843 -0.1874 -0.2255 0.2515 -0.2404 0.2304 -0.1629 0.2012 0.1752 -0.1982 0.2228 -0.1545 -0.2327 0.2768 0.2000 -0.1959 0.1981 0.2173 0.1697 0.2571 0.2201 -0.1991 -0.1949 0.2325 0.2530 0.1936 0.2151 0.2126 0.2072 0.2458 0.1718 0.2477 -0.1772 0.2215 0.2257 -0.1799 -0.1976 0.1957 0.1881 -0.2602 0.1742 -0.1805 0.1942 -0.2097 -0.2305 -0.2331 0.2401 0.1727 0.1656 0.1949 0.2424 -0.1762 -0.2533 -0.1542 0.2085 0.2397 0.1864 -0.1980 0.2712 0.1938 0.1940 0.2299 0.2296 0.1935 0.1885 0.1822 -0.2037 0.2460 0.2448 -0.1995 0.2099 -0.1629 0.1861 0.1610 -0.2354 -0.1605 -0.1951 0.2289 0.2293 -0.2464 0.1954 0.1892 0.1970 0.1955 0.2034 0.1829 0.1816 -0.1840 -0.1847 0.2116 0.1663 -0.1769 0.2669 0.1871 0.1776 0.2491 -0.2164 -0.2141 0.2169 0.1618 -0.2363 -0.2270 0.2454 0.2405 0.2241 0.1911 -0.1785 0.1719 -0.2087" HIT_INDICES="191 250 510 561 598 643 985 1129 1185 1214 1323 1325 1410 1467 1471 1534 1538 1712 1758 1862 1900 1962 2241 2292 2488 2508 2556 2597 2687 2978 3011 3115 3221 3313 3593 3885 3904 4032 4302 4344 4622 4916 4929 4968 5023 5179 5394 5618 5732 5824 5907 6000 6061 6102 6265 6266 6383 6419 6479 6574 6651 6656 6734 6794 7022 7079 7331 7410 7430 7485 7707 7964 8092 8645 8701 9058 9106 9187 9238 9466 9583 9717 10138 10151 10312 10391 10421 10558 10584 11009 11166 11442 11465 11472 11539 11938 12260 12346 12351 12353 12605 12715 12720 12907 12923 13249 13310 13358 13411 13422 13564 13832 13836 14149 14267 14380 14473 14973 15275 15291 15373 15465 15539 15679 15765 15777 15950 15985 16094 16127 16248 16278 16350 16397 16438 16446 16489 16496 16503 16868 16910 16968 17063 17146 17157 17251 17278 17385 17413 17423 17462 17599 17698 17752 17756 17804 17854 17894 17932 18028 18146 18207 18310 18321 18352 18373 18413 18454 18536 18572 18836 18883 18938 19018 19041 19044 19083 19119 19139" ES_PROFILE="0.0036 0.0136 0.0113 0.0198 0.0288 0.0372 0.0291 0.0310 0.0373 0.0451 0.0484 0.0574 0.0618 0.0676 0.0761 0.0814 0.0898 0.0890 0.0949 0.0975 0.1036 0.1083 0.1012 0.1060 0.1029 0.1090 0.1136 0.1185 0.1207 0.1121 0.1170 0.1180 0.1188 0.1202 0.1115 0.1018 0.1064 0.1052 0.0962 0.0992 0.0895 0.0787 0.0827 0.0852 0.0869 0.0831 0.0761 0.0683 0.0663 0.0653 0.0647 0.0636 0.0640 0.0655 0.0604 0.0638 0.0610 0.0624 0.0626 0.0608 0.0599 0.0628 0.0618 0.0617 0.0527 0.0525 0.0419 0.0403 0.0419 0.0415 0.0322 0.0209 0.0162 -0.0112 -0.0125 -0.0299 -0.0310 -0.0340 -0.0354 -0.0463 -0.0515 -0.0576 -0.0791 -0.0792 -0.0871 -0.0909 -0.0920 -0.0989 -0.0999 -0.1222 -0.1302 -0.1444 -0.1451 -0.1451 -0.1481 -0.1683 -0.1842 -0.1877 -0.1868 -0.1858 -0.1978 -0.2021 -0.2009 -0.2092 -0.2085 -0.2238 -0.2251 -0.2256 -0.2264 -0.2250 -0.2303 -0.2421 -0.2399 -0.2538 -0.2572 -0.2604 -0.2624 -0.2853 -0.2976 -0.2948 -0.2953 -0.2963 -0.2963 -0.2996 -0.3000 -0.2964 -0.3011 -0.2985 -0.2997 -0.2968 -0.2983 -0.2950 -0.2938 -0.2912 -0.2882 -0.2835 -0.2805 -0.2756 -0.2707 -0.2840 -0.2803 -0.2772 -0.2759 -0.2739 -0.2680 -0.2663 -0.2611 -0.2598 -0.2542 -0.2477 -0.2426 -0.2424 -0.2399 -0.2350 -0.2274 -0.2220 -0.2165 -0.2104 -0.2041 -0.2004 -0.1976 -0.1916 -0.1873 -0.1782 -0.1699 -0.1611 -0.1530 -0.1447 -0.1382 -0.1291 -0.1291 -0.1168 -0.1043 -0.0909 -0.0738 -0.0554 -0.0380 -0.0184 0.0031" RANK_AT_ES="15949.0000" RANK_SCORE_AT_ES="-0.6771"/>
  <DTG RANKED_LIST="expr.class.cls#EGF_versus_CONTROL.rnk" TEMPLATE="class.cls" GENESET="gene_sets.gmt#HALLMARK_HEDGEHOG_SIGNALING" ES="-0.4099" NES="-1.3819" NP="0.0940" FDR="0.0443" FWER="0.4810" RND_ES="0.2946 0.4861 0.2998 -0.2979 -0.3019 0.3051 -0.2519 -0.1737 0.4128 0.3061 -0.2984 0.4058 0.1968 0.2871 0.2039 0.2683 -0.3717 0.3225 0.2527 0.3096 0.2452 0.2675 0.3357 -0.5525 -0.2345 -0.4486 0.2485 0.2510 0.3378 -0.1782 -0.2154 0.3471 0.4661 -0.2488 0.2558 0.2031 -0.4227 -0.1520 -0.3475 -0.3851 0.2728 -0.3796 0.2993 0.3636 -0.3181 -0.3971 0.3164 0.4503 -0.2153 0.2312 -0.2973 -0.2825 -0.2338 0.3327 -0.2628 -0.1678 0.4081 0.3570 0.3443 0.2548 0.2718 -0.2885 0.3297 -0.3828 0.2470 0.2487 0.2607 0.2540 0.2585 0.3522 -0.2655 0.2703 0.2705 0.4261 -0.2752 -0.3639 0.3184 -0.2860 -0.2421 0.2961 -0.4447 -0.2392 0.3436 -0.1932 -0.2831 -0.3290 0.1266 -0.2597 -0.2892 -0.1717 -0.4250 -0.4286 0.3073 -0.3394 -0.2595 -0.3330 0.3652 -0.3767 0.4224 0.2442 -0.2926 -0.2725 0.2792 -0.2986 -0.1994 0.2442 0.4593 -0.3366 0.4077 -0.3481 0.3026 -0.3607 0.3352 0.2231 0.2115 0.3225 -0.2548 0.4484 0.2578 -0.4326 -0.2864 0.3127 0.3904 -0.2766 0.3765 -0.3098 0.2574 0.4988 0.3038 0.3238 0.2934 0.3013 0.3229 0.2179 -0.3317 0.3017 0.2674 -0.3296 -0.3098 0.2228 -0.1745 0.2318 -0.2213 -0.2784 0.3274 0.2140 0.1975 0.2214 -0.2776 0.3597 0.3668 0.4327 -0.3301 -0.4448 0.3806 -0.2707 0.2041 -0.1718 0.3247 0.2371 0.2909 0.3794 0.3130 -0.2242 -0.3411 0.2944 0.2911 0.2859 -0.3188 0.5044 -0.2472 0.3018 0.3302 0.2454 -0.3118 0.3171 -0.2847 -0.2413 -0.4098 0.4370 0.4223 -0.2652 0.2922 0.3480 0.3414 0.1129 -0.3750 0.3546 0.2877 0.2971 0.2719 0.3184 -0.3769 0.2278 0.4884 -0.2382 -0.4334 -0.3262 0.2924 0.2412 0.4274 0.3210 0.3298 -0.2781 0.3305 -0.3924 -0.3049 0.4438 0.2144 0.2602 -0.3255 0.3374 -0.2903 -0.2828 0.3359 -0.3047 0.3278 0.2879 -0.2400 -0.3516 0.3552 -0.2490 0.3166 -0.2593 -0.2555 0.3052 0.2026 0.2438 -0.2547 0.3148 0.4245 0.2341 -0.4444 0.3494 -0.5124 -0.2677 0.3741 -0.3043 -0.2075 0.2435 0.2814 0.2960 -0.2007 0.4206 0.3117 0.3932 -0.3052 -0.1830 0.3961 -0.2718 0.3669 0.2377 0.3379 0.2753 0.4650 0.3307 -0.2629 0.3377 0.3246 -0.2768 0.3105 0.3546 0.2832 0.1912 0.2404 0.2585 0.4118 -0.2427 0.3697 0.3609 0.4856 -0.2604 -0.2244 0.2131 0.5376 -0.3309 -0.2101 -0.1817 -0.2245 0.2844 0.3292 0.2764 0.3578 -0.2119 0.3188 0.3435 0.3456 0.2509 -0.3328 -0.3765 0.2282 -0.3226 0.2924 0.2427 -0.2379 0.4002 -0.2339 -0.2865 -0.2597 0.4386 -0.2085 0.3101 0.2960 0.2508 -0.3272 0.2469 0.4613 0.2437 0.5534 0.3797 -0.3906 0.2470 0.3375 0.4391 0.3498 -0.4820 -0.1702 0.3450 -0.2436 -0.2771 0.2105 -0.2096 -0.4757 -0.2749 -0.3134 0.3705 -0.2498 -0.2218 -0.1781 0.3832 0.3525 -0.3103 0.2360 0.2588 0.3745 -0.2741 -0.2862 0.4041 0.4971 0.3179 0.4343 0.3141 -0.2161 -0.2902 0.5060 -0.2579 -0.4147 0.2340 -0.3763 -0.5096 -0.4228 -0.3570 0.3591 0.3947 0.3286 -0.3993 -0.2859 0.3325 -0.3870 0.3211 -0.3060 -0.2617 -0.3515 0.3019 0.3050 -0.2367 -0.3462 0.4137 0.3437 -0.4065 0.4052 0.2801 -0.1888 0.3454 0.2870 0.3266 -0.3018 0.4162 0.2941 -0.2307 0.2901 0.3524 -0.2626 0.3812 -0.3157 0.3523 -0.1989 0.2934 0.2566 0.4677 0.1452 -0.1962 -0.1977 0.3313 0.1720 0.2914 0.2948 -0.2249 -0.3595 0.3233 -0.3732 -0.4412 -0.1895 0.2522 -0.3290 -0.2604 -0.3581 -0.2216 -0.3071 -0.2844 -0.2585 0.1456 -0.4582 -0.1934 0.3915 -0.5016 -0.2594 0.4611 -0.3127 -0.2210 0.4203 -0.3897 -0.3265 0.3015 -0.3142 0.2270 0.3157 0.3234 0.3488 0.2533 -0.3711 -0.2046 -0.2796 0.3295 0.1450 0.4455 0.4762 0.3099 0.4508 -0.2055 -0.3029 0.2664 0.3815 0.3429 -0.2229 -0.2301 0.2838 -0.2772 -0.3506 -0.3319 0.2034 0.3849 0.2136 0.2196 -0.2534 -0.1914 0.2880 -0.3837 0.4076 0.3517 -0.2937 0.3959 0.3072 0.3112 0.2692 0.2581 -0.2182 -0.3083 -0.2847 -0.3316 -0.2442 0.4490 -0.3759 0.2885 0.3322 0.3477 0.2152 0.2847 0.2850 -0.2694 0.4221 0.2654 0.3265 -0.2494 0.2325 -0.2821 -0.3506 -0.4121 0.2896 -0.2687 0.3491 0.4051 -0.2426 -0.2373 -0.2209 0.3540 0.2711 -0.2344 0.1924 -0.3332 0.3047 -0.1982 0.3644 0.2377 0.2170 -0.2729 -0.2299 -0.2625 0.2851 -0.3897 0.3056 -0.2007 0.3033 -0.3221 0.2498 0.2314 -0.2134 0.3221 0.3103 -0.3051 -0.4083 0.3814 -0.2523 0.4373 0.3062 -0.2029 0.2471 -0.4425 0.1838 0.2598 -0.3581 0.4290 0.4081 0.3352 0.4378 -0.3580 -0.3183 -0.3130 0.3239 -0.3840 -0.2426 -0.3555 0.3014 -0.3709 0.6156 -0.2273 -0.3253 -0.3402 -0.1751 0.2759 0.4497 -0.4840 0.2623 0.2840 0.2643 0.3743 0.2354 0.2295 0.3976 -0.4122 0.2861 0.2418 -0.2363 0.2079 0.2977 -0.3516 -0.2705 0.5396 0.2944 0.4328 0.3569 0.3869 -0.2586 0.4432 -0.3826 -0.4429 0.2196 0.3399 0.3670 -0.4989 0.3335 0.2151 -0.3871 -0.2401 0.2813 -0.2602 0.3025 -0.3170 0.2724 -0.2501 -0.2428 -0.2591 -0.3080 0.3737 -0.2019 -0.4068 -0.1897 -0.2245 0.2085 0.3277 -0.3483 -0.3042 0.2857 0.4300 0.3069 -0.1584 0.2807 0.2534 0.1969 -0.2605 0.5340 -0.3604 -0.2710 0.3681 -0.2491 0.4043 -0.3609 -0.2376 -0.2434 0.2862 0.3043 -0.3213 -0.3158 0.2152 -0.3451 -0.2776 0.2692 0.2585 -0.2331 0.2502 -0.5038 -0.4389 -0.1767 0.3405 -0.2842 -0.2651 0.3275 -0.1835 0.3451 0.2941 0.2811 -0.3292 0.4117 0.3136 -0.2690 0.2250 -0.2556 0.2228 0.3381 0.2450 0.2259 -0.4429 0.4705 0.2834 0.1404 0.3746 0.2128 -0.2756 -0.2151 0.3851 -0.2763 -0.2259 0.2533 -0.2170 0.2754 -0.2461 0.2303 -0.2795 0.3400 0.3217 0.3492 -0.3727 0.3392 -0.1919 0.3051 -0.2886 -0.3114 0.3837 0.3478 0.4848 -0.2973 0.2955 0.3276 0.4264 -0.4867 0.3136 0.3083 -0.2133 0.1994 0.4771 -0.2374 -0.2445 0.3802 -0.3504 0.4367 0.3716 0.3478 -0.2872 0.3729 -0.2451 0.4804 -0.2799 0.2794 -0.3403 0.3166 0.3786 -0.1887 0.1713 -0.1651 0.2708 0.2875 0.4047 0.2420 -0.4236 -0.2529 0.3096 -0.4605 0.4019 -0.2610 0.3227 0.4146 0.2694 0.2285 -0.2912 -0.2030 0.2752 -0.2359 0.2526 0.2697 0.2600 0.4117 0.1951 -0.1934 0.1850 0.2514 -0.2425 -0.2887 0.3331 -0.4562 0.3394 -0.4193 -0.2404 0.2922 -0.3376 0.3028 -0.3950 0.2707 0.2887 0.2553 -0.2335 0.2607 -0.3432 0.2559 0.2725 0.2450 0.2599 0.2518 -0.2932 -0.4404 0.2317 0.4175 -0.2258 -0.3193 -0.3025 0.3755 -0.2615 0.4034 -0.2886 0.2153 0.3384 0.2382 -0.1832 -0.2918 -0.3286 0.2834 -0.2099 0.3069 0.2515 0.2891 0.2764 0.3783 -0.3113 0.3888 0.2756 -0.2134 -0.2483 0.1961 -0.2490 0.3080 0.3360 0.1848 0.5005 0.3285 0.4706 -0.4302 -0.2024 0.3632 0.3004 0.4152 0.3133 0.3868 0.2621 -0.2740 -0.2107 -0.2973 0.2037 -0.3206 0.2134 -0.2458 0.2320 -0.2596 -0.2390 0.2187 -0.2722 0.4569 0.2409 0.2267 0.4718 -0.4068 0.3426 0.3475 -0.3285 0.4206 -0.1939 0.3527 0.2974 0.3115 0.3522 0.3465 0.3170 -0.2836 -0.2200 -0.2627 -0.4122 -0.2096 0.3770 -0.3088 -0.3110 0.3615 -0.2295 0.2862 0.3658 -0.2841 -0.3103 -0.3095 -0.2733 0.2972 -0.3747 -0.6010 0.3406 0.4887 0.2614 -0.3887 0.2666 0.3165 0.3590 0.4270 0.2532 0.3164 -0.2355 -0.1978 0.2622 -0.2412 0.4437 0.3551 0.2511 -0.1901 0.3225 -0.2645 -0.3218 0.3712 -0.2877 -0.3452 0.5315 0.3629 0.2112 0.4694 0.2980 0.4493 0.2881 0.2247 -0.2084 -0.3458 -0.2632 -0.2914 -0.4617 0.4294 0.2768 0.3649 0.3120 -0.3285 0.2605 -0.3758 0.3472 0.3943 0.2996 -0.3025 -0.2937 0.4297 0.4329 0.3636 0.3624 0.3225 0.4369 0.2092 0.2997 -0.5227 -0.2310 -0.2186 -0.3509 0.2741 0.2204 -0.3159 -0.2926 0.2709 0.4057 0.4034 0.3436 -0.3306 0.2293 -0.3704 -0.2745 -0.4602 0.1846 0.3484 -0.2758 -0.2723 0.3229 -0.3023 -0.2604 0.3089 0.3235 0.3053 -0.2630 0.3719 -0.4485 0.2824 0.2696 0.3548 -0.2963 0.2217 -0.2956 -0.2776 0.2652 0.3610 0.2134 -0.3244 -0.2834 -0.2021 -0.2884 -0.1954 -0.2342 0.3574 0.2098 -0.2519 0.2989 -0.2917 0.2361 -0.3716 0.3349 0.3395 0.1976 -0.2273 0.3579 -0.2219 0.3441 0.3122 0.3574 0.2754 0.2312 -0.3113 -0.2817 -0.1745 -0.2376 0.2501 -0.3303 0.3975 -0.2987 0.3006 0.3604 -0.2868 -0.2835 0.2695 -0.3216 -0.3129 -0.3553 0.2858 0.2925 0.4940 -0.3192 0.4622 0.2151 -0.3675 -0.2270 -0.2376 -0.3986 0.2873 -0.2978 -0.3751 -0.2993" HIT_INDICES="1642 1829 2606 2635 4070 4463 5732 5879 7200 7415 8742 9014 10340 11171 13548 15862 15940 15944 15959 16288 16651 17918 18189 18351 18761 18950" ES_PROFILE="-0.0267 0.0205 0.0293 0.0768 0.0399 0.0548 0.0159 0.0347 -0.0151 -0.0085 -0.0668 -0.0713 -0.1376 -0.1799 -0.2893 -0.3802 -0.3537 -0.3234 -0.2936 -0.2766 -0.2574 -0.2655 -0.2156 -0.1552 -0.0869 0.0129" RANK_AT_ES="15861.0000" RANK_SCORE_AT_ES="-0.6596"/>
  <DTG RANKED_LIST="expr.class.cls#EGF_versus_CONTROL.rnk" TEMPLATE="class.cls" GENESET="gene_sets.gmt#HALLMARK_HEME_METABOLISM" ES="-0.2585" NES="-1.2419" NP="0.0486" FDR="0.1247" FWER="0.8590" RND_ES="0.2409 0.2323 -0.2073 0.2635 0.3078 0.1794 -0.2349 0.1861 -0.2174 0.2367 0.2240 0.2643 0.2751 0.1825 0.2161 -0.1855 -0.1802 0.2276 0.2660 0.2736 0.1787 0.1878 -0.2459 0.2380 0.3027 -0.1689 -0.1959 0.2122 -0.1661 0.2344 -0.1722 0.2996 -0.2369 0.1723 0.1862 -0.2103 0.2102 -0.2237 0.2289 -0.2480 0.2036 0.1770 -0.2784 -0.2557 -0.2536 0.2314 0.1740 0.2402 0.1795 -0.2852 0.2121 -0.1801 0.2457 -0.2297 -0.1573 0.2740 0.2547 0.1825 0.2674 -0.2104 -0.1960 0.1854 -0.2046 0.2362 -0.1758 -0.1770 0.1745 0.3281 0.2337 0.2400 0.1995 -0.1987 0.2570 0.2221 -0.2108 0.2536 0.1998 0.2411 -0.1767 -0.2159 -0.2115 0.1877 0.2499 0.2176 0.2757 0.1942 -0.1508 -0.1929 -0.2073 -0.2584 0.2307 -0.2253 0.2193 0.2138 0.1484 0.2340 0.2057 0.3063 0.2161 0.1964 0.1681 0.1746 -0.1763 0.1902 0.2177 0.2214 0.1886 0.2722 0.2151 -0.2254 -0.2011 0.1991 -0.2435 -0.2417 0.2174 -0.1864 0.1834 0.2431 -0.1970 -0.2217 -0.2374 0.2197 0.2551 0.2434 0.2312 0.2170 0.2288 -0.2199 0.2598 0.1872 0.2161 0.1968 0.2678 0.2655 -0.2384 0.2075 0.2220 -0.2087 -0.2091 -0.1402 0.2214 0.2508 -0.2194 0.1793 -0.1934 -0.1837 0.1842 -0.2527 0.2264 0.2415 0.2070 0.2903 0.1698 -0.1918 0.2221 -0.2114 -0.1982 0.2006 0.1721 0.2009 -0.2206 -0.2792 -0.1648 0.1996 0.1747 0.1659 -0.2092 0.2051 0.2879 0.2059 0.2067 0.2117 0.2163 -0.2745 0.2331 0.1847 -0.2512 -0.1797 0.2430 -0.1777 -0.2058 0.2534 -0.2633 0.2287 0.1997 -0.1782 -0.2535 -0.1913 0.1893 0.1855 0.2689 0.1726 0.1914 0.1970 0.1988 -0.2666 0.2613 0.1896 -0.2050 -0.1689 -0.2211 -0.2183 0.2024 0.2275 0.1968 -0.2747 0.1783 -0.1721 -0.2149 -0.2519 0.2068 0.2186 -0.2491 -0.1936 0.2067 0.2173 -0.1756 -0.1708 0.2475 -0.1609 0.2369 -0.2019 -0.1754 0.2101 -0.1894 -0.1773 0.2061 0.1545 -0.1791 0.1764 -0.1923 0.2243 -0.1792 0.2041 -0.1682 0.2393 0.2210 -0.2048 -0.1744 -0.2239 0.2713 0.2480 0.2160 0.2758 -0.1894 0.2035 -0.2050 -0.2162 0.1932 0.2354 -0.2283 -0.2185 0.2353 -0.2270 0.2176 0.1946 0.2139 0.2195 0.2211 -0.2069 0.2559 -0.1591 0.2252 -0.2010 -0.2187 -0.2462 -0.2267 0.2824 0.2504 0.1961 0.2022 -0.2179 0.1581 0.2092 0.2460 -0.1951 0.2482 0.1886 0.2118 -0.2575 -0.2124 0.2111 0.2193 0.2473 0.2071 -0.1625 0.2321 0.3199 -0.2184 -0.1972 0.2255 0.1973 0.2203 0.1754 -0.2568 0.3417 0.1899 0.2581 -0.1633 0.2551 -0.2031 0.1629 0.2370 -0.2255 0.2079 0.3007 -0.2742 -0.1724 0.1678 -0.2289 0.2574 -0.2534 0.1962 0.1902 0.2070 0.2208 -0.1707 0.1804 0.2253 0.2206 0.2122 0.1847 0.2269 -0.1670 0.1699 0.1973 -0.2616 0.2837 0.2698 0.2329 0.2144 0.2059 0.2170 0.2076 0.2096 -0.1784 0.2558 0.1707 0.1842 0.2014 0.2023 0.1903 -0.1686 0.2070 0.1898 -0.2363 0.2035 -0.1874 0.1954 -0.2113 -0.1935 0.1919 -0.2035 -0.1828 0.2105 0.2544 -0.2289 0.2079 0.1816 0.2311 0.1719 -0.2041 0.2124 0.2096 -0.1899 0.1944 0.2337 0.2805 0.2472 0.2231 -0.2068 -0.1725 -0.1734 0.2224 0.2093 -0.1723 -0.2504 -0.2647 0.2588 0.2325 0.2458 -0.1777 0.2154 -0.2155 0.2318 0.2009 -0.1859 0.2970 0.2187 0.2497 0.2366 -0.2135 -0.1978 -0.1781 0.1915 0.1788 0.2317 0.1932 0.2309 -0.1823 -0.1722 -0.2109 -0.2224 -0.1852 -0.2355 0.3071 0.2126 0.1661 -0.1823 -0.2341 0.2011 -0.2229 -0.1983 -0.1756 0.2026 0.2530 0.1597 -0.1809 0.1757 0.1598 0.1866 -0.2047 0.2652 0.2395 0.1916 -0.1801 0.2071 0.1920 0.2190 0.2499 0.2230 0.1831 0.2110 -0.2574 0.1741 0.1881 0.2016 -0.1627 -0.2478 0.1964 0.1902 0.1671 0.2781 0.1793 -0.1765 0.1809 -0.1637 0.2382 0.2075 -0.2377 0.2011 -0.2562 0.1511 -0.2183 0.2672 0.1868 0.2040 -0.2516 0.2291 0.2415 0.1723 0.2247 0.1937 0.1570 -0.1874 -0.2315 0.3126 -0.2289 0.1725 -0.1891 -0.1965 -0.2491 -0.2198 -0.2192 -0.2314 0.2526 -0.2104 -0.2085 0.2586 -0.2384 -0.1665 0.1949 0.2001 0.1970 -0.2186 0.2007 0.2988 0.2223 0.1773 0.2090 -0.2342 0.1913 0.2111 0.2323 0.2541 0.1704 -0.1723 -0.2303 -0.1562 -0.1905 0.1886 0.1763 0.1916 -0.1819 -0.1879 -0.2094 0.1844 -0.2107 0.1810 -0.1990 -0.1955 -0.2328 0.2103 -0.1988 0.2270 0.2770 0.2149 0.2051 0.2611 0.1875 0.2152 -0.2295 0.2162 -0.2133 -0.1946 0.2150 0.2088 -0.2329 0.2029 0.2114 -0.1904 -0.1800 0.2199 0.2570 0.2069 -0.1837 0.2294 0.1920 0.2934 0.2447 -0.2462 0.2449 0.2299 0.2091 0.2110 -0.1859 0.1890 0.2486 0.2552 -0.1709 0.2045 -0.1897 0.2112 0.2561 -0.1694 0.2328 -0.2186 -0.1845 0.1811 -0.2218 -0.1952 0.2534 -0.1738 0.2205 0.1981 -0.2393 -0.1814 0.1863 0.2030 0.2208 0.2588 0.1970 0.2228 0.2151 -0.2524 0.2009 -0.2720 0.2542 0.2008 0.2224 -0.2075 -0.2059 -0.1832 0.1887 0.2175 -0.2515 0.2274 0.1639 0.2632 -0.2803 0.2284 0.2378 0.2278 0.1607 0.1757 -0.2030 0.2012 -0.1794 0.2599 0.2177 0.1931 0.2666 0.1824 0.2206 -0.2046 0.2022 0.1700 -0.1725 0.2307 -0.1891 0.1741 -0.2120 0.2115 0.2602 0.2035 0.1899 -0.2086 0.2424 -0.2198 -0.1765 0.2102 0.1928 -0.2414 -0.1673 0.2400 -0.2247 -0.1803 -0.2299 0.2010 0.2140 -0.2141 0.1951 0.2258 -0.1967 0.1750 0.1911 0.2629 0.1643 0.2067 0.2483 0.2863 -0.1600 0.1915 0.2570 0.1634 -0.1833 0.2192 -0.2470 0.1905 0.2567 0.2665 -0.1968 -0.2330 0.1867 -0.2188 0.2238 0.2051 -0.1993 0.2385 -0.1858 0.1927 0.2000 0.2175 -0.2009 0.2477 -0.2200 0.1686 0.2095 0.2272 0.1958 -0.1937 0.2660 0.1958 0.2015 0.2064 -0.1590 0.1943 0.2340 -0.2296 0.2027 -0.1543 0.2900 -0.2250 -0.2342 0.2272 0.2279 0.2545 0.1659 0.1619 0.2084 0.2295 0.1777 -0.2212 0.1526 -0.2153 0.1921 -0.2562 0.1850 0.2598 -0.2115 -0.2219 -0.1854 0.2026 0.1853 -0.2349 0.2033 0.2138 -0.2477 -0.2634 0.2053 0.2254 -0.1934 0.2381 -0.2051 0.2403 0.1962 -0.3041 -0.2135 -0.1889 0.2983 0.2260 0.2267 -0.2315 -0.1917 -0.2378 -0.2343 0.1756 -0.2239 0.2220 -0.1947 0.1995 0.2514 -0.2091 0.2312 -0.1581 0.1947 0.2940 -0.2444 -0.1678 -0.1852 0.2593 0.2772 -0.2041 -0.2200 0.1923 0.2972 0.2787 0.2544 0.2068 0.1639 -0.2238 -0.1554 0.2179 0.1917 -0.2495 0.1656 0.2100 0.2507 -0.1646 0.1833 -0.2404 -0.2794 0.2030 -0.2112 0.2408 -0.2076 -0.2143 0.2475 -0.2131 -0.2082 0.2162 -0.2163 0.2746 -0.2585 0.2241 -0.2549 0.1940 0.2418 0.1872 0.3012 -0.2434 0.1482 0.2161 0.1798 0.2338 0.2641 -0.2246 0.2140 0.1895 0.2489 -0.1976 0.2642 0.2643 0.1685 0.2413 -0.1877 0.2204 0.2305 0.2358 0.2243 -0.1777 0.2074 0.2039 0.2274 -0.2227 0.2363 -0.1983 0.2843 -0.1882 0.1974 0.1901 0.2885 0.2285 0.2538 0.1966 0.2052 0.2215 -0.1695 -0.1948 -0.2341 0.2004 0.2572 0.2102 0.1906 -0.1762 -0.2079 0.2886 -0.2146 0.1953 -0.1739 -0.2121 -0.1947 0.2422 -0.2326 0.2369 -0.2144 0.2389 -0.2573 0.2461 0.1758 0.2562 0.1924 0.2083 0.2524 0.2654 -0.2307 -0.1723 -0.1497 0.1722 -0.1881 0.2285 -0.1799 -0.1892 0.2238 0.1844 0.2466 0.1544 -0.1826 -0.2390 0.2307 0.1982 0.2507 -0.1765 -0.2209 0.1969 -0.1864 0.1490 -0.1991 0.2067 0.2464 0.1949 0.1663 0.2083 -0.2566 0.2316 0.1868 -0.2529 0.1888 0.2120 0.1882 0.2321 -0.2314 0.1580 0.2324 -0.1895 -0.2055 -0.2022 0.1948 0.1805 0.1848 0.2228 -0.2408 -0.1907 0.2255 0.1963 -0.2675 -0.2124 0.2390 0.2535 -0.2243 0.2463 0.1912 0.2306 0.1853 0.2464 0.1869 0.1722 0.2693 0.2076 -0.1437 0.2181 0.2269 0.1817 -0.2044 0.2057 -0.1958 -0.2484 0.2560 -0.2168 0.1450 0.2052 0.1716 0.1891 0.1928 -0.2110 0.2079 0.1916 0.2529 0.2148 0.1815 -0.1520 0.2698 0.2094 -0.1814 -0.2210 0.2039 0.2473 0.2512 0.2469 0.2392 -0.2023 0.3306 0.1664 0.1912 -0.1748 -0.1605 0.2683 -0.1974 0.1936 0.2109 -0.2338 0.1945 -0.2140 -0.2038 0.2316 0.2196 0.2435 0.2094 0.2369 0.1991 -0.1999 -0.2045 0.2522 -0.2825 0.1998 -0.2156 0.1879 -0.1994 0.2868 0.2498 0.2847 0.2413 0.2270 -0.2126 -0.1608 -0.2028 0.1946 -0.2294 0.2693 -0.1615 0.1768 0.2033 0.2158 0.1968 0.2076 0.2091 0.2112 0.2466 0.2476 -0.1597 -0.2563 0.1834 0.1824 0.2869 0.2099 -0.2514 0.2119 0.1980 -0.1890 0.1936" HIT_INDICES="62 277 282 292 350 359 480 617 820 959 1109 1450 1461 1471 1665 1928 2117 2241 2286 2348 2349 2738 2757 3028 3214 3308 3469 3873 3909 4025 4026 4103 4244 4386 4409 4453 4578 4691 4777 4826 5093 5260 5371 5421 5579 6204 6318 6390 6772 6867 7028 7033 7165 7208 7387 7590 7893 7917 7946 7997 8134 8138 8171 8249 8418 8458 8667 8739 8768 8827 9106 9342 9421 9719 9839 9901 9952 10174 10248 11032 11138 11153 11168 11388 11696 11743 11928 11938 12076 12432 12475 12529 12551 12606 12652 12744 12903 13184 13185 13226 13285 13460 13608 13711 13995 14155 14181 14182 14262 14274 14398 14399 14471 14495 14589 14720 14845 15278 15340 15485 15550 15620 15662 15758 15962 16105 16221 16272 16329 16336 16340 16491 16641 16657 16673 16752 17003 17102 17199 17329 17332 17387 17581 17617 17645 17662 17703 17776 17901 17923 17950 17972 17989 18280 18353 18431 18628 18701 18706 18797 18802 18815 18827 18959 19008 19151" ES_PROFILE="0.0159 0.0195 0.0341 0.0484 0.0596 0.0732 0.0803 0.0858 0.0870 0.0912 0.0944 0.0868 0.0965 0.1061 0.1058 0.1013 0.1004 0.1027 0.1090 0.1144 0.1230 0.1106 0.1177 0.1112 0.1088 0.1112 0.1098 0.0952 0.0999 0.1002 0.1065 0.1088 0.1075 0.1061 0.1108 0.1145 0.1137 0.1134 0.1145 0.1174 0.1086 0.1049 0.1040 0.1063 0.1028 0.0740 0.0720 0.0722 0.0557 0.0542 0.0491 0.0522 0.0485 0.0495 0.0431 0.0353 0.0219 0.0232 0.0243 0.0241 0.0193 0.0215 0.0221 0.0203 0.0136 0.0136 0.0046 0.0026 0.0030 0.0017 -0.0114 -0.0224 -0.0253 -0.0399 -0.0452 -0.0475 -0.0494 -0.0603 -0.0636 -0.1047 -0.1101 -0.1107 -0.1112 -0.1224 -0.1379 -0.1396 -0.1484 -0.1480 -0.1542 -0.1715 -0.1724 -0.1737 -0.1734 -0.1747 -0.1756 -0.1787 -0.1853 -0.1979 -0.1959 -0.1959 -0.1968 -0.2037 -0.2089 -0.2117 -0.2237 -0.2291 -0.2274 -0.2243 -0.2254 -0.2228 -0.2260 -0.2228 -0.2232 -0.2211 -0.2225 -0.2257 -0.2285 -0.2470 -0.2459 -0.2490 -0.2479 -0.2469 -0.2445 -0.2447 -0.2502 -0.2524 -0.2529 -0.2499 -0.2472 -0.2417 -0.2362 -0.2380 -0.2395 -0.2339 -0.2283 -0.2259 -0.2319 -0.2297 -0.2272 -0.2261 -0.2183 -0.2131 -0.2147 -0.2079 -0.2006 -0.1926 -0.1859 -0.1805 -0.1775 -0.1690 -0.1606 -0.1518 -0.1427 -0.1469 -0.1392 -0.1313 -0.1282 -0.1178 -0.1037 -0.0930 -0.0776 -0.0625 -0.0472 -0.0356 -0.0179 0.0025" RANK_AT_ES="16220.0000" RANK_SCORE_AT_ES="-0.7366"/>
  <DTG RANKED_LIST="expr.class.cls#EGF_versus_CONTROL.rnk" TEMPLATE="class.cls" GENESET="gene_sets.gmt#HALLMARK_TGF_BETA_SIGNALING" ES="-0.3209" NES="-1.2383" NP="0.1425" FDR="0.1232" FWER="0.8650" RND_ES="0.2637 0.1997 -0.2161 -0.1948 -0.2545 0.2615 -0.2707 0.3122 -0.1825 -0.2212 0.3265 0.2391 0.1875 0.2238 0.1795 -0.2103 0.2833 -0.2513 -0.3369 0.2419 -0.1825 -0.1932 0.2369 0.3065 -0.2356 0.2705 0.3264 0.3002 0.2588 0.3257 -0.2198 -0.2472 -0.2269 -0.1997 0.2562 -0.1590 0.4147 0.1858 -0.2134 0.2966 0.2295 -0.2796 -0.3121 0.2424 -0.3460 0.1664 -0.2952 0.3481 -0.2396 0.2062 0.2593 -0.2577 -0.2570 -0.2858 0.2576 0.2540 0.2901 0.2295 -0.2788 0.3442 -0.1986 -0.2364 0.2137 -0.2536 0.1498 0.2993 -0.2935 -0.2232 0.2673 -0.2314 -0.2897 -0.2767 0.2874 -0.2594 0.4048 0.2105 -0.2208 -0.3137 0.2339 0.2703 -0.2168 -0.2874 -0.1968 -0.2357 0.3977 -0.2359 -0.3700 -0.1670 0.2155 0.3259 -0.2030 0.2003 0.3326 -0.3199 0.2759 0.3017 -0.3389 0.2631 -0.3428 0.2291 0.3033 0.4279 0.3272 -0.1658 0.3894 -0.2760 0.2930 0.3946 -0.2563 0.2102 -0.2621 -0.4490 0.3138 0.1809 -0.2464 -0.2273 -0.1744 0.2254 0.2167 0.2608 -0.1838 0.2592 -0.2950 0.2223 0.2097 0.3248 -0.3134 0.2472 0.2752 -0.1788 0.2062 -0.3003 0.3189 0.2212 0.2110 0.3730 0.2291 -0.1732 0.2817 0.2818 -0.2499 0.3112 0.2497 -0.4020 -0.3320 -0.2180 0.2915 0.2609 -0.1773 -0.2332 0.4076 0.2613 0.2127 -0.2078 -0.1805 -0.3374 0.2438 0.4192 0.2006 -0.3826 0.2558 -0.2997 0.2354 0.2165 0.2509 0.2229 -0.2929 0.3230 -0.3065 -0.2538 0.2404 0.2354 0.2310 -0.2933 -0.1916 -0.2419 -0.3054 0.2058 0.2285 0.2805 0.2054 0.2226 0.2838 -0.3297 0.2288 0.2898 0.2013 0.2198 -0.1714 0.3904 -0.3428 0.2228 0.2635 -0.1942 0.3310 0.1635 0.1801 0.2776 0.2469 -0.2593 0.3269 0.2486 0.2870 0.1618 -0.1571 0.3051 -0.2310 -0.2237 0.2959 -0.2499 0.1836 0.2042 -0.2083 0.4822 0.3761 0.3840 -0.2412 -0.3117 0.2613 -0.2186 0.2951 -0.1824 -0.2517 0.1914 0.2224 0.3102 -0.1836 0.3647 -0.3011 -0.2126 -0.2482 -0.2509 0.2646 -0.1566 -0.2705 -0.1809 -0.4234 0.2631 0.2362 -0.2085 -0.2307 -0.2558 -0.1811 -0.2811 0.3553 0.2558 0.2068 -0.3335 0.2692 -0.3375 0.3174 0.2596 0.3126 -0.2242 -0.1771 -0.1970 -0.2168 0.1691 0.2607 0.2442 -0.2010 -0.1958 -0.2055 0.3210 -0.2223 0.2482 -0.2283 0.2345 0.3052 0.3233 -0.2659 0.2211 0.2420 -0.2529 0.2914 0.1738 -0.3072 0.3096 0.2880 0.2272 0.3018 -0.3082 0.2660 0.3650 -0.2847 -0.2362 -0.1716 -0.2010 0.3151 0.2539 -0.3380 -0.2997 0.2318 -0.2298 0.3145 -0.2568 0.2329 -0.2084 0.3236 -0.2347 -0.2116 0.2042 0.1937 -0.3723 0.2525 0.2325 0.2553 0.2041 0.1921 0.1991 -0.2970 0.2332 0.2989 -0.2090 0.3533 0.2160 0.2001 0.2929 0.3131 -0.2033 -0.2832 0.2272 -0.1690 -0.2546 -0.2530 0.1904 0.2328 -0.2415 0.3208 -0.2091 -0.2708 0.2343 0.2989 0.2904 0.2482 -0.2155 -0.3486 0.1929 -0.2588 -0.2166 -0.2828 0.3212 0.2309 0.1735 -0.3164 -0.3002 -0.2022 -0.3065 -0.2795 0.2455 0.3163 0.3307 -0.4218 0.2451 0.3518 -0.2736 0.1793 0.2804 0.2025 -0.3195 0.2047 -0.2059 0.2365 -0.2754 0.2644 0.2572 -0.3153 0.3273 0.2738 -0.2962 0.2247 0.2731 -0.1890 -0.1632 0.3099 -0.3058 0.2354 -0.3330 0.2354 0.2275 0.2657 -0.3050 0.2569 0.2682 -0.2549 0.2351 0.3206 0.3290 0.2795 0.2150 0.2527 -0.2707 -0.2052 0.2962 0.1710 0.2748 0.2229 -0.2291 0.2405 0.3196 0.3033 0.3695 -0.2069 -0.2510 -0.3529 -0.2497 0.2937 0.1790 0.2063 -0.2508 0.2099 0.2423 0.2294 0.2818 0.2093 -0.2272 0.2648 -0.3662 0.2248 -0.3150 -0.2042 0.3364 0.3729 0.2456 -0.1931 0.3961 -0.2194 0.2435 -0.1928 0.3637 0.2116 -0.3895 0.4674 0.1764 0.3753 0.2709 0.2501 0.1976 0.2223 0.2116 -0.3070 0.3007 0.3432 -0.1640 -0.2201 0.3368 0.3364 0.3171 0.3149 0.3535 0.3428 -0.1773 -0.1996 -0.3565 0.3563 -0.3714 0.3377 0.3358 0.2366 -0.2588 0.2444 0.2608 0.2660 0.2567 0.3229 0.1911 0.2973 -0.3531 0.2717 -0.3803 0.2460 0.3013 -0.1821 0.3143 -0.3003 0.2938 -0.2210 -0.2752 0.2166 -0.2774 0.4244 -0.2023 -0.2973 -0.1929 -0.3085 0.2672 0.3145 -0.3123 0.4116 0.1344 0.2993 0.3343 0.1789 0.2166 -0.1944 -0.1933 -0.2611 0.2838 -0.2842 -0.2528 0.3200 0.3779 -0.2721 -0.2617 0.2278 0.2824 0.1915 0.2751 0.2679 0.2079 0.1917 -0.3021 -0.2964 0.2577 0.2825 -0.1731 0.3381 0.2043 0.2121 -0.3142 -0.2386 0.3130 0.2116 0.3659 0.2908 0.2740 -0.2496 0.2675 0.2065 0.2402 0.3077 -0.2289 -0.2998 0.1873 0.2398 0.3139 0.2927 0.2707 0.3055 -0.2497 -0.3579 -0.4609 -0.2768 0.2377 0.3812 -0.2134 0.3200 -0.2423 0.2216 -0.2610 0.2447 -0.3093 -0.2723 0.2186 0.2735 -0.2483 -0.2927 0.2648 -0.2675 0.2453 0.2503 0.2264 0.2371 0.3196 0.2569 -0.2272 0.2185 0.4148 -0.3742 -0.3340 0.1502 0.1671 -0.2576 0.1957 -0.2302 0.2418 0.2604 -0.2716 0.3676 -0.2416 0.3115 0.2486 0.3472 0.2003 -0.2877 0.2591 0.3464 -0.2429 0.2919 0.2787 0.1777 -0.2923 -0.3212 0.3477 -0.2478 0.2449 0.3339 -0.2238 -0.2022 0.2206 -0.2906 0.2308 -0.3694 0.2125 0.2547 -0.3442 0.3347 -0.2397 0.2770 0.3754 0.2136 -0.3466 0.4054 0.2248 0.3034 -0.2088 -0.2097 0.2959 0.4616 0.3403 -0.2258 -0.1940 0.1894 0.3294 0.2827 0.3482 -0.3525 -0.3530 -0.3055 -0.2830 -0.2308 0.2820 0.2600 0.3704 -0.2475 0.2486 -0.2227 0.2257 -0.2384 0.2389 0.3571 -0.2048 0.2425 -0.2710 0.2079 0.2069 0.2897 0.3160 -0.3509 0.2841 0.2762 -0.2365 0.2653 -0.3182 -0.2999 0.3458 0.3306 -0.2518 -0.2281 -0.3344 0.2259 0.2840 -0.2344 -0.3063 -0.2205 0.4229 0.2851 0.2798 0.2345 0.2020 0.1864 -0.2033 0.2297 -0.3418 0.2435 -0.2857 0.2970 -0.2498 0.2520 0.2996 0.3322 -0.1908 0.2665 0.1906 -0.2764 -0.2794 -0.2301 0.1880 -0.1643 0.4170 -0.1857 0.3219 0.2785 -0.2482 0.2479 0.1830 -0.4320 0.3020 -0.1660 0.2365 -0.2372 0.2842 -0.1951 -0.3596 -0.2008 -0.2467 0.3099 -0.3565 -0.2130 -0.4038 -0.1974 -0.3756 0.2875 -0.2692 0.2206 -0.1822 -0.1951 0.2745 -0.2173 0.2931 -0.2824 0.2102 0.2136 -0.2793 0.1986 -0.2541 0.2110 0.2328 -0.2087 -0.2189 0.3234 -0.1867 0.2905 0.3824 -0.2944 -0.3031 0.2338 -0.2284 0.2528 0.1950 0.2260 0.2461 -0.2825 -0.2359 0.2905 0.1985 0.3329 -0.2155 -0.3438 -0.1905 0.3335 -0.2017 0.2733 0.2349 0.3538 -0.2262 0.2643 -0.3561 -0.2866 0.2982 0.2311 0.2361 -0.1639 -0.2610 -0.2399 0.3845 0.2286 0.2382 0.2614 -0.1571 -0.2903 0.2765 0.3047 -0.2314 0.2258 -0.2713 0.3158 -0.2415 0.2136 -0.1855 -0.2758 -0.1996 0.3684 0.2480 -0.1967 0.2340 0.3575 0.2932 0.2472 0.1687 -0.2486 -0.2184 -0.2819 -0.1995 -0.2400 0.3303 -0.2887 0.3338 -0.1918 -0.2088 0.2766 0.2031 0.2595 -0.2845 0.3039 0.2739 0.3552 -0.2879 -0.2607 -0.2460 -0.2049 -0.2831 -0.2480 0.2216 0.2055 -0.2762 0.3379 0.1982 0.2226 0.2167 0.3759 -0.1618 0.2940 0.2309 0.2958 -0.2666 -0.1717 0.2690 0.1836 0.3272 0.2006 0.2261 0.2241 0.2581 0.2962 0.3027 0.2030 0.3071 -0.2799 0.3153 0.3555 0.1949 -0.2915 0.3463 -0.2622 -0.2385 0.3303 -0.2582 -0.2411 0.2515 -0.2173 0.2070 -0.2176 -0.1795 -0.2450 0.2219 0.1905 0.2804 0.2661 0.2296 0.3399 0.2067 0.2510 0.2397 0.2530 0.3568 0.2245 0.1787 -0.2449 -0.2096 0.3019 -0.4208 -0.2994 -0.3627 -0.3942 0.4140 0.2933 0.2872 -0.2555 0.2152 0.2207 0.2924 0.2904 -0.3106 -0.2016 0.2160 0.3835 -0.3114 -0.3123 -0.1684 -0.2419 -0.1760 0.1869 0.1728 -0.4609 -0.2485 -0.2220 -0.2911 0.3702 -0.2996 0.3648 0.1689 0.3360 -0.2726 0.3204 0.2025 0.2228 -0.2262 -0.2229 0.3551 -0.2154 -0.2478 0.2817 -0.2732 -0.3758 -0.2435 0.4005 -0.1684 0.2777 -0.2815 0.3320 0.1884 0.2790 0.3079 0.2734 0.2341 -0.2220 0.2784 0.2143 0.4054 -0.4269 0.3044 0.2559 0.3299 0.3369 -0.3789 -0.2120 -0.2283 0.2290 0.2893 0.1709 0.1864 0.2743 -0.3008 0.2377 0.2195 0.3127 0.2715 -0.2598 0.3074 -0.1811 0.2527 -0.1605 0.2017 0.3124 0.2449 0.3850 0.3153 -0.2677 -0.2406 -0.2842 -0.4230 -0.2151 0.2061 0.2837 -0.2869 0.2146 0.3057 0.2680 -0.2576 0.2500 -0.2672 0.2536 0.2258 0.2116 -0.2542 -0.3372 0.2794 -0.2217 0.3006 0.2724 -0.3679 0.3292 0.3979 -0.1925 0.2294 0.1934 -0.3375 -0.2492 0.2538 -0.3017 -0.3713 -0.3457 0.4358 -0.2405 -0.2156 -0.3180 0.2158 0.2339 0.2464" HIT_INDICES="195 417 428 2130 2174 2290 4075 4357 4454 4827 5109 5369 5722 6470 7734 7759 8015 8288 8375 8495 8701 9338 9563 9723 9741 9896 10136 10172 10541 11047 11331 11421 11940 13218 14209 14701 15171 15810 15894 16235 16701 17499 17571 17599 18194 18371 18421 18800 18945 19119" ES_PROFILE="0.0444 0.0803 0.1270 0.0691 0.0975 0.1215 0.0501 0.0561 0.0714 0.0707 0.0740 0.0774 0.0747 0.0488 -0.0079 0.0001 -0.0049 -0.0115 -0.0085 -0.0077 -0.0120 -0.0406 -0.0484 -0.0533 -0.0507 -0.0558 -0.0659 -0.0655 -0.0835 -0.1096 -0.1233 -0.1266 -0.1506 -0.2102 -0.2513 -0.2646 -0.2750 -0.2915 -0.2786 -0.2772 -0.2793 -0.2918 -0.2660 -0.2377 -0.2319 -0.2012 -0.1625 -0.1285 -0.0733 0.0041" RANK_AT_ES="17498.0000" RANK_SCORE_AT_ES="-1.1225"/>
  <DTG RANKED_LIST="expr.class.cls#EGF_versus_CONTROL.rnk" TEMPLATE="class.cls" GENESET="gene_sets.gmt#HALLMARK_ANDROGEN_RESPONSE" ES="-0.2543" NES="-1.1102" NP="0.2539" FDR="0.2837" FWER="0.9940" RND_ES="0.1878 0.2781 -0.3897 0.2020 -0.3303 0.2463 -0.2429 0.3110 -0.2122 0.2052 0.2543 0.2650 0.2260 0.2981 0.2036 0.1956 -0.2566 0.2653 0.3449 0.3147 0.2865 0.2608 0.3115 0.2328 -0.2157 -0.2003 0.2855 0.2729 0.1918 0.2133 0.3352 0.2975 0.2456 0.2879 0.2852 0.2977 -0.2283 0.1976 0.2469 0.2539 0.2628 0.2180 0.2933 -0.1994 -0.2537 0.2220 0.1921 -0.2459 -0.1848 -0.2228 -0.1979 -0.2765 -0.2108 0.2900 0.1883 0.2887 -0.2213 0.3380 -0.2308 0.2347 0.3006 0.2274 -0.2930 -0.2215 -0.3319 -0.2382 -0.2272 -0.2954 0.2521 -0.1878 -0.2134 0.1800 0.3621 0.1944 -0.2635 0.3159 0.1768 0.2216 -0.2825 0.2860 -0.2547 0.3029 0.1584 -0.2092 0.2845 -0.2369 -0.2790 0.3323 0.2241 -0.2074 0.1998 0.2183 0.2969 -0.2557 0.3049 -0.2775 0.2142 -0.2907 0.3241 -0.2280 0.2180 0.2035 0.1936 0.2334 0.2718 0.1990 0.2363 0.2918 0.2480 0.2341 0.1820 -0.2315 -0.2169 0.2502 0.3156 0.2456 -0.2453 0.2584 -0.1860 0.2323 0.1856 -0.2187 0.1811 0.2770 0.2317 0.2180 -0.2886 0.1703 -0.2893 0.2555 0.1879 0.2404 -0.2369 0.2387 0.3334 0.1405 -0.2561 0.2599 0.2119 -0.2303 0.1763 0.2910 -0.1974 0.2153 -0.2787 0.2526 0.1916 0.1689 -0.2110 0.2200 0.1709 0.2475 0.2175 -0.2216 0.2338 0.2188 0.1984 -0.2598 0.2400 -0.1896 0.2438 0.2533 0.2650 0.1819 0.2157 0.1999 0.2293 0.2009 -0.1724 -0.2094 -0.2924 -0.2122 -0.2526 0.2491 -0.1988 -0.2025 -0.2282 -0.2046 0.1389 0.2951 0.1950 0.2183 0.3054 0.2823 0.1668 -0.2045 0.1819 0.2224 -0.2649 0.2396 -0.2299 0.2691 0.1585 0.2633 -0.2131 0.2377 0.1818 0.2477 -0.1906 0.2143 0.3095 0.2268 -0.2336 -0.2199 -0.2549 0.2866 -0.1719 -0.2433 0.2734 0.2030 0.3055 0.2758 0.2009 0.3251 -0.1840 -0.2870 0.2181 -0.1962 0.2233 -0.2043 -0.3212 0.2475 0.2929 -0.2563 -0.2759 -0.2792 -0.2054 0.2105 -0.1667 0.1969 -0.3480 0.2115 -0.2519 -0.1958 0.2738 -0.2013 -0.2661 0.2112 0.2009 -0.2651 0.2455 0.2425 0.2528 -0.2524 0.2555 -0.2912 -0.2592 -0.1753 -0.2089 -0.2094 0.2063 -0.1994 0.2995 0.2705 -0.1755 0.2284 0.1520 -0.2088 -0.1795 -0.2007 -0.2231 0.1908 0.2126 0.1948 -0.2213 0.2227 0.2145 0.2326 0.2252 0.3366 0.2196 0.2294 0.1975 -0.1989 0.3310 0.2428 -0.2941 -0.2353 -0.2079 0.2094 -0.2420 -0.2309 -0.2062 -0.1628 -0.2158 0.2887 0.2355 -0.2348 0.2943 0.2233 0.4114 0.2018 0.2315 0.2268 0.2818 0.2608 0.2296 -0.1959 0.2058 -0.2251 0.2891 0.2406 0.2118 0.2983 -0.2213 0.2320 -0.2017 0.1503 -0.2414 0.3637 -0.2321 0.2689 0.2737 0.2273 0.3535 0.2041 0.2258 0.2972 0.2728 -0.2214 -0.2254 -0.1824 0.3435 0.3458 0.2832 0.2399 0.2468 -0.2778 0.2342 0.2825 0.2229 0.2508 0.2875 0.1810 -0.2467 0.2100 -0.2307 -0.2551 -0.2879 0.2428 0.2787 -0.2044 0.1948 0.2854 0.1873 0.2786 -0.1756 -0.2237 0.1720 0.3347 0.3035 0.1659 0.2223 -0.2030 0.2705 0.2728 0.2530 0.2382 -0.2015 -0.2080 0.2241 0.2447 0.2725 0.3227 -0.1692 -0.2130 0.2406 -0.2207 -0.2616 0.1778 0.2262 0.3350 0.2757 0.2721 -0.1930 -0.2294 0.2646 -0.1907 -0.2314 0.1880 0.2089 0.2340 0.2412 0.1894 0.2095 -0.2043 0.3565 0.2075 0.1944 -0.3595 0.1730 -0.2112 0.3519 0.1518 0.2105 -0.1568 0.2722 0.2115 0.3299 0.2547 0.2599 -0.1909 0.2102 -0.2112 -0.2740 0.2152 0.2288 0.2164 0.2842 -0.2160 0.2677 0.2694 -0.1865 0.1770 0.2786 0.2542 0.2589 0.1904 0.1528 -0.2521 0.1763 0.1950 -0.2568 0.2667 -0.2291 0.1838 0.2548 -0.1973 -0.3269 0.1801 0.2220 -0.1928 0.2543 0.2029 -0.2224 0.2305 0.1730 -0.2443 -0.1916 0.2330 0.1682 -0.2888 -0.2279 -0.2296 0.3131 -0.2053 -0.2093 0.2550 0.2466 0.1762 0.2163 -0.1758 0.1788 -0.1840 -0.2085 -0.2216 -0.2171 -0.2362 -0.1863 0.2716 0.2150 0.1916 0.2268 0.2840 0.2238 0.2828 0.1981 -0.2333 0.2719 0.3136 0.2689 0.1964 -0.2269 -0.2061 0.2749 -0.2646 -0.2161 -0.1598 -0.1812 0.2534 0.1900 -0.3070 0.2705 -0.2022 -0.1588 -0.2560 -0.2318 -0.2274 -0.2057 -0.1821 -0.2369 -0.2518 0.2292 0.2311 -0.2775 0.1736 0.2059 -0.1974 0.2180 0.1775 -0.2109 0.1998 0.2590 0.2372 0.3208 0.1970 0.1726 0.2390 0.2847 0.1683 0.2865 -0.2117 0.2700 -0.2168 0.2103 -0.2278 0.1875 0.2437 0.1964 -0.2066 -0.2053 0.2449 0.3255 -0.1985 0.2264 0.2405 0.2463 0.2493 -0.2989 0.2303 0.2809 0.1750 0.3203 -0.2573 -0.1934 -0.2283 -0.2254 -0.1961 0.2227 0.2903 0.3119 0.3426 -0.2363 0.2536 0.2430 0.1724 -0.2073 -0.1872 0.2343 0.1697 -0.2980 0.2734 0.1988 0.2818 0.3394 0.2481 0.2276 0.1897 0.1746 -0.2373 -0.2167 0.2112 -0.1867 0.2977 -0.1718 -0.2639 0.2655 0.2370 0.3203 0.1835 0.2648 0.2940 0.2097 -0.2521 0.2663 0.2416 -0.2986 0.3592 0.2426 -0.2533 0.2406 -0.1492 0.2175 0.3925 -0.1847 -0.2156 0.1724 -0.2624 0.2225 -0.1918 -0.2442 -0.2490 0.2313 0.2180 0.3247 -0.1973 -0.2594 0.2190 0.1778 -0.1857 0.3217 0.2098 -0.1599 0.2681 -0.2752 0.2037 0.2681 0.2196 0.2523 0.1996 0.2022 -0.2761 0.2248 0.2246 0.2051 0.2697 -0.1905 0.2114 0.2730 -0.1836 -0.2580 0.1830 -0.2077 0.1886 0.2656 -0.1917 0.1948 -0.2034 0.3140 -0.2783 0.2554 -0.2123 -0.2830 0.2278 0.2356 0.2634 -0.2867 -0.2224 0.2097 0.1954 -0.3125 0.2451 -0.1731 -0.2379 0.2043 -0.2297 -0.2534 0.2501 0.2386 0.2038 0.2260 0.1922 -0.1791 0.2630 -0.2632 0.1651 -0.3428 0.1671 -0.2273 0.2175 0.3284 -0.1911 -0.1681 -0.1910 0.2277 0.3207 0.2091 0.2651 0.2601 0.2231 0.2511 0.1901 0.1946 -0.3220 -0.2449 0.2136 0.2249 -0.2668 0.2407 -0.2628 0.2410 0.1887 -0.2759 0.1663 0.2682 0.2986 -0.2117 0.2333 -0.1815 0.3014 0.1988 0.1953 0.1974 -0.2318 -0.2325 -0.1515 -0.1926 -0.2759 0.1460 -0.2564 0.2085 -0.3559 -0.2092 -0.1840 0.1780 0.2316 0.2097 -0.1734 0.3284 -0.3003 0.2048 0.2197 0.2819 -0.2433 -0.1845 0.2473 0.2601 0.2860 -0.2882 -0.2209 0.1738 0.2392 0.2255 0.1966 -0.2370 -0.3268 0.2940 0.2976 -0.1785 -0.3027 0.2025 0.2461 -0.2459 0.2314 -0.1728 -0.2634 -0.2396 -0.2060 -0.2286 -0.2314 -0.1803 0.3175 -0.2369 -0.2094 0.3143 0.1835 -0.2083 -0.2111 0.2018 -0.2791 0.2481 0.2153 -0.2459 0.2035 0.2014 -0.2192 0.2135 -0.2106 0.2051 0.1954 -0.2167 0.1802 0.2276 -0.2323 0.3391 -0.2588 0.1988 -0.2842 0.2073 0.2352 0.2607 0.2578 0.2463 0.2343 0.2231 0.2115 0.2304 0.3032 -0.3045 0.2349 0.2028 0.2775 0.2303 -0.2745 0.2031 0.1414 0.2041 -0.2174 0.1844 0.2304 -0.1774 0.1820 0.2029 -0.2729 0.2647 0.2714 -0.2581 -0.1960 -0.1835 -0.2450 0.1991 0.2211 -0.1837 -0.1984 -0.1998 0.1749 -0.2160 -0.1810 0.2541 -0.2084 0.2284 0.2677 -0.2122 -0.1902 0.2842 0.2185 0.2594 -0.2796 -0.2040 0.2256 -0.2274 0.2785 -0.2781 0.2890 -0.2973 0.2213 -0.2104 0.2482 -0.2455 0.2080 0.3563 0.2321 0.1807 -0.1920 0.2917 -0.2108 -0.2138 0.2076 0.2438 -0.1906 -0.3557 -0.2474 -0.2087 0.2647 0.2758 0.2834 0.1767 0.1883 -0.3126 0.3232 0.2113 -0.2335 0.2729 -0.2658 0.2857 -0.2968 0.2028 0.2448 0.3210 -0.1683 -0.2558 -0.2466 0.2324 0.2749 -0.2853 0.2568 -0.2365 -0.2106 -0.2208 -0.1796 0.2051 0.2273 -0.2544 0.2166 -0.1627 0.2253 -0.2108 0.2806 0.2072 -0.2038 0.2503 -0.1803 0.2660 0.2287 0.3684 -0.2106 -0.2134 0.2548 0.2269 -0.2055 0.2152 0.1735 0.2799 -0.2010 -0.2116 0.2689 0.1838 -0.1888 0.2195 0.2153 -0.2488 0.2525 0.2126 0.2729 0.1957 0.2805 0.2038 -0.1994 0.2752 0.2119 -0.2300 0.2609 0.2655 -0.2383 0.2280 0.2161 0.2931 0.2609 0.1977 -0.2520 -0.2313 0.1681 0.2333 -0.2100 0.2395 0.2830 0.2778 0.2417 0.2184 -0.2532 0.2288 -0.2384 0.2534 0.1990 -0.1912 0.2030 -0.2795 0.2532 0.2369 -0.1770 -0.2584 0.2329 0.2421 -0.2872 0.1762 0.2512 0.2261 -0.2248 0.2817 0.1907 0.2026 0.2368 0.3524 0.2396 -0.2169 0.2203 -0.1706 -0.1938 0.2122 -0.2162 -0.2002 0.2473 0.2982 0.1842 -0.2395 -0.3021 0.2572 0.3608 0.2179 0.1814 0.2389 0.2795 0.2377 0.2387 0.2255 0.2400 0.2893 -0.2633 0.2438 -0.2351 -0.2281 0.2607 0.2229 -0.1750 -0.2239 0.2647 0.2011 0.2478 0.2024 -0.2664 -0.1843 -0.2398 -0.1521 -0.2246 0.1814 0.2455 0.2304 0.2511 0.1801 -0.1893" HIT_INDICES="95 252 537 566 758 781 838 1120 1405 1642 1735 1901 1990 2137 2174 2241 2377 2399 2400 2417 2578 2707 3149 3645 4025 4135 4672 4775 4788 5005 5583 6180 6840 6916 7099 7138 7163 7457 7554 7590 7591 7821 8453 8507 8668 8965 9059 9370 9555 9852 9872 10658 10812 10854 10968 11046 11051 11105 12211 12300 12736 12757 13063 13807 14410 14501 14564 14613 14627 14689 15893 16180 16221 16775 17223 17386 17601 17603 17619 17727 17933 18117 18142 18461 18536 18547 18622 18625 19013 19083 19139" ES_PROFILE="0.0244 0.0416 0.0486 0.0687 0.0787 0.0975 0.1142 0.1179 0.1202 0.1242 0.1354 0.1423 0.1529 0.1602 0.1731 0.1842 0.1913 0.2044 0.2185 0.2318 0.2371 0.2438 0.2332 0.2187 0.2094 0.2141 0.1955 0.1993 0.2078 0.2053 0.1830 0.1586 0.1299 0.1316 0.1275 0.1309 0.1349 0.1245 0.1242 0.1270 0.1317 0.1240 0.0945 0.0951 0.0899 0.0771 0.0748 0.0608 0.0530 0.0390 0.0395 -0.0012 -0.0090 -0.0111 -0.0170 -0.0209 -0.0210 -0.0236 -0.0796 -0.0823 -0.1023 -0.1006 -0.1134 -0.1479 -0.1740 -0.1731 -0.1707 -0.1674 -0.1623 -0.1595 -0.2141 -0.2200 -0.2129 -0.2309 -0.2417 -0.2368 -0.2336 -0.2193 -0.2057 -0.1964 -0.1910 -0.1833 -0.1671 -0.1636 -0.1465 -0.1259 -0.1077 -0.0856 -0.0720 -0.0378 0.0031" RANK_AT_ES="17222.0000" RANK_SCORE_AT_ES="-1.0134"/>
  <DTG RANKED_LIST="expr.class.cls#EGF_versus_CONTROL.rnk" TEMPLATE="class.cls" GENESET="gene_sets.gmt#HALLMARK_NOTCH_SIGNALING" ES="-0.3220" NES="-1.0871" NP="0.3232" FDR="0.3153" FWER="0.9960" RND_ES="0.2509 -0.3183 -0.4490 0.4101 0.2772 -0.1805 0.3639 -0.2908 -0.2551 0.2494 -0.1951 0.3228 0.1944 0.2373 0.4329 -0.2005 0.3171 -0.3164 -0.2853 -0.2159 0.2633 -0.2545 0.3018 0.3738 0.3874 -0.2540 0.2264 0.3033 0.2265 -0.2736 0.2566 0.4651 0.2621 0.4137 0.2948 -0.2425 -0.2166 0.3171 -0.2819 0.2253 -0.2816 -0.4785 0.3575 -0.3972 0.3254 0.2996 -0.2361 -0.2438 -0.2508 0.3555 0.3378 -0.2290 -0.2676 0.3202 0.2491 -0.3991 -0.1639 0.4668 -0.2637 -0.2543 0.2131 -0.2491 -0.3250 0.4930 -0.2846 -0.4837 0.2599 -0.2753 -0.2517 -0.3058 0.2065 0.2995 0.3052 0.3122 0.3192 0.2323 -0.3233 0.3320 -0.2528 0.3331 0.3328 0.2692 -0.1631 -0.2546 0.2005 0.2559 0.4438 0.2721 0.2834 0.2700 0.3620 0.2161 0.2130 -0.2144 0.2398 -0.3279 -0.3994 -0.2851 -0.2286 0.2284 0.3732 0.3646 -0.3466 0.4318 0.2595 -0.2177 0.4061 -0.3475 -0.3044 -0.2568 0.3240 0.2561 0.1495 0.3155 -0.2712 -0.2012 -0.2728 0.2442 -0.2834 -0.2532 0.4108 0.2255 0.4109 -0.2774 -0.3366 -0.3266 0.3500 0.3481 -0.1960 -0.3232 -0.2327 -0.3588 0.2949 0.2056 0.2406 0.3292 -0.2236 0.3567 -0.2018 -0.2890 0.1658 -0.2142 -0.2303 0.1786 0.2693 -0.2617 -0.3237 -0.2005 0.2492 0.4002 0.2862 0.4135 0.4155 -0.2467 0.2551 -0.2301 0.2673 0.3400 0.4361 -0.3051 0.2694 0.2814 0.2306 -0.2482 0.3573 0.2609 -0.1948 -0.2721 0.4700 0.3291 0.3222 -0.2129 0.3495 -0.3672 -0.3957 0.2367 0.3379 0.2778 -0.3253 -0.3101 0.4175 -0.3147 0.5086 0.2808 0.2860 -0.3193 -0.2683 0.2231 -0.3353 -0.2088 0.2584 -0.2739 -0.2676 0.2934 -0.2626 0.2522 -0.1474 0.1998 -0.2435 0.3915 -0.3853 0.2432 -0.2683 0.2364 -0.3405 0.4029 0.3086 -0.2443 -0.1899 -0.2484 0.2468 0.2973 0.2249 -0.3639 0.2936 -0.2102 -0.2980 -0.3187 0.1512 -0.2676 -0.3923 0.2493 -0.2423 -0.3268 -0.2493 0.2318 0.4667 0.3699 0.3499 0.2601 -0.3705 0.3143 0.4167 -0.3061 0.3431 0.4236 -0.2148 -0.2075 -0.4406 -0.3735 -0.2912 -0.3093 0.4107 0.2139 -0.2099 -0.2784 0.3199 0.4037 0.2679 0.1606 -0.2453 0.2726 0.3890 -0.2172 -0.6613 0.3040 -0.2750 0.2474 0.2313 -0.2637 -0.2631 0.2033 0.3972 0.3299 0.2936 0.3906 0.3554 -0.2535 -0.4093 0.2396 0.4828 0.4906 -0.2432 -0.3061 0.2355 0.1612 0.2970 0.3038 0.2677 -0.5194 0.1993 0.3318 0.3399 0.2500 0.3604 0.3980 0.3641 -0.2379 -0.2817 -0.2647 0.3514 -0.2324 0.2491 -0.3838 -0.2806 0.2907 0.2512 -0.3116 -0.4332 0.2759 0.3535 -0.4178 -0.1972 -0.3482 0.1912 0.2439 0.4131 -0.2679 -0.4518 -0.3243 -0.2243 -0.2766 0.2849 -0.2423 0.2138 0.3424 0.3457 0.2157 0.1775 -0.2249 0.2999 0.2507 0.2072 -0.2845 0.3989 0.4005 0.3917 -0.2758 0.2468 -0.2205 -0.3647 0.2289 -0.3247 -0.3104 -0.2265 0.3482 -0.1844 -0.2607 -0.3056 0.2451 -0.2544 -0.4298 0.3464 -0.2457 -0.2308 -0.2938 0.2471 0.5760 -0.2180 -0.3152 0.2176 -0.1864 0.4052 0.2344 -0.2180 0.3061 0.4558 -0.2183 0.3861 -0.1729 -0.3293 0.4616 0.2551 -0.4164 -0.3647 -0.2918 0.4120 0.3798 0.2516 0.4596 0.2762 0.2492 0.2503 0.3141 0.2911 0.4218 0.2940 0.2322 0.4784 0.2524 0.2671 0.1798 0.2253 -0.2461 0.2271 0.3489 -0.2671 0.3098 0.4573 -0.1755 -0.2508 0.4061 -0.3184 -0.2138 0.3016 0.2358 -0.2263 0.3158 -0.3053 0.2566 0.3964 0.2401 0.3623 0.3884 0.2461 0.2166 0.3927 0.2363 -0.2567 0.2665 0.3105 -0.2874 0.3145 0.2981 0.3726 0.2454 0.4846 -0.1937 -0.3266 0.4130 -0.2546 0.3022 0.2319 0.3314 0.1872 0.2940 0.3175 -0.4115 -0.2139 0.2318 -0.1956 0.2592 0.2671 0.1892 0.3520 0.2270 0.3193 -0.4602 -0.3334 0.2510 0.2100 -0.2546 -0.3147 0.3649 -0.2371 0.2882 0.2781 0.2608 0.2481 -0.2202 0.3071 0.4004 0.2119 0.2261 -0.3003 0.3542 -0.3041 -0.2480 0.4284 -0.3226 -0.3431 -0.3988 0.4532 -0.2625 0.3179 -0.3521 -0.1741 -0.2103 0.3346 -0.2640 -0.2737 0.2903 0.2633 -0.3228 0.2324 0.2835 -0.2816 0.2901 0.3404 0.3785 -0.2141 0.3362 0.3141 -0.2261 -0.3621 0.1913 -0.3755 0.1777 0.2907 0.3130 0.2041 0.2740 -0.4847 -0.2838 0.3840 0.2352 0.4056 -0.3953 0.2693 0.2866 0.2744 -0.2530 -0.3816 -0.3052 0.4591 0.3105 0.3174 0.3550 0.1546 -0.2960 -0.3584 -0.2669 0.3290 -0.3643 -0.2225 -0.3321 -0.3152 -0.1892 0.1833 0.3048 0.3587 0.1703 -0.3729 -0.2319 -0.3174 -0.2653 0.3120 0.2441 0.1778 -0.5403 -0.3624 0.2878 -0.3025 -0.3445 0.3410 0.2671 0.2628 -0.2699 0.3797 0.2245 -0.5112 0.2240 0.4191 -0.4698 0.3163 0.4410 -0.2750 0.3267 0.2740 -0.2546 -0.4472 0.2788 0.2843 -0.3299 -0.4841 0.3705 0.2446 -0.2438 -0.3305 0.2288 -0.2529 -0.3206 -0.3115 0.2793 -0.4485 0.3299 0.2622 0.2415 0.3574 0.1681 -0.3700 -0.4477 0.2307 -0.2527 0.3160 -0.3177 -0.1913 0.3292 0.3400 -0.3292 -0.2575 -0.2507 -0.2851 0.4979 0.1928 -0.1788 -0.1759 0.1495 0.2134 0.3039 -0.3972 -0.2854 -0.1872 -0.2354 0.3465 0.2525 0.2825 -0.1724 -0.2014 0.2782 0.2447 0.3824 -0.2984 0.4628 -0.2399 0.3054 0.3369 0.2054 0.2597 -0.2918 0.3671 0.1757 -0.3185 0.3248 -0.3537 -0.2461 0.3095 0.2850 0.4062 0.3729 0.2382 0.4130 0.3993 -0.2338 -0.3091 -0.2946 0.3159 0.2335 -0.2375 0.3518 0.4059 -0.4428 0.3031 0.3320 0.3495 -0.3586 -0.3519 -0.3286 0.2532 0.3509 0.3900 -0.2088 0.2236 0.3053 -0.2532 -0.2152 0.3750 -0.2883 -0.1832 -0.3783 -0.2857 -0.2682 0.2588 0.2991 0.4080 -0.2250 0.2579 -0.3671 -0.3414 -0.2495 -0.2193 -0.3757 0.3806 -0.2176 0.2823 0.2658 -0.2873 -0.1891 -0.2432 -0.3128 0.2894 -0.2850 0.3276 0.3637 -0.2414 0.3644 0.4134 0.3972 -0.3100 -0.3055 0.2808 0.1927 0.2814 -0.4196 0.4588 -0.1875 0.2486 -0.3607 -0.3129 0.3123 0.3190 -0.3161 -0.1658 0.3322 -0.3643 0.2275 0.3467 0.2204 0.1651 -0.3571 0.3797 0.2488 -0.4048 0.2812 -0.4643 0.4378 -0.3082 -0.2080 0.2977 0.4078 0.2248 0.2767 -0.4012 0.3219 -0.2363 0.1808 0.2690 -0.2030 0.2990 -0.2279 -0.3886 0.3051 -0.2624 0.2217 0.2578 -0.2776 -0.2844 -0.2777 0.3664 0.3359 0.3061 0.3344 0.3030 0.3246 -0.3767 0.3465 -0.2024 -0.2354 0.3021 -0.3660 0.3299 0.2265 -0.2836 -0.1979 0.2793 0.3293 0.2770 -0.3027 0.2633 0.1862 -0.1851 0.2496 -0.3822 0.3996 0.3072 0.1336 0.2617 0.1732 0.2041 0.2933 -0.4350 0.3197 0.4492 -0.3611 -0.2159 0.2227 0.3363 -0.3205 0.2550 -0.4098 0.3389 0.1564 -0.2144 -0.3553 0.3461 0.3098 -0.2162 -0.3191 -0.3299 0.3029 -0.4498 -0.2231 0.4080 0.3673 -0.3825 0.4076 0.2883 0.3543 -0.2139 -0.3939 0.2143 -0.2945 0.2500 -0.1719 0.3202 0.1820 0.3658 0.3252 0.2378 0.3913 0.2642 0.3034 0.2464 0.2807 0.1931 -0.3607 0.3405 -0.3103 0.1387 0.2955 -0.4264 0.2638 0.2263 0.4117 -0.3874 -0.2165 0.2911 -0.2535 0.2803 0.3427 -0.2551 0.2310 0.4428 0.2584 0.2964 0.2312 0.1611 -0.2948 0.2403 -0.4640 0.3625 0.2916 -0.2794 0.1914 0.3512 0.3438 -0.3383 0.2968 -0.3862 0.5053 -0.4569 0.3509 -0.3137 0.2604 0.4004 0.3477 0.4030 -0.2774 -0.3033 -0.4227 0.3346 0.2858 -0.3467 0.3432 -0.3400 0.1652 -0.1934 -0.2538 0.3042 -0.2583 0.2145 -0.2329 -0.3485 -0.2144 0.1550 0.2691 0.4258 0.2307 -0.3502 0.1719 -0.4293 -0.2684 0.4359 -0.1401 0.3328 -0.2952 0.3905 -0.3986 0.4177 0.3509 -0.2309 -0.2547 0.4086 -0.3482 -0.2704 0.3877 -0.4253 0.3185 0.1885 0.2917 -0.1769 0.2386 -0.3534 -0.3874 0.1766 -0.2484 0.2448 0.2588 0.4965 0.4229 0.2862 -0.3094 0.3346 0.2939 0.2450 -0.3897 0.2833 -0.2601 0.2069 -0.2784 -0.2534 0.2248 0.2143 0.3986 0.3279 0.2486 0.3120 -0.3696 0.3473 -0.4970 -0.2698 0.4862 0.2846 -0.2574 0.2043 0.2587 0.3203 0.1738 -0.3168 -0.3810 0.2805 -0.3172 0.3108 0.2943 0.2861 -0.4855 0.4096 0.2566 -0.4404 0.2565 0.1842 0.2593 -0.4169 -0.1978 0.2629 0.3114 -0.4222 0.3628 0.2913 -0.3631 0.2817 -0.2931 0.4077 -0.2236 0.1746 0.2217 0.3439 0.4278 0.2720 0.5548 -0.2956 0.4011 0.2000 -0.3242 -0.2771 0.2988 0.4300 -0.2885 0.2487 -0.4154 -0.4029 -0.2513 0.3033 -0.2037 0.2081 0.3080 -0.2085 0.2962 -0.2497 -0.3867 -0.3379 -0.3690 0.2571 -0.2719 -0.3029 -0.2837 -0.2136 0.2242 0.3536 0.2457 -0.2569 0.1769 -0.3727 0.2487 -0.3651 0.3815 -0.2840 0.2766 0.2550 0.4421" HIT_INDICES="1288 2400 4266 4313 4446 4494 5065 5694 6144 6955 7583 7646 11301 11451 11615 12301 12691 12731 13411 13640 15596 15971 16933 17148 17629 18031 18494 19065" ES_PROFILE="0.0020 -0.0006 -0.0582 -0.0212 0.0103 0.0459 0.0503 0.0473 0.0507 0.0305 0.0161 0.0308 -0.1578 -0.1628 -0.1678 -0.1959 -0.2059 -0.1972 -0.2178 -0.2132 -0.2856 -0.2719 -0.2765 -0.2391 -0.2074 -0.1626 -0.1067 0.0069" RANK_AT_ES="16932.0000" RANK_SCORE_AT_ES="-0.9318"/>
  <DTG RANKED_LIST="expr.class.cls#EGF_versus_CONTROL.rnk" TEMPLATE="class.cls" GENESET="gene_sets.gmt#HALLMARK_APICAL_SURFACE" ES="-0.3219" NES="-1.0814" NP="0.3213" FDR="0.3146" FWER="0.9970" RND_ES="0.3106 0.2225 0.1508 0.2818 -0.2637 0.3484 0.2627 0.1730 0.4773 0.3427 -0.2021 0.3912 0.5061 0.2976 -0.3305 -0.2344 0.1841 0.2885 -0.2294 -0.2357 -0.2649 -0.4039 0.3360 0.3127 -0.2640 -0.4832 0.2035 0.3696 0.4614 0.2699 0.2890 -0.3160 0.2210 0.1466 -0.3074 -0.1694 -0.3452 -0.2850 -0.2808 0.2552 -0.3379 0.3446 0.2950 0.2309 0.2189 -0.2077 -0.2412 -0.3512 -0.2679 -0.2518 -0.3443 0.2826 -0.3463 0.2809 0.2692 -0.4220 0.3327 -0.2766 0.2433 -0.5036 -0.4480 0.2733 0.2611 0.1976 0.2828 0.2594 -0.2985 -0.4864 -0.2926 0.1946 0.3874 0.1854 0.4569 -0.2444 -0.3142 0.3590 -0.1877 0.2177 0.4677 0.2414 0.2152 0.1988 0.2582 0.2090 0.1772 0.1896 0.2232 0.2661 0.2372 0.2292 -0.2499 0.3335 -0.2246 0.2559 0.3073 0.3200 -0.3134 -0.1858 0.2478 0.3862 0.2775 -0.4955 0.1443 -0.1544 0.2976 0.3037 0.2869 0.3330 -0.3086 -0.3721 0.2556 -0.2622 -0.3960 0.2827 0.3074 0.2877 0.3439 -0.4229 -0.3298 0.5708 0.3425 -0.2767 0.2810 0.2525 -0.3488 -0.1944 -0.2959 -0.3292 0.2370 0.2352 0.2388 -0.3835 -0.2202 0.2691 0.4740 0.2729 0.3031 0.2164 -0.2496 0.2335 0.2214 -0.2097 -0.2110 0.2743 -0.3077 -0.2757 -0.3296 0.4094 0.2515 -0.3820 -0.3100 0.3874 -0.2302 0.3089 0.3578 0.3021 0.2233 0.2361 0.2303 -0.2003 0.3864 0.2566 0.3269 0.2253 -0.2228 -0.2737 0.3812 0.2140 -0.3016 0.3248 0.3119 -0.4521 0.2700 0.4096 -0.2605 0.2553 0.4798 0.3575 -0.2190 0.2351 0.2623 0.3376 -0.1596 0.2000 -0.4030 0.5086 0.2032 0.2562 0.2500 -0.2474 0.3694 0.3341 -0.2588 0.3873 -0.2398 0.3103 -0.3809 0.3049 0.2501 -0.1659 0.3878 -0.4363 -0.2437 0.2182 0.2398 0.2752 -0.2290 0.2577 -0.2719 0.3684 0.2434 0.4263 0.2684 0.1856 0.2027 -0.2467 -0.2544 0.1922 -0.3793 0.2750 0.2980 0.4131 -0.2772 -0.2680 -0.4317 0.2667 0.3425 0.3433 -0.2455 0.2297 0.2216 -0.2591 0.2884 -0.2648 0.2885 -0.2586 0.2666 0.4432 -0.3889 0.3399 0.3004 -0.2304 0.2410 -0.2555 -0.2863 -0.3197 -0.3057 -0.2353 0.4240 -0.3882 0.3411 0.2188 -0.3066 0.2547 0.4647 0.2609 -0.2761 0.2670 -0.2670 -0.2309 -0.2489 0.2657 -0.1938 0.4736 0.3732 -0.2482 0.3265 0.3670 0.2268 0.2519 0.2339 -0.3672 0.4055 -0.2199 0.2012 -0.3398 0.4490 -0.2953 -0.3916 0.4121 -0.3059 0.2893 -0.3520 0.3963 -0.2256 -0.2769 -0.3233 0.3257 0.2405 0.2927 -0.3316 0.2389 -0.1568 -0.3127 0.2992 -0.2478 -0.2465 0.3005 -0.3051 0.1670 0.2480 -0.2694 -0.2298 0.2091 0.3002 0.2455 0.3261 -0.2454 0.2108 -0.2010 0.2553 -0.3090 0.3110 -0.3831 -0.4882 0.4196 -0.3049 0.2943 -0.2455 0.2190 0.2544 0.2577 0.3561 0.2499 -0.2202 -0.2877 -0.2837 -0.2416 0.1967 0.2943 0.4162 -0.4782 0.3098 -0.3416 -0.3045 0.2583 -0.2955 0.3063 -0.2455 0.4870 -0.1767 0.2814 -0.2340 0.3193 0.2870 -0.2806 -0.2279 -0.3728 -0.3692 -0.3131 0.2665 -0.2120 -0.3820 -0.2814 0.3038 0.2737 0.3930 -0.2185 -0.2884 -0.3199 0.4032 0.2395 0.2699 0.2437 -0.2561 -0.2447 -0.3573 0.2375 0.3969 -0.3379 0.3150 -0.5794 0.4138 0.2183 -0.3590 0.4449 0.4224 0.3061 0.2746 -0.2730 0.3548 0.2535 0.5034 0.2993 0.2591 -0.2405 0.4174 -0.2677 -0.2332 -0.3619 0.2934 0.2738 -0.3270 -0.2571 -0.2883 0.2774 0.4565 0.3204 0.4288 -0.2996 0.3139 0.3480 -0.3184 0.2691 0.2789 -0.4120 -0.3573 0.2302 -0.2412 -0.3072 -0.1862 -0.2996 -0.3281 0.1471 0.3647 0.1802 -0.2990 -0.2919 -0.2436 0.3479 0.4612 -0.2430 -0.3576 -0.3632 0.3933 -0.4293 0.2953 -0.3083 0.3116 0.2396 0.4141 0.2932 -0.1669 0.2346 -0.2521 0.2916 -0.2604 -0.2890 -0.3927 0.3769 -0.2519 -0.3025 -0.2690 0.5065 -0.3191 0.2897 -0.2551 -0.3684 0.2950 -0.2714 -0.2493 -0.2830 0.4814 0.1995 -0.2232 0.1745 0.1770 0.3160 -0.2794 0.3935 0.3667 0.3152 -0.3088 0.3204 -0.1682 -0.2667 0.3048 -0.2303 0.2835 -0.4065 -0.1281 -0.2594 -0.2750 0.2660 0.3410 -0.2296 0.2620 0.5673 -0.3426 -0.3082 -0.2806 0.3172 0.4102 -0.1778 -0.3682 0.2018 -0.3055 -0.2788 0.2070 0.2456 -0.3002 0.2553 -0.4113 0.2684 0.2928 0.2954 0.2850 0.2969 -0.3259 0.3451 0.3151 -0.2553 0.3488 -0.3874 0.2591 0.2781 -0.3330 0.2199 -0.3212 0.4182 -0.3100 -0.2931 0.3009 0.1961 0.2740 -0.3568 -0.2165 -0.1508 -0.4192 0.2395 -0.2908 -0.3250 -0.2643 0.3426 0.2141 -0.4260 -0.4830 -0.2128 0.2929 0.3139 0.2911 0.2245 0.4074 0.2788 -0.2790 -0.3125 0.2461 -0.2923 -0.2520 -0.2651 0.2014 -0.2568 0.2233 -0.3029 -0.3006 -0.2312 0.2925 0.2386 0.4041 0.3579 0.2426 -0.2646 0.2330 -0.2932 0.3623 0.2601 -0.4040 0.2130 0.1903 -0.2169 0.2714 -0.3978 0.2840 0.3077 0.2638 0.5251 0.2869 0.1769 0.2968 0.2387 -0.2958 -0.2991 0.3389 0.2145 0.1494 0.2751 0.2391 0.3101 0.4288 -0.3084 -0.2605 0.1966 0.4214 -0.1788 0.3159 -0.3278 0.3909 0.3166 0.3088 -0.2196 0.2464 0.2543 -0.3223 0.4866 -0.2721 0.1889 0.3188 -0.4460 0.2639 0.2604 0.2704 -0.2479 0.2635 0.2611 -0.2881 0.3161 0.1889 0.3269 0.1905 0.2281 0.3164 0.3124 0.3571 0.3053 -0.2434 -0.2964 -0.4153 0.4205 0.3764 -0.3035 -0.2602 0.1983 -0.3046 0.2353 0.2351 0.3432 -0.3535 -0.2805 0.3332 -0.2674 -0.2909 -0.2585 0.3130 0.2241 0.4078 -0.3109 0.2911 0.3442 -0.2934 -0.2524 -0.2136 -0.4701 -0.4174 -0.5063 -0.2286 0.4907 0.4383 0.3116 0.3707 -0.2830 0.4164 0.1986 -0.3454 -0.3342 -0.3266 0.3527 -0.1896 0.1932 0.3499 0.3324 0.3068 -0.2681 -0.1756 -0.2059 -0.2353 -0.4178 0.2530 -0.3749 -0.2444 -0.4315 -0.2359 0.2808 0.2688 0.3031 0.4669 0.4014 0.3266 0.2467 0.2325 -0.3622 0.2715 -0.4696 0.2020 -0.2840 -0.2725 0.2127 0.2156 -0.2359 0.2346 0.1617 0.4281 -0.2820 0.2759 0.2919 0.1571 -0.3994 0.3322 -0.2293 -0.2409 0.2344 0.3226 -0.3906 0.2719 0.3415 -0.3576 0.4526 -0.2422 -0.3411 0.2882 -0.1987 0.3549 -0.3492 0.2739 0.3615 -0.2676 -0.3933 0.2659 0.4068 -0.2784 0.3354 0.4323 -0.2106 -0.2671 -0.3862 0.2448 -0.2782 0.4501 -0.3097 -0.2907 0.2381 0.3099 -0.3860 0.2973 -0.2058 0.2214 0.3052 -0.3513 -0.1957 -0.2802 -0.2336 0.2601 -0.2026 0.3034 -0.2109 -0.4390 -0.2187 0.3908 0.3265 -0.2792 0.2704 0.2789 0.2978 0.3013 0.2706 0.3006 0.3885 0.4261 0.3658 0.3496 0.3386 0.2061 -0.3495 0.3326 -0.3315 0.3350 -0.3367 -0.2410 0.3368 -0.2293 -0.1871 0.2573 0.3734 -0.3005 0.1753 -0.4483 -0.3236 -0.1876 -0.3098 0.3978 0.2209 0.2801 -0.3019 0.1527 -0.3536 0.4007 -0.2563 -0.2529 -0.4306 0.4957 -0.3790 0.2777 0.2829 0.3217 0.3896 0.2546 -0.3048 0.2611 0.2617 0.2233 0.4575 0.3965 0.2216 0.3120 -0.3159 -0.2638 0.3806 -0.3162 0.3650 0.3406 -0.4172 0.3971 -0.2814 0.3760 0.3111 0.1926 0.2599 0.3406 -0.3493 -0.3096 -0.3222 -0.2770 0.1175 -0.2269 0.2547 -0.2265 0.1649 -0.3532 0.4170 -0.2175 0.2781 -0.2319 0.3145 0.2320 0.2715 0.2480 -0.2527 0.3667 0.3198 0.3837 -0.4176 -0.4010 -0.2578 -0.4496 0.2488 0.4491 0.2317 0.2253 -0.3187 0.1842 -0.3673 -0.3971 -0.2327 0.2589 -0.3509 0.3212 -0.2639 0.3332 -0.3894 0.3839 0.4012 0.3942 -0.3747 0.3126 0.3278 -0.3143 0.3650 0.4252 0.2712 0.1913 0.3843 -0.2764 -0.2292 0.2509 -0.1878 -0.3572 0.3317 -0.1871 0.3534 -0.4341 0.3275 0.3501 -0.4541 0.2651 0.4038 -0.3707 -0.1874 0.2409 -0.3880 -0.4172 -0.3808 -0.3394 0.3879 0.3982 -0.2905 -0.4702 0.3328 0.3310 0.3189 0.2340 0.2065 0.2224 -0.2897 0.2431 0.2732 -0.2438 -0.3370 0.1923 -0.4754 -0.1952 -0.4001 -0.2076 0.4666 -0.2239 -0.3015 -0.2159 0.2546 -0.2774 -0.2461 0.4823 -0.1856 -0.2060 -0.2213 -0.2329 0.3484 -0.3385 0.3095 -0.3306 0.2512 0.3383 0.3801 -0.2986 0.2798 -0.2136 -0.4920 0.2784 0.3207 -0.2324 -0.2708 0.2786 -0.3403 -0.4464 0.2831 -0.2937 -0.2542 -0.2816 -0.4173 0.3341 -0.2000 -0.3906 -0.2880 -0.2641 -0.1978 0.4317 -0.2675 0.3336 0.2732 0.3154 -0.2298 0.3263 0.5097 -0.3231 0.2919 0.4384 -0.3099 -0.2768 0.2761 0.2096 -0.3712 -0.3055 -0.2248 -0.2715 0.1707 0.4045 -0.2570 0.3077 0.1685 0.3622 -0.3420 0.2923 0.2094 -0.2528 0.3034 -0.3454 -0.2283 -0.3404 -0.3543 0.2173 0.1829 0.3005 0.3657 -0.2564 0.1902 0.3376 0.2457 0.2897 -0.2803 0.2880 0.3872 0.3647 -0.2271" HIT_INDICES="945 1005 1620 3953 3979 5400 5683 7669 8290 8457 8483 8848 9785 10805 12158 13308 14023 14244 14704 15641 15913 16089 16633 16973 17619 17632 18266 18352 18661" ES_PROFILE="0.0219 0.0890 0.1179 0.0362 0.0746 0.0307 0.0444 -0.0422 -0.0609 -0.0566 -0.0452 -0.0535 -0.0964 -0.1489 -0.2131 -0.2596 -0.2792 -0.2715 -0.2731 -0.2934 -0.2766 -0.2531 -0.2424 -0.2162 -0.1961 -0.1428 -0.1076 -0.0411 0.0280" RANK_AT_ES="15640.0000" RANK_SCORE_AT_ES="-0.6140"/>
  <DTG RANKED_LIST="expr.class.cls#EGF_versus_CONTROL.rnk" TEMPLATE="class.cls" GENESET="gene_sets.gmt#HALLMARK_XENOBIOTIC_METABOLISM" ES="-0.2006" NES="-0.9433" NP="0.5820" FDR="0.6239" FWER="1.0000" RND_ES="0.2432 0.1764 0.2247 -0.1894 -0.1791 0.2578 0.2132 0.2625 -0.2222 -0.2297 0.2286 0.2001 0.1899 0.2079 0.2344 -0.2640 0.2033 -0.2523 -0.1899 -0.2151 0.2613 0.1954 -0.2063 0.2080 -0.2058 0.2360 -0.2035 -0.1871 0.1906 0.1930 0.2211 0.2698 -0.1901 -0.1550 0.1657 -0.2334 0.2315 -0.1967 -0.2944 0.2092 -0.1939 0.2650 -0.2035 0.1754 -0.2511 0.2020 0.2517 -0.1613 0.1847 -0.1949 -0.1883 0.2955 0.1935 -0.2754 -0.1990 -0.2641 -0.1859 0.1760 0.2619 0.2315 0.1827 0.2026 -0.2320 -0.1988 0.1813 0.1959 0.2094 -0.2163 0.2270 0.1884 0.2118 0.2362 -0.1976 -0.1801 0.2744 -0.2914 -0.2161 -0.2365 -0.2405 0.1788 -0.1719 0.2281 0.2060 0.2183 0.2932 -0.2116 0.3188 -0.2062 -0.2107 0.2025 0.1714 -0.2788 0.2272 -0.2296 0.1945 0.2061 -0.2227 0.1461 0.2181 0.2000 -0.1720 0.3473 0.2472 -0.1663 -0.1880 -0.2023 0.2173 0.2426 -0.2118 0.2294 0.1728 0.2021 -0.2017 0.2178 -0.2280 0.1969 0.2560 -0.2147 -0.2099 -0.2249 -0.2285 -0.2063 0.2294 0.2203 -0.2228 -0.1710 0.2297 -0.2783 0.2415 0.2500 0.3133 0.1585 -0.2367 -0.1761 0.1983 -0.2307 0.1845 0.2345 -0.2096 0.2175 0.2974 0.2705 0.1812 0.2021 0.2318 0.1837 0.2019 0.1878 0.1988 0.1895 0.1877 0.1879 0.2084 -0.1884 0.2278 -0.1925 0.2554 0.2380 0.2552 0.2204 0.2414 0.2429 0.2288 0.2287 -0.1636 0.3231 -0.2641 0.2386 0.2495 -0.1770 0.1996 0.2474 -0.2526 0.2041 0.2692 -0.2270 -0.1956 -0.2115 -0.1546 0.2002 -0.1868 -0.2414 0.2993 0.2413 0.2166 -0.2351 -0.2157 -0.1944 0.2039 -0.1672 -0.2049 0.2506 0.2229 0.2494 0.1815 -0.1820 0.2248 0.3060 -0.2186 0.2555 -0.1795 0.2038 0.2626 -0.1944 0.1929 0.1709 0.2143 0.1745 0.2504 0.1862 -0.2085 0.2744 -0.2235 0.2208 0.2050 0.1892 -0.2239 0.1859 0.1861 0.2371 -0.2003 -0.2500 -0.2078 0.2101 0.2141 0.2014 -0.2457 0.2280 0.2115 0.2119 0.1745 0.2298 -0.2237 0.2498 0.2056 0.2415 0.2741 0.2589 0.2071 0.2814 0.2790 0.2232 0.2282 -0.2614 0.2247 0.2563 -0.2030 -0.2093 -0.2149 -0.2269 -0.1969 0.2455 0.2021 -0.2089 -0.2056 0.1879 -0.1851 0.2108 0.2720 0.1853 -0.1904 -0.2488 0.2163 0.2549 0.2700 0.2016 0.2204 0.2356 0.2540 -0.2396 0.1715 -0.2437 0.2037 -0.1818 0.2233 -0.2681 0.2103 0.3318 -0.2317 0.2646 0.2492 -0.2626 -0.2604 0.1709 0.2181 0.3183 0.1667 -0.2205 0.2357 0.2649 0.2521 0.2250 -0.2259 0.2653 0.2041 -0.2957 -0.2409 0.2017 0.1932 0.1778 0.2005 0.2097 0.2404 -0.2172 -0.1940 0.1348 0.1912 -0.1906 -0.2050 -0.1733 -0.1973 0.2378 -0.1952 -0.2627 0.1863 -0.1985 -0.1885 -0.1961 -0.1704 0.1925 0.2507 0.2335 0.2582 0.1880 0.2389 -0.1839 -0.2030 0.1929 0.2110 -0.2231 0.2376 0.1965 0.2384 0.2211 0.2673 0.2548 0.2386 0.2490 0.2346 0.1981 0.1658 0.2048 0.1824 0.2025 0.1808 0.2169 0.2319 0.2042 0.1885 -0.2417 0.1960 0.2220 -0.2583 0.2139 -0.1775 -0.2045 -0.1802 -0.2341 -0.1692 -0.2884 0.1981 -0.2076 0.2067 0.2374 -0.1809 0.2728 0.1894 0.2378 -0.2376 0.1517 0.2204 0.2104 -0.1985 -0.2372 0.2280 0.2399 0.1970 0.1853 -0.1941 -0.2072 -0.2706 0.2032 -0.1813 0.1853 -0.3228 0.1894 -0.1872 0.1920 0.1979 0.2119 0.1681 -0.2382 0.2187 0.1852 0.1858 0.1817 -0.2211 0.1909 -0.1658 0.2064 0.1594 -0.1898 0.1975 0.2084 -0.1686 0.2604 -0.1962 0.2230 -0.2245 -0.2371 -0.2023 0.2428 0.2928 0.1966 0.2106 0.2230 -0.2121 0.2432 0.1988 0.2114 -0.2142 0.1540 -0.2307 0.2029 0.2663 0.2320 0.2213 -0.1762 -0.2962 0.3115 0.2115 0.1956 0.1752 0.2287 -0.2997 0.2050 0.2080 0.2361 0.2199 0.2578 0.1726 -0.2115 -0.1590 -0.1909 0.1860 0.2663 0.1909 0.2484 0.1895 0.2292 0.2767 0.2910 0.2808 0.1812 0.2583 0.2149 -0.2006 0.2211 -0.2100 0.1731 -0.2010 0.2340 0.2359 -0.1753 0.2553 0.1628 -0.2175 -0.1695 0.2586 -0.2498 -0.2254 0.2022 0.1929 0.1471 0.2205 -0.1747 -0.1529 0.2151 0.2341 0.2512 0.1876 0.1909 -0.2640 -0.1855 0.2366 -0.2350 -0.1587 0.3249 0.1821 -0.1995 -0.3194 -0.2033 -0.1828 -0.2297 0.2423 0.2666 0.2630 0.1835 0.2540 0.2690 0.1856 -0.2812 -0.2021 0.2468 -0.1482 0.2552 0.2025 0.2124 -0.2373 0.2012 0.2570 0.1869 -0.2550 0.1847 -0.2089 0.2511 -0.2448 0.1948 -0.1803 0.3237 0.2202 -0.2448 0.1948 -0.2716 0.2596 0.2271 0.2214 0.2694 0.1609 0.2174 -0.2426 -0.1934 0.2291 -0.1892 0.2430 0.2669 -0.1942 -0.2402 -0.1987 0.1819 0.2224 -0.1958 -0.1951 0.2392 0.2734 -0.1756 0.1737 0.1630 -0.2210 -0.1700 0.2225 0.2009 -0.2360 -0.1795 0.2774 0.3161 -0.2034 -0.2293 0.1963 -0.1633 0.2532 0.1879 0.1917 -0.2452 0.1727 0.2412 -0.1693 0.2828 -0.2271 0.1504 0.2302 0.2217 0.2374 -0.2301 0.2144 0.2139 -0.1875 -0.2872 0.2355 -0.2137 0.3173 0.2078 -0.2275 -0.2216 -0.2095 -0.1988 -0.1970 0.2338 -0.1857 0.2042 0.2122 0.2447 0.1643 -0.2384 0.2064 0.2037 0.1978 -0.1712 -0.2209 0.2256 -0.1967 0.2039 0.2681 0.2411 0.2005 -0.2766 0.2488 0.2896 0.2213 -0.1676 -0.2179 0.1984 0.2191 0.1950 -0.2012 -0.2067 -0.2412 0.1894 0.1831 0.3420 -0.1982 -0.1981 -0.2119 0.1611 0.2582 -0.1889 -0.2128 -0.1715 0.1512 0.3086 -0.2401 -0.2098 0.1921 -0.2340 -0.1869 0.2309 -0.1927 0.2100 -0.2236 0.2025 -0.1516 0.1921 0.2674 -0.2220 0.2921 0.2092 0.2186 -0.1797 -0.1926 0.1882 -0.2514 -0.1878 0.2225 -0.2259 0.2239 0.1678 0.1961 0.1986 0.2708 0.2375 -0.1860 0.1993 -0.3036 0.1916 -0.1846 0.2273 0.2641 -0.2076 0.2075 0.1963 -0.1884 -0.2560 0.2232 -0.2184 -0.1960 0.1814 0.2114 -0.2024 0.2164 -0.2464 -0.1732 0.2673 0.2563 0.2175 -0.2741 -0.1920 0.2870 0.2022 0.2005 0.2632 0.2330 0.2172 -0.1783 -0.2041 -0.2693 0.2458 0.2298 0.2134 -0.2537 -0.2419 -0.2496 -0.1677 0.2072 0.2153 0.2446 -0.2558 0.2324 0.2880 0.2547 0.2526 0.2574 -0.1870 0.2091 0.2460 0.2494 0.2277 0.1967 0.2210 -0.2084 0.3006 0.2120 -0.1821 -0.1919 0.1720 0.2597 -0.2103 0.2249 0.2092 -0.2057 0.1726 0.2301 0.1933 -0.2189 0.1966 -0.2162 0.1662 -0.1785 0.2294 0.2946 0.1970 -0.1680 0.1823 0.1926 0.2649 0.2218 0.2129 0.2526 0.2166 0.1855 0.2981 -0.2207 0.2080 0.2237 -0.2149 -0.2070 0.2373 -0.1750 0.2111 0.2694 0.1745 -0.1692 0.1708 0.3005 0.2085 0.2232 -0.2204 0.2477 0.2140 0.2908 -0.1975 0.2497 -0.2090 0.2738 0.2892 -0.1898 -0.1810 0.2164 0.1989 0.2175 0.1996 -0.1656 -0.2049 0.2223 0.2298 -0.2322 0.2405 0.1987 0.2162 0.2488 0.2542 0.2710 0.2627 -0.2475 0.2415 0.1557 -0.2202 0.1958 0.1723 0.1982 0.1886 -0.2006 -0.1840 0.1990 -0.1921 0.1834 0.2412 0.2199 -0.2647 0.2368 0.2639 0.2808 0.1789 0.1817 -0.2188 0.2099 0.2429 0.2006 -0.1766 0.2117 0.2468 0.1862 0.3160 0.1814 0.2190 -0.2000 0.2290 0.1792 0.2339 -0.2714 0.2139 0.1874 -0.2440 0.1980 0.2037 0.2176 -0.2417 0.2180 0.2877 0.2534 -0.2071 0.1741 0.2439 0.2621 0.2818 0.1920 0.1979 -0.2243 0.2074 0.2317 0.2180 0.2206 -0.1622 0.2224 0.2511 0.2382 -0.2075 0.2562 0.2800 0.2085 -0.1965 0.2379 0.1836 0.2888 -0.2405 0.2083 0.1917 0.2818 -0.2606 0.2113 0.1844 0.2078 0.1956 0.2023 -0.1708 -0.2204 0.1612 0.2072 0.2630 -0.2273 0.1758 0.1977 0.1794 0.2819 0.2091 0.2290 -0.2063 0.2097 -0.1957 0.2105 0.1813 -0.1968 -0.2255 -0.2034 0.2223 0.1906 0.1934 -0.1809 0.2139 -0.1878 0.1876 -0.1874 -0.1983 -0.1862 -0.2360 -0.1775 0.2047 0.2592 0.2391 0.1885 0.1989 -0.2040 -0.2890 0.2985 0.3104 0.1769 0.2857 0.2712 0.2456 0.1980 0.1922 0.1586 -0.1772 -0.2147 -0.1978 0.1917 0.1678 0.2258 0.2843 0.2183 0.1874 -0.2407 0.2321 0.2581 0.1667 0.1906 -0.2164 0.2213 -0.1756 -0.2597 -0.1947 0.3014 0.2204 -0.2440 -0.1910 -0.1796 0.2613 0.2440 -0.2028 -0.2569 -0.2388 -0.2681 0.2348 0.2275 -0.1849 0.1935 0.1982 -0.1908 0.2246 0.2106 -0.1701 0.2273 0.1904 -0.1739 0.2001 0.2053 0.1843 -0.2137 -0.2089 0.2685 -0.2498 0.2782 -0.2057 0.2709 0.1861 -0.2870 -0.1662 -0.2396 0.2152 0.1939 0.1909 0.2189 -0.1821 -0.2359 0.2346 0.2170 0.2843 -0.2329 0.2272 0.2073 -0.1913 0.2623 0.2489 0.2506 -0.3364 0.2678 -0.3207 -0.1940 0.2040 0.2865 -0.1545" HIT_INDICES="96 101 141 171 211 340 365 427 682 684 776 819 1119 1267 1295 1498 1670 1689 1742 1829 1901 1995 2597 2609 2703 2955 2988 3011 3115 3217 3376 3594 3596 3804 4131 4160 4555 4886 5182 5614 5725 5781 6025 6266 6301 6364 6749 6772 6850 6881 7074 7222 7419 7457 7485 7490 7503 7536 7578 7882 7979 7981 8117 8204 8298 8409 8443 8482 8504 8713 8780 9385 9429 9438 9444 9901 9934 10070 10151 10456 10488 11022 11139 11660 11704 11940 11962 12337 12351 12406 12438 12600 12731 12910 12923 13035 13041 13166 13203 13546 13548 13686 13859 13953 13966 14057 14138 14143 14262 14274 14564 14801 14804 14937 14969 15302 15386 15662 15765 15777 15990 16042 16356 16404 16451 16489 16692 16938 17170 17293 17387 17483 17533 17582 17606 17623 17657 17881 17892 17913 17960 18067 18258 18283 18431 18541 18645 19059 19125 19126 19137" ES_PROFILE="0.0141 0.0329 0.0489 0.0650 0.0799 0.0886 0.1026 0.1142 0.1143 0.1277 0.1359 0.1465 0.1428 0.1466 0.1567 0.1570 0.1586 0.1682 0.1759 0.1817 0.1881 0.1931 0.1704 0.1787 0.1826 0.1778 0.1845 0.1917 0.1944 0.1971 0.1966 0.1927 0.2001 0.1964 0.1861 0.1913 0.1769 0.1654 0.1555 0.1379 0.1371 0.1390 0.1309 0.1226 0.1251 0.1261 0.1098 0.1124 0.1121 0.1143 0.1078 0.1035 0.0964 0.0976 0.0993 0.1023 0.1048 0.1062 0.1071 0.0939 0.0915 0.0942 0.0896 0.0876 0.0851 0.0816 0.0821 0.0824 0.0835 0.0745 0.0730 0.0427 0.0418 0.0427 0.0438 0.0208 0.0200 0.0137 0.0102 -0.0052 -0.0064 -0.0344 -0.0403 -0.0670 -0.0685 -0.0799 -0.0800 -0.0983 -0.0977 -0.0992 -0.0993 -0.1062 -0.1112 -0.1187 -0.1174 -0.1212 -0.1195 -0.1238 -0.1235 -0.1388 -0.1362 -0.1406 -0.1467 -0.1486 -0.1462 -0.1478 -0.1488 -0.1457 -0.1486 -0.1457 -0.1572 -0.1656 -0.1616 -0.1644 -0.1619 -0.1748 -0.1744 -0.1838 -0.1840 -0.1794 -0.1849 -0.1820 -0.1921 -0.1883 -0.1842 -0.1796 -0.1832 -0.1885 -0.1925 -0.1905 -0.1866 -0.1826 -0.1759 -0.1692 -0.1610 -0.1524 -0.1447 -0.1461 -0.1363 -0.1270 -0.1187 -0.1132 -0.1113 -0.1005 -0.0952 -0.0873 -0.0780 -0.0760 -0.0521 -0.0247 0.0032" RANK_AT_ES="17169.0000" RANK_SCORE_AT_ES="-1.0002"/>
  <DTG RANKED_LIST="expr.class.cls#EGF_versus_CONTROL.rnk" TEMPLATE="class.cls" GENESET="gene_sets.gmt#HALLMARK_PEROXISOME" ES="-0.2032" NES="-0.8755" NP="0.7037" FDR="0.7758" FWER="1.0000" RND_ES="-0.2665 0.2015 -0.1977 0.1824 0.3434 0.3255 0.2165 0.2423 -0.2421 0.2163 -0.1828 0.1955 -0.1436 -0.2031 0.3109 0.2515 0.2636 0.2646 0.3951 0.3226 -0.2559 0.2937 0.1967 0.2401 0.2166 -0.2621 0.2454 0.2664 0.2593 -0.1968 0.2645 0.2669 -0.2850 -0.2257 -0.2396 0.3060 0.1947 -0.1863 0.2107 0.2988 0.2448 0.2458 0.2177 0.1970 0.2248 0.3826 0.1819 0.1557 -0.2085 0.2988 0.2500 0.2625 -0.1986 -0.1710 0.2141 0.3129 0.2767 0.2035 0.2617 0.2455 0.1687 0.2576 -0.2192 0.2814 0.2015 -0.2407 0.1800 0.2677 0.2848 -0.3453 0.2179 -0.2126 0.2889 0.2734 0.2459 0.2221 0.2146 -0.2734 -0.2238 0.3188 -0.2198 0.2180 0.2949 0.2665 0.1886 0.2474 -0.2416 0.2777 0.1754 0.2052 0.2229 0.2307 -0.1866 -0.2265 -0.2032 0.2135 0.2069 0.3342 0.1759 -0.1980 0.2362 0.2915 0.2649 0.2556 0.2679 0.2338 -0.1689 0.1845 0.2338 -0.2929 -0.2660 0.2923 -0.2994 0.2615 -0.2685 0.2066 0.2090 0.2896 0.3167 0.2449 0.1912 0.2482 0.2688 0.2672 0.2205 0.2290 -0.2708 -0.2574 0.1790 0.2041 -0.2627 0.1395 -0.2629 -0.2264 -0.1891 0.1658 0.3002 0.3383 -0.3792 0.3145 -0.1990 -0.1968 -0.3073 0.1979 0.1961 0.2612 0.2412 -0.2176 0.2851 0.3173 0.2722 0.1729 -0.2783 -0.1702 0.2295 -0.1639 0.2825 -0.2517 0.2733 0.2229 0.2787 0.1723 0.2118 0.2015 -0.2146 0.1674 0.2747 0.1971 0.2656 -0.1959 0.2184 0.2073 0.2229 0.2268 -0.2138 0.2471 -0.2243 -0.2441 0.2483 -0.2585 0.2208 -0.1976 0.3066 0.3252 0.2772 0.3296 0.1924 -0.2506 0.2670 0.2399 -0.2159 0.2328 0.3085 -0.2425 0.2546 0.2368 0.1832 0.1971 -0.2758 -0.2856 0.3055 0.1953 0.2506 0.2388 -0.1867 0.2790 -0.1427 -0.2433 0.2364 -0.2726 -0.2499 0.2427 0.2810 0.2019 0.2049 -0.2797 0.2905 -0.1789 0.2544 0.2031 0.3799 0.2263 -0.2576 0.3821 0.2189 -0.2264 -0.1877 0.2155 -0.2686 0.1967 0.1845 -0.2365 -0.1462 -0.2480 -0.1386 0.2109 -0.2565 0.1806 -0.3243 0.2301 -0.3099 0.2539 0.2586 -0.2230 0.2748 -0.2236 -0.1762 -0.2815 -0.1765 0.2106 0.2049 0.2218 0.2102 0.2289 0.2413 0.3303 -0.1334 -0.2245 0.3057 -0.2492 -0.2415 -0.2325 -0.1942 0.2481 -0.1837 -0.1791 0.1839 0.2886 0.3590 -0.2946 0.3397 -0.2070 0.3207 0.3489 0.3000 0.2327 -0.2387 0.1990 0.3483 -0.2032 0.2653 -0.2158 -0.1803 -0.2370 0.2757 0.2726 -0.2032 -0.2749 -0.2197 0.2334 -0.1879 0.3371 0.3834 0.2214 0.1612 0.2364 0.2659 -0.2344 -0.2601 0.2908 -0.2238 0.2832 0.2400 0.2235 -0.2059 0.2385 0.2388 -0.1802 0.2137 0.2423 0.2136 0.2630 -0.2339 -0.2467 0.2150 0.2421 0.2041 0.2317 0.2796 -0.3243 -0.2361 0.2308 -0.3392 0.2653 0.2517 0.3142 -0.1645 0.2196 -0.2579 0.2783 0.2458 0.1942 0.1972 -0.3082 -0.2248 0.2290 0.3093 0.2202 0.2834 0.2738 0.1911 -0.1598 0.2275 -0.1826 0.2114 0.2035 -0.2508 -0.2578 -0.2096 -0.2036 -0.2640 0.2485 -0.2377 0.2507 0.2413 0.2283 -0.2740 -0.2423 0.1943 0.2202 -0.1934 0.2255 -0.2352 -0.2079 0.2903 0.3460 -0.1686 -0.2784 0.2232 -0.2095 -0.3262 -0.2264 -0.2293 -0.2606 0.2475 0.2400 -0.2232 -0.2924 -0.1692 0.2522 -0.2196 -0.2052 -0.3519 0.2718 -0.3061 -0.2382 -0.2494 -0.2176 0.2251 0.2907 0.2023 0.1418 -0.2784 -0.2116 -0.2602 0.2015 -0.2335 0.2346 0.1770 -0.2486 0.2068 0.1814 0.2188 -0.2250 0.1769 0.2050 -0.2082 0.2638 -0.3408 0.1814 0.2287 0.2310 0.2107 -0.2124 0.1976 0.2508 0.2516 -0.2701 0.2297 0.3859 -0.3224 0.2196 0.2743 -0.2096 -0.2819 0.3038 -0.1997 0.2435 -0.2192 -0.2572 -0.1636 0.1994 0.3340 -0.1659 -0.1727 -0.1946 -0.2297 -0.2355 0.1710 0.2728 -0.2182 0.3668 0.1816 -0.2106 -0.2488 -0.2481 0.2708 0.1779 -0.2292 0.3285 -0.3342 -0.2741 -0.1906 -0.2888 0.2626 -0.2761 0.2261 -0.2010 0.3504 -0.2495 0.2247 -0.2388 0.2404 0.1851 0.2798 -0.1928 0.2627 -0.2377 -0.2766 0.2042 0.2174 0.3283 -0.2508 -0.2515 -0.2827 -0.2468 0.1793 -0.2020 0.1850 0.1984 -0.2599 0.2835 0.2318 0.1689 0.2048 0.2320 0.2002 -0.2154 0.2054 -0.2640 0.2168 -0.1835 0.2027 0.2552 0.1995 -0.1847 0.1828 -0.2542 -0.2220 0.2186 -0.2637 0.2581 -0.3288 0.2643 -0.3342 0.1842 -0.2010 -0.1894 -0.2208 0.2482 0.2022 0.2124 0.2231 0.2947 0.1972 -0.1653 0.2879 -0.2740 0.2059 0.2732 0.2411 -0.2612 -0.2157 -0.1944 -0.2171 0.2585 0.3378 0.3017 -0.2051 0.2806 -0.2474 0.2641 0.3261 -0.2740 -0.2135 0.2118 0.2565 0.2153 0.2462 0.2297 0.2913 0.2531 -0.2667 -0.1677 -0.3009 0.2144 0.2461 -0.2148 0.3053 -0.1781 0.1834 0.2070 -0.1747 0.2313 0.2472 0.2451 -0.2274 0.1956 0.1936 0.3069 0.3514 0.2902 0.1897 0.2397 0.2029 0.2204 0.2431 0.2539 0.2163 -0.2464 0.2369 0.2217 0.2099 -0.2059 0.2507 0.2076 0.2283 0.1882 -0.1934 -0.1704 -0.3026 -0.2344 -0.1944 0.2582 -0.2469 0.2749 0.2687 -0.2854 -0.2478 0.1750 -0.2445 -0.2135 -0.1968 -0.1736 0.2082 -0.2050 -0.2480 0.2807 0.1963 0.2642 -0.2068 0.2535 0.1444 0.1974 0.2248 -0.2317 -0.2827 0.3184 -0.2046 -0.2622 0.2643 0.2660 0.1994 0.2104 0.2519 0.2392 0.2846 0.2833 0.3154 -0.2472 -0.2498 0.2183 -0.2964 -0.2718 0.2370 0.1946 -0.2566 0.3081 0.2073 -0.1910 0.3145 0.2210 0.2811 -0.2411 0.3245 -0.1860 0.2355 -0.3162 0.2144 0.2592 0.1863 0.2112 0.2654 0.2450 0.2579 0.2316 0.2065 -0.2334 -0.2083 -0.1977 0.3093 0.2488 -0.1888 0.2521 -0.2453 -0.2399 0.1996 -0.2567 0.2847 0.2943 -0.2912 0.3111 -0.1826 -0.1862 0.2947 0.2844 -0.1923 -0.2778 0.1795 0.3149 0.2303 -0.2681 -0.2025 -0.1665 -0.1990 -0.2202 -0.3145 0.2779 0.2731 -0.2543 -0.2256 0.2853 -0.2192 -0.1984 0.2162 -0.2949 0.3070 -0.1695 0.2786 -0.2523 -0.1954 -0.2093 -0.2720 -0.1562 0.1941 0.1877 0.2935 -0.2010 -0.2030 0.2165 0.2258 -0.2864 0.2567 -0.1995 -0.1864 -0.2009 0.2447 -0.2467 0.2482 0.1664 0.2457 -0.2791 -0.2585 0.1841 -0.2235 -0.2162 0.2063 0.2527 0.1734 0.2092 0.2482 0.2972 -0.2212 0.3178 0.2530 0.3024 0.2593 0.3702 -0.2073 -0.3082 -0.2309 0.2948 0.1859 0.2106 -0.1937 -0.2864 -0.2016 0.2235 0.2794 -0.2053 0.1510 -0.1746 0.3323 -0.2522 -0.1997 0.2632 0.2429 -0.2325 0.3144 -0.2678 0.2005 -0.2405 -0.2746 0.2190 -0.2479 0.1791 -0.2539 -0.3001 -0.2107 0.2258 -0.2422 -0.2102 0.2090 -0.1840 -0.2018 -0.1980 0.2027 -0.2954 -0.2721 -0.1701 -0.2508 0.2191 -0.2852 -0.2366 -0.1896 0.2076 -0.2287 -0.1996 -0.2823 0.2157 -0.2747 -0.1874 0.2811 0.3836 0.2514 0.2258 0.2018 0.1509 -0.1983 0.1898 -0.2387 0.1950 0.1911 0.1954 0.2124 0.2332 0.1819 -0.2725 -0.2264 -0.2384 0.1764 0.3401 0.2277 0.2750 0.2020 -0.1719 0.2159 0.2009 0.3223 -0.1706 -0.2164 0.2378 -0.1685 -0.2008 0.2900 -0.3013 0.2193 -0.1964 0.2215 0.1975 0.2119 -0.2410 0.2304 -0.1573 0.1851 0.1960 0.3357 -0.2010 -0.2198 0.2341 0.2130 -0.2607 0.1908 -0.2600 0.2085 0.2557 -0.2497 0.2565 -0.2494 -0.1953 -0.2515 0.2955 0.2333 -0.2135 -0.2207 0.2129 0.2424 0.1909 0.3582 0.2897 0.1758 0.2329 0.1819 0.2304 -0.2396 0.1977 0.2739 0.2041 0.2976 0.2301 -0.1906 -0.1805 -0.1942 0.3184 0.2999 0.1958 -0.2311 -0.2284 0.2321 0.2345 -0.2681 0.3826 0.2516 0.2280 0.3182 0.4171 0.2258 0.2161 0.3011 0.2113 0.2387 0.2843 0.2236 -0.2102 -0.3345 -0.2637 -0.2810 0.2908 -0.1845 0.2086 0.1987 0.2489 0.2398 0.2196 0.2523 0.1822 -0.2376 -0.1954 -0.2323 0.1872 0.1944 0.1963 0.1736 -0.1741 0.3326 0.2446 0.1931 -0.2529 0.2355 0.2839 -0.2565 0.1808 0.2915 -0.2116 0.2355 0.1671 -0.2377 0.2472 0.2587 -0.3012 0.2800 -0.2474 0.3978 0.2575 0.2516 0.2618 0.2947 0.3159 -0.2149 0.2484 -0.3069 -0.2876 0.2515 0.3148 -0.2387 -0.3181 -0.2208 0.1833 0.2985 -0.1768 0.2234 -0.2865 -0.2593 0.2194 -0.1797 0.2237 -0.2482 0.2516 -0.1899 -0.1910 -0.2326 0.2656 0.3106 0.2538 0.1797 0.2691 0.2371 -0.2286 -0.2246 -0.2656 0.3078 -0.1951 0.2969 -0.2209 -0.1672 0.2016 0.2036 -0.2282 0.2843 0.1905 -0.2489 0.2261 -0.2600 0.2971 0.2688 -0.2612 -0.1907 0.2166 -0.1882 0.1771 0.2818 -0.2265 0.2131 0.2071 0.2568 -0.3425 -0.2646 -0.2899 0.1550 0.2040 -0.2185 0.2119 -0.1958 -0.1580 -0.2416 0.2075 0.2857 0.1930 0.2164 0.2274" HIT_INDICES="33 1082 1341 1452 1621 1789 1828 1901 2109 2137 2151 2215 2448 2881 2916 2934 3641 3864 4105 4552 4955 5023 5086 5124 5618 5781 5911 6611 7100 7187 7498 7518 7945 8196 8419 8504 8778 8824 8966 9094 9429 9755 9872 10030 10226 10468 10501 10527 10592 10812 10948 11097 11207 12351 12481 12999 13277 13324 13562 13566 14006 14462 14809 15335 15381 15423 15492 15662 15736 16356 16532 16617 17179 17224 17279 17472 17663 17786 17795 17873 17936 18281 18957 18963 18970" ES_PROFILE="0.0430 0.0119 0.0206 0.0367 0.0488 0.0604 0.0785 0.0947 0.1029 0.1205 0.1388 0.1543 0.1601 0.1542 0.1690 0.1847 0.1623 0.1647 0.1655 0.1545 0.1448 0.1526 0.1604 0.1695 0.1536 0.1547 0.1573 0.1285 0.1099 0.1122 0.1021 0.1072 0.0902 0.0820 0.0749 0.0749 0.0644 0.0658 0.0619 0.0585 0.0436 0.0287 0.0245 0.0180 0.0090 -0.0027 -0.0035 -0.0040 -0.0067 -0.0180 -0.0250 -0.0325 -0.0378 -0.0950 -0.0988 -0.1220 -0.1319 -0.1297 -0.1369 -0.1318 -0.1488 -0.1656 -0.1757 -0.1940 -0.1872 -0.1800 -0.1740 -0.1730 -0.1667 -0.1868 -0.1829 -0.1739 -0.1872 -0.1733 -0.1596 -0.1519 -0.1431 -0.1301 -0.1110 -0.0948 -0.0774 -0.0718 -0.0677 -0.0280 0.0119" RANK_AT_ES="17178.0000" RANK_SCORE_AT_ES="-1.0030"/>
  <DTG RANKED_LIST="expr.class.cls#EGF_versus_CONTROL.rnk" TEMPLATE="class.cls" GENESET="gene_sets.gmt#HALLMARK_WNT_BETA_CATENIN_SIGNALING" ES="-0.2229" NES="-0.8015" NP="0.7791" FDR="0.8916" FWER="1.0000" RND_ES="0.3169 -0.2674 -0.2247 -0.3816 -0.1928 0.2675 0.3592 -0.2377 0.3249 -0.1948 0.1911 -0.2033 -0.3902 -0.1879 -0.2795 0.2572 0.3044 0.3485 0.2378 0.3037 0.2353 -0.3552 0.3061 0.2736 -0.3909 -0.2574 0.3419 -0.2797 -0.1892 -0.2720 -0.2678 0.2483 -0.2302 0.3669 -0.2640 -0.3276 0.2271 -0.2329 0.2946 0.2985 0.2625 -0.2046 0.2612 -0.2602 -0.1777 -0.2663 0.3125 0.2332 -0.3625 0.2418 -0.3433 -0.3206 -0.2893 -0.2197 -0.2391 -0.2555 -0.5159 0.2872 0.3467 0.4325 -0.2317 0.2381 0.3890 0.4054 0.3323 -0.3702 0.2751 0.4270 -0.2826 0.2886 0.3036 0.2929 0.3302 0.3791 0.3206 -0.2371 -0.1318 0.3348 -0.4394 0.4315 -0.3162 -0.2185 0.2251 -0.2363 0.2935 -0.1901 0.2843 -0.2657 0.2309 0.1694 0.2662 0.2504 -0.2413 0.2402 -0.3013 -0.3205 0.2192 -0.2168 -0.2958 0.3774 -0.2321 -0.2886 0.2757 0.2360 -0.2564 0.2088 0.4686 0.2662 0.1944 0.3551 -0.2875 0.2764 0.3254 -0.3411 0.4167 -0.1194 0.3694 -0.2724 -0.2539 -0.2548 0.2484 0.4334 0.2150 -0.2932 0.1870 0.1639 -0.3138 0.2945 -0.2333 0.3365 -0.3950 -0.2487 -0.4183 -0.2983 0.2660 0.3833 -0.2357 0.2944 0.2908 -0.4155 0.2107 0.1856 -0.3833 -0.4743 -0.4126 0.2526 -0.1761 -0.2817 0.2057 -0.1851 0.2467 0.4304 0.2062 0.4557 -0.3328 0.3480 0.3188 -0.1413 -0.2542 -0.2462 0.3126 0.3337 -0.1698 -0.2656 -0.2241 0.4123 -0.3581 0.4012 -0.3295 0.2736 0.2661 -0.3367 0.3329 0.2671 0.3497 0.3493 0.4735 0.2795 0.2372 0.3066 -0.2020 0.3219 0.3193 -0.3105 0.2485 -0.2571 0.3455 -0.2531 0.2789 0.2413 -0.1998 -0.2717 -0.3343 -0.3266 0.2105 0.3554 0.4394 0.3970 0.2413 0.2551 0.2497 -0.2808 -0.3129 0.2543 -0.2366 0.3163 0.2790 0.1904 -0.1722 -0.3715 0.2056 0.2790 0.4107 -0.2464 -0.1839 0.2814 -0.2425 0.4526 -0.1960 0.4321 -0.3143 -0.2161 -0.2975 0.2534 -0.3109 0.3601 0.5351 -0.3872 0.2738 0.2198 0.3397 0.2190 0.4744 -0.3168 0.1868 -0.3271 0.1618 0.3625 0.3024 0.4120 -0.3728 0.2612 -0.2154 -0.2090 -0.3789 0.4489 0.2074 0.3402 0.4152 0.2480 0.1957 -0.3623 0.2086 -0.1834 0.2601 0.2758 -0.1979 0.3802 -0.2915 0.3578 -0.3328 -0.3400 0.2895 -0.4272 -0.2982 0.2229 0.2554 -0.1961 0.2528 0.2740 0.2375 0.2232 0.2222 0.2535 0.3082 -0.2813 0.3004 0.3946 0.2445 0.4563 0.5188 0.1960 -0.2346 -0.2102 0.2789 0.3415 -0.2119 0.1976 0.3189 -0.2027 0.3099 0.3246 0.3573 0.2973 0.3575 0.2647 0.1934 0.2580 0.2748 -0.3040 0.4256 0.1887 -0.3940 0.2091 0.3070 0.3258 -0.3881 -0.2995 -0.2186 -0.4856 -0.3167 0.2860 0.1824 0.2479 0.3612 -0.1580 -0.2532 0.2091 0.1957 0.3410 0.1964 -0.1834 0.1442 0.2745 -0.2270 0.2435 -0.2363 0.3497 0.2122 0.3317 0.4311 -0.4403 -0.2000 0.2900 0.1783 0.2775 0.2807 0.3728 -0.1943 0.3297 0.3035 0.3579 -0.2034 0.2868 0.4101 0.3475 -0.2367 0.2715 0.2864 0.2301 -0.2620 -0.3113 0.4819 0.3851 -0.2549 0.3128 -0.3713 -0.2908 0.2581 -0.4168 0.2789 -0.3173 0.2062 0.2400 -0.2536 0.4135 -0.2091 0.2393 0.2644 -0.2249 -0.3619 0.2365 0.2662 0.2649 0.2966 -0.3391 0.2444 -0.3735 0.3664 -0.3544 -0.2385 0.4210 0.3536 -0.1835 0.3838 -0.1855 0.2856 0.2722 -0.1928 -0.3205 -0.2332 -0.3640 0.3405 -0.2261 -0.2801 0.4254 -0.3200 0.2805 -0.4515 0.2275 -0.2890 -0.2565 0.3170 0.1857 0.2109 -0.3651 0.2069 0.3889 0.2693 -0.3581 -0.3230 0.2924 0.3024 -0.1907 0.1788 -0.3356 -0.1970 0.3658 -0.1928 -0.2235 -0.3545 0.2238 0.2411 0.2986 0.2101 0.3512 -0.2715 -0.2607 0.1855 0.3198 0.2782 0.2222 -0.2130 0.3415 0.2606 -0.2975 -0.3078 0.2664 0.2576 0.1816 0.2704 0.3002 -0.2606 -0.2294 -0.2362 0.3197 0.2023 0.3502 -0.2338 -0.2720 0.3797 0.2226 0.2400 0.1962 0.3082 0.2659 -0.3167 -0.2369 0.3542 0.2577 -0.3058 0.3733 0.4274 -0.2887 0.3025 0.2621 0.2835 -0.4176 -0.3677 -0.2183 0.4250 -0.2341 0.4186 0.3591 0.1782 -0.2197 0.3341 -0.3489 0.2949 0.2097 0.4004 0.1908 -0.3378 0.2440 0.2812 0.3148 -0.3960 -0.2114 -0.1576 -0.2823 0.4782 -0.2132 -0.2176 -0.2831 -0.2352 -0.2860 0.2489 -0.1776 0.3322 0.2554 0.2158 0.2542 -0.2253 -0.3832 0.1785 0.4526 -0.2503 -0.2805 -0.3580 0.2459 -0.2689 0.2727 0.2163 0.3549 0.4580 -0.2606 -0.2985 0.2821 0.2065 -0.3468 -0.3956 0.2520 0.3672 0.4717 0.2150 0.5538 0.2602 -0.2667 -0.2603 -0.2206 0.3633 0.3121 0.1866 0.2320 -0.2640 0.2652 0.2368 0.3660 0.2830 0.2127 -0.2202 0.4302 -0.4028 0.2989 0.3252 -0.2341 0.2273 0.2680 0.1631 0.3100 0.4267 -0.2991 -0.3774 -0.4451 -0.3276 -0.2503 0.3136 -0.2451 0.2784 -0.1893 0.2962 -0.2724 0.4243 0.3409 -0.1649 0.2900 -0.1775 0.3872 -0.2052 0.2004 0.2653 0.3938 -0.4191 0.3066 0.3141 0.2989 0.2626 -0.2386 -0.2494 0.3136 -0.2703 -0.4035 -0.2553 0.1831 0.3399 0.2968 -0.2273 -0.2773 0.3338 0.4017 -0.2382 0.2454 -0.1869 -0.2911 -0.2356 -0.4217 0.3517 0.2640 0.2104 0.1836 0.1877 0.1808 0.2433 -0.1989 0.2863 0.2681 -0.3790 0.3549 -0.4785 0.2724 0.1697 0.3449 0.2139 0.3336 0.3527 0.2594 0.3712 0.3189 -0.2574 0.2551 0.3156 -0.2690 0.4076 0.3032 0.2588 0.3224 0.2638 0.3327 -0.3350 0.2372 -0.3491 0.4152 0.2999 0.2222 -0.2488 -0.3455 0.4466 0.2595 0.3044 0.2909 0.3400 0.3438 0.3072 0.1814 0.4539 0.3301 0.3447 -0.3915 0.3994 -0.2929 0.2931 0.3258 -0.2919 -0.2230 0.3508 -0.4179 -0.1972 -0.3423 -0.4285 0.2074 -0.2565 0.4028 -0.2194 0.2401 0.2898 -0.1779 -0.2793 0.3555 -0.3891 -0.2415 0.3617 0.3518 0.2189 -0.2540 0.1850 0.2505 -0.2428 0.2504 0.2487 -0.2815 0.3488 -0.2732 -0.2013 -0.2935 -0.1919 -0.3881 0.4342 0.2120 0.2304 0.2655 0.3139 -0.3272 -0.2458 -0.3748 0.2429 0.2214 -0.2824 -0.2400 -0.3485 0.3145 0.2859 0.2513 0.2620 0.2587 0.3041 0.3972 -0.3054 -0.2420 -0.2904 0.3077 -0.2159 0.3449 0.3076 -0.2560 -0.3586 -0.3055 -0.1973 -0.3809 -0.2560 -0.3094 0.2880 -0.2568 0.2989 0.2540 0.2526 -0.3422 0.3451 0.3151 -0.1634 0.2180 0.2111 -0.3328 -0.2055 -0.2730 -0.2434 0.2447 -0.4080 -0.2948 -0.2160 0.3994 0.3124 0.2360 -0.2571 0.2554 -0.2902 -0.2387 -0.2537 0.1953 -0.2584 -0.2289 0.2672 -0.2625 0.2056 0.2496 -0.2760 0.3408 0.2725 -0.1932 0.2991 0.2277 0.2354 -0.1748 0.3597 0.3246 0.3896 0.4239 0.2692 0.3093 0.2174 -0.2424 -0.3582 -0.2396 -0.2603 -0.2927 0.3127 -0.2513 0.3406 0.2646 0.2361 -0.2251 0.4474 0.2474 -0.2105 -0.3195 0.2454 0.2576 0.4515 0.2588 0.3556 0.2822 0.2820 0.3829 0.3554 0.1881 0.2224 0.2780 0.3856 -0.2175 0.3752 -0.2371 0.3105 0.3068 0.2595 0.2505 0.2126 0.5171 0.3701 0.2420 -0.3091 0.3392 -0.3046 0.2261 0.3034 0.2437 -0.2122 -0.3954 0.3059 0.2601 0.2791 -0.3272 -0.2109 -0.2357 -0.2183 0.2689 0.2911 0.2400 0.3104 0.2605 0.2403 0.3831 -0.2003 -0.2951 -0.3255 -0.2197 -0.4120 -0.3001 0.3978 -0.2521 0.2223 -0.2792 0.2808 -0.1841 -0.2713 -0.1745 0.3725 -0.3471 -0.2340 0.2558 -0.2917 0.1930 0.4833 0.2078 0.2621 -0.2891 -0.2681 -0.2264 -0.1788 -0.1879 0.2923 -0.2397 0.2644 0.1888 -0.2960 0.3460 -0.2590 0.2822 -0.3470 -0.2474 0.2549 -0.1909 -0.3571 0.2992 0.2266 0.1934 -0.2342 0.2886 0.2569 -0.2255 0.2798 -0.3283 -0.2353 -0.2096 -0.2263 -0.2636 0.2202 -0.3714 0.3373 -0.2613 -0.2514 -0.2879 -0.2442 0.2348 -0.2898 -0.1868 0.2686 -0.4070 0.4062 0.3654 -0.3321 0.3425 -0.3381 0.3083 -0.2643 -0.2341 0.2738 0.3201 -0.2634 0.2590 -0.3306 0.2750 0.2753 0.3081 -0.3096 0.2993 -0.2533 -0.2608 -0.2073 -0.3014 -0.2208 0.1952 -0.2584 0.2217 0.2944 0.2905 -0.2659 -0.3253 -0.2102 -0.3789 0.2123 0.4246 0.2379 0.3138 0.2332 -0.3054 0.3006 -0.2920 0.4253 0.2871 0.4054 -0.1981 -0.2259 0.2412 0.2220 -0.4773 0.2201 -0.3606 0.2394 0.2434 0.4582 -0.2367 0.2410 -0.2395 0.2090 0.4022 0.2418 -0.2960 -0.2816 -0.2896 -0.1792 0.2332 -0.3225 -0.2653 -0.3201 -0.2977 0.3306 -0.2515 0.2499 -0.3305 0.1858 0.2270 0.2006 0.2919 0.3173 0.3043 0.2375 0.3679 0.4072 0.3053 -0.4039 0.3876 -0.3521 -0.2268 -0.2291 0.3000 0.3797 0.2954 0.3983 0.3332 -0.2683 -0.4006 0.3659 -0.2208 0.2701 0.3410 0.2565 0.2465 -0.1533 0.4218 0.2900 0.2775" HIT_INDICES="418 675 1288 1581 1666 2599 3405 3725 3907 5610 8255 8652 10340 10944 11451 12167 12731 13218 13411 13640 14267 14604 14701 15291 15596 15971 16533 16964 16985 17269 17385 17497 17508 17554 17977" ES_PROFILE="0.0470 0.0959 0.1171 0.1515 0.1961 0.1886 0.1823 0.1995 0.2226 0.1572 0.0304 0.0193 -0.0664 -0.0978 -0.1221 -0.1542 -0.1753 -0.1903 -0.1889 -0.1881 -0.2051 -0.2052 -0.1922 -0.2018 -0.1950 -0.1889 -0.1875 -0.1746 -0.1400 -0.1162 -0.0820 -0.0457 -0.0039 0.0363 0.0637" RANK_AT_ES="15290.0000" RANK_SCORE_AT_ES="-0.5620"/>
  <DTG RANKED_LIST="expr.class.cls#EGF_versus_CONTROL.rnk" TEMPLATE="class.cls" GENESET="gene_sets.gmt#HALLMARK_PANCREAS_BETA_CELLS" ES="0.2533" NES="0.7499" NP="0.8190" FDR="0.9385" FWER="1.0000" RND_ES="-0.3081 -0.3539 0.5193 0.2725 -0.5004 -0.4034 0.3192 0.3297 0.3857 0.3484 -0.2067 -0.4754 0.2812 0.4663 0.3351 -0.2649 -0.4012 -0.4253 0.3811 -0.3016 0.4802 0.3934 0.4937 -0.2286 0.4644 -0.2807 -0.2156 0.2638 0.1823 -0.5898 0.2795 -0.2627 -0.2149 0.3969 -0.3733 0.4386 -0.5042 -0.3882 -0.3585 0.2846 0.5350 -0.2467 0.4947 0.2911 0.2785 -0.2936 0.4160 0.2413 -0.5761 0.2911 0.2666 0.4822 -0.3505 0.3076 0.1930 -0.3197 -0.3475 -0.3010 -0.3116 0.2714 0.2276 0.3725 -0.2169 0.4973 0.2541 -0.3144 0.2120 -0.2936 0.3542 0.4000 -0.3010 0.4846 -0.3681 -0.2021 -0.4131 -0.1493 0.2957 -0.4146 -0.4643 -0.3791 -0.4262 -0.4263 0.3491 -0.3775 0.5375 0.2059 0.4990 -0.3538 -0.4038 0.3150 -0.3989 -0.2376 0.3017 0.2230 0.3175 -0.2332 0.4991 0.2650 0.2338 0.3035 0.2677 -0.4601 -0.3338 -0.5065 0.2507 0.3383 0.3880 0.3833 0.2110 0.2220 -0.3359 -0.2949 -0.4093 -0.1926 0.2863 -0.2469 -0.2738 0.1829 0.3852 0.4487 -0.4448 0.5165 0.2918 -0.3035 -0.3110 -0.3518 0.2489 -0.2906 -0.2803 0.2603 0.2793 -0.3543 0.2017 -0.2781 0.4950 -0.2865 0.2031 0.4721 0.2009 0.2764 -0.4051 0.2885 0.4005 0.2636 0.3448 0.3919 0.3014 0.4642 0.3738 0.2467 -0.2443 -0.2483 0.3474 0.3805 0.3715 -0.3921 0.3618 -0.3856 -0.2798 0.3263 0.4200 0.4443 -0.2480 0.4008 0.2116 0.4613 0.3085 -0.3264 0.3759 0.2825 0.3075 0.3977 -0.3043 0.2007 -0.2313 0.2868 0.4238 0.2310 0.3138 0.4436 -0.2788 0.3050 -0.2702 0.3857 0.3071 0.2588 0.2803 -0.4897 0.3448 0.3232 0.2790 0.2750 -0.2909 0.2823 -0.2011 0.4812 -0.2827 0.3971 0.3441 0.4875 -0.3044 0.2679 -0.4753 0.1466 -0.4788 -0.5793 0.6126 -0.4234 -0.2870 0.2567 -0.4055 0.3474 0.2388 -0.4222 -0.4209 -0.3620 0.3025 0.3812 0.3634 -0.2878 -0.3381 -0.1616 -0.3412 0.3089 0.4485 0.2051 -0.3791 0.2711 -0.2056 0.4534 0.4504 0.3739 0.5017 0.3943 -0.2220 0.4387 -0.3708 0.2576 0.4137 0.2485 0.2174 0.3573 0.3012 0.4246 0.4560 -0.2519 0.3484 -0.3117 -0.3918 0.3131 0.4367 0.3566 -0.3061 0.1639 -0.3089 0.3418 -0.3167 0.4290 0.4458 -0.2300 0.5178 0.2643 -0.3230 0.2413 0.3636 0.2662 0.2279 0.3618 -0.2953 0.4590 0.4199 -0.3764 0.2197 0.4871 0.3632 0.4612 -0.1845 0.3500 0.2816 -0.4362 -0.3026 0.4171 0.3049 0.4935 0.2691 -0.3076 -0.2443 -0.2637 0.4289 0.3436 0.2640 0.1749 -0.2160 -0.4113 0.3580 0.5000 0.4842 -0.4103 -0.1942 0.4664 0.4448 0.1593 0.5204 0.4008 0.2563 0.2411 -0.2041 -0.3805 0.3736 -0.3030 -0.2357 0.5040 0.3069 0.2221 -0.2914 0.1609 -0.3427 0.2401 0.4946 -0.3746 0.3647 0.3829 -0.3127 -0.1952 -0.4135 -0.1865 0.2258 0.3696 -0.5515 0.3618 0.4602 -0.2858 -0.3390 -0.3035 0.4591 0.2002 -0.1736 0.2062 0.2686 0.2966 0.2662 0.4027 -0.3525 -0.3640 -0.2197 0.1773 0.4344 -0.2749 0.2925 0.2742 0.3161 -0.3054 0.4833 0.5528 -0.3288 0.3962 -0.2222 -0.3556 0.3294 -0.3026 -0.4561 -0.3690 0.3261 0.3021 -0.3365 -0.2981 0.2720 0.6136 -0.3981 -0.4480 0.4143 -0.2770 0.2377 0.2927 -0.3375 0.5755 0.4712 -0.3827 0.3412 0.3024 0.2414 -0.4532 -0.4449 -0.2337 0.3272 -0.3974 -0.4154 0.3870 0.3814 -0.2549 0.2666 0.3117 -0.3474 0.4632 -0.3215 0.2683 0.3510 -0.3763 0.2816 0.5557 0.2202 -0.2322 -0.3864 0.4063 -0.3602 -0.4630 -0.2248 0.2433 0.4398 -0.2380 0.3540 -0.2953 -0.3396 -0.4606 0.2447 0.4505 -0.4691 -0.1983 0.2993 -0.3878 0.2560 0.2209 -0.2945 -0.2533 -0.2882 0.2474 -0.1999 -0.3562 0.2898 0.1918 -0.5294 0.3302 0.2821 -0.5158 -0.3608 -0.3371 0.5456 0.2643 -0.2299 0.4346 0.4031 0.4222 0.4606 0.4322 0.1970 -0.2918 -0.3383 0.3436 0.4709 0.3675 -0.3298 -0.2546 0.3115 0.3829 -0.2562 0.2321 0.3945 0.3112 -0.3187 0.2892 -0.3191 -0.2907 0.2720 -0.1531 -0.2968 0.4928 0.4302 -0.4542 0.1760 -0.2959 -0.2841 0.2367 -0.5101 0.2599 -0.3579 -0.3255 -0.2304 0.2275 0.2033 -0.4325 0.3731 -0.3599 -0.3847 0.2966 0.3189 0.2658 0.2590 0.1669 0.2532 -0.4439 -0.4044 -0.4509 0.3194 -0.1618 0.4011 -0.2429 0.3654 -0.4208 0.4612 -0.2821 0.2811 0.4433 -0.2766 0.5066 -0.3325 0.4172 0.2549 -0.3600 0.4165 0.3207 0.2106 0.4676 0.4517 0.3246 0.4421 0.3883 0.2809 0.4055 -0.1778 -0.3740 0.2647 0.3968 -0.4553 0.3782 0.3336 0.2816 0.2349 -0.3402 -0.3415 0.2450 -0.3949 0.4633 0.3672 -0.2545 -0.2867 -0.5270 -0.2943 0.4780 0.3123 0.3189 -0.3955 -0.3076 -0.4038 0.2192 0.2934 -0.3043 -0.5606 -0.1924 0.2386 -0.2696 -0.2532 0.3678 0.2629 -0.3355 0.2934 0.2687 -0.2765 -0.3169 -0.3791 -0.4273 -0.3046 0.3147 0.3522 0.4622 0.1536 -0.2212 0.4603 0.4282 0.4245 0.3025 -0.4567 -0.2365 0.3201 0.4632 0.3941 0.3608 -0.3863 0.3487 -0.3184 0.2864 0.2065 0.1959 -0.3914 0.3807 -0.4757 -0.3555 -0.3351 0.4440 -0.2494 0.3640 0.3889 -0.4044 0.2875 0.2537 0.3315 0.2462 -0.2956 0.3557 0.2518 0.3396 0.3366 0.3407 -0.2723 0.3122 -0.4262 -0.2763 0.3047 0.4834 -0.3880 -0.4102 0.4217 -0.3314 -0.2924 0.4490 0.4705 -0.5030 0.4768 0.3205 0.3417 -0.2164 -0.2506 0.3765 0.2633 0.4180 0.2765 -0.3130 -0.3046 0.3273 0.6042 0.5575 0.3550 -0.1867 0.3738 0.3081 0.3801 -0.2201 0.2886 0.2933 0.3986 0.3304 -0.2263 0.2502 -0.3329 0.2936 0.5100 0.2816 0.3628 0.2766 -0.5038 0.2987 0.2543 -0.2927 0.4098 -0.5037 0.2779 0.3052 -0.2758 0.3999 -0.2925 0.3899 0.4738 0.3099 -0.2816 0.4965 0.3057 0.3975 0.4425 0.3958 0.4475 0.2720 -0.2532 -0.3362 0.2723 0.5834 0.2932 0.3405 -0.2313 0.4355 -0.1652 -0.4069 0.2014 0.2981 0.2688 0.2732 0.1957 -0.3029 0.3615 -0.3004 0.2079 0.4049 0.5074 0.2664 0.4055 0.5948 0.4210 -0.3671 0.4273 0.4333 0.4994 0.3021 -0.2703 0.2536 -0.3895 -0.3482 -0.2977 0.3022 -0.2638 0.2519 -0.2420 0.3123 -0.3103 0.3387 0.2810 0.3314 0.3113 0.2444 -0.2842 0.1683 -0.2631 0.3188 0.3581 0.2295 0.3566 -0.3549 -0.3535 0.2966 0.2907 0.3626 -0.2056 0.2661 0.3113 -0.4539 -0.2808 0.4545 -0.2532 0.3982 -0.2352 0.3200 -0.3356 -0.2040 0.5460 -0.2813 0.3348 0.2445 0.3722 0.3096 -0.4265 0.2729 -0.5380 0.3417 0.1513 -0.1912 0.2842 0.2970 -0.3588 -0.4857 -0.2766 0.5273 0.2466 0.2127 -0.2273 -0.1860 -0.6173 0.2804 0.3671 0.3671 0.3163 0.3268 -0.2736 -0.2193 -0.5540 -0.3394 0.3298 -0.4293 0.2143 0.2865 0.2060 -0.1819 0.3353 -0.4244 0.2435 -0.2504 -0.2679 0.3075 -0.3181 -0.4625 -0.3292 0.3576 -0.3745 -0.2981 0.3487 0.3485 -0.3668 -0.2961 0.4990 0.2438 -0.4567 -0.2591 0.3242 0.2708 -0.3400 0.1910 0.3090 -0.3812 -0.4632 -0.2719 0.2983 0.2075 0.3018 0.3362 -0.2879 -0.3732 0.2436 0.3469 0.4142 -0.3011 0.2335 0.3028 -0.4983 0.2630 -0.4036 -0.3474 0.2872 -0.2866 0.1871 -0.3001 0.3541 0.2150 0.3117 0.3695 0.3280 0.3056 0.3106 -0.3348 -0.3476 -0.2969 0.3968 -0.3426 0.2595 0.3405 0.2735 -0.2893 0.4657 -0.3602 -0.5541 0.3384 -0.5807 -0.2955 0.2561 0.3611 -0.2634 -0.3771 0.3777 0.4404 0.3347 -0.4067 0.4260 -0.2316 0.1872 -0.2501 0.3647 0.3677 -0.2593 0.2827 0.2154 -0.4508 -0.3167 0.4455 -0.3831 0.3011 0.2901 -0.2941 -0.2792 0.4242 0.4227 -0.3932 0.3578 -0.3164 -0.4852 0.3472 0.3124 -0.4083 0.3082 0.3214 0.3008 -0.3105 -0.3995 0.1962 -0.3487 -0.2607 -0.2081 0.2048 0.2726 0.2353 0.4441 0.4836 -0.3761 -0.1978 0.3333 -0.3005 0.3815 -0.4401 0.2676 0.2010 0.4290 0.2413 0.2262 0.2927 0.2758 0.5167 -0.3530 0.2870 -0.3342 -0.3808 -0.1958 0.2600 0.4209 0.2751 -0.4560 0.3471 0.3469 0.2897 -0.3194 0.3505 0.3111 0.3025 -0.6314 -0.4494 0.3130 -0.2674 0.4583 0.2511 0.4307 0.3939 -0.3055 -0.2372 0.2644 -0.1858 0.2136 -0.2946 0.5025 -0.2456 0.2118 0.3686 0.3619 -0.2933 -0.3979 0.3074 0.1312 0.2703 -0.2945 0.2210 -0.2801 -0.3539 0.2500 -0.2789 -0.3864 -0.3488 -0.2581 0.2351 0.3535 0.3879 0.4435 -0.2062 -0.3907 -0.4477 0.2361 -0.3185 0.5486 0.2981 0.3569 0.4042 0.4048 0.1994 -0.3594 -0.3396 0.4007 -0.5407 -0.3842 0.5236 -0.5396 -0.3738 0.2716 -0.3142 0.2180 -0.3048 0.4838 -0.2508 0.3309 0.1935 0.2581 -0.4592 0.1431 0.2843 0.3420 0.3219 0.4319 0.3642 -0.2763 0.3012" HIT_INDICES="436 1758 3603 3710 3889 4618 7200 7349 8624 9839 12341 12647 13647 14481 14594 17421 17953 18305" ES_PROFILE="0.1142 0.1418 0.1150 0.1776 0.2339 0.2533 0.1506 0.1733 0.1263 0.0722 -0.0461 -0.0465 -0.0729 -0.0830 -0.0540 -0.1191 -0.0483 0.0466" RANK_AT_ES="4618.0000" RANK_SCORE_AT_ES="0.7607"/>
  <DTG RANKED_LIST="expr.class.cls#EGF_versus_CONTROL.rnk" TEMPLATE="class.cls" GENESET="gene_sets.gmt#HALLMARK_PROTEIN_SECRETION" ES="0.1834" NES="0.7669" NP="0.9231" FDR="0.9759" FWER="1.0000" RND_ES="0.1645 -0.1888 0.1885 -0.2123 -0.2555 0.2059 -0.2345 0.2181 -0.2351 0.2081 -0.2241 0.2637 -0.1996 0.2468 0.2450 -0.1950 0.2779 0.2614 0.2730 -0.1929 0.1803 -0.2639 0.1982 0.2799 0.2121 0.2003 0.2190 -0.1865 0.2034 0.2658 0.2002 -0.2615 0.2127 -0.2282 0.2713 0.3050 -0.1897 -0.2678 0.2761 -0.1991 0.1886 0.2589 0.2361 -0.2699 0.1923 -0.2261 0.1944 0.2373 0.2376 0.2305 -0.2492 0.1980 -0.2118 0.2707 0.3033 0.2717 0.2330 -0.1581 -0.2138 0.1793 0.2066 0.2982 0.2272 0.3255 0.3507 0.2591 0.2315 -0.1992 0.3130 0.2032 -0.2703 0.1847 0.2736 0.2982 0.2420 0.2653 -0.2552 -0.2480 0.2839 -0.1668 -0.2492 -0.2071 0.1977 -0.2337 -0.1928 -0.1802 0.1847 0.2887 -0.2644 0.2160 0.2518 -0.1747 0.2023 -0.2207 -0.2087 0.1869 0.2165 -0.1900 -0.2375 0.2508 0.3412 0.2200 -0.2402 0.2399 0.1701 -0.2631 -0.2581 -0.2563 -0.2189 0.2856 0.3419 0.2739 0.2334 0.1875 0.2361 0.1743 -0.2452 0.2976 0.2663 -0.2105 0.2133 0.2792 0.2329 0.1890 -0.2261 0.2650 0.2186 -0.1264 0.1703 0.2348 -0.2264 0.1980 0.2208 0.3393 0.2761 0.2872 0.2250 0.1993 -0.1892 0.2765 -0.1757 0.3017 0.2541 0.2615 0.2153 0.2153 0.2688 -0.2347 0.2581 -0.2907 0.2465 -0.2374 0.2483 0.2962 -0.2421 -0.2498 -0.2025 0.1903 -0.1909 0.2212 0.1850 0.2289 0.2309 0.2699 0.2482 0.2200 0.2103 -0.1923 -0.2855 -0.2277 0.2544 -0.1622 -0.1878 0.1996 0.2208 0.2540 0.1621 0.2147 0.3204 0.2378 -0.2344 0.2074 -0.2694 0.1873 -0.2254 0.1949 0.2154 0.1651 -0.2276 0.3025 -0.2740 -0.1988 0.2323 0.2976 -0.2300 0.2690 0.2855 0.1924 -0.2545 0.3014 0.2789 0.2407 -0.2595 0.2957 0.1905 0.3081 0.1638 0.2366 0.2871 0.2284 0.2876 0.2024 -0.2065 -0.2317 -0.2160 0.3312 0.2142 -0.2111 -0.2125 0.1960 0.2255 -0.1862 0.2782 0.2234 0.2644 0.3202 0.1938 -0.3478 -0.2520 0.2391 -0.2037 -0.1951 -0.1901 0.2280 -0.1926 -0.2590 -0.2966 0.3323 0.2359 0.2569 0.1820 -0.1918 0.2480 -0.2214 -0.2016 0.2730 0.2416 0.2137 -0.1889 0.2245 -0.2938 -0.2263 -0.3035 0.2519 0.2378 -0.1793 -0.2233 0.3548 -0.2000 0.2395 0.1935 0.2217 0.2518 0.2554 0.2235 0.3373 -0.2263 0.2061 0.1674 0.2893 0.2053 0.2192 -0.1879 0.3168 0.1671 -0.2133 0.2052 0.3467 0.2950 0.2454 0.2418 0.2475 0.2430 0.2291 -0.3182 0.2074 -0.1874 0.2560 0.2831 -0.1798 0.1871 -0.2150 0.2446 -0.2098 0.2859 0.2427 -0.2498 -0.2008 0.2097 0.2207 -0.2612 -0.2015 -0.2474 0.2214 0.2492 -0.1912 0.3191 0.2080 0.3030 0.2584 -0.2378 -0.2216 -0.2214 0.2052 0.2509 -0.2263 0.2719 0.2445 0.2687 0.1828 -0.2798 -0.2268 0.2006 0.2034 -0.1807 -0.1941 0.2071 0.2838 0.2518 -0.2208 -0.2028 0.2014 0.1570 -0.2053 0.1882 0.2032 0.2278 0.2211 0.3235 0.2447 0.2641 0.2132 -0.2568 -0.3084 -0.2624 0.2309 0.2514 0.2674 0.2595 -0.2301 0.1881 0.2601 0.2220 0.2606 -0.1620 0.2221 -0.1959 -0.1776 -0.1991 0.2272 0.2600 0.3289 0.2254 0.1943 -0.2038 0.2203 -0.2133 -0.2313 0.3168 0.2604 0.2551 -0.2394 0.2551 0.2750 -0.2301 -0.1701 0.1927 -0.2152 -0.2239 0.2315 0.2951 -0.2160 0.2550 -0.2221 0.1960 -0.2517 0.2639 0.1920 -0.2008 0.1697 0.2408 -0.2705 0.1781 -0.2725 0.2373 -0.1822 0.2986 -0.1957 0.1804 0.2727 0.2862 0.3442 0.2216 -0.1361 0.1958 0.2130 0.2035 0.2111 -0.2252 0.2516 0.1793 0.2648 -0.2442 0.2159 -0.2464 0.3185 0.2045 -0.2429 0.2827 0.2166 0.3058 0.3086 0.1621 0.1659 0.2169 -0.2298 0.1872 -0.2058 0.2069 0.2020 0.2115 0.2730 0.3044 0.2695 -0.1850 0.2975 0.2307 0.2371 0.3087 0.2533 0.2651 -0.2254 0.1352 -0.2555 0.2323 0.1836 0.2574 -0.1762 0.1886 -0.2394 -0.3112 -0.2154 0.2753 -0.1999 -0.2090 -0.2053 0.1617 0.2381 -0.2211 0.1774 -0.2007 -0.1580 -0.2830 0.2449 0.1690 0.2244 0.2065 0.1976 0.2619 -0.2137 0.2549 0.2338 0.2258 0.2147 0.1675 -0.1900 -0.2170 -0.2236 0.2415 0.2524 0.2798 0.1730 0.1985 -0.2627 0.2119 -0.2474 0.2178 0.2824 -0.2442 -0.2059 0.2489 -0.2318 0.1840 -0.2421 0.2446 0.3557 -0.2048 -0.2813 0.2409 0.2220 0.2349 0.2854 -0.2077 -0.2739 -0.2725 -0.2091 -0.2291 0.1461 0.2969 0.2414 -0.2499 -0.1921 0.2432 0.2314 0.2866 0.2521 0.2500 -0.2969 -0.1973 0.2920 0.3200 -0.2796 -0.2189 -0.2167 0.2286 0.2515 0.2465 -0.2438 0.3028 0.2021 -0.2227 -0.2335 0.1970 -0.2437 0.1962 0.2112 -0.1746 0.2295 -0.2563 -0.2824 0.2007 -0.1910 0.2414 0.2593 -0.2275 0.2052 -0.2133 -0.1876 -0.2549 0.2807 0.2326 0.2354 -0.2695 0.1832 0.2345 -0.1573 -0.4076 -0.3428 0.2721 -0.2746 0.2347 0.2532 0.2582 -0.2342 -0.1944 0.2197 0.2823 -0.1401 -0.2421 0.1933 -0.2569 -0.2176 0.2241 0.2193 -0.2026 -0.3137 0.1967 0.2188 0.2288 0.2775 0.2042 -0.2536 -0.2921 0.2776 -0.1876 0.3197 0.2442 0.2372 0.3461 0.2375 -0.1867 0.2313 -0.2616 0.2247 -0.2080 0.3288 0.1976 -0.2189 -0.2961 0.2818 -0.2211 0.2499 -0.2177 -0.2099 -0.2831 -0.1730 -0.2225 -0.2547 -0.2273 -0.2777 -0.2316 0.2693 0.1868 0.2627 -0.2730 0.2612 -0.2079 -0.2213 0.1749 0.2301 -0.1779 0.2191 0.3003 0.1870 0.2533 0.2911 0.2092 -0.1859 0.2276 0.2740 0.2020 0.2148 0.2603 0.3201 0.1650 0.2829 0.2219 0.2575 -0.2292 0.2453 -0.2457 -0.2275 0.1917 -0.1509 0.2809 0.2216 0.2090 -0.1860 -0.2216 0.2310 -0.2304 -0.2628 -0.2357 0.2895 -0.2126 -0.1980 0.2652 0.1485 -0.2123 -0.2246 -0.2555 0.2215 0.2931 -0.1838 -0.2207 0.1903 -0.2042 0.2468 0.2315 0.3387 0.2177 0.3065 0.2627 0.2965 -0.2042 -0.1909 0.1952 0.2808 0.2031 0.2041 0.2258 0.2656 0.1800 0.2487 -0.2037 0.2673 -0.2848 -0.2296 0.2039 -0.2348 -0.3075 -0.2520 0.3088 0.3259 -0.2485 0.1767 -0.2710 0.1989 0.1757 -0.2186 0.2702 0.2501 0.2680 -0.1743 0.2084 0.2480 0.1919 0.2812 -0.3237 -0.1903 -0.2349 -0.2772 -0.1882 0.1880 0.1848 0.2195 0.3215 -0.2905 0.2809 -0.2064 -0.1865 0.2179 -0.1712 0.2097 0.1835 0.2938 -0.2536 -0.2072 0.2030 0.2451 -0.2248 -0.2142 0.1872 0.3044 0.1874 0.3001 0.2263 0.2272 0.2138 -0.1767 -0.2417 -0.2866 0.2148 0.1998 -0.1957 0.3213 0.2597 -0.2376 0.1958 0.2116 -0.1947 0.1651 0.2045 0.2533 0.2484 0.2345 0.2100 0.3190 0.2107 0.3099 -0.2009 0.2770 -0.1558 -0.1802 0.2028 0.2752 0.2711 -0.2043 0.2514 -0.1883 0.1855 0.2243 0.1513 0.1930 -0.2333 0.1769 0.1610 -0.2236 0.2166 0.2747 0.2359 -0.3474 -0.2678 0.2367 -0.2291 0.2057 -0.2242 -0.1896 -0.2159 0.2418 0.2525 -0.1841 0.2168 0.1816 -0.2746 -0.2052 0.2412 -0.2960 0.2202 0.2972 0.2028 0.3640 0.2245 -0.1742 -0.2805 -0.2106 -0.2032 -0.2013 -0.2934 0.2552 0.1848 -0.2069 0.2170 -0.2455 0.2361 -0.1889 0.1973 -0.2757 0.3045 -0.2751 0.2286 -0.2097 -0.1716 -0.3249 0.2184 -0.2277 -0.3264 0.1870 -0.2318 0.2050 0.2503 0.2468 -0.2943 0.2941 0.2645 0.2812 0.2076 0.3690 0.1913 -0.1931 0.3009 -0.2032 0.2716 0.1887 0.2845 0.2494 0.2750 -0.2457 -0.2227 0.2812 0.2186 0.1742 0.2109 0.3324 -0.2041 0.1923 -0.2314 -0.2617 0.2179 0.2648 0.2114 0.2650 0.2160 -0.2577 0.2227 -0.1830 0.2361 0.2262 0.1970 -0.2653 -0.2490 0.2387 0.2143 -0.1656 0.2805 0.2308 0.2069 0.2356 0.2948 -0.3080 0.1741 -0.2079 0.2736 0.2763 0.2005 -0.2279 -0.1913 -0.3256 -0.1953 0.2483 -0.2442 -0.2716 0.2355 -0.2524 0.3469 0.2281 0.2324 0.2284 0.2464 -0.2860 0.2859 -0.2146 0.1952 -0.2531 -0.2389 0.2747 0.1860 -0.2746 -0.1987 0.1785 -0.2861 0.1908 0.2417 -0.2212 -0.2054 0.2730 0.2682 0.1990 0.3080 -0.2089 0.1961 -0.2513 -0.2515 0.3003 -0.2328 0.1937 0.2637 -0.2984 -0.1973 0.1967 0.2720 -0.2407 0.1658 -0.2814 0.2434 0.2565 0.2291 -0.2012 0.2158 0.2536 0.1925 0.2190 0.2086 0.2319 -0.1940 0.3342 0.2862 0.1826 0.2446 0.1798 0.2680 0.2371 0.2161 0.2294 0.2593 0.1594 -0.2267 -0.2565 -0.2388 -0.1395 0.1888 0.1912 0.2561 0.2230 -0.1791 0.2220 -0.2605 0.2754 0.1874 -0.2372 0.2552 0.3383 0.2733 0.1803 0.2664 0.2062 0.1680 -0.2096 -0.2127 -0.1911 0.2451 0.2368 0.2527 -0.2375 0.3218 0.2214 0.2317 -0.2067 0.2603 0.2002 0.3072 0.2736 -0.3145 -0.2341 0.3145 -0.1996 0.1999 0.2238 0.2777 -0.2275" HIT_INDICES="379 1241 1305 1550 2223 2226 2229 2263 2787 2938 3236 3272 3364 3520 3636 3681 3824 3874 3956 4040 4319 4407 4481 4749 5142 5311 5325 5519 5522 5945 6185 6344 6719 6887 7249 7252 7277 7386 7508 7817 7821 7945 7982 8020 8152 8214 8334 8408 8487 8520 8694 8709 8721 8877 8937 9217 9326 9826 10060 10468 10958 11032 11148 11694 11877 12213 12300 12303 12339 12524 12684 12736 13008 13370 14023 14371 14410 14453 14522 14598 14744 15122 15486 15552 15758 16158 16686 16798 17961 18638 18737 18822 18904 18984" ES_PROFILE="0.0111 -0.0102 0.0100 0.0194 0.0037 0.0231 0.0425 0.0601 0.0504 0.0597 0.0605 0.0748 0.0860 0.0934 0.1026 0.1154 0.1226 0.1345 0.1446 0.1543 0.1531 0.1617 0.1708 0.1691 0.1600 0.1622 0.1725 0.1730 0.1834 0.1709 0.1675 0.1679 0.1562 0.1551 0.1431 0.1499 0.1554 0.1564 0.1565 0.1461 0.1517 0.1508 0.1544 0.1578 0.1561 0.1579 0.1565 0.1574 0.1579 0.1607 0.1557 0.1590 0.1625 0.1582 0.1587 0.1473 0.1447 0.1206 0.1100 0.0897 0.0641 0.0604 0.0547 0.0276 0.0199 0.0048 0.0028 0.0053 0.0061 -0.0004 -0.0052 -0.0042 -0.0143 -0.0283 -0.0561 -0.0671 -0.0619 -0.0568 -0.0529 -0.0492 -0.0487 -0.0596 -0.0687 -0.0621 -0.0622 -0.0711 -0.0845 -0.0756 -0.1146 -0.1201 -0.0928 -0.0621 -0.0277 0.0112" RANK_AT_ES="5522.0000" RANK_SCORE_AT_ES="0.6346"/>
  <DTG RANKED_LIST="expr.class.cls#EGF_versus_CONTROL.rnk" TEMPLATE="class.cls" GENESET="gene_sets.gmt#HALLMARK_ADIPOGENESIS" ES="0.1853" NES="0.8531" NP="0.8218" FDR="0.8809" FWER="1.0000" RND_ES="0.1674 -0.1815 0.2386 0.1841 0.1799 0.1683 0.2409 0.1874 -0.1884 -0.2567 0.2585 -0.2195 -0.1998 -0.1870 0.2384 0.2429 0.1992 -0.2245 0.2087 0.2984 0.2189 0.1779 0.2267 0.2398 0.2061 0.1693 0.2257 0.2231 0.1878 0.2407 0.2094 -0.1517 -0.2214 0.1912 -0.2277 0.2079 0.2256 0.2750 -0.1842 0.2163 0.1928 -0.2041 0.2194 0.2419 0.2020 0.1773 0.2047 0.2145 -0.2130 0.2484 -0.2017 0.3011 0.2545 0.1916 0.1787 0.2759 -0.1869 0.1784 -0.1779 0.2262 0.2283 -0.1798 0.1904 0.2419 0.2117 0.2489 0.1701 -0.2313 0.2181 0.2460 -0.1824 -0.2827 0.2693 -0.2117 0.1888 0.2382 0.1782 -0.2229 -0.2851 0.2294 0.2647 0.1909 0.2150 0.2107 0.2426 0.2061 -0.1941 -0.2324 0.1874 0.2011 0.2592 -0.1904 0.1669 -0.2191 0.1868 0.2633 0.2119 0.2157 0.2160 0.1984 -0.2171 -0.1990 0.2980 0.1553 -0.1953 0.1886 0.2209 0.1445 0.1638 0.2133 0.2398 -0.2098 0.2243 0.3087 0.1982 0.2577 0.2006 -0.1303 -0.1779 -0.1791 -0.1844 0.2090 0.1655 -0.2152 0.2726 0.2535 0.2079 0.2213 0.1891 0.2057 0.2321 0.1575 0.2677 0.2688 -0.2418 -0.1679 0.2344 0.1956 0.1647 -0.2310 -0.1947 0.2076 0.2101 0.2736 0.2674 0.2412 -0.1932 0.2271 0.1902 0.1889 -0.2074 0.2148 -0.1726 0.2419 0.2169 -0.1995 0.2217 0.1923 0.1851 0.2124 -0.2302 0.2192 -0.1952 0.1987 0.2507 -0.1999 -0.1880 0.1520 0.3177 0.2554 0.2847 0.2109 0.2550 0.2137 0.1697 -0.2228 0.1863 -0.1738 0.1927 -0.1751 -0.2109 0.2221 0.2180 0.2342 -0.1998 -0.1886 0.2985 0.2613 0.2122 0.2199 -0.2137 0.1948 0.1546 0.2637 0.2270 0.2351 0.2338 0.1987 0.1931 -0.1644 -0.2372 -0.2024 0.1964 -0.1729 0.2038 0.1948 -0.1765 0.2270 0.2114 0.2298 -0.1859 -0.1829 0.2760 0.1798 0.2471 0.2474 0.2303 -0.2024 0.1865 -0.2218 0.1828 0.2300 0.1900 0.2354 0.2505 -0.2271 0.2780 0.1738 0.1712 0.2262 -0.1698 0.1963 0.2063 0.1867 -0.2112 -0.2014 -0.2401 -0.1747 -0.2186 0.2195 0.2119 0.1929 -0.2044 -0.2424 -0.2031 -0.2376 0.2272 -0.2086 0.1943 0.1550 -0.1860 0.2272 -0.2394 0.2582 0.1834 -0.1879 0.1613 -0.2312 -0.1858 0.1769 0.2256 0.1813 -0.2370 -0.1824 -0.1726 -0.2125 -0.2099 0.1692 0.1798 -0.2364 -0.2493 0.2489 -0.1949 0.1877 0.1670 0.2813 -0.1737 -0.2085 0.2466 0.2210 0.2904 -0.1830 0.1708 -0.1984 -0.2654 -0.2260 -0.1889 0.2129 -0.2269 0.2567 -0.2365 0.2559 0.2040 0.2729 0.2205 0.2827 0.2361 0.1633 -0.2189 0.2146 0.2657 -0.2121 -0.1713 -0.2553 0.2827 0.1962 0.2217 0.1901 -0.2221 0.2227 -0.2331 -0.2015 0.1556 -0.1962 0.2162 0.2404 -0.1684 0.2050 -0.1832 0.1949 0.1867 0.1881 0.1948 -0.1951 0.1764 0.2350 0.2152 -0.1889 0.2559 0.2264 -0.1752 0.2182 0.2342 0.2568 0.2073 -0.1843 0.2568 -0.2561 0.1946 0.1950 0.1762 0.2114 -0.1738 0.2558 0.2610 -0.2015 -0.2020 -0.2336 -0.2082 -0.1875 -0.2065 0.2380 0.2079 0.2057 0.1822 0.2460 0.2545 -0.1797 0.2174 -0.2268 0.2276 -0.1772 0.2507 0.1694 0.2426 0.2047 -0.2076 -0.2316 0.2457 0.2372 0.1889 0.1890 -0.2254 0.2529 -0.2022 -0.2196 0.1636 0.1766 -0.1938 0.1915 0.1646 -0.2497 0.1774 0.1770 0.1979 0.2589 0.2201 0.2083 -0.2357 0.1836 0.2287 -0.1627 0.2478 0.1561 0.2128 -0.2280 0.2781 0.2056 -0.1951 0.1997 -0.1650 0.1566 0.1799 -0.2380 -0.1649 0.2158 0.2077 0.1797 0.1905 0.2169 0.1769 0.2089 -0.2431 -0.1768 0.2253 0.2235 0.2124 0.2491 0.1833 0.2178 0.2331 -0.2429 0.2445 -0.2356 0.2102 0.1614 0.2333 0.2314 -0.2180 -0.2014 -0.1764 0.2019 -0.1850 0.2647 -0.2207 0.2226 -0.2036 -0.2105 -0.2142 0.1871 0.1904 0.2240 -0.2022 0.2061 0.2526 -0.1741 -0.1874 0.1855 -0.1998 -0.2416 0.2067 -0.2325 0.2303 0.2303 0.1782 0.2318 -0.2028 -0.1758 0.2207 -0.1840 -0.2226 0.2382 0.2147 0.2766 0.1921 -0.1949 -0.2087 -0.2229 0.2243 0.1764 0.2228 -0.1817 0.2543 0.2488 0.2279 0.1820 -0.1979 -0.1687 0.2271 0.2060 0.2006 0.2307 0.2384 0.1729 0.1978 -0.2413 -0.2005 -0.1695 0.2143 -0.1806 0.2207 0.2233 0.1919 0.2399 0.2285 0.2063 0.1973 0.2768 0.2089 0.2475 0.2031 -0.2319 0.2067 0.2015 0.2446 0.1854 0.2523 -0.2107 0.1579 0.2163 0.1745 -0.1593 0.1847 0.1730 0.2400 -0.2559 0.2911 -0.1755 -0.1695 0.2016 0.2496 -0.2057 0.2590 -0.1937 -0.2026 0.1788 -0.2635 -0.1724 0.2163 0.2514 0.3045 0.2159 0.2193 -0.2164 0.2376 0.1829 0.2474 -0.2466 0.2039 -0.2419 -0.2211 0.1943 0.2349 0.1987 0.2179 0.2519 0.2433 -0.2266 0.2037 0.2520 -0.2017 0.2074 0.1902 -0.1756 -0.2071 0.1845 0.2234 -0.2350 0.1706 -0.2253 -0.1994 0.2111 0.2439 0.1788 -0.1843 0.2442 -0.2251 0.2773 0.1939 0.2501 -0.1751 -0.2297 0.2023 -0.2747 -0.2246 0.2125 0.2224 -0.2174 0.2694 -0.1836 0.1571 0.2021 -0.1699 0.1792 -0.1867 0.2055 -0.1897 -0.2241 0.1860 0.2249 0.1732 0.2116 -0.1849 -0.2814 0.1618 0.1721 0.2108 0.2080 0.2048 0.2502 -0.1912 0.2815 0.2204 0.3104 -0.1984 0.1941 0.2022 -0.2199 0.2039 0.1918 0.2715 0.2372 0.2060 0.2477 -0.1959 0.1942 -0.1871 -0.2156 0.2548 -0.2242 0.2578 0.2384 -0.1946 0.1726 -0.2351 0.1802 0.1873 0.1949 -0.2936 0.2753 0.2350 0.1869 0.2199 -0.2714 0.1678 0.1672 0.2218 0.2288 0.1765 0.2549 0.3079 0.2061 -0.2014 0.1594 -0.2390 0.2741 0.2108 0.1981 0.1472 0.2500 -0.2351 0.1902 0.2667 0.1693 -0.1901 -0.2322 0.2112 0.1821 0.1604 -0.2535 0.2280 0.2508 0.2396 0.2246 -0.2052 0.2076 0.2218 0.2231 0.1843 -0.1681 0.1708 -0.2125 0.1943 -0.2002 0.2323 0.1903 0.1912 -0.1887 0.2001 0.1750 -0.1662 0.2147 0.1754 0.2209 -0.2164 0.2771 -0.1928 0.1751 0.1981 -0.2530 0.2002 0.1672 0.2452 0.1886 0.1784 0.2133 0.3190 0.2629 0.2234 0.2332 0.1925 0.2157 0.2926 -0.2321 0.2213 0.2068 0.1906 0.1811 -0.2546 -0.2003 0.2458 0.2082 -0.1813 -0.2330 0.1659 -0.1894 0.1832 0.2646 0.1953 0.1910 -0.1885 -0.2156 0.2597 -0.1854 0.2232 0.1929 0.1965 0.1822 0.2996 0.2176 0.2772 -0.2218 -0.2694 -0.2347 -0.1928 0.1773 0.2267 0.1924 -0.1743 0.1658 0.2161 0.1818 -0.2720 0.1794 0.2338 0.1979 -0.2258 -0.1997 0.2204 0.1767 0.2261 -0.2593 0.2139 0.2389 -0.1806 -0.1819 -0.1757 -0.2030 -0.2236 -0.2091 -0.1778 0.2472 0.1620 -0.2022 0.1713 0.2415 0.1827 0.1786 0.1859 -0.2394 0.2647 0.2238 0.2493 0.2016 0.2444 0.2138 -0.1512 -0.2253 -0.1585 0.2828 0.2312 -0.1790 0.1717 0.1973 0.2170 -0.2181 0.2262 0.2265 -0.1928 0.1864 0.1819 0.2393 -0.2482 0.2534 -0.2857 0.1922 0.2272 -0.1896 0.1968 -0.2185 -0.1870 0.2437 0.1904 -0.1962 -0.1855 0.1895 0.2442 0.2848 -0.1825 0.1844 0.2538 -0.2256 -0.1658 0.2244 0.2682 0.2536 0.1561 -0.1585 0.2051 -0.1727 0.2609 0.2402 0.1896 0.2305 0.2167 -0.1912 0.2271 0.2030 0.2432 0.2245 0.1759 -0.1984 0.2376 -0.2078 0.2201 0.2330 0.2374 -0.2026 0.1870 0.1935 -0.2569 0.3147 0.2697 0.2465 0.2831 0.2133 0.2068 0.2223 0.1877 0.1977 0.2079 -0.2418 -0.1936 0.2070 -0.2404 0.1919 0.2083 0.2816 0.2343 0.2134 0.2235 -0.2610 -0.1888 -0.1993 0.1862 -0.2331 0.2234 -0.2460 0.1969 -0.2391 -0.2126 0.2249 0.3016 0.2160 0.2418 0.2718 -0.2080 0.2761 0.1840 0.2761 -0.2477 -0.1984 -0.2009 0.1701 -0.1764 0.2744 -0.2086 0.2086 0.2410 -0.1693 0.2033 0.1721 0.2216 -0.1975 0.2090 0.2541 0.1956 0.2292 -0.2222 0.2585 -0.2622 -0.1954 -0.2093 0.2353 -0.2367 0.2342 -0.3007 0.2781 0.2576 0.2056 -0.1774 -0.2099 -0.2074 -0.2118 0.1692 0.2432 0.2061 -0.1888 0.2340 -0.1620 0.1781 0.2111 -0.2033 0.2234 0.2018 0.2523 -0.3180 0.2094 0.2137 0.1732 0.1464 0.2415 0.2003 -0.2059 0.2456 0.2364 -0.2058 0.1611 0.2698 0.2069 -0.2236 0.2462 0.2014 0.1756 0.1887 -0.2077 0.2079 -0.1735 -0.1795 -0.1646 0.1990 0.2327 -0.2065 0.1586 0.2066 -0.1808 -0.2454 -0.2182 0.2780 0.1899 0.2706 0.2240 0.2278 0.2068 0.2689 -0.2293 -0.1915 0.2511 0.2560 0.1704 0.2248 0.2703 0.2037 0.2204 0.1901 0.2030 0.2468 0.2441 -0.1683 0.2111 0.2158 0.1981 0.1883 -0.2514 0.2280 0.2090 -0.2004 -0.2234 -0.1892 0.2424 -0.1671 0.2115 0.2540 -0.1961 -0.2020 -0.2346 -0.2124 -0.2028 -0.2340 0.2754" HIT_INDICES="171 222 595 633 634 635 787 794 1122 1213 1214 1379 1461 1525 1577 1597 2324 2334 2341 2509 2609 2666 2862 2961 3177 3348 3510 3552 3580 3694 3704 3868 3915 3953 4082 4169 4235 4250 4376 4401 4402 4520 4585 4595 4647 4758 4803 4854 4883 5172 5226 5449 5632 6102 6147 6354 6365 6379 6456 6466 6495 6509 6590 6768 6771 6796 7133 7174 7276 7603 7882 7945 7956 7979 8021 8064 8066 8214 8421 8463 8492 8504 8591 8704 8723 8780 8840 8980 9088 9141 9239 9276 9344 9380 9429 9435 9445 9694 9964 10133 10176 10300 10374 10592 10704 10825 10952 11074 11160 11374 11549 11587 11659 11696 11704 11820 11875 12211 12351 12361 12401 12730 13007 13112 13138 13543 13546 13576 13615 13686 13859 13960 14106 14149 14200 14216 14543 14826 15601 15662 15698 15915 16071 16209 16299 16356 16373 16402 16455 16614 16618 16708 16765 16867 16877 16983 17064 17252 17293 17299 17563 17598 17605 17617 17776 17786 17933 18027 18281 18306 18334 18551 18956 18984 18987 19058" ES_PROFILE="0.0084 0.0223 0.0164 0.0279 0.0414 0.0548 0.0597 0.0721 0.0667 0.0735 0.0850 0.0875 0.0941 0.1016 0.1095 0.1191 0.0901 0.0989 0.1077 0.1078 0.1114 0.1171 0.1153 0.1184 0.1150 0.1138 0.1128 0.1181 0.1241 0.1254 0.1322 0.1306 0.1351 0.1401 0.1401 0.1422 0.1453 0.1511 0.1509 0.1560 0.1623 0.1624 0.1651 0.1708 0.1742 0.1743 0.1778 0.1810 0.1853 0.1756 0.1782 0.1717 0.1671 0.1469 0.1490 0.1423 0.1460 0.1494 0.1495 0.1531 0.1556 0.1590 0.1587 0.1532 0.1569 0.1594 0.1451 0.1464 0.1444 0.1303 0.1184 0.1178 0.1199 0.1214 0.1218 0.1221 0.1246 0.1194 0.1108 0.1108 0.1116 0.1132 0.1107 0.1068 0.1078 0.1068 0.1056 0.1000 0.0960 0.0948 0.0912 0.0908 0.0887 0.0883 0.0871 0.0882 0.0890 0.0771 0.0638 0.0557 0.0541 0.0482 0.0449 0.0338 0.0281 0.0219 0.0153 0.0091 0.0048 -0.0060 -0.0147 -0.0161 -0.0192 -0.0204 -0.0201 -0.0253 -0.0272 -0.0437 -0.0497 -0.0489 -0.0495 -0.0650 -0.0776 -0.0810 -0.0802 -0.0988 -0.0964 -0.0953 -0.0946 -0.0955 -0.1017 -0.1040 -0.1084 -0.1074 -0.1068 -0.1043 -0.1179 -0.1287 -0.1645 -0.1627 -0.1595 -0.1655 -0.1681 -0.1694 -0.1680 -0.1648 -0.1594 -0.1546 -0.1510 -0.1526 -0.1460 -0.1438 -0.1398 -0.1378 -0.1309 -0.1288 -0.1253 -0.1269 -0.1207 -0.1126 -0.1173 -0.1099 -0.1010 -0.0923 -0.0909 -0.0816 -0.0790 -0.0731 -0.0745 -0.0637 -0.0530 -0.0508 -0.0523 -0.0330 -0.0123 0.0074" RANK_AT_ES="4883.0000" RANK_SCORE_AT_ES="0.7196"/>
  <DTG RANKED_LIST="expr.class.cls#EGF_versus_CONTROL.rnk" TEMPLATE="class.cls" GENESET="gene_sets.gmt#HALLMARK_UV_RESPONSE_DN" ES="0.2207" NES="0.9670" NP="0.5344" FDR="0.6331" FWER="1.0000" RND_ES="0.2409 0.2649 0.1935 0.2210 0.1875 0.2443 0.2055 0.1828 -0.2107 -0.2244 0.2542 0.2102 -0.1940 0.1774 -0.2983 0.1906 0.1661 0.1842 0.1732 0.2294 0.2541 -0.2959 -0.1804 0.2310 -0.2681 -0.3019 -0.2257 -0.2584 0.1744 0.1803 -0.1710 0.2575 -0.2361 0.1967 -0.2142 0.3060 0.1651 0.2426 0.2152 -0.2052 0.2377 0.2389 -0.1951 -0.2500 0.2147 0.2541 -0.1805 -0.1702 0.2259 -0.2829 0.2030 0.1968 0.2847 0.2150 0.2431 -0.2293 0.1560 0.2249 0.2766 -0.2389 -0.2341 -0.2178 -0.2479 0.2583 0.2297 0.2288 0.2293 -0.2226 -0.1899 -0.2034 -0.2151 -0.1916 -0.1907 0.2723 0.2184 0.2043 0.2267 0.1595 0.2520 0.2571 -0.2599 0.1978 0.3312 0.1685 -0.2634 -0.1966 0.2164 0.2210 -0.1831 -0.2050 0.2275 0.1979 0.2039 0.2467 0.2922 0.2211 -0.2135 -0.1969 0.2402 0.3067 0.2141 -0.1684 0.2608 0.2822 0.2098 -0.2106 -0.2002 0.2446 0.2321 0.2014 0.2503 0.1852 0.1827 0.2153 0.2643 -0.2083 0.1832 0.2950 -0.2253 -0.2638 0.1972 -0.2108 0.2126 -0.1996 0.2398 0.2121 -0.1829 0.2289 -0.1822 0.1846 0.2434 0.2281 0.2273 0.2063 0.2086 0.2343 0.2702 0.2408 0.2868 -0.1984 0.2482 -0.2783 0.2009 0.2414 -0.2058 -0.2318 -0.1989 0.2174 -0.2688 -0.2334 0.1868 0.2695 0.2167 0.1815 0.2579 0.2707 -0.2326 0.1795 -0.2531 0.2249 0.1969 -0.2409 0.2440 -0.1984 -0.2778 0.1996 -0.2657 -0.2357 0.3189 0.2378 0.1993 0.2107 0.2007 -0.2192 0.2054 0.2031 0.2859 0.2266 0.1859 -0.2212 0.2825 0.2382 -0.2388 0.3001 0.3015 0.2455 0.2277 -0.2089 -0.2785 -0.2058 0.2223 0.1889 -0.2146 -0.1808 0.2523 0.2535 -0.1842 0.2069 0.2230 0.1802 0.2057 0.2022 -0.2389 0.1974 -0.2484 0.2411 -0.1931 0.1895 0.1716 -0.1967 -0.2124 0.2472 0.2108 -0.2001 -0.1918 0.2369 -0.2230 -0.2211 0.2033 -0.2532 0.2328 -0.1980 0.1971 0.1833 0.2303 0.3011 -0.1923 0.3412 -0.2367 0.3234 0.2093 -0.1677 0.2855 -0.2188 0.1918 0.2235 0.2390 -0.2484 0.1785 0.1714 0.1389 0.2265 -0.2521 0.1939 -0.1948 0.2809 0.2748 -0.2031 0.2018 -0.1353 0.2012 0.2772 -0.1889 0.2900 0.2403 0.2707 0.1724 0.1982 0.2184 0.2279 -0.3142 -0.2022 0.1925 -0.1872 0.2507 -0.2567 0.2443 -0.2026 -0.2427 0.1942 -0.2335 -0.2485 0.3245 -0.2182 0.2403 0.1887 0.2084 0.1995 -0.2147 -0.1994 -0.1853 0.2065 0.2067 -0.2187 -0.1843 0.2179 0.2058 0.2004 0.2248 -0.2373 -0.1902 -0.2063 0.2224 -0.1759 0.2418 0.2297 0.2512 0.1753 0.2230 0.2202 0.2843 0.1672 0.2663 0.2395 0.2543 -0.2029 0.1892 0.2253 -0.2051 -0.2180 0.2350 0.2442 -0.1930 0.1573 0.2356 0.2443 0.2631 0.2737 -0.2197 -0.1821 0.2484 0.2459 0.3250 0.2778 0.2369 0.2324 -0.2403 0.2381 0.2624 -0.2139 -0.2793 0.2063 0.2317 0.2084 0.2344 0.2758 0.2412 0.2518 0.1989 0.2041 -0.2365 0.1924 0.1937 0.2821 0.2211 -0.2221 -0.1826 -0.2682 0.1713 -0.2461 -0.2236 0.2172 -0.1941 -0.1904 -0.2055 0.2699 -0.2483 -0.1988 0.2332 0.2605 0.2026 0.2483 0.2091 0.2060 -0.2145 0.1958 0.1864 0.2423 0.3058 0.1760 -0.2028 0.2003 -0.2374 0.2184 -0.2128 0.2095 -0.2225 -0.2356 0.1638 0.2241 0.2266 -0.1885 0.2574 0.2082 -0.2387 -0.2872 -0.2337 0.1982 0.1995 0.2784 0.2039 -0.2393 0.2403 -0.2537 0.2736 -0.2329 -0.2062 0.1915 0.3082 0.2837 0.2347 0.1962 0.2919 -0.2069 -0.2572 -0.1917 0.2090 -0.1951 0.1958 0.1905 -0.2057 0.1732 0.2565 0.2645 0.2248 -0.2188 0.2500 0.2668 0.1725 0.2021 -0.2008 -0.2121 -0.2409 0.2481 -0.1837 -0.2273 0.1756 0.2409 0.1899 -0.2202 0.1877 0.1869 -0.1790 0.2006 -0.2475 0.1952 0.2989 -0.1880 -0.2737 0.2148 -0.3195 0.1889 0.2606 0.2386 -0.1717 0.2139 0.2635 0.1929 0.2306 -0.2024 0.2354 0.2043 0.2207 -0.1776 0.2440 0.3491 -0.2023 0.1880 -0.1856 -0.2712 0.2566 0.2078 0.2084 -0.2951 -0.2066 0.2485 -0.2472 -0.2123 0.2434 0.2367 0.2834 0.2825 -0.1971 0.2424 0.1983 0.2733 0.1726 0.2592 0.2305 0.1749 0.2022 -0.2429 -0.2146 -0.2716 0.2226 0.2602 0.1846 0.2187 0.2439 0.1945 0.2126 0.1822 -0.1870 -0.2175 0.1672 -0.1526 0.2906 -0.2629 -0.2171 0.1976 0.1835 -0.1969 0.1788 0.2192 0.1900 0.2710 -0.2259 0.2904 -0.2526 0.1945 0.2868 0.2082 0.2313 0.2313 0.1721 0.2711 0.2481 0.1852 0.1897 0.2812 0.2461 -0.2165 0.1675 -0.1857 0.2533 -0.1765 0.2142 0.2137 0.2231 0.1733 0.2131 0.1978 -0.2895 0.2234 0.3244 0.1838 0.1888 -0.1965 0.1844 0.1885 -0.2281 0.2138 0.2056 0.1910 0.2198 0.3246 0.2118 -0.3613 0.2379 0.2188 -0.2344 0.1866 0.2246 -0.2083 0.2094 0.2362 0.2018 -0.1360 -0.2189 -0.2358 -0.2540 -0.2786 0.2462 -0.2332 0.2282 0.1923 0.1679 -0.2092 -0.2077 0.2367 0.2206 0.2852 -0.2232 -0.2234 -0.2464 0.2005 0.2073 0.1970 0.2047 0.2361 -0.1601 0.1868 0.2794 0.1658 -0.1991 0.2085 0.2352 -0.1849 -0.2589 -0.1793 0.2991 0.2868 -0.2725 -0.1347 0.1608 0.2279 -0.1983 -0.2349 0.1826 -0.2283 -0.2871 -0.2495 0.1723 -0.1761 0.1682 0.2017 -0.2983 0.2309 0.2081 0.1957 -0.2172 0.2187 -0.1872 0.2368 0.2848 0.1953 -0.2212 0.1970 -0.1850 0.2421 -0.1664 0.2606 -0.2346 -0.1823 -0.1488 0.2525 0.2302 0.2628 -0.2346 0.2435 -0.2120 -0.2867 -0.2303 0.2179 0.2083 -0.2011 0.1846 -0.1894 -0.2720 0.2237 -0.2580 -0.2394 -0.1542 0.2298 -0.2186 0.2862 -0.2051 -0.1987 0.1852 -0.2243 -0.2342 -0.2295 0.2107 0.1784 -0.1673 0.2613 -0.2548 -0.2116 -0.1994 0.1518 -0.2191 -0.2732 -0.2456 0.2583 0.2724 0.1932 0.3790 0.2485 -0.1995 -0.1983 0.2465 0.2507 0.2953 0.1935 -0.2291 -0.1775 -0.1882 0.2988 0.2482 0.2735 -0.2183 0.1831 -0.2490 -0.2069 -0.2344 0.1754 0.1985 0.2181 0.3478 0.2631 -0.1762 -0.1973 -0.2196 0.2099 0.2553 0.2818 0.1755 -0.1832 -0.2138 0.2926 0.1951 0.1888 -0.2476 0.2555 -0.1778 0.1854 -0.2254 0.2450 0.2285 0.1981 0.2666 0.2334 0.1954 0.2334 0.2413 0.2014 0.2311 0.2755 -0.1750 -0.2039 -0.1866 0.2546 0.1919 -0.1859 0.2072 -0.2081 -0.3208 0.2776 0.1748 0.2305 0.2590 0.2408 -0.1986 -0.2710 -0.2243 0.2257 0.2240 0.2205 -0.2079 -0.2193 0.2235 -0.2010 -0.2029 -0.1980 0.2298 0.1586 -0.2626 0.2290 -0.1896 0.2342 -0.2214 -0.2966 -0.2351 -0.3088 -0.2844 -0.2320 0.2000 -0.2146 0.2380 0.2184 0.2006 0.2121 0.2979 0.2184 0.2750 -0.2397 0.2270 -0.1659 0.1879 -0.2225 0.2402 0.2119 0.2005 0.1803 0.2212 -0.1902 0.2719 0.3147 -0.1675 0.1740 0.2649 -0.2750 0.2088 -0.1983 0.1902 0.2338 0.2608 0.1930 0.2845 0.2249 0.1797 -0.2127 -0.1721 -0.1699 0.1769 0.2079 -0.1723 -0.2180 0.2856 0.2407 0.2477 0.2019 -0.1581 0.1924 -0.2811 0.1797 0.2199 0.2502 -0.2536 0.2191 0.2651 0.2485 -0.2354 0.2171 0.2261 -0.1953 0.2038 0.2683 0.2414 0.2105 0.2176 -0.2208 0.1793 -0.1445 -0.1710 -0.2507 0.2228 0.2365 -0.2167 0.3458 -0.2245 -0.2437 0.3630 0.1881 0.1726 0.1912 -0.1986 -0.1877 -0.1802 -0.1867 0.2516 0.3017 -0.2016 0.2549 0.2541 -0.2391 -0.1872 -0.2673 0.2028 -0.1913 -0.1625 0.2279 0.2804 -0.2189 0.2153 0.2698 0.2341 0.2393 0.3419 0.2060 0.1867 0.2002 0.2243 0.2411 -0.3088 0.1896 0.3032 0.1872 0.1931 0.2505 0.2438 -0.2509 0.1871 0.1819 -0.2337 0.2357 0.1967 -0.2111 0.1612 -0.2612 -0.2026 0.2422 -0.1950 0.2961 0.2575 0.2857 -0.2385 0.3118 0.2690 0.1841 0.2792 0.2089 0.3406 -0.1922 -0.2055 0.2236 0.2267 0.2024 0.2047 0.2447 0.2222 0.2526 -0.2078 -0.2493 -0.2042 -0.2289 0.2615 0.2902 0.2199 -0.2220 0.2928 0.1944 -0.2967 -0.2128 0.3335 -0.2082 0.2072 0.2614 0.2317 0.2539 -0.1662 0.2997 -0.2001 -0.2736 0.1982 0.1977 -0.2330 -0.2859 -0.2252 -0.1875 0.2510 0.1869 0.2490 0.2308 0.1641 0.2392 -0.2017 -0.1775 -0.1714 0.2606 0.2537 0.2446 0.2171 0.2693 -0.2044 0.2149 -0.1485 0.2338 -0.3408 0.2963 -0.1822 0.2128 0.2501 0.1952 0.2258 0.2088 -0.2448 -0.2340 -0.2120 0.2941 0.2070 0.2132 0.2138 -0.2101 -0.2278 0.2138 0.2906 -0.1701 0.2295 -0.1980 -0.1826 -0.1967 -0.2480 -0.1900 0.2149 -0.2159 0.2373 -0.1998 0.2561 -0.1928 0.1833 -0.2900 -0.2102 0.2407 0.2473 -0.2006 -0.1858 -0.2686 -0.2413 0.2019 -0.2089 0.1951 0.1675 0.2777 0.3089 0.2332 0.2459 0.1893 0.1483 0.2264" HIT_INDICES="126 147 195 273 311 431 492 539 545 577 578 716 850 1041 1103 1466 1542 2286 2361 2625 2707 3149 3187 3282 3284 3320 3426 3522 3579 3603 3907 3915 3983 4142 4214 4299 4313 4454 4506 4532 4581 4603 4663 4701 4787 5093 5237 5307 5350 5465 5581 5678 5722 6144 6147 6254 6692 7209 7219 7457 7580 7720 7751 7957 8136 8201 8228 8426 8461 8791 8869 8951 9844 9923 10104 10185 10307 10996 11078 11326 11397 11851 12532 12643 12777 13249 13652 13864 13935 13969 14177 14327 14724 14765 15157 15220 15435 15810 15977 15979 16131 16327 16386 16390 16701 16887 17125 17220 17255 17279 17523 17603 17723 17726 17727 17786 18059 18218 18229 18351 18387 18521 18636 18789 18822 18931 18950 18951 19122" ES_PROFILE="0.0127 0.0306 0.0461 0.0591 0.0737 0.0830 0.0950 0.1076 0.1222 0.1353 0.1499 0.1567 0.1631 0.1660 0.1754 0.1680 0.1755 0.1464 0.1523 0.1478 0.1528 0.1382 0.1447 0.1481 0.1563 0.1627 0.1653 0.1683 0.1733 0.1799 0.1714 0.1785 0.1823 0.1811 0.1843 0.1868 0.1930 0.1924 0.1964 0.2017 0.2057 0.2111 0.2145 0.2189 0.2207 0.2106 0.2089 0.2110 0.2144 0.2139 0.2132 0.2134 0.2163 0.1990 0.2035 0.2025 0.1837 0.1603 0.1634 0.1543 0.1511 0.1469 0.1484 0.1404 0.1338 0.1330 0.1342 0.1263 0.1269 0.1117 0.1096 0.1072 0.0615 0.0583 0.0497 0.0462 0.0405 0.0044 0.0003 -0.0123 -0.0156 -0.0384 -0.0724 -0.0765 -0.0815 -0.1038 -0.1220 -0.1300 -0.1305 -0.1290 -0.1365 -0.1407 -0.1573 -0.1552 -0.1711 -0.1697 -0.1759 -0.1899 -0.1928 -0.1870 -0.1889 -0.1926 -0.1890 -0.1825 -0.1914 -0.1933 -0.1973 -0.1936 -0.1866 -0.1790 -0.1821 -0.1764 -0.1724 -0.1624 -0.1522 -0.1448 -0.1475 -0.1435 -0.1317 -0.1250 -0.1135 -0.1063 -0.0969 -0.0874 -0.0711 -0.0564 -0.0365 -0.0157 0.0040" RANK_AT_ES="4787.0000" RANK_SCORE_AT_ES="0.7328"/>
  <DTG RANKED_LIST="expr.class.cls#EGF_versus_CONTROL.rnk" TEMPLATE="class.cls" GENESET="gene_sets.gmt#HALLMARK_FATTY_ACID_METABOLISM" ES="0.2457" NES="1.0806" NP="0.3039" FDR="0.3859" FWER="1.0000" RND_ES="0.2831 -0.2359 0.2040 -0.2357 0.2709 0.2294 -0.2145 0.1487 0.3121 -0.1876 -0.2270 -0.2380 0.2474 -0.1960 -0.1841 0.2507 -0.1709 0.2957 0.2085 0.2825 0.2608 -0.2282 0.2003 0.2646 0.2506 0.2099 -0.2358 0.2298 0.1871 -0.2591 -0.1626 -0.2323 -0.1748 0.1817 0.2590 0.2251 0.1856 0.1771 0.2062 0.1890 0.2490 0.2221 0.1908 0.2361 -0.2066 0.1829 -0.2086 0.2153 0.2029 -0.1681 0.1823 -0.1849 -0.2396 0.2043 0.1930 0.2269 -0.2343 0.2035 -0.2377 0.2107 0.2917 -0.2056 0.2238 -0.1663 0.2699 0.2373 0.2330 -0.2100 -0.2751 0.1696 -0.1655 0.2607 0.2459 -0.1771 -0.2121 0.2089 -0.2524 0.2526 -0.1760 0.1944 -0.2752 0.2026 -0.1994 -0.2390 -0.2226 -0.2015 -0.1908 0.2465 0.2359 0.2209 0.1845 0.2112 0.2037 0.2056 0.2434 0.2277 0.2247 -0.2018 0.2041 -0.1825 0.1782 -0.1316 0.2060 -0.1649 0.2224 0.2049 -0.2434 0.2360 0.2698 -0.1881 0.1912 0.1650 0.3369 0.2312 0.2677 0.2209 -0.2199 -0.1999 0.2765 -0.2221 0.1920 0.3107 -0.1824 0.2030 0.2489 0.2284 0.2159 0.2054 -0.1635 -0.2536 -0.2214 0.2406 0.2865 0.2611 -0.1858 -0.2079 -0.1839 0.2036 -0.2736 0.2992 -0.1978 -0.2611 -0.2363 -0.1873 0.1842 0.1703 -0.1898 -0.1783 -0.2161 0.2546 0.1584 0.2223 -0.2031 0.2949 0.1858 0.1780 0.2316 -0.1806 0.2067 0.2621 -0.2375 0.2500 -0.2403 0.2077 0.2013 -0.1768 -0.1738 0.1966 0.2091 -0.2590 0.2275 0.1720 -0.2217 0.2206 -0.2503 0.1893 0.2309 0.2119 -0.2417 -0.2015 0.1994 0.1731 0.2810 0.2482 0.2229 -0.2204 0.2123 -0.1954 0.1726 0.1969 0.2866 0.3003 0.1721 0.3244 0.2154 0.1971 0.2428 -0.1997 -0.2986 -0.2514 -0.2420 0.2032 0.1909 -0.2115 0.1967 0.2025 0.2146 -0.2452 -0.2576 -0.1678 0.2292 -0.2047 -0.1824 0.2439 -0.1951 0.2695 -0.2354 0.2046 -0.2663 0.2204 0.2393 0.2189 0.1742 -0.2263 0.2088 0.2580 0.1989 0.2368 -0.1541 -0.2766 0.2074 0.2508 0.2817 -0.1667 0.2433 0.2392 0.2203 -0.2883 0.2409 -0.1996 -0.2269 -0.2420 -0.1724 -0.1903 0.2893 0.2405 -0.3065 0.1847 0.2064 -0.1933 -0.2089 0.2382 -0.2012 0.1963 -0.1622 -0.2355 0.1988 0.1788 -0.2088 -0.1960 -0.2189 0.1926 -0.2679 0.2117 0.1841 -0.2297 0.1767 0.2126 -0.1894 0.1596 -0.2003 0.2091 -0.2191 0.2176 0.2653 0.2170 0.2254 0.2902 0.2729 0.2019 0.1913 -0.1886 -0.2302 0.1796 0.2538 -0.2310 0.2420 -0.1822 0.1915 -0.2217 0.1907 -0.2210 -0.1789 0.1926 0.2780 -0.1902 0.2242 0.2457 0.2550 0.2205 -0.2089 0.2221 0.2776 -0.1957 0.2352 0.2247 0.1875 -0.2320 0.2730 0.2010 -0.2352 -0.2172 0.2167 0.2440 0.2188 0.2281 0.3285 0.2949 0.1884 0.2649 0.2106 0.1927 -0.2408 -0.2664 0.1698 -0.2316 -0.1992 0.2830 0.2072 0.2055 -0.1844 0.2880 0.2423 -0.2362 0.2180 0.2226 0.1926 0.2447 0.2224 -0.1845 0.2603 -0.2206 0.1650 -0.2130 0.2287 0.2088 0.2804 -0.1885 0.1788 -0.2428 0.2595 0.3024 0.2455 -0.2470 -0.1888 -0.2176 0.2794 0.2765 -0.1875 0.2127 0.2638 0.3038 -0.1636 0.1867 0.2188 0.2306 0.2348 0.2237 -0.2071 0.1915 0.1637 0.2939 -0.2458 -0.2316 -0.1975 0.2100 -0.1641 0.2094 -0.2338 -0.1837 -0.2234 0.2202 0.2772 -0.2626 0.1960 -0.1991 0.2286 0.2172 -0.1720 0.1846 0.2696 -0.1959 0.2052 0.3180 0.1583 0.3050 0.2577 -0.2124 0.2130 0.3436 0.2809 -0.2826 -0.1630 0.1906 -0.2351 -0.2135 -0.1844 0.1832 -0.1733 0.2676 0.1989 0.1888 0.1814 0.1886 0.2503 0.2281 0.2493 0.2774 -0.2015 -0.1974 0.1489 0.3115 0.2002 0.2934 0.1659 0.2088 0.2785 -0.2173 -0.1764 0.2871 -0.1648 0.1887 0.2192 -0.1748 0.2470 0.2717 0.3083 -0.2017 -0.2683 -0.2341 0.2284 0.1918 0.2023 0.2641 -0.2623 0.2283 -0.2114 0.2017 0.1805 -0.2713 0.1547 0.2068 0.2822 0.1676 0.1655 0.2519 -0.2935 0.1588 0.1983 -0.1768 -0.1997 -0.2496 0.2337 -0.2014 0.2531 0.2335 -0.2129 -0.2585 0.2230 -0.2087 0.2116 -0.2258 0.2011 -0.2655 0.3141 -0.2392 -0.1958 -0.1803 0.2548 -0.2253 -0.2186 -0.1885 0.2238 0.1833 0.1911 0.2108 -0.2196 0.2343 0.2478 0.2074 -0.1956 0.1660 0.1817 -0.1743 -0.2247 -0.2258 0.2310 -0.1846 0.1845 0.1432 0.2237 0.2961 0.1903 -0.2461 0.1901 0.2385 0.2198 0.1985 -0.2128 0.2225 0.2291 0.2178 0.2094 -0.2138 0.2501 -0.2217 0.2813 0.1769 -0.2049 0.2036 -0.1864 -0.1789 0.2125 -0.2499 0.1851 0.1965 -0.2399 0.1919 0.2014 0.2745 0.3236 -0.2055 0.1755 -0.2030 0.2864 0.1867 0.1875 0.2713 0.2721 0.2748 0.2194 0.2364 -0.2271 0.2220 0.3629 0.1819 0.2015 0.2364 0.2714 -0.2222 -0.2602 -0.2593 0.2470 0.2184 0.2428 0.2270 0.2570 0.2143 0.1896 -0.1537 -0.2448 0.2245 0.1967 0.3259 0.1768 -0.1948 -0.2353 -0.2645 -0.2639 0.2416 -0.2405 0.1927 0.2680 0.2294 0.1730 0.1961 0.2594 -0.1905 0.2446 0.2215 0.2109 0.2358 0.2261 0.2816 0.2330 0.3117 -0.2371 0.2154 0.2994 0.2432 0.2158 0.1606 -0.2016 0.1721 0.1917 -0.2087 0.1927 0.2032 0.2553 0.2011 0.2758 0.1888 -0.2022 0.2468 -0.2301 -0.1879 0.1819 -0.1695 0.2007 -0.1791 0.2008 0.2388 -0.2086 -0.2122 0.2243 -0.2409 -0.2621 -0.2357 -0.2487 0.2012 -0.1997 -0.2498 0.2634 -0.2735 0.2306 0.2069 -0.2290 0.1944 0.2396 -0.1703 -0.2272 -0.2105 0.1872 0.2778 0.2314 -0.2426 0.2196 0.2455 0.2041 0.1720 0.2599 -0.1836 -0.2094 0.1787 0.1914 0.2145 0.2059 -0.2480 -0.2061 -0.1927 0.1845 -0.2110 -0.1961 0.1642 0.2957 -0.2441 0.2640 -0.1650 -0.1892 0.2084 -0.2153 0.2264 -0.2210 -0.2588 -0.1897 0.2656 0.2287 -0.2289 0.2492 0.2847 0.2763 0.2140 0.2286 0.1676 0.2072 0.2177 0.2119 0.2594 -0.1753 -0.2010 0.2157 0.2402 0.2095 -0.2290 -0.2234 -0.2138 -0.1865 0.1921 0.3039 -0.2210 0.2763 0.2503 0.2723 0.2384 0.2357 0.2069 0.2520 0.2182 0.2108 0.1832 -0.1742 -0.2445 0.2986 0.2523 0.1895 0.2518 -0.2111 -0.2816 -0.2234 0.2504 0.1444 0.2154 0.3508 0.2768 0.2733 -0.1767 -0.1832 0.2380 0.2172 -0.2502 -0.2005 0.2077 -0.1782 0.2848 0.2823 -0.2530 -0.1813 -0.1659 -0.2054 0.1983 0.2208 0.1835 0.2171 -0.2050 0.2691 0.1848 0.2570 0.2458 0.2137 0.2625 -0.2015 -0.2016 0.2532 0.3013 -0.1789 0.2166 0.2014 -0.2475 0.1885 -0.2504 0.1999 0.2522 -0.2267 -0.1869 0.2765 0.2308 -0.1818 0.2502 0.2621 -0.1815 0.1954 0.2204 0.2434 0.2612 -0.2038 0.2290 0.2204 0.2079 0.3488 0.2424 -0.1771 -0.2078 -0.2621 0.1989 -0.1913 -0.2228 0.1738 0.1892 -0.2153 -0.2410 -0.2649 0.2452 0.2346 0.2525 0.2742 -0.2329 -0.2727 0.2849 -0.1878 -0.2017 -0.2498 0.1833 0.1602 0.1970 0.2524 -0.1807 0.2377 0.2075 -0.2294 0.1757 0.2409 -0.2293 0.1793 -0.2118 0.1804 -0.2665 0.2744 -0.1973 0.2202 0.1887 0.2642 0.2468 0.3445 0.2468 -0.1596 0.2473 -0.2649 0.2089 0.3329 -0.2377 0.2392 -0.1867 -0.2639 0.1929 -0.2081 -0.2081 0.1936 0.3412 -0.2374 0.1804 0.1962 0.2387 0.2514 0.2333 0.2665 0.3110 0.1884 0.1983 -0.3060 0.1905 -0.1761 0.3271 0.2176 0.2283 0.2315 0.2306 0.1949 0.2097 0.2718 0.2093 -0.2242 -0.1867 -0.1691 0.2393 0.2468 0.3376 0.2436 0.1758 0.2249 0.1801 -0.2463 0.1989 -0.1807 0.2278 0.2457 0.1883 0.2672 0.2496 0.2462 0.1950 0.1866 -0.2189 -0.2877 0.2579 0.1976 0.2043 0.2157 0.2081 -0.2060 0.2544 0.1771 -0.2403 -0.2025 -0.1744 -0.2423 0.3076 -0.1787 0.1938 -0.1832 -0.1864 -0.2189 0.2005 0.2550 0.2199 0.1786 0.2354 0.2360 0.2640 0.2152 0.3231 -0.2279 0.2239 -0.1473 0.1669 0.2796 -0.2218 -0.2048 0.2555 0.2422 0.1881 0.1918 0.2148 0.2336 0.2233 0.2284 0.2195 0.1982 -0.2034 0.1889 -0.1997 0.2469 -0.1726 -0.2263 0.2183 0.2657 0.2539 0.2746 0.1889 -0.1794 0.1637 0.1939 0.2771 0.3246 0.2154 0.2333 -0.3370 -0.1770 0.2819 0.2448 0.2072 -0.1780 -0.2147 0.2051 0.1913 -0.1795 0.2232 0.2064 -0.2184 0.1763 0.1911 0.1806 0.1759 0.2289 0.1893 0.2493 0.2321 -0.2584 0.2135 0.2639 0.2167 0.1947 0.2745 0.1829 0.2614 0.2181 0.2153 -0.2214 -0.1813 0.1597 0.2547 0.2800 0.2401 0.1584 0.2419 0.2054 -0.2124 0.2374 0.1924 -0.1700 -0.2067 0.2288 0.1623 0.1980 0.2214 0.2549 0.2265 0.2469 -0.1966 0.2249 0.1825 0.2625 0.2042 -0.3147 0.2531 0.2097 0.2399 -0.2032 0.2527 -0.2408 0.2843" HIT_INDICES="96 291 415 638 839 845 884 1056 1267 1318 1379 1405 1465 1498 1621 1863 1901 2107 2137 2205 2215 2270 2543 3122 3433 3686 3864 3868 3873 3953 4017 4053 4376 4647 4784 4974 5012 5019 5086 5124 5226 5594 5632 5781 5911 5942 6081 6147 6286 6509 6530 7019 7163 7518 7527 7605 7731 7917 8145 8201 8409 8421 8453 8480 8492 8504 8536 8591 8704 8723 9429 9445 9521 9808 9872 10030 10288 10374 10445 10948 11160 11243 11296 11388 11573 11751 11959 12226 12351 12437 12537 13035 13229 13436 13528 13529 13859 14057 14117 14178 14181 14200 14462 14586 14809 14969 15015 15302 15727 15777 15845 16141 16187 16356 16402 16455 16481 16532 16561 16602 16765 16865 16938 17224 17365 17936 18028 18280 18281 18286 19059" ES_PROFILE="0.0205 0.0317 0.0452 0.0518 0.0584 0.0752 0.0902 0.0974 0.1019 0.1145 0.1264 0.1401 0.1518 0.1647 0.1726 0.1736 0.1852 0.1874 0.1988 0.2081 0.2204 0.2302 0.2279 0.2085 0.2025 0.1992 0.1994 0.2087 0.2180 0.2232 0.2291 0.2365 0.2282 0.2223 0.2231 0.2210 0.2267 0.2340 0.2381 0.2437 0.2457 0.2333 0.2381 0.2368 0.2364 0.2411 0.2399 0.2425 0.2410 0.2348 0.2392 0.2184 0.2156 0.2012 0.2049 0.2049 0.2022 0.1962 0.1877 0.1881 0.1803 0.1828 0.1842 0.1858 0.1882 0.1906 0.1919 0.1919 0.1887 0.1904 0.1552 0.1562 0.1540 0.1403 0.1383 0.1312 0.1185 0.1147 0.1117 0.0854 0.0745 0.0706 0.0683 0.0640 0.0551 0.0468 0.0373 0.0249 0.0202 0.0177 0.0145 -0.0088 -0.0159 -0.0234 -0.0247 -0.0212 -0.0346 -0.0407 -0.0395 -0.0383 -0.0340 -0.0305 -0.0395 -0.0409 -0.0471 -0.0499 -0.0467 -0.0556 -0.0710 -0.0665 -0.0629 -0.0706 -0.0651 -0.0655 -0.0593 -0.0534 -0.0459 -0.0397 -0.0322 -0.0252 -0.0242 -0.0195 -0.0131 -0.0170 -0.0128 -0.0286 -0.0188 -0.0159 0.0002 0.0161 0.0073" RANK_AT_ES="5226.0000" RANK_SCORE_AT_ES="0.6746"/>
  <DTG RANKED_LIST="expr.class.cls#EGF_versus_CONTROL.rnk" TEMPLATE="class.cls" GENESET="gene_sets.gmt#HALLMARK_REACTIVE_OXIGEN_SPECIES_PATHWAY" ES="0.3110" NES="1.1130" NP="0.2819" FDR="0.3439" FWER="0.9990" RND_ES="-0.3627 -0.1773 -0.2633 0.2267 0.2542 0.3075 0.2669 0.3252 -0.2439 0.4834 -0.1618 0.2426 -0.2391 -0.2685 0.3166 0.2499 -0.3077 0.2744 0.2761 0.2305 0.3065 0.2070 0.2120 0.2467 -0.2366 -0.2556 -0.2594 0.2814 0.2872 0.3485 -0.2706 -0.3374 -0.2693 -0.3423 0.2765 0.2847 0.1833 0.3337 -0.3096 0.3680 0.2597 0.3415 0.3100 -0.3868 0.2500 -0.2333 0.2460 -0.3109 -0.1969 0.1738 -0.2297 -0.4159 0.2179 0.2244 -0.2930 -0.2850 -0.2535 -0.3551 0.4041 0.3935 0.4004 -0.2052 0.2938 -0.4014 0.3435 0.2339 0.3362 -0.2273 -0.2139 0.2281 0.2527 0.2196 -0.2852 -0.2609 0.3876 0.3205 0.2014 0.2566 -0.3560 0.2593 0.2489 0.2203 0.3829 -0.2737 -0.3547 0.1780 0.3432 -0.2480 0.2273 0.3902 0.2380 -0.3439 -0.3742 0.2395 0.3331 -0.3027 -0.2844 0.4453 0.2529 0.4078 0.2555 -0.1797 0.2295 0.3014 -0.2973 -0.3554 0.2848 0.3076 0.3814 0.3129 0.3747 0.3482 0.2306 0.2782 0.2306 0.2876 0.2896 0.2093 0.3108 0.2223 0.2214 0.2994 0.2373 0.2646 0.2066 -0.2513 -0.4023 0.2436 0.3052 -0.3123 -0.2155 -0.2270 0.2708 0.2523 0.2427 0.2783 -0.2548 -0.2982 0.2323 0.2994 0.2209 -0.2283 0.2580 0.2195 0.1974 -0.2412 0.2377 0.2735 0.2386 -0.2219 0.2496 -0.3118 0.3362 0.2489 0.2657 0.2615 0.3960 -0.1746 0.2901 0.3061 0.2404 -0.3302 0.2804 0.3778 -0.3262 0.3162 -0.2489 -0.2999 0.2349 0.2643 -0.2902 0.2317 -0.3427 0.3234 -0.1900 -0.3529 -0.2145 0.2608 0.3156 -0.3970 0.1957 0.3177 -0.1900 -0.2463 -0.4090 0.3450 0.2186 0.2581 0.2123 0.2494 -0.2418 0.1942 0.2558 0.1947 0.3142 -0.2809 -0.1967 -0.2331 -0.2373 0.3472 -0.3063 -0.2335 -0.3520 0.2827 -0.2317 0.2087 0.2529 -0.3053 0.2116 0.2080 0.3348 -0.2231 0.2185 0.3480 0.4509 -0.2081 0.2179 0.2995 0.3269 0.3897 -0.2586 0.2659 0.3471 0.3574 -0.2722 0.3858 0.3180 0.3155 -0.2092 -0.2437 0.3207 0.2608 0.2763 -0.2272 -0.2337 -0.3571 0.2854 -0.3248 0.2102 -0.3458 0.2347 -0.1996 0.4031 -0.3247 0.2117 -0.2570 0.1994 -0.1399 0.3032 0.2617 0.2706 -0.2314 -0.1879 -0.1661 0.1674 0.3844 -0.3179 -0.2841 -0.2234 -0.2559 0.3049 0.3152 0.2880 0.2808 0.2605 0.2462 -0.2987 -0.2223 -0.3455 0.3664 0.2272 -0.2337 -0.2780 -0.2888 0.4309 0.2381 -0.2055 -0.3161 0.3893 -0.2182 -0.1740 -0.2298 0.4165 0.2080 -0.2216 0.2420 0.3468 0.2495 -0.3015 0.2343 -0.2407 -0.2418 0.2555 0.2377 0.2842 -0.2472 -0.2383 0.4404 -0.2083 0.2538 -0.3136 0.2476 -0.2332 0.2991 0.1554 0.4411 0.3275 0.1567 0.1893 -0.2061 -0.2632 -0.2656 0.3357 0.2802 -0.2223 0.2328 0.3944 -0.2899 0.3921 0.3266 -0.3162 0.1848 -0.3287 -0.1932 0.2390 -0.2636 0.3335 -0.1976 -0.2594 -0.2083 -0.3772 0.4246 -0.2855 0.1928 -0.2351 -0.2978 0.2617 0.3004 0.3119 0.2407 -0.4229 -0.2393 0.2711 0.2821 0.2186 -0.1859 -0.2520 0.2337 0.2166 0.2308 0.3154 0.2870 0.1947 0.2500 0.3034 -0.1873 0.2552 -0.3115 0.1979 -0.2860 0.2677 -0.2470 0.4120 0.2075 0.3126 0.2546 0.2357 0.2836 0.2269 0.2713 -0.2646 0.3738 -0.2609 0.2897 -0.2874 -0.1861 0.4045 0.2253 0.2257 -0.2267 0.2271 0.2840 -0.2610 -0.2248 0.2106 0.3863 0.4562 -0.2322 -0.2712 -0.2225 0.4248 -0.2942 0.3063 0.2386 0.3038 0.2612 -0.2301 0.3604 0.4253 0.2913 -0.2107 0.2956 -0.2984 -0.2374 -0.2590 0.2931 0.2843 0.1800 -0.2457 -0.3227 0.2362 0.2508 0.1838 -0.1851 -0.2035 0.2825 0.2321 -0.2272 0.2962 0.2321 0.1947 0.2949 -0.2707 -0.2692 0.2869 -0.2427 -0.2772 0.2004 -0.2709 -0.2447 -0.2404 0.2471 -0.2717 0.1796 -0.1580 0.1966 0.2591 0.2289 -0.3353 0.3515 0.2386 0.1779 0.3971 -0.3560 -0.2404 0.2417 0.2827 0.2797 -0.2558 -0.3637 -0.1981 -0.2511 -0.2891 0.2712 -0.2252 0.2715 -0.2270 0.3037 -0.2740 0.3058 -0.2403 0.3411 -0.2575 -0.2009 -0.2092 -0.3204 -0.2228 0.2441 -0.2011 -0.2042 0.2052 0.2005 0.2541 -0.1991 -0.3109 0.3392 0.3215 0.3182 -0.2936 0.2571 0.2868 -0.3281 0.2750 -0.3569 -0.2387 -0.2382 0.3441 -0.2716 0.2395 0.3427 0.2592 -0.2375 0.2546 0.2369 0.3096 -0.3120 0.3746 -0.2619 -0.2677 -0.2998 0.2630 0.1992 0.2710 0.2396 -0.2105 0.4024 0.2432 0.2585 -0.2767 0.2588 0.3141 0.2787 0.3651 -0.2406 0.2760 0.3553 0.3733 -0.1734 0.3243 -0.2511 -0.1914 -0.2389 0.2225 -0.2658 -0.2051 -0.2470 0.2658 0.2609 0.2347 0.3068 0.1740 0.2537 -0.3391 0.2756 0.4244 -0.2137 -0.2920 0.2837 0.2063 0.2971 0.2064 0.3719 -0.3088 -0.3000 0.4351 0.2799 0.2401 -0.2333 0.3307 -0.2171 -0.2477 -0.2875 -0.2321 0.1739 -0.3470 0.2410 0.2987 0.3582 -0.1190 -0.2185 0.3760 -0.2208 -0.2581 -0.2049 -0.1779 -0.3306 0.2694 0.2784 -0.1869 0.3555 0.2540 0.1838 0.2636 0.3047 -0.1905 0.3067 0.2586 -0.3047 0.2694 -0.2492 0.3197 0.3059 0.2322 0.2898 0.2839 -0.2372 0.3463 0.1728 0.3858 0.2085 0.2781 -0.2113 0.3335 0.3076 0.1879 -0.3258 -0.2256 0.3402 -0.2589 -0.2615 -0.2351 0.3564 0.2081 0.3908 0.3685 0.2518 -0.2623 -0.2984 -0.2985 0.2455 0.2517 0.2815 0.3242 -0.3007 -0.3491 0.2624 -0.1712 0.2867 0.2121 0.2130 -0.2642 0.2606 0.1822 0.3526 0.3310 0.3307 0.2699 0.3842 0.2572 -0.3057 -0.2431 0.3470 -0.3762 -0.2167 -0.3106 0.3155 0.2158 -0.3945 0.2296 -0.2583 0.2926 0.2460 -0.2075 -0.2998 0.3250 0.1905 0.2343 -0.3004 0.3948 -0.3386 0.3466 0.3433 -0.3139 0.2177 0.2256 -0.2155 0.2783 -0.2660 0.2150 0.2856 0.3008 0.3185 -0.2507 0.3047 0.2464 0.2277 -0.3475 -0.3423 0.2399 0.3696 -0.2397 -0.2621 0.2696 -0.2551 0.2268 0.3141 -0.1602 0.2118 -0.4143 -0.3029 -0.2844 -0.2501 0.2180 -0.2120 0.2275 0.2401 0.2607 0.1913 -0.1977 0.2480 -0.2850 -0.3190 0.2270 -0.3058 -0.3235 0.3268 -0.2448 0.2605 -0.1849 0.1930 -0.2068 -0.1872 -0.3419 0.2581 -0.2446 -0.2123 -0.2158 0.3833 -0.2488 0.3276 -0.2791 0.3514 0.2740 0.2023 0.3191 -0.2811 -0.2961 0.2287 0.3012 -0.3006 -0.2242 -0.3457 0.2892 0.2970 0.2518 -0.3743 0.3568 0.2441 -0.3195 0.2200 0.1295 -0.2803 0.3007 0.2127 -0.2865 -0.1669 0.2588 -0.2497 0.3056 -0.2430 0.1963 -0.3997 0.2566 -0.2316 -0.2971 0.3289 -0.1926 0.3280 0.2588 0.2425 0.1835 0.1974 0.4158 -0.3630 0.2310 0.2630 0.2812 -0.2392 -0.2779 0.3144 0.1995 0.2416 0.2896 0.2091 -0.2592 0.2889 0.4040 0.2851 0.1726 0.3338 0.2243 0.2660 -0.2899 0.2550 -0.3365 0.2134 0.3213 0.2801 0.3121 -0.2405 0.2548 0.3400 0.3988 -0.2654 0.2858 0.4029 -0.1815 0.2249 -0.3976 0.2175 0.2519 -0.2555 0.2567 0.2293 0.2236 0.2795 -0.2743 0.2610 0.2265 0.3122 -0.3371 0.2597 0.2835 0.2540 0.1608 -0.2543 0.2480 -0.3501 0.3139 -0.1972 -0.3187 -0.3056 -0.2898 -0.4563 0.2833 0.2661 0.2902 0.2612 0.2174 0.3058 -0.3062 -0.2530 -0.1821 0.2464 -0.3511 0.2057 0.3785 0.2735 0.2990 0.2781 0.1729 -0.3504 0.3493 0.3482 0.3541 -0.2668 0.2297 0.3136 0.2726 0.2999 0.2507 0.4745 -0.1937 0.2220 0.2957 0.2740 0.2396 -0.2429 0.2195 -0.2452 0.3637 0.3275 0.3163 -0.2022 0.2317 0.3597 0.2915 -0.2767 0.3850 -0.2178 0.3901 0.2797 -0.2919 0.2079 0.3523 -0.2580 0.2360 -0.2672 0.1714 -0.1829 0.3292 0.2307 -0.2535 0.3171 -0.2483 0.3864 0.2351 0.3271 0.2229 0.2545 -0.2953 -0.2477 0.2041 0.2487 0.4149 0.3035 -0.2567 0.2033 0.2127 0.2968 0.2039 -0.4060 0.2815 -0.2397 -0.3676 0.2078 -0.2726 -0.2788 -0.2135 0.2053 -0.2579 0.3464 0.3329 0.3479 0.2432 0.2665 -0.2331 -0.2676 0.2273 -0.2890 -0.2117 0.2667 0.2480 -0.3332 0.2642 0.2297 -0.3306 0.3144 0.2654 0.2342 0.2124 -0.3073 0.2131 0.2896 0.3052 -0.2675 0.2267 -0.2535 0.2998 0.2220 0.2249 0.2588 -0.2544 0.2450 -0.2056 -0.2864 -0.2394 -0.2001 -0.2293 -0.2487 0.2792 -0.2235 -0.3406 -0.3666 -0.2383 0.3424 -0.3389 -0.2663 0.2276 0.3928 0.3067 -0.1845 0.3747 -0.2426 0.2889 -0.2265 -0.2623 0.3013 -0.2124 -0.3644 0.3075 0.4799 -0.2255 -0.2246 0.2657 0.3697 0.2117 0.3496 0.2994 -0.1782 -0.2667 -0.3262 0.2704 -0.2057 0.2142 0.2049 -0.3292 -0.2354 -0.2364 -0.2263 0.2336 -0.2601 0.3379 0.2418 -0.2446 -0.2645 0.1423 -0.1836 -0.2112 -0.3760 -0.2358 0.3152 -0.3563 0.2777 0.2529 0.2653 -0.3040 0.2541 0.3845 0.3246" HIT_INDICES="139 141 651 1050 1109 1251 1452 1582 2234 2389 2856 3015 3614 3652 4977 6214 6772 7945 8480 9324 9405 12549 12587 13071 13814 13895 14162 14177 14564 14794 15487 15615 15662 15891 15908 15934 16209 16340 16614 16620 17499 18169 18299 18970" ES_PROFILE="0.0501 0.1074 0.1240 0.1417 0.1768 0.2063 0.2310 0.2584 0.2547 0.2759 0.2787 0.2969 0.2894 0.3110 0.2603 0.2096 0.1927 0.1401 0.1193 0.0800 0.0802 -0.0790 -0.0758 -0.0945 -0.1242 -0.1190 -0.1226 -0.1129 -0.1213 -0.1204 -0.1412 -0.1321 -0.1186 -0.1133 -0.0970 -0.0809 -0.0763 -0.0633 -0.0560 -0.0346 -0.0514 -0.0500 -0.0182 0.0119" RANK_AT_ES="3652.0000" RANK_SCORE_AT_ES="0.9132"/>
  <DTG RANKED_LIST="expr.class.cls#EGF_versus_CONTROL.rnk" TEMPLATE="class.cls" GENESET="gene_sets.gmt#HALLMARK_UV_RESPONSE_UP" ES="0.2767" NES="1.2286" NP="0.1000" FDR="0.1734" FWER="0.9820" RND_ES="-0.2565 -0.2688 0.2426 -0.2036 0.2513 -0.1796 -0.1965 0.1626 0.2024 0.2460 0.2305 0.1738 -0.2142 0.2987 -0.2027 -0.1817 0.1551 -0.2109 0.1892 -0.1530 0.2504 -0.2570 0.2404 0.2838 0.2374 -0.2106 0.2668 0.1778 -0.2038 -0.1991 -0.1939 -0.1929 0.1897 0.2553 0.2925 0.1815 0.2565 0.2212 0.2366 0.2123 0.2041 -0.2018 -0.2217 -0.1919 0.2082 0.2164 -0.1823 -0.2087 0.2403 -0.1716 -0.1668 0.2458 0.1935 -0.2090 0.2584 0.1876 0.2983 -0.1856 -0.2645 0.1617 0.1876 0.1971 0.2275 -0.1724 -0.2542 0.2172 0.1826 -0.1865 0.2214 0.1778 -0.2439 -0.2272 -0.2183 0.2062 -0.2667 0.2306 -0.2046 -0.1831 -0.2532 -0.2000 -0.2009 0.1797 0.2577 0.2529 0.2828 0.2044 0.2765 -0.2133 0.1810 0.2527 -0.2539 0.2073 -0.1920 0.2333 0.1859 -0.2476 -0.1705 -0.1967 -0.2131 0.2319 -0.1650 0.2271 0.2765 0.2017 -0.2042 0.2715 0.1775 -0.1766 0.2629 0.1777 0.2192 0.1981 0.2082 0.1949 0.2421 0.2024 0.2563 -0.1815 -0.2273 0.2075 0.2348 0.2104 0.2009 0.1607 0.2201 0.2409 0.2217 -0.2484 0.2247 0.3314 0.2081 0.3158 0.2219 0.2159 -0.2757 0.1977 -0.2242 -0.2136 0.2034 -0.3080 0.1768 -0.2012 -0.2718 -0.2302 0.2101 0.1886 -0.2121 -0.1814 -0.1710 0.2214 -0.2525 0.2184 0.2580 0.1815 0.1720 -0.2593 0.2718 -0.3038 0.1898 0.1970 0.2053 -0.1981 0.1786 0.2667 0.2354 -0.1521 0.2274 0.2863 0.2239 0.2608 -0.2623 -0.1812 -0.2659 0.2243 0.1940 0.2395 -0.3088 0.2681 -0.1539 -0.1763 0.2326 -0.1778 -0.2116 -0.2893 -0.2318 0.2460 0.2125 0.2024 0.3027 0.1814 0.2610 0.2608 -0.2223 -0.2039 -0.2123 -0.2083 0.2488 0.2092 0.2070 0.2241 0.1916 -0.1724 0.2055 0.2361 0.2534 0.1886 0.2527 0.1984 0.1994 -0.2232 -0.1694 0.2402 0.1751 0.2624 0.3546 0.2336 0.1885 0.2276 0.2863 -0.2513 0.3144 0.2435 -0.1536 0.2269 0.2203 0.2293 -0.2919 0.1761 0.2187 0.1914 0.2051 0.1942 0.2019 0.2902 -0.2130 0.2705 0.1876 0.2511 0.2321 0.2036 0.2237 0.2532 -0.1977 -0.1794 -0.1848 0.1811 -0.1902 0.2814 0.2108 -0.1724 0.1979 0.3197 0.2965 0.1813 -0.2126 0.2108 0.2061 -0.2339 0.2511 -0.2504 -0.1920 -0.2145 -0.2418 0.2828 -0.1884 0.2142 0.2871 0.1871 0.1873 0.2291 0.2019 0.2688 -0.2704 0.2269 -0.2327 0.2017 0.2099 -0.1899 0.2357 0.2542 -0.3051 0.2463 -0.2049 0.2443 0.1847 -0.2613 0.2345 0.2088 -0.2370 -0.2464 0.2346 0.2512 0.2286 0.2113 0.2022 -0.1841 0.2150 -0.2726 -0.1900 -0.2448 -0.2046 0.2436 0.1839 -0.2009 0.1677 0.2416 -0.2268 0.2092 -0.1742 0.2356 0.2799 0.1886 0.2011 0.2494 0.2192 -0.1816 0.2445 -0.2059 -0.2126 0.2932 0.2381 0.2126 0.1840 -0.2464 -0.2619 -0.2140 0.1984 -0.2523 0.1596 -0.2110 0.1912 -0.2068 -0.2567 0.2402 -0.2251 -0.1846 -0.2148 0.1587 0.2137 0.2677 0.2307 0.2742 0.3032 0.2517 0.2021 0.1944 -0.2022 0.2068 0.2635 0.2251 0.2200 0.2047 -0.2152 -0.1930 -0.1909 0.2411 -0.2250 0.1994 0.2292 -0.1829 0.1827 0.1942 0.2273 -0.2134 0.2646 0.2373 -0.2152 -0.2083 0.2251 0.2373 0.2026 -0.2285 0.2200 0.2909 -0.2254 0.2649 -0.2608 -0.1739 -0.3061 0.2619 0.1719 -0.2561 -0.2575 -0.2226 -0.2304 -0.2058 -0.3307 0.1625 -0.2601 -0.2022 -0.2399 0.2369 -0.2550 0.1754 -0.3045 0.2727 0.2220 0.1841 0.2072 0.1844 0.1699 0.2092 0.1771 -0.2338 0.2063 0.2731 0.2403 0.1842 0.1880 -0.2534 0.2066 0.1974 -0.2570 -0.2536 0.2918 0.2514 0.1991 0.2248 -0.2517 -0.2092 0.2241 0.2559 -0.1967 -0.2098 0.1833 0.2463 0.2127 0.2013 0.2437 0.2258 0.1878 0.2714 0.2296 -0.1923 0.2252 0.2095 0.3098 -0.1804 -0.2320 0.2255 0.2264 0.2160 0.2466 -0.1665 0.1673 0.2590 0.1699 -0.1980 0.1871 -0.2249 0.2334 0.2036 0.2334 0.2883 -0.2305 0.1872 -0.2417 0.2920 0.2276 0.2716 0.2748 -0.2172 0.2215 0.3311 0.1918 0.3057 -0.1924 -0.2170 0.1788 0.1938 0.2869 0.1928 -0.2057 0.1576 0.1407 0.2147 0.2565 0.2344 0.1845 0.2250 0.1878 0.1975 -0.2442 0.2821 0.1830 0.2421 0.2112 0.1967 0.2281 -0.2996 0.2108 0.2560 0.2214 -0.2051 -0.1795 -0.2317 0.2225 0.2196 -0.2604 -0.1722 0.1835 0.2754 -0.2475 -0.1803 0.2253 0.1770 0.2833 -0.1730 0.1628 -0.2192 -0.2049 -0.2269 0.2315 -0.2658 0.2282 0.1482 0.2595 0.1742 -0.2393 0.2043 0.1879 0.2066 0.2642 0.2412 0.1820 0.2188 0.1822 0.2936 0.2246 -0.1878 -0.1779 0.2494 -0.2631 0.1917 -0.1854 0.1839 0.1722 -0.1573 0.2579 -0.2387 0.2142 0.1993 0.2370 0.2499 0.3032 0.2422 0.2576 0.2501 0.1987 -0.2491 0.2283 0.2301 0.2393 0.2639 -0.2402 0.2316 0.2154 -0.2414 -0.1711 0.1616 -0.2115 0.1708 -0.1926 0.2149 0.2076 0.2267 -0.3041 0.1904 0.2771 0.2404 -0.1656 0.2177 -0.2281 0.1681 0.2136 0.1982 0.2315 -0.2836 0.2706 0.1831 0.2869 -0.2689 -0.2554 0.1902 -0.1534 -0.2253 0.2969 0.1492 0.1941 0.2479 0.2522 0.2727 -0.2289 0.2305 0.2458 0.1807 -0.2503 -0.2553 -0.2500 -0.2073 0.1736 0.2258 0.1998 0.1913 0.2223 -0.2174 0.2532 0.2835 -0.1846 -0.2009 0.2561 -0.1979 0.2089 0.3152 0.2218 0.1592 0.2421 0.2705 -0.2018 -0.1932 -0.1772 0.1963 0.2352 -0.2328 0.2617 0.2128 -0.2051 0.2245 0.1976 -0.2040 0.2197 0.1935 0.2468 0.2211 0.1956 -0.2757 0.2167 0.2636 0.1511 0.2809 0.2407 -0.2215 0.1996 -0.2672 0.3013 -0.1924 -0.2122 0.2783 -0.2291 -0.2747 0.2363 0.2469 0.2391 0.1928 -0.2273 -0.1682 0.2062 -0.2555 -0.2270 0.2456 0.1904 0.2348 -0.2725 -0.1783 -0.2352 -0.1491 0.1906 -0.2308 0.2344 -0.1933 0.2132 -0.1988 0.2463 -0.2124 -0.2063 0.1631 0.1974 0.1856 0.1851 0.2038 -0.2089 0.1720 -0.2045 0.2368 -0.1575 0.2547 0.2077 0.2026 0.1916 -0.2048 -0.2015 -0.2488 -0.2688 -0.2628 0.1881 -0.2443 -0.2087 0.1661 0.3268 0.2273 0.1870 0.3102 0.1915 0.2113 0.1811 -0.2159 0.1760 0.2099 0.2957 0.2393 0.2362 -0.2047 0.2338 -0.1996 0.1568 0.1628 0.1618 -0.2245 -0.2164 0.3423 0.3085 -0.2576 -0.2602 0.1938 -0.2488 0.1956 0.2238 0.2203 -0.2089 -0.2575 0.2275 0.2323 -0.2111 -0.2457 -0.2177 -0.2364 0.2094 0.2446 -0.1659 -0.2805 -0.1756 -0.2273 0.2958 0.2581 0.2567 0.2461 -0.2046 0.1576 0.2157 -0.2765 0.2629 0.1823 0.2276 0.2593 0.2043 -0.1958 -0.2536 -0.2978 0.1979 0.1849 -0.1839 0.1609 -0.1898 0.2208 0.2333 0.2706 0.2314 0.1762 0.2557 0.2077 0.2013 0.2066 0.2400 0.1875 -0.1976 0.2674 -0.2273 -0.1979 0.2215 0.2450 -0.2093 0.1630 -0.2142 0.1997 0.2037 0.2467 0.1969 -0.1514 -0.2144 -0.2335 0.2437 -0.2138 0.2225 0.3538 0.2386 -0.2068 -0.2617 -0.2553 -0.2121 0.2112 -0.2180 0.2255 0.2366 -0.2179 0.2202 0.1714 -0.2052 -0.2045 -0.2043 -0.2602 0.2271 0.1978 0.2314 0.1757 0.2397 0.2817 0.2200 0.2079 -0.1673 -0.1999 -0.2037 -0.2290 0.2214 -0.1873 0.2134 -0.1629 -0.2930 -0.2148 0.1843 -0.2195 0.2238 -0.1950 0.2738 0.1986 -0.1735 0.2841 0.2987 0.1829 -0.2315 -0.2447 0.2345 0.1800 -0.2167 0.2246 0.1871 0.1961 0.1793 0.2839 -0.2608 -0.1695 0.2990 -0.1911 0.2356 0.2108 0.2414 -0.3026 0.2327 -0.2405 0.2116 0.2875 0.2098 0.2620 -0.1959 0.2314 0.2982 0.2257 0.2506 -0.1954 -0.1864 0.1986 -0.2481 0.2461 0.2610 0.2437 0.2737 0.2134 -0.2196 -0.2242 0.2178 0.2484 0.2386 -0.2118 -0.2247 0.2548 -0.1546 0.2965 -0.2137 -0.1871 -0.2055 -0.2345 0.2192 0.2410 -0.2227 0.2066 0.1963 0.1874 -0.1941 0.2193 0.2150 0.1722 0.1802 0.1877 0.2265 0.1739 -0.2475 0.2362 -0.1998 0.2235 -0.1602 -0.1996 -0.2092 -0.1817 0.2316 -0.2443 -0.1792 0.1837 -0.2090 0.1580 0.2385 0.1971 0.2446 -0.1520 0.2142 0.3318 0.2233 -0.2713 -0.1977 0.1763 0.1434 0.2536 -0.2175 -0.2524 0.2820 0.2164 0.1857 0.2400 -0.1900 -0.2365 0.2504 0.2751 0.3027 -0.2694 0.2270 0.2154 0.2436 0.2674 0.2093 -0.1638 0.2585 0.2034 0.2719 0.2166 -0.1937 0.2255 -0.1740 0.2225 -0.3089 -0.1969 0.2803 0.2114 0.2202 0.2024 0.1964 0.2727 -0.1872 0.2883 0.2287 -0.2630 0.2594 0.2469 0.2421 -0.2020 -0.2143 0.2275 -0.1745 0.2709 0.1718 -0.1568 0.2112 0.2244 -0.2406 -0.2453 -0.1955 -0.2403 -0.1874 0.2910 -0.1660 0.2559 -0.3048 0.3179 0.1729 0.2444 -0.2163 0.2149 -0.1964 -0.1903 0.2549 0.2322 -0.1907 0.1846" HIT_INDICES="96 251 290 359 379 408 508 624 775 865 1155 1179 1408 1417 1485 1496 1506 1522 1591 1635 1769 1786 1827 2096 2241 2251 2297 2311 2601 2680 3011 3049 3510 3771 3824 3879 3884 3886 3924 3985 4109 4410 4552 4703 4749 4772 5069 5083 5085 5086 5209 5265 5457 5953 6160 6470 6654 6881 7410 7501 7503 7669 7917 8013 8033 8401 8409 8435 8501 8579 9174 9188 9245 9273 10235 10533 10816 10898 10929 11139 11472 11619 11649 11938 12401 12529 12636 12720 12730 13040 13164 13491 13581 13709 13804 14275 14331 14531 14826 15488 15777 15908 15933 16209 16229 16236 16335 16399 16455 16498 16641 16663 16802 17413 17437 17499 17501 17571 17663 17698 17703 17756 17923 17948 17954 18023 18286 18776 18836 18970 19119" ES_PROFILE="0.0159 0.0258 0.0413 0.0545 0.0701 0.0850 0.0955 0.1045 0.1108 0.1201 0.1179 0.1296 0.1298 0.1416 0.1501 0.1615 0.1730 0.1841 0.1923 0.2017 0.2061 0.2166 0.2257 0.2223 0.2251 0.2350 0.2429 0.2525 0.2471 0.2526 0.2444 0.2515 0.2357 0.2300 0.2351 0.2400 0.2475 0.2552 0.2609 0.2654 0.2664 0.2576 0.2571 0.2559 0.2601 0.2655 0.2562 0.2617 0.2678 0.2740 0.2736 0.2767 0.2724 0.2515 0.2456 0.2339 0.2286 0.2208 0.1967 0.1954 0.1987 0.1933 0.1834 0.1813 0.1831 0.1664 0.1685 0.1697 0.1687 0.1670 0.1376 0.1387 0.1374 0.1376 0.0879 0.0728 0.0581 0.0539 0.0524 0.0416 0.0247 0.0177 0.0168 0.0028 -0.0199 -0.0249 -0.0287 -0.0311 -0.0296 -0.0436 -0.0477 -0.0620 -0.0637 -0.0673 -0.0691 -0.0901 -0.0892 -0.0957 -0.1066 -0.1360 -0.1454 -0.1462 -0.1415 -0.1494 -0.1438 -0.1376 -0.1359 -0.1323 -0.1281 -0.1231 -0.1230 -0.1166 -0.1159 -0.1383 -0.1297 -0.1229 -0.1130 -0.1065 -0.1008 -0.0921 -0.0817 -0.0737 -0.0710 -0.0607 -0.0494 -0.0410 -0.0416 -0.0492 -0.0332 -0.0178 0.0041" RANK_AT_ES="5265.0000" RANK_SCORE_AT_ES="0.6696"/>
  <DTG RANKED_LIST="expr.class.cls#EGF_versus_CONTROL.rnk" TEMPLATE="class.cls" GENESET="gene_sets.gmt#HALLMARK_PI3K_AKT_MTOR_SIGNALING" ES="0.3063" NES="1.2537" NP="0.1267" FDR="0.1572" FWER="0.9620" RND_ES="-0.2419 0.2579 0.2224 0.2442 -0.2256 0.3356 -0.2342 -0.1987 0.2461 -0.2216 -0.2385 -0.2214 0.2921 0.1907 0.2133 0.2271 -0.2774 0.2695 0.2286 -0.2474 -0.2144 -0.2498 0.3390 0.2066 0.2192 -0.2714 0.2214 0.2487 0.2205 -0.2019 0.1882 -0.1775 0.1994 0.2184 0.1651 -0.2554 -0.2100 0.3630 0.1965 0.2663 -0.1985 0.2604 0.2438 0.1890 0.2176 0.2981 0.1567 0.2527 -0.2034 -0.2169 -0.2092 -0.2301 0.2075 0.2531 -0.2502 -0.3890 -0.2094 0.2766 -0.1952 0.1886 -0.1822 0.1759 0.2054 0.2950 -0.2204 -0.2964 -0.2438 0.2622 0.2396 -0.2953 0.1744 -0.2002 -0.2133 0.2719 0.3119 -0.2497 0.3275 0.2198 -0.2304 0.2152 0.2692 0.2826 0.2234 -0.2712 0.2492 0.2393 -0.1968 0.3258 0.3463 -0.2428 0.2167 -0.2428 -0.2177 0.2314 0.2222 0.2014 0.2423 -0.1955 -0.2168 0.2889 0.2183 0.2510 -0.2197 0.2038 0.1833 0.1978 0.2416 -0.1942 0.2156 -0.1827 0.3391 -0.2283 0.2149 -0.1938 0.3032 0.2510 -0.3447 0.2794 -0.2235 0.2682 0.3806 -0.2068 -0.1281 -0.2735 0.1705 0.1742 0.2478 -0.2093 0.3067 -0.3627 0.2591 0.3452 -0.2084 0.2611 0.1895 0.2505 0.2156 -0.2165 -0.2275 -0.2486 -0.2593 0.3117 0.2857 0.2155 -0.2071 0.2932 -0.1972 -0.2057 -0.2129 0.2477 -0.1705 0.1678 0.1955 -0.2329 0.2265 -0.3083 -0.2771 0.2012 -0.1823 -0.2150 0.3806 0.2331 0.1591 0.2118 0.2367 -0.2427 -0.2009 -0.2201 -0.1990 -0.1998 -0.2328 0.2336 0.2424 0.2625 -0.2734 -0.3503 0.2524 -0.2654 0.2181 -0.3039 -0.2271 -0.1721 0.2557 0.3514 0.2701 0.2244 0.1934 -0.2701 -0.1818 -0.2046 -0.2980 0.2509 0.2696 0.3085 0.2371 -0.2867 -0.2201 -0.3343 0.2238 -0.2619 -0.2467 -0.1925 0.1935 0.1967 0.1905 -0.2162 0.2096 -0.1649 -0.2590 -0.2449 -0.2756 0.3025 0.2334 0.1908 -0.1755 -0.1545 0.2730 0.2629 0.3257 -0.2408 -0.1921 -0.2849 0.1720 0.2099 0.2966 -0.2402 -0.2973 0.3161 -0.2683 0.3583 0.2098 0.2398 0.2816 0.2935 0.1900 0.2743 0.2448 -0.2293 0.2926 -0.2129 0.2107 0.2034 0.2639 -0.1984 0.2170 0.1886 0.2343 0.1564 -0.1737 -0.2652 0.2964 0.2945 -0.1578 0.2240 0.2367 0.1775 0.1854 -0.2804 -0.1848 0.1876 0.3779 -0.1885 -0.3640 -0.2218 0.3092 -0.2099 0.2210 0.2608 -0.3452 0.2563 0.2109 -0.2842 0.2391 0.1680 0.2062 -0.2170 0.2737 0.1729 0.3163 0.2262 0.1662 0.3023 0.2380 -0.2680 0.2026 0.1458 -0.1992 -0.2340 -0.2385 0.2118 0.3099 -0.2198 0.1961 0.2059 -0.2713 0.2086 -0.1914 -0.3246 0.3233 0.2234 0.2048 0.2316 0.3643 -0.2217 0.1940 0.2823 0.2898 0.2170 0.2083 -0.2337 -0.2648 0.2820 -0.2552 -0.2164 -0.2791 -0.2047 0.1644 0.2549 -0.2737 0.3137 0.2300 -0.2568 0.2084 0.3074 0.3758 0.2597 -0.1764 0.2895 0.2763 -0.2656 -0.2873 0.2203 0.2474 0.2848 0.1892 -0.2172 0.2951 -0.2283 0.1945 -0.3133 -0.2135 0.1775 0.2023 0.1546 -0.2658 -0.2129 -0.3614 0.2170 -0.1917 -0.2328 0.2577 0.2406 -0.2209 -0.2116 0.2048 0.2239 0.1762 0.3283 0.2370 -0.2108 0.3438 0.2340 0.1166 0.2026 -0.2090 0.2286 0.2936 0.2260 0.2218 -0.2211 0.2102 0.2232 0.2211 0.2699 0.2615 -0.2182 -0.1943 0.2250 -0.2271 0.2479 0.3201 -0.1979 0.2218 0.2853 0.2050 -0.2217 0.2575 -0.2170 0.2031 -0.1955 -0.1890 -0.2431 0.1967 0.2704 0.1890 -0.2222 0.2364 0.1775 0.1913 -0.2176 -0.2309 0.2345 0.3495 0.2231 -0.2539 -0.2606 0.2350 -0.2470 -0.2028 -0.2410 -0.2490 0.1679 0.2160 0.2430 -0.1930 0.2045 0.2370 0.2870 -0.1665 0.2367 0.2963 0.2175 -0.1994 0.2698 0.2068 0.3725 0.2649 0.2730 0.2269 -0.2143 0.2153 0.2225 0.1975 -0.2296 -0.1872 0.3190 0.2757 -0.1787 0.2133 -0.3041 -0.3013 0.2697 -0.2498 -0.2331 0.2148 -0.2969 0.2628 0.2627 -0.1661 0.2473 0.3102 0.2897 0.2405 0.2242 0.3006 0.1959 0.2507 -0.2028 0.1881 -0.2718 0.2801 0.1775 -0.2386 0.2187 0.3897 -0.1816 -0.2566 0.1744 -0.2318 -0.2083 0.2456 0.3195 -0.2063 0.2049 0.2100 -0.1519 -0.1868 0.2906 0.2188 0.2707 0.2437 -0.2658 -0.2372 -0.2749 -0.1994 0.3466 0.2614 -0.2527 -0.1887 0.1825 0.1961 0.2684 0.1842 -0.1992 0.2275 0.2921 -0.2288 0.3023 -0.2009 -0.2521 0.2567 0.1942 -0.2274 0.1443 0.2635 0.2809 0.1865 0.1440 0.2446 0.3254 0.1989 0.2265 -0.1649 -0.2305 -0.2024 -0.2217 0.1966 0.3153 -0.3081 0.2465 0.2565 0.2165 -0.2183 0.2556 0.2821 -0.2182 0.2451 0.2352 0.2491 0.2148 0.1794 -0.2668 0.3169 -0.1547 0.2444 0.2183 -0.1937 -0.2620 -0.2195 0.2326 -0.3288 0.2065 -0.1981 0.2583 -0.1914 0.2731 -0.1917 0.2305 0.3021 0.2697 0.2134 0.2077 0.2216 0.3093 0.2914 -0.2146 0.2756 -0.1917 0.3421 0.2848 -0.2867 -0.2229 0.1518 0.2731 0.2598 0.2576 0.2575 0.2126 0.2579 0.2396 -0.2337 0.2776 -0.2823 0.2160 0.3282 -0.2930 -0.2844 0.1968 0.1994 -0.2032 0.2661 -0.1523 0.2440 -0.2401 0.2635 -0.2541 -0.2001 0.2168 -0.2905 -0.1882 -0.2103 -0.2318 0.2745 0.2495 0.1819 -0.2393 -0.1732 0.2075 0.2381 -0.2100 -0.2481 -0.2184 -0.2143 -0.2348 0.2094 -0.1564 -0.2136 -0.2035 -0.2202 -0.2476 0.2029 0.2049 0.2234 0.1505 0.3373 0.2344 0.2150 0.2215 -0.2028 -0.2383 0.2191 -0.2165 -0.2441 -0.2868 -0.2426 0.2530 0.2576 0.3321 0.2799 0.2844 0.1912 0.2568 -0.2261 0.3440 0.1888 -0.2319 -0.2106 0.3260 0.2002 0.2214 0.3038 0.2309 0.2071 0.2556 0.2319 -0.2264 0.2677 0.1576 0.3096 0.2062 0.2259 -0.3001 0.2609 -0.2072 -0.2440 0.2920 0.1998 0.2577 0.2044 0.2211 0.3172 -0.1973 -0.2545 0.2154 0.2079 -0.2914 -0.1963 0.2239 0.2307 0.2333 0.2724 -0.3006 0.2206 0.2420 0.2527 0.2342 0.3150 0.1894 -0.2541 0.2693 -0.2087 0.2099 -0.2734 -0.2539 0.2049 0.2247 0.3282 -0.2457 -0.2265 -0.2017 0.1985 0.2137 0.1925 -0.2956 -0.3088 -0.2756 0.2607 -0.1866 0.2580 0.2540 -0.2187 0.1787 -0.2117 0.2587 0.2471 0.2005 -0.2765 -0.2390 0.1657 0.1885 0.3087 -0.1746 -0.2888 0.2071 0.2335 0.1878 0.2802 -0.3081 0.3204 0.2312 -0.2241 -0.2682 -0.2271 0.2091 0.2104 -0.2717 -0.1645 0.3362 0.2838 -0.2564 0.1992 -0.3326 -0.1741 -0.3137 0.3198 -0.2537 0.2653 0.1918 -0.1924 0.2865 0.2322 -0.1704 -0.2256 0.3488 -0.1898 0.2401 -0.2330 0.2565 0.1863 0.1830 -0.1993 -0.2217 -0.2097 0.3168 -0.2069 -0.2498 0.2451 -0.1799 0.2517 0.3117 0.2955 -0.2720 0.2454 -0.1895 0.2108 -0.2121 -0.1794 -0.2730 -0.2173 -0.2667 -0.1888 -0.2246 0.2453 -0.2127 0.2039 0.3071 0.2158 -0.2622 -0.2106 0.1889 0.2573 -0.2203 -0.2405 -0.1405 0.2029 0.2728 -0.2905 0.2876 0.1995 -0.1401 0.2726 -0.2985 0.1586 0.2308 0.2553 0.2087 -0.2901 -0.2711 -0.2059 -0.2190 0.3153 -0.2019 -0.2365 0.2857 0.2437 0.1904 0.2185 0.2091 0.2424 0.2517 0.2911 -0.1981 -0.2050 -0.1782 0.1956 -0.1720 0.3497 0.2161 0.3442 0.2489 -0.2310 -0.2581 0.2211 0.2530 0.2031 -0.2268 -0.3674 0.2755 -0.3032 0.1940 -0.2866 0.2608 0.1939 0.2337 -0.2088 0.2231 0.2308 -0.2964 0.2061 0.2545 0.3342 0.2955 -0.2655 -0.2589 0.2240 0.2138 0.3543 0.1905 0.2384 0.2024 0.2303 0.1852 -0.2165 0.1684 -0.1853 0.1995 0.2085 0.2030 0.2781 0.3193 -0.2341 0.2596 0.2224 -0.1667 0.2217 -0.2102 0.2834 0.2647 0.2827 -0.2797 -0.2967 -0.2026 -0.2800 -0.1981 -0.2549 0.2559 0.3100 0.2622 0.3190 -0.2952 -0.1961 -0.2160 0.2117 -0.1838 -0.2231 0.2146 -0.2137 0.3272 0.2061 -0.2157 -0.1735 -0.2392 0.2314 -0.2904 0.2693 -0.2089 -0.1877 0.1744 -0.2401 0.2893 0.3011 0.3098 -0.2455 0.3207 0.1982 -0.1762 0.2303 -0.2489 0.2950 0.3072 0.1643 0.2792 -0.2635 -0.2421 -0.3168 -0.2040 0.2372 -0.2988 0.2249 0.2719 0.3141 0.3136 0.2783 0.2200 0.1981 0.3047 0.1985 0.1918 -0.2359 0.3291 -0.1889 0.2372 0.2854 -0.2578 0.2939 0.1955 -0.2439 0.2658 -0.2832 -0.2363 -0.2246 0.1730 -0.2574 0.3001 -0.2045 0.2288 0.2417 -0.1888 -0.2647 -0.1938 -0.2212 -0.1945 0.2625 -0.2381 -0.2494 -0.2218 0.2147 0.2810 -0.1954 -0.2437 0.2520 0.2543 0.2291 -0.2049 0.2556 0.2714 -0.2595 0.2014 -0.2147 -0.2076 0.2847 -0.2618 -0.2441 0.2036 0.2441 0.2495 -0.2268 -0.2811 0.2306 -0.2502 -0.2065 0.2362 0.2352 -0.2369 0.2201 0.2031 0.3023 0.2553 0.2827 -0.2094 0.2412 0.2516 0.3364 0.2235 0.2020 0.2992 0.2506 -0.2295 0.1962 0.1662" HIT_INDICES="282 952 1241 1340 1436 1476 1878 1900 2311 2730 2761 2879 2891 2921 3018 3033 3070 3112 3209 3360 3490 3681 3823 4005 4040 4074 4387 4705 4801 4821 4914 5618 6232 6327 6331 6548 6707 6794 6897 7139 7252 7759 7901 8010 8015 8228 8285 8486 8668 9082 9242 9267 9500 9515 11047 11173 11737 11740 11761 11833 11890 12242 12300 12303 12606 12643 12678 12747 13477 13591 13595 13864 14028 14458 14610 15148 15161 15761 15950 15998 16095 16278 16404 16663 16808 17990 18119 18310 18560" ES_PROFILE="0.0190 0.0100 0.0193 0.0380 0.0563 0.0774 0.0777 0.0978 0.0961 0.0924 0.1091 0.1208 0.1381 0.1543 0.1667 0.1834 0.1988 0.2137 0.2255 0.2340 0.2433 0.2488 0.2564 0.2614 0.2741 0.2866 0.2839 0.2800 0.2875 0.2989 0.3063 0.2801 0.2572 0.2612 0.2699 0.2671 0.2670 0.2705 0.2729 0.2676 0.2688 0.2484 0.2468 0.2466 0.2519 0.2460 0.2481 0.2423 0.2371 0.2189 0.2138 0.2157 0.2063 0.2082 0.1282 0.1221 0.0942 0.0956 0.0962 0.0942 0.0932 0.0774 0.0770 0.0796 0.0672 0.0688 0.0706 0.0708 0.0380 0.0377 0.0431 0.0352 0.0332 0.0182 0.0183 -0.0007 0.0079 -0.0126 -0.0108 -0.0016 0.0053 0.0086 0.0155 0.0164 0.0240 -0.0152 0.0017 0.0174 0.0334" RANK_AT_ES="4914.0000" RANK_SCORE_AT_ES="0.7170"/>
  <DTG RANKED_LIST="expr.class.cls#EGF_versus_CONTROL.rnk" TEMPLATE="class.cls" GENESET="gene_sets.gmt#HALLMARK_MITOTIC_SPINDLE" ES="0.3125" NES="1.4377" NP="0.0081" FDR="0.0366" FWER="0.4740" RND_ES="-0.2703 0.2586 0.2657 0.2247 0.1684 0.2047 0.1629 0.2146 0.2060 0.1941 0.2336 0.2019 0.1713 0.2591 -0.2054 -0.1941 0.1947 0.1970 -0.2167 0.2257 0.2226 0.1703 -0.2649 0.1680 0.2521 -0.1894 -0.2204 0.2056 -0.1865 0.2634 -0.1952 0.2157 0.1741 -0.1937 -0.1868 -0.1904 -0.1538 0.2153 -0.2068 0.2156 0.2253 0.1584 0.3189 -0.1718 -0.1924 0.2121 0.1846 -0.1843 -0.1970 0.2431 0.2172 0.2882 -0.2001 0.2445 0.2552 0.1995 -0.2577 0.2126 -0.2093 0.1702 0.2176 -0.2192 0.1679 0.2751 -0.2574 0.2218 -0.2260 -0.2019 -0.2044 0.1838 0.2436 0.1716 -0.1778 0.2054 -0.1762 -0.1904 0.2265 -0.2227 -0.2167 0.2450 0.2002 -0.2285 -0.1916 -0.1928 0.1924 0.2003 0.2367 -0.1958 -0.2191 -0.2045 -0.1608 -0.1718 -0.1804 0.2768 -0.1503 0.2493 -0.2179 -0.2310 0.1953 -0.2117 0.2407 -0.1959 -0.2367 -0.2175 0.2417 0.2083 0.1997 0.2180 -0.2104 0.1905 -0.2432 -0.2133 0.1601 0.2763 -0.2095 -0.2190 -0.2522 0.2340 -0.2986 0.2401 0.2424 -0.1913 -0.2368 0.2020 0.2751 -0.1944 -0.2282 0.2150 -0.1797 0.2061 0.1742 0.1832 -0.2124 -0.2050 0.2264 -0.2140 0.2110 0.1948 -0.2196 -0.2109 -0.2026 0.1959 -0.1950 0.2270 0.2074 0.2416 0.2753 0.2167 0.2020 -0.2001 -0.2198 -0.1903 0.1916 0.2262 0.1496 0.2342 -0.2400 0.2083 0.2115 0.1686 0.2651 0.2746 0.1945 -0.1877 0.2552 -0.2058 0.2495 -0.2192 -0.2601 0.2070 0.2148 -0.1936 0.1944 -0.2470 -0.1906 0.1921 0.2201 0.2850 0.2512 0.2189 0.1876 0.1564 0.2306 0.1699 0.2299 -0.2614 0.2049 0.2129 0.3031 0.1791 0.2069 -0.2213 0.2795 -0.1971 0.1881 -0.1767 0.1729 -0.2391 0.2759 -0.2071 -0.1831 0.2550 0.2069 -0.2041 0.2595 0.2011 0.3092 0.2408 0.2720 0.1719 0.2668 -0.1644 0.2056 0.1739 -0.1904 0.2177 -0.2230 0.2277 -0.1727 0.1826 -0.2163 0.2269 -0.1999 0.2131 0.2448 -0.2063 0.2096 -0.2229 0.2423 0.2326 0.1581 0.1777 0.2780 0.2391 0.1993 0.2161 0.2775 -0.2142 -0.2054 0.2338 -0.1680 0.2813 -0.2334 0.1699 0.2460 0.1932 -0.2151 -0.1880 -0.1539 -0.2080 -0.2253 -0.2512 -0.2054 -0.1681 0.2055 -0.2492 0.1942 -0.1823 -0.2521 -0.2595 0.1777 -0.1917 0.2171 -0.2207 -0.2211 0.1871 0.2190 0.2240 -0.1896 -0.1753 0.2190 -0.2263 0.1890 0.2187 0.1890 0.1869 -0.1801 -0.2994 0.2525 0.1653 0.2714 0.2972 -0.2082 0.1610 -0.2670 0.2708 0.2815 0.2085 0.1746 0.2269 -0.2001 -0.1810 0.2500 0.1847 0.1814 0.2086 -0.2416 -0.2230 -0.2394 0.2013 0.2054 0.1908 0.2184 -0.2334 0.1762 -0.1510 0.1859 0.2293 0.2151 -0.2000 0.2334 0.2492 -0.2176 -0.1911 0.1969 0.2061 -0.2617 -0.2220 -0.2268 0.2892 0.1805 0.1789 -0.2188 0.2173 -0.1995 0.2475 -0.2151 0.2877 -0.2231 0.2168 -0.2498 0.2364 0.2397 0.1876 0.3281 -0.2007 -0.2458 0.1766 0.2469 -0.2421 0.1979 0.2153 -0.2279 0.2799 0.2870 0.1962 0.1973 0.2296 -0.1530 0.2212 0.2263 0.2033 0.2071 -0.1742 -0.2017 0.2205 0.1983 0.2722 -0.1807 -0.2387 0.2297 0.2438 -0.2410 0.1943 0.2204 -0.1743 -0.2489 0.2330 0.1754 0.2476 -0.2498 -0.1901 -0.1915 0.1719 0.1906 -0.1707 -0.1789 0.2397 0.2644 0.2223 0.1848 0.1654 0.2730 0.2063 0.2772 0.1886 0.2003 -0.2101 -0.2645 0.1879 0.2316 0.1915 -0.2240 0.2619 -0.2125 0.1938 -0.2758 -0.1734 -0.2521 0.1873 -0.1874 -0.1944 0.2121 -0.1465 0.1977 -0.2102 -0.1972 -0.2096 0.1916 -0.2189 0.2250 0.2601 0.1931 -0.2653 -0.1808 -0.2148 0.2515 0.2008 0.2297 0.1884 0.1970 -0.2237 0.1941 0.2212 -0.2405 0.1720 0.2160 0.2372 0.2353 -0.2539 0.1889 0.2430 0.1774 -0.1897 0.1729 -0.2447 -0.1758 0.1820 -0.1979 -0.2124 0.2034 -0.1858 -0.2163 0.2462 -0.2510 -0.2935 0.2402 0.2456 -0.1749 0.2820 -0.2171 0.2538 -0.1611 -0.2046 -0.1785 0.2044 -0.2369 0.2364 0.1844 0.2313 -0.2191 0.2106 0.1958 0.2107 0.2491 -0.1902 -0.1899 0.1730 0.2404 0.2839 0.1959 -0.2306 0.2077 0.2632 0.2071 -0.1691 -0.1498 0.1794 0.2735 -0.2206 -0.2546 0.2724 -0.2142 -0.1798 0.2108 -0.1824 0.2329 0.1789 -0.1673 0.1927 -0.1808 0.1840 0.2496 0.2188 -0.2003 0.2153 -0.2344 0.2272 0.2436 -0.2061 -0.1772 -0.1984 0.2575 -0.2413 0.2990 0.2774 -0.2265 0.2812 -0.1841 0.1847 0.3019 -0.1904 0.2200 0.2218 -0.1800 0.2224 0.1977 -0.1945 -0.2262 0.2114 0.2679 0.2342 -0.2575 0.1954 -0.2042 -0.2336 0.2027 0.2397 0.2075 0.1871 0.2814 0.1722 -0.2125 0.1817 0.1748 -0.2010 0.2267 -0.2094 0.2081 0.1687 0.2312 0.1901 0.2787 0.1844 -0.2087 -0.2107 0.1931 0.2223 0.1674 0.1872 -0.1732 0.2160 0.2516 0.2931 0.2200 0.1975 0.2098 -0.1985 0.2319 0.2149 -0.2312 0.1971 0.1762 0.2176 0.2351 -0.1834 0.1926 0.2623 -0.1925 -0.1681 0.1791 0.1978 0.2453 0.1586 0.2083 0.2012 0.2124 0.1749 0.2376 -0.1885 0.3155 0.2061 -0.2524 0.2224 0.1875 0.1823 0.2305 0.2441 0.2114 0.2026 -0.2101 -0.1814 -0.2229 0.1898 -0.1979 0.1960 0.2081 -0.2165 -0.2058 0.2396 -0.2260 0.1972 0.2375 0.1703 0.3166 0.2637 -0.2563 -0.1725 0.2736 0.2441 -0.2594 0.1908 0.2007 -0.2131 0.2142 0.2130 0.1853 0.2320 0.2746 0.1820 0.2620 0.1838 0.1616 0.2603 0.2561 -0.2271 -0.1763 -0.1863 -0.2090 0.2137 0.1507 0.2110 -0.2125 0.3471 -0.1588 -0.2024 0.2000 0.2709 0.2487 -0.1683 0.2372 0.1694 0.1910 0.1849 -0.2737 0.2118 0.1989 -0.2031 0.2121 0.2112 0.2064 0.2340 -0.1731 0.1877 0.2284 0.1990 0.1856 0.1734 0.1965 -0.2489 0.2648 0.1909 0.1727 -0.2025 -0.1872 -0.2167 -0.2313 -0.1835 0.1556 0.1844 0.1997 -0.1642 -0.2196 -0.1712 -0.2146 0.2602 -0.2338 0.2252 0.2691 -0.2339 0.3025 -0.1831 0.1783 -0.1828 -0.2024 0.2161 0.2418 -0.2126 -0.1856 0.2243 0.2300 0.1885 0.1671 0.1684 0.2176 0.2153 0.1452 -0.1670 0.1874 0.2315 -0.1788 -0.1620 0.2328 -0.1806 -0.2142 0.2160 0.2187 0.1891 0.1787 -0.2118 0.2070 0.2051 -0.1873 -0.2432 0.2387 0.2305 -0.2613 0.1872 0.1932 -0.1903 0.2346 0.2135 -0.1979 0.2380 0.1633 -0.2288 -0.1962 -0.1813 0.1851 0.2099 0.1858 0.2583 0.2023 0.2230 0.2354 -0.1636 0.2344 0.2084 0.2726 0.2563 -0.1772 0.1810 0.2367 -0.1891 0.2306 -0.2143 0.2130 0.2528 0.1741 -0.2001 -0.1793 0.2172 0.2665 -0.2501 0.2166 0.2251 0.2603 -0.2106 0.2877 0.2051 0.1643 -0.1892 -0.1777 0.2243 0.1759 0.1746 0.2087 0.2674 0.2155 -0.2335 0.2319 0.2190 -0.2294 -0.2177 0.2001 0.2321 0.2104 -0.1937 -0.1803 -0.1955 0.2241 -0.1816 0.2454 -0.2174 0.2573 0.1607 0.2438 0.2169 0.2087 -0.1553 -0.2077 -0.1887 0.2081 0.2204 -0.2463 0.2316 -0.2602 0.1803 -0.1710 -0.1773 0.1798 0.2311 -0.1864 0.2245 -0.2526 0.2549 -0.1935 0.2601 0.2003 -0.2037 0.2543 0.2456 -0.2708 -0.2233 -0.2539 -0.1739 -0.1749 0.2832 0.1884 -0.2222 0.1823 0.2040 -0.1904 -0.2013 0.2846 0.1726 0.1707 0.2068 0.2372 0.2210 0.1904 -0.1884 0.2073 -0.1654 -0.2504 0.1874 0.2396 0.2009 0.2452 0.2002 0.1565 -0.2043 0.1805 0.2024 0.2110 -0.1862 -0.1958 -0.1938 0.1744 0.2133 -0.2194 -0.1789 -0.2999 0.2113 0.2439 -0.1623 -0.2339 -0.2222 -0.2510 0.2142 0.2135 -0.2068 0.2221 0.2564 0.2430 -0.1963 0.2132 0.2694 0.1667 -0.2532 0.1967 0.2902 0.1831 0.2559 0.1922 -0.1549 -0.2257 -0.1793 -0.1686 0.2446 -0.2114 -0.2167 -0.1946 -0.2045 -0.1638 -0.1992 0.2304 0.2282 0.2098 0.1999 0.1985 -0.2615 0.2609 0.1893 0.2499 0.1822 0.2276 0.2390 0.2763 -0.1986 0.2274 -0.2509 0.2064 -0.1865 -0.2037 0.2175 0.2403 0.1824 0.2046 0.1960 0.2243 0.1990 0.1838 -0.1746 0.2170 -0.2175 -0.1709 0.2564 0.1819 0.1968 -0.2168 0.1617 0.1798 -0.1980 -0.1727 0.1623 -0.1591 0.2112 0.1820 0.3077 0.2548 0.1804 0.2188 0.1695 0.3017 0.2032 0.2094 0.2130 -0.2025 0.2128 0.2833 0.2541 0.2422 0.3014 0.1560 0.1791 0.1783 0.1620 0.1912 0.2282 0.2040 -0.1936 0.2140 0.1828 -0.2002 -0.2409 -0.2168 -0.1904 0.2378 0.1851 -0.1838 0.1917 0.1800 0.1906 -0.2609 0.2099 0.2015 -0.1937 -0.1593 0.2195 0.2190 0.2418 -0.1853 0.1975 0.2083 0.2010 -0.2176 0.2583 0.2187 0.2853 0.1946 -0.2176 0.1604 -0.2149 0.1933 -0.1967 0.2053 0.2421 0.1914 -0.2033 0.1918 -0.2043 -0.3104 -0.2209 -0.2936 -0.2170 0.1678 0.2333 0.2050 0.2223" HIT_INDICES="163 402 455 624 997 1054 1074 1127 1128 1186 1238 1276 1310 1333 1334 1374 1418 1433 1448 1479 1521 1535 1541 1552 1563 1629 1702 1715 1823 1933 1975 1986 2009 2023 2032 2151 2189 2225 2371 2457 2577 2725 2903 2921 3083 3136 3147 3222 3275 3293 3294 3331 3579 3638 3746 3867 4080 4107 4218 4232 4263 4324 4463 4477 4520 4526 4537 4626 4660 4827 5035 5074 5090 5148 5158 5252 5322 5400 5421 5663 5848 5849 5872 5879 6144 6474 6528 6554 6861 7054 7062 7088 7097 7206 7214 7351 7424 7457 7470 7475 7559 7751 7758 7773 7868 7929 7997 8010 8020 8291 8474 8673 8721 8987 9014 9082 9218 9366 9447 9524 9543 9637 9807 9923 10517 10540 10668 10693 10802 11181 11459 11677 12347 12408 12425 12438 12942 13118 13177 13406 13580 13828 13961 13997 14038 14158 14182 14712 14735 14807 15125 15178 15315 15328 15359 15411 15625 15899 15920 15943 16185 16186 16212 16218 16349 16444 16498 16554 16746 16801 16940 16955 17014 17023 17246 17325 17337 17451 17594 17808 17992 18083 18275 18337 18338 18380 18490 18560 18626" ES_PROFILE="0.0061 0.0060 0.0154 0.0179 0.0086 0.0157 0.0247 0.0318 0.0417 0.0485 0.0554 0.0630 0.0708 0.0790 0.0885 0.0958 0.1027 0.1112 0.1197 0.1272 0.1341 0.1424 0.1511 0.1596 0.1680 0.1734 0.1783 0.1864 0.1893 0.1919 0.1980 0.2057 0.2127 0.2202 0.2280 0.2298 0.2358 0.2418 0.2419 0.2450 0.2461 0.2456 0.2433 0.2494 0.2477 0.2517 0.2579 0.2606 0.2645 0.2701 0.2766 0.2813 0.2745 0.2776 0.2780 0.2776 0.2721 0.2763 0.2761 0.2809 0.2848 0.2870 0.2851 0.2896 0.2926 0.2976 0.3023 0.3027 0.3061 0.3022 0.2961 0.2988 0.3027 0.3043 0.3084 0.3080 0.3089 0.3092 0.3125 0.3040 0.2983 0.3023 0.3051 0.3087 0.2985 0.2846 0.2852 0.2872 0.2742 0.2671 0.2697 0.2713 0.2738 0.2709 0.2734 0.2689 0.2678 0.2688 0.2707 0.2732 0.2713 0.2637 0.2658 0.2674 0.2648 0.2639 0.2625 0.2641 0.2658 0.2535 0.2458 0.2371 0.2363 0.2238 0.2238 0.2217 0.2159 0.2093 0.2062 0.2033 0.2033 0.1994 0.1914 0.1861 0.1552 0.1544 0.1479 0.1468 0.1412 0.1215 0.1073 0.0965 0.0624 0.0604 0.0607 0.0613 0.0364 0.0290 0.0277 0.0178 0.0109 0.0003 -0.0042 -0.0035 -0.0030 -0.0066 -0.0051 -0.0296 -0.0275 -0.0279 -0.0410 -0.0401 -0.0434 -0.0402 -0.0379 -0.0367 -0.0438 -0.0536 -0.0502 -0.0468 -0.0546 -0.0497 -0.0460 -0.0413 -0.0430 -0.0426 -0.0399 -0.0373 -0.0415 -0.0383 -0.0393 -0.0337 -0.0304 -0.0243 -0.0291 -0.0262 -0.0196 -0.0181 -0.0179 -0.0208 -0.0215 -0.0170 -0.0171 -0.0101 0.0001 0.0084 0.0137 0.0215 0.0301" RANK_AT_ES="5421.0000" RANK_SCORE_AT_ES="0.6474"/>
  <DTG RANKED_LIST="expr.class.cls#EGF_versus_CONTROL.rnk" TEMPLATE="class.cls" GENESET="gene_sets.gmt#HALLMARK_OXIDATIVE_PHOSPHORYLATION" ES="0.3465" NES="1.6162" NP="0.0000" FDR="0.0066" FWER="0.1010" RND_ES="-0.2342 0.2291 0.1899 -0.2666 0.2488 -0.2839 0.1672 -0.2411 0.1812 0.2124 0.1651 0.1969 0.2810 -0.1807 0.2647 0.1620 0.2295 -0.2084 -0.1826 0.1964 -0.2153 0.2172 0.1856 0.2258 0.2033 -0.2018 -0.1934 -0.2286 0.2332 -0.2614 0.2461 -0.1728 -0.2086 0.2238 -0.1953 0.1908 0.2529 -0.1793 -0.1838 -0.1722 0.1625 0.1835 0.1984 0.2195 0.2685 0.2640 0.2199 0.2008 -0.1866 -0.1851 0.2494 -0.1956 0.2496 0.2365 0.2188 0.2093 -0.1800 -0.1870 -0.1672 0.1865 0.1924 0.2200 0.2015 0.2361 -0.1929 0.2332 -0.2185 0.2362 -0.1891 0.2501 -0.2073 0.1911 0.3108 0.2419 -0.2051 0.2406 -0.1951 0.3018 -0.2288 -0.2360 -0.1706 -0.1731 0.1774 -0.2280 0.1889 0.2159 -0.2087 0.2043 -0.1681 -0.2312 0.2507 -0.2118 0.2084 0.1895 -0.2571 -0.2491 -0.1830 -0.1990 -0.2239 0.1887 -0.2194 0.1828 0.1987 -0.2062 -0.1792 0.2185 0.2743 0.2128 -0.2311 -0.1890 0.1645 -0.1630 0.1875 0.2037 -0.2314 0.1987 0.1903 -0.2171 0.2228 0.2014 -0.2615 0.2337 -0.2120 0.2275 0.2364 -0.1833 0.2069 0.1781 0.2558 -0.1773 0.2170 0.2196 0.2901 0.1983 -0.1784 0.2330 0.2063 0.2339 0.2437 -0.2202 0.2005 0.2388 -0.2097 0.2113 0.1711 0.2229 0.2538 0.2212 -0.2136 -0.2363 -0.1827 -0.1866 -0.1889 -0.2147 -0.1985 -0.2355 0.2582 -0.2139 -0.2161 0.1706 -0.2633 -0.2326 0.1998 0.2016 0.2024 0.2041 0.1617 0.2116 -0.1551 0.2343 -0.1782 0.2217 0.1729 -0.1905 -0.1577 0.1727 0.2356 0.2386 -0.1812 0.2351 0.2083 -0.1876 0.1865 -0.2181 0.2139 0.2461 0.2082 0.2484 -0.2425 0.2021 0.2017 0.2085 0.1981 0.1902 0.1696 0.1764 0.2673 -0.2094 -0.2112 -0.1941 -0.1856 -0.2147 -0.2148 0.1836 0.2131 0.2364 0.2237 0.2300 0.2542 0.2101 0.2515 -0.1749 -0.2641 0.2415 -0.1771 0.2648 0.1865 0.1843 0.2281 0.1595 0.2080 -0.1650 0.1664 0.1936 -0.2096 0.1847 0.2632 0.2138 0.2374 -0.2132 0.2205 -0.2204 0.2070 0.2047 0.2522 -0.2572 0.2425 0.2446 -0.1822 0.2050 0.1701 0.2019 -0.2028 0.1588 -0.2087 -0.1790 -0.2086 0.1678 0.2232 -0.2024 0.1838 0.1991 0.1725 0.2203 0.2610 0.1829 0.2072 -0.1913 0.1805 -0.2645 0.2009 -0.2146 0.2041 0.2542 -0.1747 0.2400 0.2107 -0.1830 -0.2495 0.1875 0.2253 0.1807 0.2335 0.2011 0.2283 -0.1792 -0.2248 0.2215 0.1934 0.2501 -0.1780 0.1846 0.2097 0.1946 0.2154 -0.1728 0.2182 0.1599 0.1670 -0.1644 0.2659 -0.1920 0.1720 0.1927 0.2086 0.2000 0.1893 -0.1719 0.2216 -0.2027 -0.2274 0.1858 -0.1652 -0.2267 0.1800 0.2208 0.2231 0.2236 -0.2014 -0.2001 0.2054 0.2277 -0.2012 -0.1726 0.1935 -0.1648 0.1980 0.2671 0.2105 0.2349 -0.1935 -0.2160 -0.1704 0.1766 -0.2452 -0.2371 -0.1994 -0.2009 0.1844 -0.2325 0.2116 -0.2106 0.1973 0.1925 0.2608 0.2079 0.1989 -0.2717 0.2105 -0.1804 0.2558 0.2094 -0.1955 0.1489 0.2643 0.1783 0.1954 0.2040 -0.2041 0.2047 -0.1712 0.2115 0.2244 0.2221 -0.2016 0.2080 0.2017 0.1832 -0.1823 0.2257 0.2671 0.2238 0.2949 -0.2849 0.2510 0.1835 -0.2131 0.1725 0.1704 0.2425 0.2273 0.1982 0.1870 0.2273 0.2110 -0.2065 -0.1714 0.2181 -0.1888 0.1744 0.1712 0.2488 0.2166 0.2186 0.2270 -0.2200 0.1911 -0.1957 0.2434 0.2123 0.2096 -0.1675 0.2062 0.2447 0.1940 0.1976 0.2094 -0.2153 0.2267 0.1889 0.2334 0.2588 0.2823 0.2119 0.1862 -0.1706 0.1965 0.2092 0.3121 0.1761 -0.1854 0.2194 -0.1810 0.1822 0.1827 0.2237 -0.2286 0.2445 0.2084 0.2839 0.2385 0.1885 0.1912 -0.1823 0.1757 0.2592 -0.1884 0.2148 0.2409 0.1841 0.1979 0.2192 0.1901 0.1937 -0.2227 -0.2019 0.2013 -0.2052 0.1936 0.2360 0.2518 0.2071 0.2030 0.2085 0.2233 0.2359 -0.1611 0.2315 0.2306 0.2498 -0.2259 0.2253 -0.2054 -0.1558 0.2049 0.2088 0.2077 0.2382 0.2516 -0.1797 -0.2016 -0.2011 0.1759 0.2152 0.2021 -0.2236 0.2121 0.1849 -0.1782 0.3017 0.2179 0.2175 0.2637 0.1984 0.2667 -0.2037 0.1826 0.2006 0.1955 -0.2528 0.2398 -0.1665 0.1768 -0.2501 -0.1695 -0.2083 0.1907 0.2008 -0.2380 -0.1717 -0.2211 -0.1862 0.1835 -0.2018 0.1940 0.1645 0.2247 0.2443 0.1999 0.1864 0.2074 -0.2322 0.2320 -0.2387 0.2571 -0.1968 0.2016 0.1994 0.2316 -0.2397 0.2474 0.2124 0.1921 -0.1735 -0.2553 0.1830 0.2132 0.1738 -0.2907 0.2229 0.1887 0.1878 0.1841 -0.2056 0.1918 0.1614 0.1808 -0.2024 -0.1959 0.1531 0.1790 -0.1682 0.1644 0.2143 0.2040 0.2145 0.1959 0.2980 0.1923 -0.1716 0.2027 0.2273 -0.2374 0.2142 0.2749 -0.2023 0.2132 -0.2307 0.1638 -0.1985 0.2491 -0.1862 -0.2598 -0.2701 0.2261 0.2513 0.2048 0.1679 0.2303 0.2585 -0.1778 0.2728 0.1758 0.2144 0.2140 0.1780 0.2360 -0.2428 0.1676 0.2049 0.1712 0.1988 0.1688 -0.1723 -0.1829 -0.1915 -0.2058 -0.2022 0.1952 0.1933 -0.1688 0.1829 0.1787 -0.2799 0.1892 0.1813 -0.2242 0.3287 -0.2130 -0.2134 -0.2482 -0.2456 0.2201 0.2436 -0.1767 -0.1874 0.2050 -0.1668 0.2128 -0.1917 0.2223 -0.2369 0.1980 -0.1948 0.2191 0.2245 0.2211 -0.1749 0.2000 -0.2591 -0.1854 0.2119 0.2198 0.2257 0.2556 -0.1899 0.2276 -0.2163 0.2340 0.2003 -0.2292 -0.2081 -0.2135 0.1884 0.2198 0.2007 0.2372 0.2283 0.2242 -0.1833 -0.1736 -0.2039 0.1798 0.2016 0.2379 0.2505 0.2150 0.2055 -0.1481 0.1898 0.2410 0.1869 0.1572 0.1723 0.2426 -0.1742 0.2432 0.2008 -0.2761 -0.2222 0.1759 0.2750 0.1956 -0.1850 -0.1478 -0.1789 0.1942 0.1842 0.2536 0.1640 -0.1457 -0.2109 0.1743 0.2602 -0.1788 -0.1530 -0.2055 -0.1904 0.2085 0.1910 -0.1860 0.2035 -0.2066 0.2192 0.2061 0.2352 -0.2264 0.2424 0.2134 0.1918 0.1804 0.1955 0.2757 0.2329 -0.1797 0.2807 -0.2070 -0.2486 0.2554 0.2020 -0.2092 0.1964 0.2418 0.1896 0.3008 -0.2673 0.1993 0.2047 0.2101 -0.2117 0.1895 0.2321 0.1759 0.2888 -0.1694 0.2167 -0.1753 0.2086 0.1952 0.1869 -0.1675 0.2899 0.1606 0.2216 -0.1758 -0.2009 0.2911 0.1899 -0.2165 0.2968 0.1769 -0.2000 -0.1729 -0.1821 0.2264 0.2010 -0.2814 0.2326 0.1911 -0.2383 0.2037 0.1866 -0.1787 -0.1798 -0.2050 -0.1690 0.2636 0.2577 0.1961 0.1892 -0.2002 0.2111 0.1983 -0.1767 -0.1920 -0.2788 -0.2240 -0.2256 -0.1902 0.2071 -0.1782 0.2445 -0.2193 -0.2102 0.1927 -0.2015 0.2344 0.2008 0.1605 -0.1637 0.1905 0.2779 -0.2236 0.2370 0.2635 0.1735 0.2293 0.2203 -0.1633 0.1796 -0.2062 -0.1817 -0.1468 -0.2118 0.1991 0.2288 0.2508 -0.2251 0.2109 -0.1743 0.2168 0.2359 0.1724 0.2507 0.2065 0.2497 -0.1905 0.2111 -0.2106 0.2063 -0.2757 0.2690 0.1901 0.1763 0.2231 0.2554 -0.1654 -0.1752 0.1901 0.1989 -0.2443 0.2845 0.2001 0.1866 -0.2238 -0.2163 0.2368 0.2326 0.2153 0.2509 0.1943 0.2417 0.2063 0.2324 0.2051 0.2748 -0.2137 -0.2170 0.1837 0.2257 0.2050 0.3080 0.2650 0.1940 0.1672 0.1897 0.2296 0.2313 0.1720 0.2496 -0.2340 -0.2573 0.2066 0.1958 0.2102 0.1945 0.1873 0.2137 0.1830 -0.1953 -0.2518 0.2234 0.2313 0.2322 -0.2027 -0.2239 0.2404 0.2024 -0.1682 0.1784 0.2297 -0.2575 0.1944 0.1862 0.2104 0.3012 0.2312 -0.1603 0.2170 -0.1876 0.2122 0.2245 0.1730 -0.1789 0.2001 0.1828 -0.1901 0.2466 0.2115 0.2086 0.2167 -0.1876 0.1902 0.2330 0.2283 0.2330 0.2341 0.2420 0.2392 0.2494 0.1896 -0.2173 0.1710 0.1836 0.2331 0.2905 0.2172 0.1688 0.1933 -0.1729 -0.2141 0.1890 -0.1666 0.2622 0.1911 -0.1938 0.2259 -0.1912 -0.1799 -0.1901 0.1667 -0.1999 0.1904 -0.2225 0.1874 0.1607 0.1775 -0.2625 -0.2365 0.2430 0.2024 -0.2420 -0.1703 -0.2471 0.1874 0.1762 0.1913 0.2973 0.2264 0.2397 0.2114 0.1993 0.2541 0.1987 -0.2282 0.2872 -0.1886 -0.2179 0.1760 0.2520 0.2708 0.2005 0.2072 -0.2601 -0.1775 0.1919 0.2121 0.2658 0.2752 0.1941 0.2853 0.1908 -0.2149 0.1994 0.2211 0.2343 -0.2021 -0.1925 -0.1996 0.2775 0.2182 -0.1931 0.1744 0.2005 -0.2372 0.1899 -0.2165 0.2028 0.2113 0.2007 -0.2233 -0.2067 0.2185 -0.1785 0.2051 0.2249 0.1928 0.1945 -0.1931 -0.2204 0.2681 -0.1922 0.2315 0.1897 -0.1651 -0.2349 -0.1963 0.3113 0.2167 0.1446 0.1936 0.2128 0.2342 0.1890 0.2192 0.2588 -0.2115 -0.1895 0.1736 0.2765 -0.2047 0.2537 -0.2053 0.2054 0.1812 -0.2116 0.1954 0.2075 -0.1611 -0.2088" HIT_INDICES="208 281 409 598 601 634 638 683 787 788 984 1252 1253 1318 1571 1597 1607 1632 1658 1730 1816 1863 1903 1944 1988 2029 2146 2217 2232 2270 2288 2433 2447 2464 2497 2575 2720 2809 2824 2862 2871 2931 2935 2961 2967 3065 3083 3086 3216 3228 3332 3510 3610 3686 3704 3760 3802 3868 3874 4026 4053 4076 4077 4082 4235 4292 4550 4552 4595 4635 4699 4803 4854 4872 5085 5086 5207 5249 5280 5371 5449 5455 5460 5594 5606 6029 6182 6295 6329 6365 6509 6530 6535 6825 6827 6896 7499 7605 7731 7830 7854 7856 8021 8064 8092 8145 8191 8349 8421 8435 8463 8504 8591 8704 8705 8723 8840 8934 8935 9281 9435 9521 9543 9734 9808 9952 10374 10447 11130 11139 11160 11178 11243 11323 11568 11704 11710 12160 12351 12398 12501 12506 12625 12910 13007 13022 13092 13214 13396 13397 13576 13631 13696 13836 13842 13859 13865 13895 14057 14200 14586 14794 15036 15109 15288 15346 15382 15421 15698 15768 15915 16018 16356 16384 16614 16646 16703 16807 17171 17199 17580 17605 17635 17720 17773 17776 17795 17821 17892 17963 18071 18099 18299 18394" ES_PROFILE="0.0035 0.0135 0.0196 0.0215 0.0333 0.0433 0.0548 0.0640 0.0696 0.0807 0.0810 0.0769 0.0868 0.0932 0.0892 0.0970 0.1057 0.1135 0.1213 0.1265 0.1308 0.1371 0.1437 0.1502 0.1564 0.1628 0.1649 0.1694 0.1768 0.1829 0.1901 0.1903 0.1975 0.2044 0.2105 0.2140 0.2139 0.2167 0.2233 0.2286 0.2355 0.2396 0.2466 0.2525 0.2594 0.2613 0.2675 0.2744 0.2744 0.2806 0.2819 0.2791 0.2803 0.2827 0.2880 0.2913 0.2953 0.2980 0.3038 0.3017 0.3062 0.3109 0.3167 0.3223 0.3200 0.3227 0.3145 0.3198 0.3229 0.3262 0.3280 0.3277 0.3301 0.3342 0.3279 0.3327 0.3311 0.3336 0.3367 0.3365 0.3369 0.3411 0.3454 0.3428 0.3465 0.3283 0.3240 0.3218 0.3237 0.3255 0.3214 0.3238 0.3271 0.3151 0.3183 0.3179 0.2889 0.2860 0.2819 0.2791 0.2803 0.2826 0.2762 0.2762 0.2770 0.2765 0.2762 0.2700 0.2682 0.2694 0.2700 0.2697 0.2670 0.2629 0.2646 0.2654 0.2609 0.2575 0.2590 0.2421 0.2352 0.2318 0.2318 0.2227 0.2198 0.2130 0.1912 0.1879 0.1521 0.1518 0.1509 0.1502 0.1470 0.1432 0.1308 0.1243 0.1246 0.1020 0.0931 0.0919 0.0878 0.0888 0.0840 0.0707 0.0673 0.0683 0.0665 0.0620 0.0546 0.0567 0.0496 0.0491 0.0481 0.0433 0.0455 0.0472 0.0494 0.0504 0.0446 0.0400 0.0229 0.0155 0.0064 0.0063 0.0008 0.0018 0.0040 0.0061 -0.0041 -0.0033 -0.0063 -0.0069 -0.0193 -0.0153 -0.0215 -0.0173 -0.0143 -0.0135 -0.0257 -0.0201 -0.0321 -0.0254 -0.0188 -0.0150 -0.0093 -0.0009 0.0066 0.0139 0.0190 0.0245 0.0283 0.0365 0.0364 0.0423" RANK_AT_ES="5606.0000" RANK_SCORE_AT_ES="0.6250"/>
  <DTG RANKED_LIST="expr.class.cls#EGF_versus_CONTROL.rnk" TEMPLATE="class.cls" GENESET="gene_sets.gmt#HALLMARK_DNA_REPAIR" ES="0.3684" NES="1.6403" NP="0.0016" FDR="0.0054" FWER="0.0730" RND_ES="0.2432 0.2226 -0.1940 0.1703 0.2247 -0.2227 0.1962 -0.2346 0.2195 0.1890 -0.2038 0.2875 0.2764 0.2412 -0.1892 0.3095 0.2154 0.1844 0.2181 0.2023 -0.2476 0.2258 0.2139 -0.1908 -0.2303 -0.1820 0.2659 -0.1921 0.2707 0.2317 -0.2325 -0.1468 -0.2163 -0.2588 -0.2676 0.2333 0.1941 0.2089 0.1834 -0.2058 0.1728 -0.1793 -0.1863 0.2740 0.1892 0.2258 0.2537 0.2419 0.1792 0.2288 0.1773 0.2069 0.2366 0.2265 0.1864 0.2408 -0.2132 0.2254 0.2063 0.2857 -0.2586 0.2403 -0.2043 -0.2307 0.2531 0.2546 0.2053 0.1666 0.2011 -0.2165 0.2111 -0.1456 -0.2155 0.3271 0.1903 0.2390 0.1674 0.2414 0.1754 0.2176 -0.2416 0.2774 0.2142 -0.1483 0.2017 0.1983 0.2181 -0.2354 0.2082 -0.2895 -0.2211 0.2177 0.2050 0.2086 -0.2043 -0.1841 0.2660 0.2897 0.2184 0.2267 0.2096 0.2179 0.3495 0.2159 0.2408 0.2969 -0.2160 0.1520 0.2194 0.1779 -0.2580 -0.1937 0.2398 0.2430 0.2254 0.2907 0.2960 0.1735 0.2046 0.2689 0.2483 -0.2292 -0.2365 0.1898 0.2396 0.2123 0.2680 0.2970 -0.1620 0.2539 -0.2125 -0.1870 0.2019 0.2227 0.2143 0.1829 0.1896 0.2509 -0.2120 0.1568 0.2312 0.1689 0.1782 -0.2584 -0.2002 -0.2462 0.2131 0.2433 -0.2502 -0.1937 0.2230 0.2189 0.2406 0.3127 -0.1863 0.1956 0.2271 -0.1978 0.1910 0.2026 -0.2814 -0.1961 0.2287 -0.2047 -0.1996 0.2273 0.2987 -0.1764 0.2351 -0.1846 0.2448 -0.1571 -0.2520 0.1947 0.2278 0.2306 0.2761 0.2108 0.2237 0.2028 -0.2396 0.1677 -0.2189 -0.1888 0.2525 -0.1733 0.2766 0.1694 0.2428 -0.1930 0.2293 -0.2866 0.1764 -0.1889 0.2016 -0.1946 0.1915 0.2184 0.1830 0.2489 0.2616 0.2623 0.1824 -0.1752 0.2739 0.2177 0.2544 0.1702 0.2756 0.2944 0.1729 -0.2066 -0.2155 -0.1676 0.2260 0.2136 -0.2037 -0.2033 -0.2005 0.2057 0.2523 0.2637 -0.1889 0.2778 -0.2257 0.2150 0.3446 -0.2531 0.2782 0.2418 -0.1828 -0.2454 -0.2419 0.2477 0.2750 0.2296 0.2418 0.2495 0.2359 0.2097 -0.2210 0.2543 -0.2053 -0.2657 0.2560 0.2279 0.1963 -0.2573 -0.2053 -0.2585 0.2232 -0.2328 -0.1621 0.2536 0.1839 0.1973 0.2067 0.2134 -0.1665 -0.2392 0.2254 -0.2743 0.1916 0.2433 0.2180 0.2279 -0.2729 0.1911 0.2423 -0.1904 -0.2223 -0.2126 -0.2167 -0.1802 0.2686 -0.2547 0.2060 0.2111 0.1967 0.2113 0.2349 0.2209 0.2136 0.2006 0.2309 0.2562 0.2125 -0.2221 -0.1740 0.1728 -0.1971 -0.2196 -0.2125 0.1859 -0.1493 0.1744 0.2396 0.3297 0.2137 -0.2033 0.2016 0.2507 0.2296 0.1956 -0.2023 -0.2332 0.2255 0.2567 -0.2315 0.2584 0.2717 0.1488 0.2064 0.1695 -0.2421 0.1713 -0.2578 0.2046 0.2028 -0.2007 -0.2138 -0.1845 0.1741 0.2578 -0.1790 -0.2050 -0.2377 -0.2827 -0.1913 0.2225 -0.1808 0.1739 0.1822 -0.2064 0.1787 0.2856 -0.2195 0.2474 0.2633 0.2215 -0.2081 0.2147 -0.2290 0.2485 0.1700 0.2765 0.2570 0.2349 0.2243 0.2040 0.2614 -0.1794 -0.2407 0.2180 0.1661 -0.2104 -0.2406 0.2051 0.1993 0.2521 -0.2382 0.2042 -0.2110 0.2071 0.1892 0.1670 0.2524 0.1842 -0.1909 -0.2016 -0.2752 0.2110 -0.2797 0.2072 0.1878 -0.2133 0.2251 -0.1903 0.2362 0.2565 -0.1845 0.2569 0.2050 0.1521 0.1724 -0.2175 0.1996 -0.1731 -0.2007 0.1926 0.2253 0.2525 -0.1811 -0.2692 0.2278 0.1909 -0.2533 0.1734 0.1616 0.2133 0.2412 -0.2121 -0.1821 0.2274 0.2554 0.1923 -0.1835 -0.2034 -0.1673 -0.2198 -0.1738 0.2236 -0.2692 0.2306 0.2336 0.2151 0.1482 0.2551 0.2430 -0.2077 0.1916 0.2207 -0.1849 0.2351 0.2021 -0.2422 -0.2204 -0.2193 -0.2125 0.2368 0.1833 0.1983 0.2176 0.2779 0.1656 0.2213 -0.2654 -0.2159 -0.2713 -0.2248 0.2923 -0.2156 0.2217 0.1949 0.2371 -0.2361 0.2370 0.2091 -0.2144 0.2295 0.1679 0.2190 -0.2302 0.2518 0.2314 0.2329 -0.1616 -0.2174 0.2461 -0.2603 0.2083 0.2381 0.2107 0.2008 0.2381 0.2156 0.2158 0.2455 -0.2062 0.2859 -0.2283 -0.2248 0.2210 0.2460 0.1713 -0.2328 0.2161 -0.1785 0.2627 0.2983 -0.1782 0.4059 0.2677 0.3133 0.2067 0.2686 0.2211 0.1777 -0.2098 -0.1742 -0.1640 -0.2093 0.2776 -0.2639 -0.2165 -0.2663 0.2265 0.2449 0.2445 -0.2415 0.2355 -0.1872 0.2111 -0.2051 -0.2511 -0.2137 0.2607 0.2649 0.2720 0.2594 -0.2136 -0.1824 -0.1935 -0.2447 0.1841 0.2874 -0.1868 -0.1974 -0.1671 0.2698 0.2200 0.2675 0.2041 -0.1967 -0.1792 0.2598 0.2612 -0.1928 -0.1912 0.2308 0.2328 0.2185 -0.2207 0.2807 0.1999 -0.2162 0.2130 -0.1987 0.2279 0.1845 -0.2077 -0.1826 -0.1822 0.2302 0.2143 0.2144 0.2417 0.1859 -0.3001 0.2025 0.2267 0.2279 0.2454 -0.2602 0.2356 0.1896 0.2696 0.2049 -0.1666 0.1547 0.1790 -0.2495 0.2067 0.1980 0.2798 0.2546 0.2472 -0.1849 0.2333 0.1944 0.2098 0.2379 -0.1952 0.2418 -0.1774 0.2634 0.1477 0.2714 -0.2558 0.2852 -0.1932 0.2627 -0.1916 -0.2537 0.1957 0.2335 0.2102 -0.1919 0.1849 -0.1594 -0.2486 -0.2036 0.1960 0.2826 0.2342 0.2179 -0.2440 0.2363 -0.2698 0.2076 0.2209 0.2391 0.2329 0.2250 0.2161 -0.2597 -0.2064 -0.2156 0.2943 0.2209 0.2993 0.2154 0.2332 -0.1931 0.1977 0.1744 -0.2280 0.2029 0.1967 0.2214 0.2188 -0.2365 -0.2388 0.2158 -0.2050 -0.2086 0.2472 0.2396 0.1693 0.2318 -0.2279 0.2023 0.2127 0.2926 0.2314 0.2098 0.2133 0.1751 0.2404 0.1974 0.2257 0.2013 0.2837 -0.2991 0.2171 0.2650 0.1484 -0.2473 0.3009 0.2411 0.2334 0.2284 -0.1916 -0.2255 0.2093 -0.2145 -0.1952 0.2328 0.2632 0.2431 0.2719 0.1940 -0.1845 0.1856 0.2981 0.2156 0.2911 -0.1822 0.1788 -0.3178 -0.2427 -0.2600 -0.2219 -0.2154 -0.1988 -0.3575 -0.2405 -0.2243 0.2550 0.2181 -0.1857 -0.2511 -0.2041 0.2291 -0.1675 0.2753 -0.2126 0.2366 0.2356 0.2727 0.2310 -0.1823 0.1994 0.2302 -0.1874 -0.2068 -0.2108 -0.2298 -0.2219 0.2706 0.2443 0.2326 0.1754 0.2363 -0.2155 0.1880 -0.1985 -0.2530 0.2568 0.2647 0.3138 0.2108 0.1904 0.1586 -0.1781 0.2581 -0.2215 0.1751 -0.2196 0.1853 -0.2260 0.2225 0.2263 -0.1976 -0.1940 0.2621 0.1696 0.2220 -0.2289 -0.2563 0.2450 0.2966 -0.1699 -0.1613 0.2718 0.2463 -0.2723 0.2259 -0.1905 0.1761 0.3115 0.2119 0.2175 0.2125 -0.1878 0.2847 0.2582 -0.1923 0.2116 0.2116 0.2321 -0.1690 0.2029 -0.2724 -0.1977 0.1787 -0.2405 -0.2234 0.1675 0.2275 0.2245 -0.1668 -0.1928 0.2691 0.1893 0.2221 -0.2017 0.2622 0.2574 -0.2032 0.3072 -0.2461 0.2482 -0.1948 0.1791 -0.2399 0.1991 -0.2948 -0.2000 -0.2403 -0.2072 0.2117 -0.1979 -0.1888 0.2204 0.1701 -0.2340 -0.2588 0.2628 0.2447 -0.2455 0.1851 0.2084 0.2173 -0.2313 0.1685 0.2049 0.2583 -0.1834 -0.1768 -0.2034 0.1813 0.2431 -0.2104 0.2089 0.1881 0.3049 0.2472 -0.1878 0.1758 0.2621 -0.1779 -0.2450 -0.1580 0.1543 0.2220 -0.1910 0.2136 0.2358 0.2058 0.1888 0.2234 -0.1808 0.2083 0.1741 0.1531 0.2621 -0.1832 0.2082 -0.1890 -0.1787 0.1921 0.2748 0.2087 -0.2588 0.2157 -0.2351 0.1898 0.3234 -0.2163 0.1851 0.1814 -0.3373 0.2054 0.2137 0.1855 -0.2523 -0.2106 -0.1834 0.2283 -0.2073 0.2575 -0.1594 0.2412 0.2517 -0.1834 0.2114 0.2044 0.1853 0.2134 0.2107 0.2319 -0.1928 0.2021 0.2379 -0.1972 0.2202 -0.1974 0.1940 0.2950 0.2438 -0.2619 -0.1794 0.2505 0.1864 0.2035 0.2132 0.2871 0.1822 0.2304 0.2002 0.2178 -0.2380 -0.2046 0.2410 0.1892 0.2039 0.2342 -0.1798 -0.2080 0.2100 0.2680 -0.2464 0.1933 0.1872 -0.1945 0.1621 0.2426 0.2524 0.2446 -0.2416 0.1786 -0.2584 0.1874 -0.2244 -0.2711 0.2313 0.2248 0.2248 0.2502 0.1831 -0.2088 0.1937 0.2038 -0.1741 0.2818 0.2610 0.2107 0.2359 0.2298 -0.1778 0.2604 -0.1886 0.1971 0.2013 -0.2185 0.2116 -0.1788 0.1932 -0.1944 0.2437 0.2551 0.2033 -0.1805 0.1846 0.2027 -0.1987 0.1751 -0.2253 0.2507 -0.1974 -0.2213 0.2368 0.2586 0.2679 -0.1887 -0.2678 0.2695 -0.1768 0.2281 0.2003 -0.1819 -0.2050 0.2122 0.1949 0.1776 0.1972 0.1824 0.1590 0.2044 0.2320 -0.2142 0.1690 -0.1983 -0.2072 -0.2471 0.2337 -0.2117 0.1817 -0.2732 0.2268 0.2404 0.2861 0.1856 0.2152 0.1640 -0.1990 -0.1974 0.2819 0.2548 0.2419 0.1815 0.2159 0.2686 0.2200 -0.2660 -0.2064 0.2176 -0.2643 0.1542 0.2075 0.2320 0.2272 -0.2202 -0.2212 -0.2081 0.1960 0.2406 -0.2376 -0.1871" HIT_INDICES="251 524 526 546 651 671 764 817 818 977 1065 1066 1094 1133 1137 1211 1244 1349 1417 1451 1575 1712 1728 1797 1989 2105 2170 2378 2385 2488 2529 2559 2630 2636 2653 2703 2711 2734 2767 2814 2881 3041 3128 3221 3244 3290 3425 3656 3680 3726 4265 4483 4537 4696 4765 4779 4797 5038 5044 5114 5119 5397 5723 5735 5922 6034 6120 6148 6282 6371 6401 6535 6574 6656 6719 6734 6955 7041 7087 7157 7195 7578 7878 7966 8036 8158 8176 8507 8515 8709 8884 9015 9137 9188 9266 9372 9396 9412 9632 9755 10584 10714 10721 10789 10862 11738 11985 12192 12320 12359 12576 12584 13062 13365 13989 14106 14192 14267 14589 14599 14630 16082 16240 16357 16503 16614 16698 16800 17069 17071 17119 17699 18071 18287 18373 18425 18643 18802 19015" ES_PROFILE="0.0046 0.0058 0.0212 0.0355 0.0447 0.0582 0.0675 0.0787 0.0925 0.0976 0.1061 0.1192 0.1308 0.1417 0.1544 0.1632 0.1740 0.1808 0.1893 0.1996 0.2048 0.2090 0.2195 0.2271 0.2278 0.2323 0.2393 0.2384 0.2481 0.2525 0.2601 0.2683 0.2742 0.2834 0.2921 0.2990 0.3081 0.3163 0.3240 0.3309 0.3366 0.3372 0.3415 0.3453 0.3527 0.3589 0.3602 0.3561 0.3629 0.3684 0.3473 0.3428 0.3468 0.3451 0.3480 0.3538 0.3593 0.3529 0.3588 0.3612 0.3671 0.3582 0.3465 0.3512 0.3466 0.3457 0.3461 0.3495 0.3472 0.3471 0.3501 0.3475 0.3498 0.3498 0.3508 0.3542 0.3466 0.3460 0.3475 0.3476 0.3494 0.3327 0.3200 0.3183 0.3175 0.3139 0.3157 0.3007 0.3027 0.2948 0.2876 0.2827 0.2781 0.2771 0.2747 0.2708 0.2711 0.2718 0.2616 0.2563 0.2132 0.2066 0.2065 0.2031 0.1994 0.1543 0.1425 0.1329 0.1276 0.1271 0.1175 0.1188 0.0960 0.0828 0.0534 0.0507 0.0498 0.0496 0.0368 0.0404 0.0429 -0.0271 -0.0288 -0.0281 -0.0286 -0.0270 -0.0238 -0.0213 -0.0269 -0.0185 -0.0123 -0.0323 -0.0397 -0.0380 -0.0289 -0.0175 -0.0131 -0.0031 0.0096" RANK_AT_ES="3726.0000" RANK_SCORE_AT_ES="0.8997"/>
[truncated: 65,657 more chars]
