# Supplementary material for: Heparin-based hydrogel scaffolding alters the transcriptomic profile and increases the chemoresistance of MDA-MB-231 triple-negative breast cancer cells
Source: Biomater Sci. 2020 Feb 13;8(10):2786–96. doi: 10.1039/c9bm01481k (PMC7497406; doi:10.1039/c9bm01481k)
Supplement: Supplementary file 2 [file BM-008-C9BM01481K-s002.zip › Supplementary File 4/EGFvControl/Pathways/my_analysis.Gsea.1545200981068/HALLMARK_XENOBIOTIC_METABOLISM.xls]

NAME	PROBE	DESCRIPTION<br>(from dataset)	GENE SYMBOL	GENE_TITLE	RANK IN GENE LIST	RANK METRIC SCORE	RUNNING ES	CORE ENRICHMENT
row_0	CYP1A1	na	null	null	96	2.3513314723968506	0.0140658	Yes
row_1	FBP1	na	null	null	101	2.3444340229034424	0.03290546	Yes
row_2	NQO1	na	null	null	141	2.223073720932007	0.048921544	Yes
row_3	SLC1A5	na	null	null	171	2.1706714630126953	0.06503682	Yes
row_4	AOX1	na	null	null	211	2.0758795738220215	0.07985688	Yes
row_5	ASL	na	null	null	340	1.9012401103973389	0.08858551	Yes
row_6	LCAT	na	null	null	365	1.8749483823776245	0.102560386	Yes
row_7	KARS	na	null	null	427	1.8228206634521484	0.11416925	Yes
row_8	GSS	na	null	null	682	1.655129075050354	0.114283234	Yes
row_9	SSR3	na	null	null	684	1.654031753540039	0.12767054	Yes
row_10	TMEM97	na	null	null	776	1.5985521078109741	0.13588214	Yes
row_11	AP4B1	na	null	null	819	1.5814391374588013	0.14652714	Yes
row_12	PGRMC1	na	null	null	1119	1.472508430480957	0.14279479	Yes
row_13	CBR1	na	null	null	1267	1.4235131740570068	0.14664418	Yes
row_14	MTHFD1	na	null	null	1295	1.4127922058105469	0.15670632	Yes
row_15	PTS	na	null	null	1498	1.3463162183761597	0.157041	Yes
row_16	SAR1B	na	null	null	1670	1.3025847673416138	0.1586478	Yes
row_17	PTGR1	na	null	null	1689	1.2967171669006348	0.16823927	Yes
row_18	PAPSS2	na	null	null	1742	1.282636046409607	0.17593136	Yes
row_19	ETS2	na	null	null	1829	1.2610347270965576	0.18166296	Yes
row_20	ELOVL5	na	null	null	1901	1.2459123134613037	0.18805918	Yes
row_21	GART	na	null	null	1995	1.2202919721603394	0.19309223	Yes
row_22	UPP1	na	null	null	2597	1.0945402383804321	0.17043403	Yes
row_23	PEMT	na	null	null	2609	1.092555046081543	0.17873408	Yes
row_24	HPRT1	na	null	null	2703	1.0762104988098145	0.1825964	Yes
row_25	PTGES3	na	null	null	2955	1.0336183309555054	0.1778178	Yes
row_26	MPP2	na	null	null	2988	1.028705358505249	0.18449657	Yes
row_27	HMOX1	na	null	null	3011	1.0260173082351685	0.19167848	Yes
row_28	SLC35D1	na	null	null	3115	1.0041005611419678	0.19442989	Yes
row_29	GCNT2	na	null	null	3217	0.9827340245246887	0.19711268	Yes
row_30	ADH5	na	null	null	3376	0.9576500654220581	0.19659922	Yes
row_31	AHCY	na	null	null	3594	0.9212926030158997	0.19269289	Yes
row_32	ACP1	na	null	null	3596	0.9212222695350647	0.20012577	Yes
row_33	HACL1	na	null	null	3804	0.8831601738929749	0.19643459	No
row_34	SLC12A4	na	null	null	4131	0.8316877484321594	0.18607779	No
row_35	ATP2A2	na	null	null	4160	0.8275739550590515	0.19133225	No
row_36	TTPA	na	null	null	4555	0.7701173424720764	0.17690524	No
row_37	MCCC2	na	null	null	4886	0.7193432450294495	0.1654256	No
row_38	ARPP19	na	null	null	5182	0.6810018420219421	0.15547188	No
row_39	BCAT1	na	null	null	5614	0.6235178709030151	0.13791122	No
row_40	SLC35B1	na	null	null	5725	0.605792760848999	0.13705869	No
row_41	ALDH9A1	na	null	null	5781	0.5992121696472168	0.13904013	No
row_42	FBLN1	na	null	null	6025	0.5673702955245972	0.13089304	No
row_43	FAS	na	null	null	6266	0.5319339632987976	0.122615516	No
row_44	GSTT2	na	null	null	6301	0.5265312790870667	0.12510887	No
row_45	SERTAD1	na	null	null	6364	0.518291711807251	0.1260653	No
row_46	SHMT2	na	null	null	6749	0.4739735424518585	0.10975697	No
row_47	GCLC	na	null	null	6772	0.47180867195129395	0.11243567	No
row_48	GSTM4	na	null	null	6850	0.46184805035591125	0.11214598	No
row_49	GCH1	na	null	null	6881	0.4585294723510742	0.11429679	No
row_50	CNDP2	na	null	null	7074	0.43689578771591187	0.10776698	No
row_51	FMO3	na	null	null	7222	0.41865357756614685	0.10345139	No
row_52	ATOH8	na	null	null	7419	0.3943840265274048	0.09636616	No
row_53	PDLIM5	na	null	null	7457	0.3913553059101105	0.09760365	No
row_54	EPHA2	na	null	null	7485	0.3870530426502228	0.09933117	No
row_55	CROT	na	null	null	7490	0.3863668441772461	0.10226059	No
row_56	TMBIM6	na	null	null	7503	0.3849658668041229	0.104758635	No
row_57	CYP2J2	na	null	null	7536	0.3804560601711273	0.10617006	No
row_58	CDA	na	null	null	7578	0.37579548358917236	0.107071124	No
row_59	ALDH2	na	null	null	7882	0.33897194266319275	0.09391825	No
row_60	NMT1	na	null	null	7979	0.327772319316864	0.091541655	No
row_61	GAD1	na	null	null	7981	0.32752272486686707	0.09415044	No
row_62	TGFB2	na	null	null	8117	0.31471025943756104	0.089620255	No
row_63	TPST1	na	null	null	8204	0.30426374077796936	0.08757763	No
row_64	GCKR	na	null	null	8298	0.29260849952697754	0.085072815	No
row_65	MAOA	na	null	null	8409	0.2829206883907318	0.0815968	No
row_66	ENTPD5	na	null	null	8443	0.2799883782863617	0.08213937	No
row_67	CYP2E1	na	null	null	8482	0.27373039722442627	0.082368605	No
row_68	IDH1	na	null	null	8504	0.27132266759872437	0.083470754	No
row_69	HES6	na	null	null	8713	0.24444837868213654	0.07453723	No
row_70	DHRS7	na	null	null	8780	0.23934999108314514	0.073017135	No
row_71	AKR1C3	na	null	null	9385	0.17416726052761078	0.042722963	No
row_72	ACOX1	na	null	null	9429	0.16574795544147491	0.04181229	No
row_73	GSTO1	na	null	null	9438	0.16487908363342285	0.04273202	No
row_74	LONP1	na	null	null	9444	0.1644163429737091	0.043805487	No
row_75	RAP1GAP	na	null	null	9901	0.11596043407917023	0.020808201	No
row_76	PGD	na	null	null	9934	0.11077599972486496	0.020028343	No
row_77	ARG2	na	null	null	10070	0.09688277542591095	0.013728204	No
row_78	DCXR	na	null	null	10151	0.08835240453481674	0.010246194	No
row_79	PINK1	na	null	null	10456	0.058374207466840744	-0.0052391673	No
row_80	ACOX2	na	null	null	10488	0.054300811141729355	-0.0064254147	No
row_81	MARCH6	na	null	null	11022	-0.005899789277464151	-0.034359414	No
row_82	ALAS1	na	null	null	11139	-0.018178148195147514	-0.040301587	No
row_83	HGFAC	na	null	null	11660	-0.07973724603652954	-0.06695314	No
row_84	POR	na	null	null	11704	-0.08695118129253387	-0.06850407	No
row_85	ID2	na	null	null	11940	-0.11777375638484955	-0.07988436	No
row_86	SLC46A3	na	null	null	11962	-0.1206526979804039	-0.08000647	No
row_87	PYCR1	na	null	null	12337	-0.15973246097564697	-0.09834318	No
row_88	RETSAT	na	null	null	12351	-0.1624656319618225	-0.09770555	No
row_89	DHPS	na	null	null	12406	-0.17059697210788727	-0.09915431	No
row_90	BCAR1	na	null	null	12438	-0.1764199435710907	-0.099348284	No
row_91	SLC6A6	na	null	null	12600	-0.1973358541727066	-0.10619716	No
row_92	PPARD	na	null	null	12731	-0.2186417132616043	-0.11124546	No
row_93	CYB5A	na	null	null	12910	-0.23257526755332947	-0.11870049	No
row_94	PMM1	na	null	null	12923	-0.23491151630878448	-0.1174217	No
row_95	UGDH	na	null	null	13035	-0.24936257302761078	-0.1212229	No
row_96	NFS1	na	null	null	13041	-0.24999381601810455	-0.11945407	No
row_97	AKR1C2	na	null	null	13166	-0.26802849769592285	-0.12378608	No
row_98	ABHD6	na	null	null	13203	-0.27393749356269836	-0.12345017	No
row_99	DDT	na	null	null	13546	-0.32218995690345764	-0.13878687	No
row_100	PLG	na	null	null	13548	-0.32234111428260803	-0.13622019	No
row_101	FAH	na	null	null	13686	-0.34339773654937744	-0.14062227	No
row_102	ACO2	na	null	null	13859	-0.3600452244281769	-0.14672655	No
row_103	GNMT	na	null	null	13953	-0.370441734790802	-0.14859892	No
row_104	CASP6	na	null	null	13966	-0.3719591200351715	-0.14620657	No
row_105	ETFDH	na	null	null	14057	-0.38652047514915466	-0.14779082	No
row_106	CYP2S1	na	null	null	14138	-0.397184818983078	-0.14876342	No
row_107	ACP2	na	null	null	14143	-0.3978716731071472	-0.14574051	No
row_108	SMOX	na	null	null	14262	-0.41590142250061035	-0.14855598	No
row_109	BLVRB	na	null	null	14274	-0.41797778010368347	-0.1457372	No
row_110	GSR	na	null	null	14564	-0.45633792877197266	-0.15720144	No
row_111	ACOX3	na	null	null	14801	-0.49681025743484497	-0.16555436	No
row_112	MT2A	na	null	null	14804	-0.49760109186172485	-0.16161612	No
row_113	LEAP2	na	null	null	14937	-0.5052399039268494	-0.16444066	No
row_114	ALDH3A1	na	null	null	14969	-0.5090914964675903	-0.16193151	No
row_115	VNN1	na	null	null	15302	-0.5636876225471497	-0.17478094	No
row_116	ABCC2	na	null	null	15386	-0.5797392725944519	-0.17442769	No
row_117	CAT	na	null	null	15662	-0.6174039840698242	-0.18384819	No
row_118	CYFIP2	na	null	null	15765	-0.6392704844474792	-0.1840087	No
row_119	EPHX1	na	null	null	15777	-0.6440814137458801	-0.17935272	No
row_120	MAN1A1	na	null	null	15990	-0.6840513944625854	-0.18492424	No
row_121	COMT	na	null	null	16042	-0.6931686401367188	-0.18196937	No
row_122	ECH1	na	null	null	16356	-0.7698649764060974	-0.19214602	No
row_123	TNFRSF1A	na	null	null	16404	-0.7830482721328735	-0.18825082	No
row_124	NPC1	na	null	null	16451	-0.7977349162101746	-0.18418379	No
row_125	NINJ1	na	null	null	16489	-0.8079826235771179	-0.179561	No
row_126	IGFBP1	na	null	null	16692	-0.854509174823761	-0.1832225	No
row_127	BPHL	na	null	null	16938	-0.9324122071266174	-0.18850844	No
row_128	DHRS1	na	null	null	17170	-1.0007259845733643	-0.19250432	No
row_129	APOE	na	null	null	17293	-1.0396474599838257	-0.19046156	No
row_130	PC	na	null	null	17387	-1.0718474388122559	-0.18663469	No
row_131	DDAH2	na	null	null	17483	-1.1163028478622437	-0.1825516	No
row_132	UPB1	na	null	null	17533	-1.1326230764389038	-0.17592093	No
row_133	VTN	na	null	null	17582	-1.1421399116516113	-0.16916044	No
row_134	PSMB10	na	null	null	17606	-1.150808572769165	-0.16101705	No
row_135	CFB	na	null	null	17623	-1.1580990552902222	-0.15244691	No
row_136	SPINT2	na	null	null	17657	-1.1692137718200684	-0.14467895	No
row_137	CSAD	na	null	null	17881	-1.264990210533142	-0.14610757	No
row_138	PDK4	na	null	null	17892	-1.2694958448410034	-0.1363173	No
row_139	JUP	na	null	null	17913	-1.2811930179595947	-0.12695697	No
row_140	PTGES	na	null	null	17960	-1.310916543006897	-0.11872009	No
row_141	ABCC3	na	null	null	18067	-1.3626768589019775	-0.11321257	No
row_142	HSD11B1	na	null	null	18258	-1.460944414138794	-0.1113165	No
row_143	IL1R1	na	null	null	18283	-1.4802483320236206	-0.100548744	No
row_144	LPIN2	na	null	null	18431	-1.6039925813674927	-0.09523288	No
row_145	XDH	na	null	null	18541	-1.6828111410140991	-0.087281615	No
row_146	CYP27A1	na	null	null	18645	-1.8083990812301636	-0.07799489	No
row_147	GABARAPL1	na	null	null	19059	-2.913930892944336	-0.07599987	No
row_148	ITIH4	na	null	null	19125	-3.3664424419403076	-0.05205834	No
row_149	KYNU	na	null	null	19126	-3.3674418926239014	-0.024696253	No
row_150	PROS1	na	null	null	19137	-3.498100996017456	0.0032025094	No
