# Supplementary material for: Heparin-based hydrogel scaffolding alters the transcriptomic profile and increases the chemoresistance of MDA-MB-231 triple-negative breast cancer cells
Source: Biomater Sci. 2020 Feb 13;8(10):2786–96. doi: 10.1039/c9bm01481k (PMC7497406; doi:10.1039/c9bm01481k)
Supplement: Supplementary file 2 [file BM-008-C9BM01481K-s002.zip › Supplementary File 4/EGFvControl/Pathways/my_analysis.Gsea.1545200981068/HALLMARK_DNA_REPAIR.xls]

NAME	PROBE	DESCRIPTION<br>(from dataset)	GENE SYMBOL	GENE_TITLE	RANK IN GENE LIST	RANK METRIC SCORE	RUNNING ES	CORE ENRICHMENT
row_0	FEN1	na	null	null	251	2.027881383895874	0.0046382714	Yes
row_1	ZNRD1	na	null	null	524	1.7561942338943481	0.005789024	Yes
row_2	UMPS	na	null	null	526	1.755530595779419	0.021152208	Yes
row_3	PNP	na	null	null	546	1.742297649383545	0.035454802	Yes
row_4	ERCC2	na	null	null	651	1.6696690320968628	0.04466003	Yes
row_5	PRIM1	na	null	null	671	1.6602754592895508	0.058242373	Yes
row_6	NME1	na	null	null	764	1.6027981042861938	0.06748999	Yes
row_7	ZWINT	na	null	null	817	1.5822854042053223	0.07865611	Yes
row_8	RFC2	na	null	null	818	1.5821902751922607	0.09254962	Yes
row_9	GTF2A2	na	null	null	977	1.5195343494415283	0.09760333	Yes
row_10	RAE1	na	null	null	1065	1.4902856349945068	0.10612528	Yes
row_11	TYMS	na	null	null	1066	1.4899656772613525	0.119208954	Yes
row_12	GTF2H1	na	null	null	1094	1.4807989597320557	0.13079555	Yes
row_13	STX3	na	null	null	1133	1.4662848711013794	0.14167757	Yes
row_14	POLA1	na	null	null	1137	1.465221643447876	0.15438657	Yes
row_15	NUDT21	na	null	null	1211	1.4371833801269531	0.16317673	Yes
row_16	SNAPC5	na	null	null	1244	1.4279961585998535	0.17403734	Yes
row_17	RFC3	na	null	null	1349	1.3930374383926392	0.1808134	Yes
row_18	RFC4	na	null	null	1417	1.3715777397155762	0.18934228	Yes
row_19	POLR2A	na	null	null	1451	1.3633204698562622	0.19958249	Yes
row_20	RAD52	na	null	null	1575	1.327020287513733	0.204782	Yes
row_21	PCNA	na	null	null	1712	1.291046142578125	0.20898356	Yes
row_22	POLR1C	na	null	null	1728	1.2887884378433228	0.21951365	Yes
row_23	GMPR2	na	null	null	1797	1.2688649892807007	0.22708812	Yes
row_24	IMPDH2	na	null	null	1989	1.2227275371551514	0.22780414	Yes
row_25	CLP1	na	null	null	2105	1.1950465440750122	0.23226449	Yes
row_26	SF3A3	na	null	null	2170	1.1850812435150146	0.2393131	Yes
row_27	SSRP1	na	null	null	2378	1.1367777585983276	0.23843493	Yes
row_28	ARL6IP1	na	null	null	2385	1.1356226205825806	0.24809225	Yes
row_29	DDB2	na	null	null	2488	1.1134278774261475	0.25251794	Yes
row_30	POLA2	na	null	null	2529	1.1049731969833374	0.2601223	Yes
row_31	POLE4	na	null	null	2559	1.1001172065734863	0.2682611	Yes
row_32	POLD1	na	null	null	2630	1.0891427993774414	0.2741525	Yes
row_33	TAF13	na	null	null	2636	1.0875970125198364	0.28344053	Yes
row_34	TAF1C	na	null	null	2653	1.0835473537445068	0.29211593	Yes
row_35	HPRT1	na	null	null	2703	1.0762104988098145	0.2989955	Yes
row_36	TAF6	na	null	null	2711	1.0749770402908325	0.30806783	Yes
row_37	GTF3C5	na	null	null	2734	1.071009874343872	0.3163183	Yes
row_38	DGUOK	na	null	null	2767	1.0659046173095703	0.32399932	Yes
row_39	RFC5	na	null	null	2814	1.0580376386642456	0.3308767	Yes
row_40	ERCC3	na	null	null	2881	1.0467625856399536	0.3366058	Yes
row_41	POLR1D	na	null	null	3041	1.0184391736984253	0.3372068	Yes
row_42	RPA2	na	null	null	3128	1.0006656646728516	0.34148178	Yes
row_43	POLH	na	null	null	3221	0.9819381237030029	0.34527752	Yes
row_44	POLD3	na	null	null	3244	0.978663444519043	0.3527171	Yes
row_45	TAF9	na	null	null	3290	0.9712793827056885	0.3588851	Yes
row_46	RAD51	na	null	null	3425	0.9481191039085388	0.3601803	Yes
row_47	GTF2H3	na	null	null	3656	0.9127005934715271	0.35612774	Yes
row_48	SMAD5	na	null	null	3680	0.9076586961746216	0.36289135	Yes
row_49	DUT	na	null	null	3726	0.8997225761413574	0.36843103	Yes
row_50	DGCR8	na	null	null	4265	0.8131316304206848	0.34734464	No
row_51	NT5C	na	null	null	4483	0.7799504399299622	0.34280843	No
row_52	SAC3D1	na	null	null	4537	0.7727405428886414	0.34681332	No
row_53	POLR2K	na	null	null	4696	0.7495083212852478	0.34510526	No
row_54	REV3L	na	null	null	4765	0.73639315366745	0.348004	No
row_55	POLR3C	na	null	null	4779	0.733765184879303	0.35376528	No
row_56	POLR2G	na	null	null	4797	0.7305312156677246	0.3592883	No
row_57	LIG1	na	null	null	5038	0.7022011280059814	0.35286263	No
row_58	RRM2B	na	null	null	5044	0.7014575600624084	0.35875994	No
row_59	ITPA	na	null	null	5114	0.6907933354377747	0.3612058	No
row_60	POLL	na	null	null	5119	0.6905385851860046	0.36705968	No
row_61	POLR2D	na	null	null	5397	0.6501038074493408	0.3582353	No
row_62	POLR2C	na	null	null	5723	0.6059244871139526	0.34650463	No
row_63	EIF1B	na	null	null	5735	0.6046223640441895	0.3512368	No
row_64	CSTF3	na	null	null	5922	0.5807165503501892	0.34657753	No
row_65	NPR2	na	null	null	6034	0.5668933391571045	0.34573182	No
row_66	NCBP2	na	null	null	6120	0.5521933436393738	0.34612113	No
row_67	GTF2B	na	null	null	6148	0.5483909845352173	0.34952006	No
row_68	RPA3	na	null	null	6282	0.5297806262969971	0.34719422	No
row_69	RALA	na	null	null	6371	0.5172004699707031	0.34711885	No
row_70	POLR2E	na	null	null	6401	0.5132502317428589	0.35010427	No
row_71	SURF1	na	null	null	6535	0.4978805482387543	0.3474983	No
row_72	ADA	na	null	null	6574	0.49348875880241394	0.34983802	No
row_73	POM121	na	null	null	6656	0.4839361906051636	0.3498378	No
row_74	TMED2	na	null	null	6719	0.47755345702171326	0.35077843	No
row_75	SEC61A1	na	null	null	6734	0.4759952127933502	0.3542237	No
row_76	RBX1	na	null	null	6955	0.44997408986091614	0.3466325	No
row_77	DDB1	na	null	null	7041	0.44119229912757874	0.3460471	No
row_78	NFX1	na	null	null	7087	0.4350322186946869	0.34750625	No
row_79	BCAP31	na	null	null	7157	0.4268411695957184	0.34763426	No
row_80	DCTN4	na	null	null	7195	0.4227678179740906	0.34940544	No
row_81	CDA	na	null	null	7578	0.37579548358917236	0.3326634	No
row_82	SRSF6	na	null	null	7878	0.33921173214912415	0.31995478	No
row_83	BOLA2	na	null	null	7966	0.32945430278778076	0.31828323	No
row_84	MRPL40	na	null	null	8036	0.3217521607875824	0.31748846	No
row_85	SNAPC4	na	null	null	8158	0.30988413095474243	0.31386125	No
row_86	GTF2H5	na	null	null	8176	0.3077095150947571	0.31567138	No
row_87	ADRM1	na	null	null	8507	0.2712080776691437	0.30073917	No
row_88	CANT1	na	null	null	8515	0.2694888114929199	0.30273834	No
row_89	TSG101	na	null	null	8709	0.2449721395969391	0.29476357	No
row_90	DAD1	na	null	null	8884	0.2259972095489502	0.28761902	No
row_91	ZNF707	na	null	null	9015	0.21291308104991913	0.28266808	No
row_92	ELL	na	null	null	9137	0.19766157865524292	0.2780554	No
row_93	POLR2H	na	null	null	9188	0.19296719133853912	0.2771266	No
row_94	NUDT9	na	null	null	9266	0.18572072684764862	0.27471757	No
row_95	TAF12	na	null	null	9372	0.17625920474529266	0.27075642	No
row_96	TARBP2	na	null	null	9396	0.17203007638454437	0.27106035	No
row_97	GUK1	na	null	null	9412	0.1695522964000702	0.27176222	No
row_98	CCNO	na	null	null	9632	0.14615261554718018	0.26155558	No
row_99	ERCC1	na	null	null	9755	0.12932808697223663	0.2562904	No
row_100	ERCC5	na	null	null	10584	0.04036186635494232	0.21320306	No
row_101	ERCC4	na	null	null	10714	0.023144837468862534	0.20663819	No
row_102	UPF3B	na	null	null	10721	0.02175704948604107	0.20651445	No
row_103	APRT	na	null	null	10789	0.014547905884683132	0.20312698	No
row_104	CMPK2	na	null	null	10862	0.005514822900295258	0.19939786	No
row_105	POLB	na	null	null	11738	-0.09085579216480255	0.15428802	No
row_106	ERCC8	na	null	null	11985	-0.12374268472194672	0.14246802	No
row_107	RNMT	na	null	null	12192	-0.14276660978794098	0.13291371	No
row_108	POLR2J	na	null	null	12320	-0.15723440051078796	0.12763125	No
row_109	BRF2	na	null	null	12359	-0.16371293365955353	0.12707514	No
row_110	SUPT5H	na	null	null	12576	-0.19506895542144775	0.117455445	No
row_111	TAF10	na	null	null	12584	-0.1962270885705948	0.11881129	No
row_112	HCLS1	na	null	null	13062	-0.2511957287788391	0.09599085	No
row_113	VPS37B	na	null	null	13365	-0.29748600721359253	0.082758434	No
row_114	AAAS	na	null	null	13989	-0.3760882318019867	0.05337468	No
row_115	ADCY6	na	null	null	14106	-0.3933904469013214	0.050743073	No
row_116	GTF2F1	na	null	null	14192	-0.40479642152786255	0.049838066	No
row_117	TP53	na	null	null	14267	-0.416549950838089	0.049613394	No
row_118	SDCBP	na	null	null	14589	-0.46051228046417236	0.036815688	No
row_119	NME4	na	null	null	14599	-0.462963730096817	0.04040887	No
row_120	CETN2	na	null	null	14630	-0.46661534905433655	0.042932328	No
row_121	USP11	na	null	null	16082	-0.6997537612915039	-0.027051017	No
row_122	VPS28	na	null	null	16240	-0.7425059676170349	-0.028768076	No
row_123	MPG	na	null	null	16357	-0.7701842784881592	-0.028090985	No
row_124	AK1	na	null	null	16503	-0.811160683631897	-0.028575584	No
row_125	GPX4	na	null	null	16614	-0.8370124697685242	-0.026996866	No
row_126	SUPT4H1	na	null	null	16698	-0.8563268184661865	-0.023831967	No
row_127	POLR2I	na	null	null	16800	-0.8864103555679321	-0.021347284	No
row_128	AK3	na	null	null	17069	-0.9677988886833191	-0.026909718	No
row_129	POLR3GL	na	null	null	17071	-0.968543291091919	-0.01845722	No
row_130	NME3	na	null	null	17119	-0.9834756851196289	-0.012287031	No
row_131	EDF1	na	null	null	17699	-1.1857761144638062	-0.03225226	No
row_132	COX17	na	null	null	18071	-1.3658026456832886	-0.039723735	No
row_133	PDE4B	na	null	null	18287	-1.4816176891326904	-0.037993535	No
row_134	XPC	na	null	null	18373	-1.5421779155731201	-0.02891098	No
row_135	TK2	na	null	null	18425	-1.5986424684524536	-0.017548757	No
row_136	VPS37D	na	null	null	18643	-1.805912733078003	-0.013075792	No
row_137	BCAM	na	null	null	18802	-2.0785391330718994	-0.0031133555	No
row_138	POLD4	na	null	null	19015	-2.714592218399048	0.009601224	No
