# Supplementary material for: Heparin-based hydrogel scaffolding alters the transcriptomic profile and increases the chemoresistance of MDA-MB-231 triple-negative breast cancer cells
Source: Biomater Sci. 2020 Feb 13;8(10):2786–96. doi: 10.1039/c9bm01481k (PMC7497406; doi:10.1039/c9bm01481k)
Supplement: Supplementary file 2 [file BM-008-C9BM01481K-s002.zip › Supplementary File 4/EGFvControl/Pathways/my_analysis.Gsea.1545200981068/gsea_report_for_EGF_1545200981068.xls]

NAME	GS<br> follow link to MSigDB	GS DETAILS	SIZE	ES	NES	NOM p-val	FDR q-val	FWER p-val	RANK AT MAX	LEADING EDGE
HALLMARK_E2F_TARGETS	HALLMARK_E2F_TARGETS	Details ...	192	0.6842201	3.1536756	0.0	0.0	0.0	4041	tags=77%, list=21%, signal=97%
HALLMARK_G2M_CHECKPOINT	HALLMARK_G2M_CHECKPOINT	Details ...	190	0.6168415	2.8949919	0.0	0.0	0.0	5055	tags=73%, list=26%, signal=98%
HALLMARK_MYC_TARGETS_V1	HALLMARK_MYC_TARGETS_V1	Details ...	189	0.6308562	2.8932834	0.0	0.0	0.0	4803	tags=74%, list=25%, signal=97%
HALLMARK_MYC_TARGETS_V2	HALLMARK_MYC_TARGETS_V2	Details ...	56	0.72822225	2.7766533	0.0	0.0	0.0	2578	tags=70%, list=13%, signal=80%
HALLMARK_SPERMATOGENESIS	HALLMARK_SPERMATOGENESIS	Details ...	76	0.44994524	1.7951754	0.0	0.0014986225	0.013	3780	tags=42%, list=20%, signal=52%
HALLMARK_MTORC1_SIGNALING	HALLMARK_MTORC1_SIGNALING	Details ...	190	0.3653556	1.701037	0.0	0.0036738797	0.039	2856	tags=34%, list=15%, signal=39%
HALLMARK_UNFOLDED_PROTEIN_RESPONSE	HALLMARK_UNFOLDED_PROTEIN_RESPONSE	Details ...	105	0.38916722	1.6509354	0.0032626428	0.0057553905	0.068	5433	tags=44%, list=28%, signal=61%
HALLMARK_DNA_REPAIR	HALLMARK_DNA_REPAIR	Details ...	139	0.36843103	1.6403146	0.001572327	0.005391839	0.073	3726	tags=36%, list=19%, signal=44%
HALLMARK_OXIDATIVE_PHOSPHORYLATION	HALLMARK_OXIDATIVE_PHOSPHORYLATION	Details ...	194	0.34651607	1.6162214	0.0	0.006645646	0.101	5606	tags=44%, list=29%, signal=61%
HALLMARK_MITOTIC_SPINDLE	HALLMARK_MITOTIC_SPINDLE	Details ...	189	0.31250143	1.4376853	0.008064516	0.036576353	0.474	5421	tags=42%, list=28%, signal=58%
HALLMARK_PI3K_AKT_MTOR_SIGNALING	HALLMARK_PI3K_AKT_MTOR_SIGNALING	Details ...	89	0.30627334	1.2537254	0.1266892	0.15720987	0.962	4914	tags=35%, list=26%, signal=47%
HALLMARK_UV_RESPONSE_UP	HALLMARK_UV_RESPONSE_UP	Details ...	131	0.27666998	1.228648	0.1	0.17336527	0.982	5265	tags=40%, list=27%, signal=54%
HALLMARK_REACTIVE_OXIGEN_SPECIES_PATHWAY	HALLMARK_REACTIVE_OXIGEN_SPECIES_PATHWAY	Details ...	44	0.3110383	1.1129789	0.2818792	0.34386906	0.999	3652	tags=32%, list=19%, signal=39%
HALLMARK_FATTY_ACID_METABOLISM	HALLMARK_FATTY_ACID_METABOLISM	Details ...	131	0.24571249	1.080625	0.30387598	0.38591966	1.0	5226	tags=31%, list=27%, signal=43%
HALLMARK_UV_RESPONSE_DN	HALLMARK_UV_RESPONSE_DN	Details ...	129	0.22070856	0.9669643	0.5344	0.63309866	1.0	4787	tags=35%, list=25%, signal=46%
HALLMARK_ADIPOGENESIS	HALLMARK_ADIPOGENESIS	Details ...	176	0.18528193	0.8531466	0.82175225	0.8808889	1.0	4883	tags=28%, list=25%, signal=37%
HALLMARK_PROTEIN_SECRETION	HALLMARK_PROTEIN_SECRETION	Details ...	94	0.18341976	0.7668792	0.9230769	0.9758501	1.0	5522	tags=31%, list=29%, signal=43%
HALLMARK_PANCREAS_BETA_CELLS	HALLMARK_PANCREAS_BETA_CELLS	Details ...	18	0.25334525	0.7498823	0.81895095	0.9385138	1.0	4618	tags=33%, list=24%, signal=44%
