# Supplementary material for: Heparin-based hydrogel scaffolding alters the transcriptomic profile and increases the chemoresistance of MDA-MB-231 triple-negative breast cancer cells
Source: Biomater Sci. 2020 Feb 13;8(10):2786–96. doi: 10.1039/c9bm01481k (PMC7497406; doi:10.1039/c9bm01481k)
Supplement: Supplementary file 2 [file BM-008-C9BM01481K-s002.zip › Supplementary File 4/EGFvControl/Pathways/my_analysis.Gsea.1545200981068/HALLMARK_INTERFERON_ALPHA_RESPONSE.xls]

NAME	PROBE	DESCRIPTION<br>(from dataset)	GENE SYMBOL	GENE_TITLE	RANK IN GENE LIST	RANK METRIC SCORE	RUNNING ES	CORE ENRICHMENT
row_0	PNPT1	na	null	null	320	1.925551414489746	0.006167773	No
row_1	TRIM14	na	null	null	363	1.877417802810669	0.02631162	No
row_2	ISG15	na	null	null	1964	1.2309701442718506	-0.042774	No
row_3	USP18	na	null	null	2289	1.159138560295105	-0.045936123	No
row_4	PARP12	na	null	null	2539	1.1039490699768066	-0.045829963	No
row_5	TRIM25	na	null	null	2663	1.0818145275115967	-0.039393112	No
row_6	RSAD2	na	null	null	3298	0.970798909664154	-0.06102011	No
row_7	CASP8	na	null	null	3766	0.8903521299362183	-0.074864656	No
row_8	HERC6	na	null	null	4081	0.8386797308921814	-0.081317	No
row_9	PSMA3	na	null	null	4449	0.7852886915206909	-0.09117843	No
row_10	LAP3	na	null	null	4650	0.7562857270240784	-0.092645206	No
row_11	IFI44L	na	null	null	4958	0.7130460739135742	-0.10022629	No
row_12	SAMD9L	na	null	null	5166	0.6824866533279419	-0.10293764	No
row_13	EIF2AK2	na	null	null	6165	0.5465279817581177	-0.14866321	No
row_14	RTP4	na	null	null	6227	0.536374568939209	-0.14547256	No
row_15	GMPR	na	null	null	6341	0.5221582651138306	-0.14517246	No
row_16	PROCR	na	null	null	6383	0.5158354043960571	-0.14117955	No
row_17	NMI	na	null	null	6667	0.48175084590911865	-0.15025711	No
row_18	SP110	na	null	null	6804	0.466844767332077	-0.15181895	No
row_19	SAMD9	na	null	null	6901	0.4560142457485199	-0.1514163	No
row_20	TDRD7	na	null	null	6947	0.45064014196395874	-0.14840858	No
row_21	IFIT3	na	null	null	7001	0.4467175006866455	-0.1458662	No
row_22	LPAR6	na	null	null	7154	0.42698296904563904	-0.14873974	No
row_23	PSME2	na	null	null	7980	0.327750563621521	-0.18801504	No
row_24	IRF2	na	null	null	8035	0.32175299525260925	-0.18701212	No
row_25	PLSCR1	na	null	null	8332	0.28962141275405884	-0.19905642	No
row_26	IFIT2	na	null	null	8545	0.26622289419174194	-0.2069831	No
row_27	TRIM26	na	null	null	8599	0.26127156615257263	-0.2066476	No
row_28	IFI44	na	null	null	8902	0.22338460385799408	-0.21979415	No
row_29	SLC25A28	na	null	null	9831	0.12345179915428162	-0.2668911	No
row_30	TRIM5	na	null	null	10199	0.08221231400966644	-0.28511935	No
row_31	CNP	na	null	null	10235	0.0768427923321724	-0.28603658	No
row_32	CASP1	na	null	null	10391	0.05987171456217766	-0.29343587	No
row_33	CMPK2	na	null	null	10862	0.005514822900295258	-0.31796727	No
row_34	ADAR	na	null	null	11005	-0.003983280621469021	-0.32535133	No
row_35	DDX60	na	null	null	11988	-0.12392406165599823	-0.37526867	No
row_36	WARS	na	null	null	12021	-0.12684886157512665	-0.3754338	No
row_37	ELF1	na	null	null	12748	-0.22148080170154572	-0.41079268	No
row_38	LAMP3	na	null	null	13043	-0.2501488924026489	-0.42320204	No
row_39	TRIM21	na	null	null	13344	-0.294516921043396	-0.43539745	No
row_40	IL7	na	null	null	13349	-0.2950587570667267	-0.43209547	No
row_41	MX1	na	null	null	13486	-0.3140803277492523	-0.43547526	No
row_42	OAS1	na	null	null	13532	-0.32122161984443665	-0.43400764	No
row_43	RNF31	na	null	null	13607	-0.3312738835811615	-0.43393812	No
row_44	IFI30	na	null	null	13832	-0.35574617981910706	-0.44142744	No
row_45	CXCL10	na	null	null	13845	-0.3594672381877899	-0.43777767	No
row_46	OASL	na	null	null	14184	-0.4029666781425476	-0.45067117	No
row_47	MOV10	na	null	null	14651	-0.4721372127532959	-0.46944028	No
row_48	IRF7	na	null	null	14815	-0.49969398975372314	-0.4720242	No
row_49	NUB1	na	null	null	15209	-0.5475943684577942	-0.48607495	No
row_50	NCOA7	na	null	null	15338	-0.5718148350715637	-0.48596895	No
row_51	RIPK2	na	null	null	15343	-0.5726891756057739	-0.4793631	No
row_52	IFIH1	na	null	null	15792	-0.6469939947128296	-0.49510935	Yes
row_53	IL15	na	null	null	15840	-0.6544833779335022	-0.4897805	Yes
row_54	TRAFD1	na	null	null	15985	-0.6832073330879211	-0.4891862	Yes
row_55	CCRL2	na	null	null	16115	-0.7062487006187439	-0.4875327	Yes
row_56	IRF9	na	null	null	16304	-0.7589525580406189	-0.48833975	Yes
row_57	IFI35	na	null	null	16370	-0.7735368013381958	-0.4825361	Yes
row_58	UBE2L6	na	null	null	16481	-0.8058099746704102	-0.47870347	Yes
row_59	OGFR	na	null	null	16562	-0.8259513974189758	-0.4730611	Yes
row_60	LY6E	na	null	null	16861	-0.9082455039024353	-0.47784826	Yes
row_61	PSME1	na	null	null	16865	-0.9098963141441345	-0.46717718	Yes
row_62	IFITM1	na	null	null	17072	-0.9692012667655945	-0.4664242	Yes
row_63	TMEM140	na	null	null	17094	-0.9749319553375244	-0.45592123	Yes
row_64	PSMB8	na	null	null	17300	-1.041859745979309	-0.45425123	Yes
row_65	IFITM3	na	null	null	17388	-1.0720109939575195	-0.44604704	Yes
row_66	BATF2	na	null	null	17393	-1.0728397369384766	-0.43348923	Yes
row_67	TAP1	na	null	null	17413	-1.0841540098190308	-0.4215818	Yes
row_68	IFITM2	na	null	null	17476	-1.1132757663726807	-0.41157818	Yes
row_69	FAM46A	na	null	null	17839	-1.2488985061645508	-0.4156608	Yes
row_70	LGALS3BP	na	null	null	17867	-1.2595185041427612	-0.40208516	Yes
row_71	IRF1	na	null	null	18023	-1.341739296913147	-0.3942298	Yes
row_72	IL4R	na	null	null	18107	-1.37973952293396	-0.3821542	Yes
row_73	STAT2	na	null	null	18119	-1.3843727111816406	-0.36625537	Yes
row_74	PSMB9	na	null	null	18166	-1.4066625833511353	-0.35192302	Yes
row_75	PARP14	na	null	null	18354	-1.5290465354919434	-0.34351334	Yes
row_76	CD74	na	null	null	18418	-1.5912061929702759	-0.3278745	Yes
row_77	CD47	na	null	null	18478	-1.625701904296875	-0.31161585	Yes
row_78	ISG20	na	null	null	18505	-1.646801471710205	-0.29337907	Yes
row_79	HLA-C	na	null	null	18568	-1.7064390182495117	-0.2763166	Yes
row_80	TXNIP	na	null	null	18572	-1.7104798555374146	-0.25611833	Yes
row_81	B2M	na	null	null	18622	-1.7747818231582642	-0.23756224	Yes
row_82	PARP9	na	null	null	18679	-1.8599278926849365	-0.2183592	Yes
row_83	BST2	na	null	null	18856	-2.2097816467285156	-0.20127288	Yes
row_84	C1S	na	null	null	18893	-2.301260471343994	-0.17577116	Yes
row_85	DHX58	na	null	null	18900	-2.3215293884277344	-0.14845821	Yes
row_86	GBP4	na	null	null	18924	-2.3646697998046875	-0.12152156	Yes
row_87	UBA7	na	null	null	18962	-2.491708278656006	-0.09380579	Yes
row_88	GBP2	na	null	null	18974	-2.541114568710327	-0.06414138	Yes
row_89	IFI27	na	null	null	19088	-3.0550193786621094	-0.033699412	Yes
row_90	CXCL11	na	null	null	19118	-3.3111588954925537	0.004186761	Yes
