# Supplementary material for: Heparin-based hydrogel scaffolding alters the transcriptomic profile and increases the chemoresistance of MDA-MB-231 triple-negative breast cancer cells
Source: Biomater Sci. 2020 Feb 13;8(10):2786–96. doi: 10.1039/c9bm01481k (PMC7497406; doi:10.1039/c9bm01481k)
Supplement: Supplementary file 2 [file BM-008-C9BM01481K-s002.zip › Supplementary File 4/EGFvControl/Pathways/my_analysis.Gsea.1545200981068/ranked_gene_list_EGF_versus_CONTROL_1545200981068.xls]

NAME	DESCRIPTION	GENE_SYMBOL	GENE_TITLE	SCORE
UBBP1	na	null	null	4.001005
NRK	na	null	null	3.8163705
AC241585.3	na	null	null	3.486953
NUTM2G	na	null	null	3.47681
ZDHHC23	na	null	null	3.4537594
FAM241B	na	null	null	3.385193
AC104758.1	na	null	null	3.318373
CHAC2	na	null	null	3.2777214
AC090409.1	na	null	null	3.2400784
TPM3P8	na	null	null	3.1876771
AC245041.1	na	null	null	3.1507633
AC009078.3	na	null	null	3.14322
ID4	na	null	null	3.1332285
CASC8	na	null	null	3.1207445
SEMA3D	na	null	null	3.0937724
CASC10	na	null	null	3.079242
HNRNPA1P33	na	null	null	3.0711153
AC245041.2	na	null	null	3.0679903
IPO4	na	null	null	3.016287
CAPN12	na	null	null	3.009548
MARCH4	na	null	null	3.0030034
FAM53A	na	null	null	2.9862685
AGBL3	na	null	null	2.9807444
AL513175.1	na	null	null	2.9531431
SCG5	na	null	null	2.9391077
RRN3P1	na	null	null	2.8919766
MYORG	na	null	null	2.8540945
AC245060.5	na	null	null	2.8443153
AP000577.1	na	null	null	2.80911
AC244153.1	na	null	null	2.807443
SNHG4	na	null	null	2.807149
STXBP5L	na	null	null	2.8057284
CENPM	na	null	null	2.7997851
SLC25A19	na	null	null	2.7995622
OXTR	na	null	null	2.7941854
ZFP37	na	null	null	2.7747638
AL442125.1	na	null	null	2.7561867
DOK3	na	null	null	2.748121
LINC01291	na	null	null	2.7446773
HHIP-AS1	na	null	null	2.7416794
PDCD1LG2	na	null	null	2.737829
AP000766.1	na	null	null	2.7344897
LRP3	na	null	null	2.72919
AC244258.1	na	null	null	2.7257137
ADH5P4	na	null	null	2.721652
YY2	na	null	null	2.7177844
AC239799.1	na	null	null	2.699718
FJX1	na	null	null	2.6878166
AC025594.1	na	null	null	2.6713946
NSUN5P2	na	null	null	2.6701007
AC241377.3	na	null	null	2.65847
AC108704.2	na	null	null	2.6517365
THAP12P1	na	null	null	2.635242
ZNF30	na	null	null	2.626494
SLFNL1-AS1	na	null	null	2.5950627
PLPP4	na	null	null	2.5808551
FP700107.1	na	null	null	2.577875
IL11	na	null	null	2.5702088
MED12L	na	null	null	2.5699615
RIMS2	na	null	null	2.5693457
KIF17	na	null	null	2.5663407
CDH4	na	null	null	2.5642033
ABCG2	na	null	null	2.562773
AC245595.2	na	null	null	2.5535734
ATP10A	na	null	null	2.5530972
CCDC15	na	null	null	2.5472531
CATSPER1	na	null	null	2.5401988
AL035448.1	na	null	null	2.537532
AC125807.1	na	null	null	2.5333927
AC093673.1	na	null	null	2.5151343
AC022211.1	na	null	null	2.5085988
AC073130.1	na	null	null	2.5077758
GKAP1	na	null	null	2.4981468
AURKAPS2	na	null	null	2.492794
IPPK	na	null	null	2.4918945
RPS2P4	na	null	null	2.4878774
SARS2	na	null	null	2.4799259
EDN1	na	null	null	2.4662251
FTH1P8	na	null	null	2.465817
AC093817.1	na	null	null	2.458781
URB2	na	null	null	2.4497375
ZWILCH	na	null	null	2.4489028
AL109618.1	na	null	null	2.4430025
FAM155A	na	null	null	2.440375
SEMA7A	na	null	null	2.4378567
NNAT	na	null	null	2.4343088
AC007996.1	na	null	null	2.4009004
CLTCL1	na	null	null	2.392117
GRK3	na	null	null	2.390733
SPTLC1P4	na	null	null	2.3832388
AC133065.4	na	null	null	2.3817616
HAUS7	na	null	null	2.3796651
TAGLN2P1	na	null	null	2.3784153
FST	na	null	null	2.3778439
TCF19	na	null	null	2.3686335
HOMER2	na	null	null	2.3562684
CYP1A1	na	null	null	2.3513315
CHRFAM7A	na	null	null	2.350542
MYLK2	na	null	null	2.350542
RNF152	na	null	null	2.3496776
ACACB	na	null	null	2.349069
FBP1	na	null	null	2.344434
HIST1H4I	na	null	null	2.338309
ALDH1L2	na	null	null	2.3364627
ATP2C2-AS1	na	null	null	2.3362026
COBLL1	na	null	null	2.326612
CPA4	na	null	null	2.323026
CDC25A	na	null	null	2.3122292
AL035411.1	na	null	null	2.3109188
ADAMTS17	na	null	null	2.3069866
GCSH	na	null	null	2.3058016
ZNF887P	na	null	null	2.3018346
METTL1	na	null	null	2.2970762
ZNF90	na	null	null	2.2952852
MYPN	na	null	null	2.29031
AC100788.2	na	null	null	2.2889106
AC025171.1	na	null	null	2.2889106
AL139095.2	na	null	null	2.2881281
AL136164.4	na	null	null	2.2879097
ADGRD1-AS1	na	null	null	2.2868583
LRRN4	na	null	null	2.285807
DSEL	na	null	null	2.2829716
NUBPL	na	null	null	2.2769723
KRT81	na	null	null	2.2745152
SERPINB7	na	null	null	2.2683237
NUP35	na	null	null	2.2664354
BDNF	na	null	null	2.2610242
ST13P18	na	null	null	2.259155
SP2-AS1	na	null	null	2.2552683
CPED1	na	null	null	2.253396
TRIM73	na	null	null	2.2525344
KCTD21-AS1	na	null	null	2.249925
EXO5	na	null	null	2.2449641
TRBV12-4	na	null	null	2.2423499
SLC10A5	na	null	null	2.2377841
SNHG1	na	null	null	2.2351453
GAS6-AS1	na	null	null	2.2347543
EXOG	na	null	null	2.2338288
UCA1	na	null	null	2.229957
HHEX	na	null	null	2.2231991
AL132656.2	na	null	null	2.2231343
NQO1	na	null	null	2.2230737
PSAT1	na	null	null	2.2224984
LRP4	na	null	null	2.2215517
FAM229A	na	null	null	2.220088
ESCO2	na	null	null	2.2181938
AC011510.1	na	null	null	2.21556
RGS4	na	null	null	2.214109
TIMM8BP2	na	null	null	2.2108052
SH2D5	na	null	null	2.2066886
ABCA11P	na	null	null	2.2055357
TMEM117	na	null	null	2.2042499
IL18	na	null	null	2.2020469
C12orf75	na	null	null	2.199233
ALDH4A1	na	null	null	2.1987648
LYSMD2	na	null	null	2.197924
AC131212.3	na	null	null	2.1974106
THOC1	na	null	null	2.1970563
SNRNP25	na	null	null	2.18981
AL137127.1	na	null	null	2.188029
AC060766.7	na	null	null	2.184975
AC010536.2	na	null	null	2.1849747
AC012313.8	na	null	null	2.1830664
AURKA	na	null	null	2.181385
NOP16	na	null	null	2.177046
ROCK1P1	na	null	null	2.175972
NOP2	na	null	null	2.1752126
NEGR1	na	null	null	2.1742575
UCK2	na	null	null	2.173107
C19orf48	na	null	null	2.1715322
IL12A	na	null	null	2.1710725
SLC1A5	na	null	null	2.1706715
MTHFD2	na	null	null	2.1631327
LRRC20	na	null	null	2.1601174
NOCT	na	null	null	2.1595378
FLG	na	null	null	2.1568367
PUS7	na	null	null	2.1558871
SCML2	na	null	null	2.1540961
HSPE1P3	na	null	null	2.1513355
HSPE1P4	na	null	null	2.1513355
SLF1	na	null	null	2.1505508
PTPN22	na	null	null	2.1471
CDCA5	na	null	null	2.144118
RPSAP45	na	null	null	2.1341908
PHLPP2	na	null	null	2.1328924
FAT3	na	null	null	2.131219
MND1	na	null	null	2.127644
RPS7P14	na	null	null	2.12734
MARC1	na	null	null	2.1259022
AC245060.4	na	null	null	2.1247118
C4orf46	na	null	null	2.1233573
SLC3A2	na	null	null	2.121847
BMS1P8	na	null	null	2.1197004
SH3RF1	na	null	null	2.1146333
EPHB2	na	null	null	2.1097567
SMAD7	na	null	null	2.1077688
NPM1P19	na	null	null	2.1041276
OXCT1	na	null	null	2.1040535
ZNF682	na	null	null	2.1019368
PPCDC	na	null	null	2.1009188
GOT1	na	null	null	2.0959322
PWP2	na	null	null	2.095645
CCDC86	na	null	null	2.0937018
YWHAZP6	na	null	null	2.093504
PPIAP6	na	null	null	2.0893536
MFSD8	na	null	null	2.0889387
LINC01293	na	null	null	2.0840983
SETD6	na	null	null	2.0832534
MTRR	na	null	null	2.0812452
PPIAP11	na	null	null	2.0812383
QRSL1	na	null	null	2.0771523
AOX1	na	null	null	2.0758796
MAIP1	na	null	null	2.074909
SLC7A5	na	null	null	2.0742044
AC016588.2	na	null	null	2.0716634
ARHGEF26	na	null	null	2.0712364
RPL7AP30	na	null	null	2.0693927
CYP24A1	na	null	null	2.0673928
AL136454.1	na	null	null	2.0666413
TEX52	na	null	null	2.066641
NIFK	na	null	null	2.0646524
SKA1	na	null	null	2.0620823
COQ3	na	null	null	2.0595617
CRADD	na	null	null	2.0592346
HAS2-AS1	na	null	null	2.0564632
AC114501.2	na	null	null	2.0560663
MIS18A	na	null	null	2.0552108
EZH2	na	null	null	2.0531878
AC023632.6	na	null	null	2.0529766
AL035413.2	na	null	null	2.0515423
AC245100.8	na	null	null	2.0511656
FP565260.1	na	null	null	2.0511029
CLCN4	na	null	null	2.050879
ZNF699	na	null	null	2.0507658
CLCN5	na	null	null	2.0471282
LINC00843	na	null	null	2.0466402
OR7E66P	na	null	null	2.0442736
SNX10	na	null	null	2.043274
AL365184.1	na	null	null	2.0432737
DCUN1D5	na	null	null	2.043059
GFM1	na	null	null	2.0429754
MICALCL	na	null	null	2.0416005
AL356056.2	na	null	null	2.040858
CDCA2	na	null	null	2.038875
HS3ST3B1	na	null	null	2.0367365
PDCD11	na	null	null	2.035535
ARAP1-AS2	na	null	null	2.035487
SNHG17	na	null	null	2.0349872
HSPD1P6	na	null	null	2.0327852
KISS1	na	null	null	2.029703
NUDT15	na	null	null	2.0293205
FEN1	na	null	null	2.0278814
CENPN	na	null	null	2.0275831
DIO2	na	null	null	2.0275183
BOP1	na	null	null	2.0249379
ALS2CL	na	null	null	2.022966
SMIM11B	na	null	null	2.0183883
TMEM201	na	null	null	2.0168142
U52111.1	na	null	null	2.0146177
RAD18	na	null	null	2.0139863
ZC3HC1	na	null	null	2.0110295
POLR1E	na	null	null	2.0110168
BAG2	na	null	null	2.010526
ATAD5	na	null	null	2.0102856
RRM2P3	na	null	null	2.00992
NCR3LG1	na	null	null	2.009141
CTPS1	na	null	null	2.0083702
PRPS1	na	null	null	2.0082803
MTND2P40	na	null	null	2.0077221
SYDE2	na	null	null	2.0069757
DPY19L2P2	na	null	null	2.0064077
ZNF674-AS1	na	null	null	2.0052226
CAMKMT	na	null	null	2.002103
COL5A2	na	null	null	1.9944897
PET117	na	null	null	1.9926288
AL391095.1	na	null	null	1.9890742
NKILA	na	null	null	1.9851671
SYNJ1	na	null	null	1.9797775
FAR2	na	null	null	1.9796741
CABYR	na	null	null	1.9788489
FAM86C1	na	null	null	1.9777693
ATP5G1	na	null	null	1.977723
MAP2K3	na	null	null	1.9776187
DHODH	na	null	null	1.9762943
PDE1C	na	null	null	1.9755421
AUNIP	na	null	null	1.9754907
PFN1P1	na	null	null	1.9725475
AC004943.2	na	null	null	1.972501
SNX25P1	na	null	null	1.97126
NAF1	na	null	null	1.9685998
CYB5B	na	null	null	1.9673179
AOC3	na	null	null	1.9655222
ABCB6	na	null	null	1.9644452
C9orf40	na	null	null	1.9622576
RRP7A	na	null	null	1.962118
CDCA8	na	null	null	1.9621016
EXOSC9	na	null	null	1.9568516
AL162724.2	na	null	null	1.9565668
SH2D4A	na	null	null	1.9559671
RUVBL1	na	null	null	1.9544106
NOL6	na	null	null	1.9537655
ALKBH8	na	null	null	1.9516019
KRT80	na	null	null	1.9500085
GTF2H2	na	null	null	1.9482926
RELN	na	null	null	1.9467016
PRMT3	na	null	null	1.9463301
ERI1	na	null	null	1.9433335
RPUSD4	na	null	null	1.939967
LINC00452	na	null	null	1.9398758
DZIP1L	na	null	null	1.9371761
RRS1	na	null	null	1.9364728
SLC7A1	na	null	null	1.9356904
SMIM11A	na	null	null	1.9347923
RRN3	na	null	null	1.932903
STRAP	na	null	null	1.932065
HSP90AA6P	na	null	null	1.931149
PPIAP29	na	null	null	1.9302082
UHRF1	na	null	null	1.9278126
AL592293.1	na	null	null	1.9263973
AC087222.1	na	null	null	1.9263972
PNPT1	na	null	null	1.9255514
AL050341.2	na	null	null	1.9250411
IGHV3-15	na	null	null	1.9239335
POLR3G	na	null	null	1.9229465
AC092017.2	na	null	null	1.9202539
TGS1	na	null	null	1.919618
NTAN1	na	null	null	1.9176893
TRAM2-AS1	na	null	null	1.916861
AURKB	na	null	null	1.9158949
LY6K	na	null	null	1.9144485
TOMM5	na	null	null	1.9136791
BDH1	na	null	null	1.9109919
RAB23	na	null	null	1.9095383
ASF1A	na	null	null	1.9070327
TMEM126B	na	null	null	1.9058043
NOL12	na	null	null	1.9053377
METTL12	na	null	null	1.9043701
MYBBP1A	na	null	null	1.9036335
HVCN1	na	null	null	1.902233
RGS7	na	null	null	1.9017836
ASL	na	null	null	1.9012401
ADGRV1	na	null	null	1.9009907
FAM83D	na	null	null	1.9007677
POLR1B	na	null	null	1.9003881
CCNA1	na	null	null	1.8965065
CAD	na	null	null	1.8962785
LILRB3	na	null	null	1.8938692
PRLR	na	null	null	1.8921753
UNG	na	null	null	1.8919547
SNHG15	na	null	null	1.8897513
PQLC1	na	null	null	1.8881284
GLI4	na	null	null	1.887714
VWA8	na	null	null	1.8872801
SNHG7	na	null	null	1.8870606
HAUS6P3	na	null	null	1.886112
DAAM2	na	null	null	1.8856946
PGAM5	na	null	null	1.8850083
PHF5A	na	null	null	1.8836979
SDCCAG3	na	null	null	1.8831719
TFRC	na	null	null	1.8815981
SNORD46	na	null	null	1.8814033
PSMD6	na	null	null	1.8803554
AMOTL2	na	null	null	1.8795061
TRIM14	na	null	null	1.8774178
PCCB	na	null	null	1.8751268
LCAT	na	null	null	1.8749484
ELL2P1	na	null	null	1.874604
ATAD3B	na	null	null	1.874023
OSR2	na	null	null	1.8738748
DNAJC9	na	null	null	1.8728037
TMEM177	na	null	null	1.8726909
SNX24	na	null	null	1.8724754
MPC1	na	null	null	1.871433
AL590705.3	na	null	null	1.8692318
PCDH10	na	null	null	1.8692318
AC015912.3	na	null	null	1.8692318
AC007216.3	na	null	null	1.8676656
TANGO6	na	null	null	1.86673
EBNA1BP2	na	null	null	1.8639469
PPT1	na	null	null	1.8634721
ATAD3C	na	null	null	1.8610027
PPIAP22	na	null	null	1.8608061
KIF18B	na	null	null	1.8594455
NIPAL1	na	null	null	1.858772
TIMP4	na	null	null	1.8571829
AC074032.1	na	null	null	1.8571827
PFAS	na	null	null	1.8562481
PLAU	na	null	null	1.8535327
PUM3	na	null	null	1.8534577
STK33	na	null	null	1.8528534
COQ2	na	null	null	1.8523371
HASPIN	na	null	null	1.8521419
AC021078.1	na	null	null	1.8520344
TFAP2E	na	null	null	1.8518995
PRKG1-AS1	na	null	null	1.8507904
PGM2	na	null	null	1.8489861
ORC1	na	null	null	1.8481305
MVB12B	na	null	null	1.847984
CBX3P9	na	null	null	1.8472627
RPSAP61	na	null	null	1.8470716
EML5	na	null	null	1.8467963
FAM86C2P	na	null	null	1.845645
CNTRL	na	null	null	1.845323
SRGAP1	na	null	null	1.8451744
HIST2H3D	na	null	null	1.8451679
DDN	na	null	null	1.8450406
LRR1	na	null	null	1.8437872
TRIM6	na	null	null	1.8420233
CCNE1	na	null	null	1.8413891
NDUFA9	na	null	null	1.8402395
GFOD1	na	null	null	1.840125
DCLK1	na	null	null	1.8395209
DANCR	na	null	null	1.8382945
TAF5	na	null	null	1.8380791
RBMS3-AS3	na	null	null	1.83735
ODC1	na	null	null	1.8347193
EARS2	na	null	null	1.8337885
ID3	na	null	null	1.8333111
DKK1	na	null	null	1.8314103
ITGB3BP	na	null	null	1.8312099
FLI1	na	null	null	1.829542
AC006064.2	na	null	null	1.8295418
SNX18P3	na	null	null	1.829315
P3H2	na	null	null	1.829142
AC137932.2	na	null	null	1.8280907
AL133268.1	na	null	null	1.8278117
MSRB3	na	null	null	1.8260711
KARS	na	null	null	1.8228207
NOG	na	null	null	1.8223248
WDR4	na	null	null	1.8223197
AC093323.1	na	null	null	1.8222679
RND3	na	null	null	1.8188735
CDK8	na	null	null	1.8179486
NPM3	na	null	null	1.8167838
FANCL	na	null	null	1.8152407
AC097527.1	na	null	null	1.8152001
SRPRB	na	null	null	1.8151985
RPL7AP11	na	null	null	1.8148887
BLM	na	null	null	1.8141328
TRMT112P6	na	null	null	1.8136961
CENPI	na	null	null	1.8126334
ENOPH1	na	null	null	1.8121502
MRPL32	na	null	null	1.8111452
NOLC1	na	null	null	1.8094321
SMYD3	na	null	null	1.8078514
FAM46B	na	null	null	1.8074331
PPIAP31	na	null	null	1.80666
EIF5A2	na	null	null	1.8037796
GTF3C6	na	null	null	1.8034438
MYCT1	na	null	null	1.8033462
HIST2H3DP1	na	null	null	1.802663
SLC46A1	na	null	null	1.8022557
FANCE	na	null	null	1.8012446
TEDC1	na	null	null	1.8008363
TOMM40	na	null	null	1.8001534
BUB1	na	null	null	1.7973821
AC092139.3	na	null	null	1.7968102
MRPS25	na	null	null	1.7967806
LINC01116	na	null	null	1.7961183
DSCC1	na	null	null	1.7960283
ADAMTS6	na	null	null	1.7950528
GTPBP4	na	null	null	1.7945442
AL359643.3	na	null	null	1.7933395
RPS26P6	na	null	null	1.7919886
R3HDM1	na	null	null	1.791149
FAM111A-DT	na	null	null	1.7896816
POLR3K	na	null	null	1.7892294
HYLS1	na	null	null	1.78898
DBF4B	na	null	null	1.7886938
LRRC8B	na	null	null	1.7876971
RYR3	na	null	null	1.7869053
AC133965.1	na	null	null	1.7869053
CDC6	na	null	null	1.7861787
NEDD4L	na	null	null	1.7860733
KCNMB4	na	null	null	1.7847791
PAWR	na	null	null	1.7843331
PTDSS1	na	null	null	1.7830701
STRADA	na	null	null	1.7830034
TFB2M	na	null	null	1.7824745
KLHDC4	na	null	null	1.7822096
PSMD9	na	null	null	1.7815373
RBBP4P2	na	null	null	1.7814851
RNASEH2C	na	null	null	1.7788537
ARAP2	na	null	null	1.7773802
SEPT10P1	na	null	null	1.7771348
PAX9	na	null	null	1.7771345
PIGL	na	null	null	1.7770032
MTMR12	na	null	null	1.7765917
TSPAN12	na	null	null	1.7754145
KRT8P14	na	null	null	1.775076
CLDN20	na	null	null	1.7750758
AL451042.1	na	null	null	1.7750758
ADORA2B	na	null	null	1.7749836
SLAMF7	na	null	null	1.7735347
SEH1L	na	null	null	1.7734268
SOAT1	na	null	null	1.7727079
MED7	na	null	null	1.7725908
RPS2P46	na	null	null	1.7725054
ZNF602P	na	null	null	1.7720699
DYSF	na	null	null	1.7717462
PLAC8	na	null	null	1.7716023
MPLKIP	na	null	null	1.7715621
RAD51D	na	null	null	1.7715507
DDIAS	na	null	null	1.7711322
SAP30L-AS1	na	null	null	1.7701133
C20orf27	na	null	null	1.7699552
TIMM8A	na	null	null	1.7698174
AC099789.1	na	null	null	1.7690885
C4BPB	na	null	null	1.7679498
NIPA2	na	null	null	1.7678236
RAD51C	na	null	null	1.7671224
EEF1B2P6	na	null	null	1.7648753
CCDC78	na	null	null	1.7644557
RGMB-AS1	na	null	null	1.7637352
DCLK2	na	null	null	1.7631819
NGDN	na	null	null	1.7627223
DTNB	na	null	null	1.7624263
CCNB1IP1	na	null	null	1.7603434
RPS27AP1	na	null	null	1.7598975
RPIA	na	null	null	1.7582598
SFXN2	na	null	null	1.758067
AMIGO2	na	null	null	1.7571493
RRP9	na	null	null	1.7570775
ZNF700	na	null	null	1.756757
ZNRD1	na	null	null	1.7561942
SMC6	na	null	null	1.7560483
UMPS	na	null	null	1.7555306
PSMD2	na	null	null	1.7553383
AC007040.2	na	null	null	1.7537767
HSPD1P1	na	null	null	1.7531165
ADRB2	na	null	null	1.7528627
AC114728.1	na	null	null	1.752565
ZNF85	na	null	null	1.7515001
PIGM	na	null	null	1.7507492
RAB28	na	null	null	1.7494408
DIMT1	na	null	null	1.749134
MTPAP	na	null	null	1.7487104
SLC26A2	na	null	null	1.7484987
WDR5	na	null	null	1.7483277
DLC1	na	null	null	1.7467619
ADCY3	na	null	null	1.7458292
SACS	na	null	null	1.745643
ATP2A1	na	null	null	1.7443392
TOMM20P1	na	null	null	1.744263
SNHG26	na	null	null	1.7441198
F3	na	null	null	1.7423942
PNP	na	null	null	1.7422976
GPAT3	na	null	null	1.7414082
ANOS1	na	null	null	1.7413304
CCDC85C	na	null	null	1.7412794
AL391988.1	na	null	null	1.7408208
CCDC188	na	null	null	1.7408208
LTV1	na	null	null	1.7403364
NEDD4	na	null	null	1.7389555
AC124045.1	na	null	null	1.7389268
FAM196B	na	null	null	1.7352301
AL356968.2	na	null	null	1.734304
RPS14P4	na	null	null	1.734304
ILKAP	na	null	null	1.7339977
GRWD1	na	null	null	1.7329445
ZBTB14	na	null	null	1.7309377
DEF6	na	null	null	1.7289308
CDKN3	na	null	null	1.7289233
DUSP14	na	null	null	1.7288152
AC006077.2	na	null	null	1.727761
THAP5P1	na	null	null	1.7277609
HERC3	na	null	null	1.7274932
WDR62	na	null	null	1.7274884
TSEN2	na	null	null	1.7269772
EXOSC4	na	null	null	1.7263157
TRMT2B	na	null	null	1.7259501
PADI1	na	null	null	1.7255676
ANKRD1	na	null	null	1.7241043
ZCCHC4	na	null	null	1.7211375
HELB	na	null	null	1.7209091
FAM13B	na	null	null	1.719971
MRPL37	na	null	null	1.7196295
RBPMS	na	null	null	1.7195833
MT1E	na	null	null	1.7194873
SLC20A2	na	null	null	1.7190429
APEX2	na	null	null	1.7187897
FAM86EP	na	null	null	1.7187375
TUBB4A	na	null	null	1.7181027
QRICH2	na	null	null	1.71683
CDS1	na	null	null	1.7159166
PMS2P2	na	null	null	1.7143266
THOP1	na	null	null	1.7138466
MITF	na	null	null	1.7135187
SLC7A5P1	na	null	null	1.7125871
MRPL12	na	null	null	1.7121044
CDC20	na	null	null	1.7115158
METTL13	na	null	null	1.7095463
CT62	na	null	null	1.7089607
GINS2	na	null	null	1.7087338
RBM24	na	null	null	1.7086878
SLC5A6	na	null	null	1.7080845
ABL2	na	null	null	1.7067412
AC134349.2	na	null	null	1.7055666
LDHB	na	null	null	1.7050507
GLRB	na	null	null	1.7049623
UBIAD1	na	null	null	1.7047871
SLC25A5	na	null	null	1.7041361
ATIC	na	null	null	1.7040663
AC016999.1	na	null	null	1.7022505
PARD6G	na	null	null	1.7021221
MAP3K4	na	null	null	1.7018846
CACHD1	na	null	null	1.7006657
DSN1	na	null	null	1.700618
B3GNT2	na	null	null	1.7001637
EXOSC2	na	null	null	1.6997176
CENPP	na	null	null	1.6969124
NALCN	na	null	null	1.6965426
UTP20	na	null	null	1.695989
AC034236.2	na	null	null	1.6956438
CYTOR	na	null	null	1.6936992
SAAL1	na	null	null	1.6936437
TPM1	na	null	null	1.6930096
TNS1	na	null	null	1.6921318
TAF1A	na	null	null	1.6920507
HSPD1	na	null	null	1.6913615
TLN2	na	null	null	1.691148
BRIP1	na	null	null	1.6911343
USP43	na	null	null	1.6904709
FAM72B	na	null	null	1.6889896
TUBA4A	na	null	null	1.6888188
RAB30	na	null	null	1.6879196
PFN1P3	na	null	null	1.6875157
AC084337.1	na	null	null	1.6867292
SUV39H1	na	null	null	1.6858886
TCOF1	na	null	null	1.6856816
RAPH1	na	null	null	1.6846814
BMS1P17	na	null	null	1.6822186
LINP1	na	null	null	1.681505
NKIRAS1	na	null	null	1.6812137
AIFM1	na	null	null	1.6791426
CDKN2C	na	null	null	1.6790842
AL133330.1	na	null	null	1.6784852
CCT2	na	null	null	1.6769363
FH	na	null	null	1.6769253
ZNF114	na	null	null	1.6765612
IFRD2	na	null	null	1.6751945
ACOT9	na	null	null	1.6751236
AHCTF1	na	null	null	1.6751099
SPHK1	na	null	null	1.6743907
AL589743.5	na	null	null	1.6742918
TBC1D2	na	null	null	1.6735066
GMNN	na	null	null	1.6728972
NPIPB10P	na	null	null	1.6725656
WDR43	na	null	null	1.6720891
NOS1AP	na	null	null	1.6712534
PLK4	na	null	null	1.6700312
ERCC2	na	null	null	1.669669
JPH1	na	null	null	1.66964
CCT5	na	null	null	1.6687268
RPS26P15	na	null	null	1.6678121
HOXB9	na	null	null	1.6673032
KRBOX4	na	null	null	1.666622
NUP85	na	null	null	1.6661605
BTBD10	na	null	null	1.6655384
RPS26P8	na	null	null	1.6654103
CKS1BP2	na	null	null	1.6651633
SLC39A8	na	null	null	1.6646492
RAD51AP1	na	null	null	1.6643797
USP39	na	null	null	1.6640738
ZNF354B	na	null	null	1.6631398
NEK11	na	null	null	1.66289
ZNF239	na	null	null	1.6624411
ATAD2	na	null	null	1.6615874
PKMYT1	na	null	null	1.6613864
CDPF1	na	null	null	1.6603829
TRMT2A	na	null	null	1.6603636
PRIM1	na	null	null	1.6602755
ALYREF	na	null	null	1.6590455
FUNDC1	na	null	null	1.6589507
RUBCN	na	null	null	1.65892
WNT5B	na	null	null	1.6581793
TRAP1	na	null	null	1.6581438
TOE1	na	null	null	1.6580471
CKS1BP3	na	null	null	1.6576142
CHMP7	na	null	null	1.6568209
EVA1B	na	null	null	1.6567247
ISG20L2	na	null	null	1.6566236
GSS	na	null	null	1.6551291
TIMM8B	na	null	null	1.6540637
SSR3	na	null	null	1.6540318
LINC01134	na	null	null	1.6535335
PRADC1	na	null	null	1.6529987
CDCA3	na	null	null	1.6519774
WDR3	na	null	null	1.6519477
KRT87P	na	null	null	1.6498138
FGF5	na	null	null	1.6497531
AL583722.4	na	null	null	1.6491967
NAV3	na	null	null	1.6491226
ZMYM1	na	null	null	1.6484009
ZNF845	na	null	null	1.6480248
B3GALT5	na	null	null	1.6474832
SLFNL1	na	null	null	1.6467075
KRT7	na	null	null	1.6461052
VIM-AS1	na	null	null	1.6446964
HIGD1AP1	na	null	null	1.6446074
CORO1C	na	null	null	1.6434047
FAM72D	na	null	null	1.6426426
EIF4A3	na	null	null	1.6419808
ZNF584	na	null	null	1.6418998
SPTLC1P1	na	null	null	1.6417968
CHCHD3	na	null	null	1.6417046
NLRP10	na	null	null	1.6413866
NAA15	na	null	null	1.6398616
GEMIN7	na	null	null	1.6392605
GLRX3	na	null	null	1.6384261
METTL17	na	null	null	1.6377578
DOLPP1	na	null	null	1.6367449
LONRF3	na	null	null	1.6358174
PPRC1	na	null	null	1.6354777
HNRNPA3P7	na	null	null	1.6345601
AL035456.1	na	null	null	1.6330695
SNAI2	na	null	null	1.632169
SPTBN5	na	null	null	1.6314408
NRF1	na	null	null	1.6309091
AC107871.1	na	null	null	1.6297888
HSD17B6	na	null	null	1.6297886
ILDR2	na	null	null	1.6276364
WDR20	na	null	null	1.6266457
MCM8	na	null	null	1.6266147
TUBGCP4	na	null	null	1.6264774
CCNA2	na	null	null	1.626396
SLC39A14	na	null	null	1.6263189
UBXN8	na	null	null	1.6243603
NUP188	na	null	null	1.622522
XRCC2	na	null	null	1.6218842
AL606834.2	na	null	null	1.6210737
DDX39A	na	null	null	1.6210682
DNMT1	na	null	null	1.6209666
CHML	na	null	null	1.6205617
ZNF488	na	null	null	1.620406
PUSL1	na	null	null	1.6192791
C19orf44	na	null	null	1.6186929
C1QBP	na	null	null	1.6183445
SRPK3	na	null	null	1.6175822
RPSAP5	na	null	null	1.617413
FAM216A	na	null	null	1.6171194
CCT5P1	na	null	null	1.6168952
SNRPB2	na	null	null	1.6163746
AC114737.1	na	null	null	1.615511
FAM111B	na	null	null	1.6153345
SFTA1P	na	null	null	1.6141771
ATR	na	null	null	1.6137975
PKP4	na	null	null	1.6129674
EIF4A1P2	na	null	null	1.6129184
BMS1P16	na	null	null	1.6095762
MCM10	na	null	null	1.6095315
ARL6IP1P2	na	null	null	1.6094534
DHX9	na	null	null	1.609409
ZNF852	na	null	null	1.6085912
RGS5	na	null	null	1.607786
DHX35	na	null	null	1.6076722
DFFA	na	null	null	1.6060137
FRAS1	na	null	null	1.6055775
RRP12	na	null	null	1.6055512
TK1	na	null	null	1.6054993
POLE	na	null	null	1.6050457
SLC35G2	na	null	null	1.6040977
TMEM62	na	null	null	1.6031876
COL12A1	na	null	null	1.6029056
NME1	na	null	null	1.6027981
AC113935.1	na	null	null	1.6026824
MRPL9	na	null	null	1.602245
RNF32	na	null	null	1.6019363
XYLB	na	null	null	1.6017234
SLC9A7P1	na	null	null	1.6014254
AL031587.5	na	null	null	1.6014254
C6orf52	na	null	null	1.5997968
AP000759.1	na	null	null	1.5996621
MRPS14	na	null	null	1.5996298
DARS2	na	null	null	1.5991473
DDX21	na	null	null	1.5990055
TMEM97	na	null	null	1.5985521
AL353763.2	na	null	null	1.5983922
AP000523.1	na	null	null	1.598381
ZNF367	na	null	null	1.5981259
ARMC6	na	null	null	1.5968229
UAP1	na	null	null	1.5966214
URM1	na	null	null	1.5964521
ZFHX4	na	null	null	1.5961632
FAM208B	na	null	null	1.5961534
KNL1	na	null	null	1.5956523
WWC1	na	null	null	1.5954615
IDH3A	na	null	null	1.5951239
SLC25A20	na	null	null	1.5949011
UBR3	na	null	null	1.594544
LINC01204	na	null	null	1.5942216
COPS9	na	null	null	1.5941242
POLQ	na	null	null	1.5940868
GTSE1	na	null	null	1.5939535
SCARB1	na	null	null	1.5933572
CDC45	na	null	null	1.5931652
ANAPC10	na	null	null	1.5931493
QTRT2	na	null	null	1.5929823
AC138409.1	na	null	null	1.5914888
IFRD1	na	null	null	1.5912026
POC1A	na	null	null	1.5906763
AC009487.2	na	null	null	1.5896873
AC112777.1	na	null	null	1.5886153
ZBTB18	na	null	null	1.5880864
CDCA7	na	null	null	1.5875453
Z95331.1	na	null	null	1.5873421
RPSA	na	null	null	1.5871075
DLEU2	na	null	null	1.5869608
MPP3	na	null	null	1.5867206
DNAJB4	na	null	null	1.5865039
AIMP2	na	null	null	1.5863688
SPIN2A	na	null	null	1.586236
MAMDC2-AS1	na	null	null	1.5848724
NLE1	na	null	null	1.5841434
AC113404.3	na	null	null	1.5836731
WRN	na	null	null	1.5828881
PIMREG	na	null	null	1.5827161
ZWINT	na	null	null	1.5822854
RFC2	na	null	null	1.5821903
AP4B1	na	null	null	1.5814391
RCL1	na	null	null	1.5806323
ANKLE2	na	null	null	1.5797137
MRTO4	na	null	null	1.5788745
EIF1AX	na	null	null	1.5782971
TMEM170A	na	null	null	1.578066
PSMD14	na	null	null	1.577166
BEND7	na	null	null	1.577052
RAB3IL1	na	null	null	1.5770252
NEU3	na	null	null	1.5766993
LSG1	na	null	null	1.5762577
N4BP2	na	null	null	1.5762379
NUDT2	na	null	null	1.5761354
SKA3	na	null	null	1.5756645
PRPF4	na	null	null	1.575639
ALCAM	na	null	null	1.5748049
PRIM2	na	null	null	1.5746475
CD274	na	null	null	1.5743252
UTP4	na	null	null	1.5737345
PA2G4	na	null	null	1.573728
SLC22A5	na	null	null	1.5730704
PEA15	na	null	null	1.5730098
PUDP	na	null	null	1.5723369
SPDL1	na	null	null	1.5720531
PLD6	na	null	null	1.5712181
CISD1	na	null	null	1.5711775
AADAT	na	null	null	1.5698924
FIGN	na	null	null	1.5697615
TIMM44	na	null	null	1.5694169
TBC1D32	na	null	null	1.56883
CCNH	na	null	null	1.5687399
EFEMP1	na	null	null	1.5686872
AC017002.3	na	null	null	1.568512
SBDSP1	na	null	null	1.568266
ADAMTS16	na	null	null	1.5679471
AC073073.2	na	null	null	1.5668747
ASRGL1	na	null	null	1.5668746
AL136115.2	na	null	null	1.5668746
LINC02407	na	null	null	1.5668746
FILIP1	na	null	null	1.5667673
ZRANB2-AS2	na	null	null	1.5667673
AC091132.2	na	null	null	1.5667672
ANK3	na	null	null	1.5667672
HELLS	na	null	null	1.5664899
SRSF1	na	null	null	1.5656971
POP1	na	null	null	1.565346
FKBP4	na	null	null	1.5652411
TCP1	na	null	null	1.5651817
LINC00565	na	null	null	1.5647341
TRNP1	na	null	null	1.5647041
CEP55	na	null	null	1.5644891
C8orf76	na	null	null	1.564054
AC115837.1	na	null	null	1.5640328
AC245014.3	na	null	null	1.5638709
RUVBL2	na	null	null	1.5631706
DPH2	na	null	null	1.5628624
C1orf112	na	null	null	1.5628443
SHCBP1	na	null	null	1.5615312
NUP50	na	null	null	1.5610174
SDHAF2	na	null	null	1.5607291
AP1M2	na	null	null	1.560274
AC023283.1	na	null	null	1.5599278
AC093157.1	na	null	null	1.5599277
AC008781.2	na	null	null	1.5599276
NCEH1	na	null	null	1.5594891
GCDH	na	null	null	1.5590116
PAK1IP1	na	null	null	1.5589064
EEF2KMT	na	null	null	1.5586104
TMEM126A	na	null	null	1.5571418
TMEM19	na	null	null	1.5569396
PINX1	na	null	null	1.5568988
RRM2	na	null	null	1.556738
E2F8	na	null	null	1.5564629
WDR76	na	null	null	1.5559912
OIP5	na	null	null	1.5558537
HAT1	na	null	null	1.5546256
URB1	na	null	null	1.5538651
VPS35P1	na	null	null	1.5537202
THAP12P3	na	null	null	1.5535051
ANGPT2	na	null	null	1.5523747
GOLGA8S	na	null	null	1.5522723
PICART1	na	null	null	1.5522722
TSC22D2	na	null	null	1.5522218
LMNB2	na	null	null	1.5513912
TBC1D1	na	null	null	1.5511494
AC004552.1	na	null	null	1.551048
NCAPG	na	null	null	1.550576
MCM2	na	null	null	1.5496159
TMEM136	na	null	null	1.5492865
SENP1	na	null	null	1.5488461
ELAC2	na	null	null	1.5483507
CHAF1B	na	null	null	1.5482076
LINC00513	na	null	null	1.5478592
NFATC2	na	null	null	1.5463803
RPL22L1	na	null	null	1.5462976
RPS26P47	na	null	null	1.546218
AC005831.1	na	null	null	1.5461398
CCT7	na	null	null	1.5457267
ATAD3A	na	null	null	1.54512
PDLIM2	na	null	null	1.5445206
KRT86	na	null	null	1.5443815
SLC39A3	na	null	null	1.5439737
OSBPL6	na	null	null	1.5436606
TELO2	na	null	null	1.5434424
RPSAP12	na	null	null	1.5430981
PSME3	na	null	null	1.5427815
DHRS4L1	na	null	null	1.5420189
PBX4	na	null	null	1.5412933
RBBP8	na	null	null	1.5411595
LIMA1	na	null	null	1.5408231
CRCP	na	null	null	1.5401788
SPIN2B	na	null	null	1.5401726
PDIK1L	na	null	null	1.5385104
MRM1	na	null	null	1.5380206
SNRPB	na	null	null	1.5379629
EMG1	na	null	null	1.5376356
ENC1	na	null	null	1.5372206
AGAP12P	na	null	null	1.5371217
STYK1	na	null	null	1.5359347
SH3BP4	na	null	null	1.535822
AC073592.3	na	null	null	1.5355592
SRM	na	null	null	1.5354806
UBR7	na	null	null	1.5334413
NUP88	na	null	null	1.5326725
SSX2IP	na	null	null	1.5326213
ZRANB1	na	null	null	1.5323452
ATP8B1	na	null	null	1.532297
KIF18A	na	null	null	1.5320119
AL441992.1	na	null	null	1.5319637
LINC00663	na	null	null	1.5313951
UBE2T	na	null	null	1.5310733
SPATA33	na	null	null	1.530017
PRTFDC1	na	null	null	1.529579
CAMK4	na	null	null	1.5292077
NANP	na	null	null	1.5279433
DAP3	na	null	null	1.527417
MBNL3	na	null	null	1.5267946
TSR1	na	null	null	1.5261079
NDUFAF4	na	null	null	1.5259248
ZNF850	na	null	null	1.5250113
MPP1	na	null	null	1.5247471
SCLT1	na	null	null	1.5246228
AC109326.1	na	null	null	1.5242263
NSD2	na	null	null	1.5239308
MTBP	na	null	null	1.5238243
AL161891.1	na	null	null	1.5234377
XPO5	na	null	null	1.5231514
ENPP4	na	null	null	1.5230182
MIIP	na	null	null	1.5228939
GINS1	na	null	null	1.5225438
HNRNPLP2	na	null	null	1.5225172
ABRAXAS2	na	null	null	1.5221299
TRIT1	na	null	null	1.5219977
ABHD5	na	null	null	1.521929
ZMPSTE24	na	null	null	1.5217125
NAA25	na	null	null	1.521637
CHORDC1	na	null	null	1.5206037
GTF2H2C	na	null	null	1.5197729
GTF2A2	na	null	null	1.5195343
DDX52	na	null	null	1.5193102
GEMIN5	na	null	null	1.5192666
CNOT9	na	null	null	1.5189911
LINC02001	na	null	null	1.5186183
TAS2R43	na	null	null	1.5181111
AL353804.1	na	null	null	1.5181111
TOMM22	na	null	null	1.5177544
IRAK1	na	null	null	1.5175861
AC245297.1	na	null	null	1.5168922
BANK1	na	null	null	1.5168922
TAF3	na	null	null	1.5168897
CRY1	na	null	null	1.516662
LINC01186	na	null	null	1.516599
AC097461.1	na	null	null	1.516599
GK5	na	null	null	1.5165603
DDR2	na	null	null	1.5163664
TMEM268	na	null	null	1.5160592
AC090114.1	na	null	null	1.5157242
ANKRD13A	na	null	null	1.5155967
TPX2	na	null	null	1.5155557
FARSB	na	null	null	1.5146536
HERC2P4	na	null	null	1.5145812
HMGN1P35	na	null	null	1.5144877
CDC7	na	null	null	1.5137427
ANXA8	na	null	null	1.5136902
PPIAP53	na	null	null	1.5133601
CIP2A	na	null	null	1.5129416
ATP6V0A4	na	null	null	1.5124835
AGPAT5	na	null	null	1.5121053
CEP78	na	null	null	1.5120629
TRAM2	na	null	null	1.511922
LETM1	na	null	null	1.5111488
CACYBP	na	null	null	1.5110976
FSTL1	na	null	null	1.510934
AL157838.1	na	null	null	1.5106995
PA2G4P1	na	null	null	1.5099006
SMYD2	na	null	null	1.5096498
WRAP53	na	null	null	1.5093511
RPL5P1	na	null	null	1.5091372
RPL17P36	na	null	null	1.5091051
TMEM106C	na	null	null	1.5078883
STOML2	na	null	null	1.5076214
AC142086.6	na	null	null	1.50753
THAP9-AS1	na	null	null	1.5074744
AP000347.1	na	null	null	1.5066648
ABCE1	na	null	null	1.506491
PISD	na	null	null	1.5059347
FAM72A	na	null	null	1.5054682
AC046176.1	na	null	null	1.5052243
TOR3A	na	null	null	1.5050805
SEPT7P2	na	null	null	1.5046734
MFSD4B	na	null	null	1.5044435
TYRO3P	na	null	null	1.5041254
AP000866.2	na	null	null	1.5033962
GTF2H2B	na	null	null	1.5032885
IARS	na	null	null	1.5021249
MICAL2	na	null	null	1.5018358
PNO1	na	null	null	1.5010611
FAM126A	na	null	null	1.5006071
RPS3AP5	na	null	null	1.4991214
NOL11	na	null	null	1.4988734
SMCO4	na	null	null	1.49843
CCDC134	na	null	null	1.4977449
PRKCE	na	null	null	1.497462
AP001107.1	na	null	null	1.4967728
AC068491.4	na	null	null	1.4965873
GPX8	na	null	null	1.495893
FANCM	na	null	null	1.4956032
LRRC59	na	null	null	1.4955007
PARP1	na	null	null	1.4953754
GLI2	na	null	null	1.494935
ZFHX3	na	null	null	1.4945966
MGST1	na	null	null	1.4940567
SNRPGP9	na	null	null	1.4939469
AL158801.5	na	null	null	1.4926065
LRRCC1	na	null	null	1.4925482
PRC1	na	null	null	1.4914889
UBASH3B	na	null	null	1.4913998
NCAPH2	na	null	null	1.4913691
DRP2	na	null	null	1.4913015
OR10A3	na	null	null	1.491295
WBP1LP2	na	null	null	1.491295
OR2A1-AS1	na	null	null	1.491295
AC005785.2	na	null	null	1.491295
LRRC19	na	null	null	1.491295
GTPBP8	na	null	null	1.4907883
CARMIL1	na	null	null	1.4907614
RAE1	na	null	null	1.4902856
TYMS	na	null	null	1.4899657
ZNF780A	na	null	null	1.4896762
NEDD1	na	null	null	1.4895891
NOL10	na	null	null	1.4892646
KIF2A	na	null	null	1.4888247
AC112220.4	na	null	null	1.4887041
CENPL	na	null	null	1.4883659
AC025442.1	na	null	null	1.4883614
PLK1	na	null	null	1.4880316
PHB	na	null	null	1.4877155
NUP205	na	null	null	1.4870312
KLHL8	na	null	null	1.4867488
ZNF268	na	null	null	1.4862598
ENOX2	na	null	null	1.4861599
CTGF	na	null	null	1.4860367
ZNF37A	na	null	null	1.485143
CLN6	na	null	null	1.4851202
AL590644.1	na	null	null	1.4851192
LIN9	na	null	null	1.4847919
EPDR1	na	null	null	1.4840467
EEF1AKMT2	na	null	null	1.4830872
AC092807.3	na	null	null	1.4823147
ZNF622	na	null	null	1.4821672
ZNF595	na	null	null	1.4815557
DLG1-AS1	na	null	null	1.4813013
HMGN1P36	na	null	null	1.4811922
DHX33	na	null	null	1.4810514
ZNF681	na	null	null	1.4809104
GTF2H1	na	null	null	1.480799
SCN5A	na	null	null	1.4804028
NTN1	na	null	null	1.48018
ADRB1	na	null	null	1.48018
TONSL	na	null	null	1.4792863
MCM7	na	null	null	1.4791161
HAUS6	na	null	null	1.4789524
PRKDC	na	null	null	1.4787993
NPM1P27	na	null	null	1.4781455
DDAH1	na	null	null	1.4779326
TRIM16L	na	null	null	1.4778762
AC005224.4	na	null	null	1.4776324
C8orf46	na	null	null	1.4774479
PSRC1	na	null	null	1.4766835
AL513175.2	na	null	null	1.4754566
GCLM	na	null	null	1.4749118
TMX2	na	null	null	1.4745191
DCTPP1	na	null	null	1.4741179
PSMD11	na	null	null	1.4740484
IPO7P2	na	null	null	1.4733315
SAMD4A	na	null	null	1.4732502
PLEKHA7	na	null	null	1.4732195
RAN	na	null	null	1.4730718
MRPL3	na	null	null	1.4729714
UTP23	na	null	null	1.4725341
PGRMC1	na	null	null	1.4725084
FKBP5	na	null	null	1.4722642
ANXA2R	na	null	null	1.4715955
CHUK	na	null	null	1.4712852
TRIP13	na	null	null	1.4711404
AC090197.1	na	null	null	1.4704968
PFN1P4	na	null	null	1.4700366
AL022323.4	na	null	null	1.4694582
KIF15	na	null	null	1.4688954
DOCK2	na	null	null	1.4685028
HSPA4L	na	null	null	1.4677825
AGK	na	null	null	1.4676098
CMC2	na	null	null	1.4674702
RPS26P31	na	null	null	1.4663702
STX3	na	null	null	1.4662849
HMGN2	na	null	null	1.4661024
FAM222A	na	null	null	1.4658941
DNAJC19	na	null	null	1.465894
POLA1	na	null	null	1.4652216
ADGRF3	na	null	null	1.4649429
AC005522.1	na	null	null	1.4649428
SLC16A7	na	null	null	1.4648416
PRPF38A	na	null	null	1.4643759
WDHD1	na	null	null	1.4641122
ENTPD1-AS1	na	null	null	1.4637234
DKC1	na	null	null	1.4636767
PLCXD1	na	null	null	1.4635088
DGCR11	na	null	null	1.4631596
MRPS33	na	null	null	1.4618909
NVL	na	null	null	1.4613334
RNASEH1-AS1	na	null	null	1.4607184
FAM91A3P	na	null	null	1.4605427
MTFR2	na	null	null	1.4598346
RBFA	na	null	null	1.4588491
NOP56	na	null	null	1.4586799
AC037198.2	na	null	null	1.458646
CASP3	na	null	null	1.4579868
ZNF521	na	null	null	1.4578707
CARD11	na	null	null	1.4571167
DIAPH1	na	null	null	1.4561406
ANGPTL7	na	null	null	1.455447
CCNB1	na	null	null	1.4545705
LINC01561	na	null	null	1.4540011
NDUFAF6	na	null	null	1.4538194
BCL2	na	null	null	1.4536867
LRRC8C	na	null	null	1.4532485
CLSPN	na	null	null	1.4532443
C18orf25	na	null	null	1.4520977
CTBP1-AS	na	null	null	1.4512669
RFXAP	na	null	null	1.4512668
AC007952.4	na	null	null	1.4507813
YDJC	na	null	null	1.450777
TBC1D31	na	null	null	1.4506663
PTPRB	na	null	null	1.4502257
RRM1	na	null	null	1.449679
GATB	na	null	null	1.4495465
GINS3	na	null	null	1.4490954
RPP30	na	null	null	1.449043
INIP	na	null	null	1.4489521
NCAPG2	na	null	null	1.4482716
POLE3	na	null	null	1.4471607
TRMT6	na	null	null	1.4467351
FIGNL1	na	null	null	1.4466258
JRK	na	null	null	1.4462999
HMGB2	na	null	null	1.4461575
EIF3B	na	null	null	1.4461296
RCHY1	na	null	null	1.4455167
KIF23	na	null	null	1.4454961
ABCF2	na	null	null	1.4452503
AC009238.1	na	null	null	1.4449756
AC009237.6	na	null	null	1.4449756
AC009065.3	na	null	null	1.4447529
EXTL2	na	null	null	1.444665
PDCD2L	na	null	null	1.4442638
TMEM71	na	null	null	1.4441596
MSTO2P	na	null	null	1.4434988
ANKRD28	na	null	null	1.4431877
AC000089.1	na	null	null	1.4427173
RMDN2	na	null	null	1.4424149
COPS7B	na	null	null	1.4422346
UCP3	na	null	null	1.4417526
NUDCD1	na	null	null	1.4414145
PSMG1	na	null	null	1.4407976
FOXM1	na	null	null	1.4406457
CTNNAL1	na	null	null	1.4399427
AJUBA	na	null	null	1.4398322
GREB1L	na	null	null	1.43918
PMS2P7	na	null	null	1.4390796
TACC3	na	null	null	1.4387974
PSMC1P10	na	null	null	1.4387039
AC025048.6	na	null	null	1.4386339
TMEM243	na	null	null	1.4373969
NUDT21	na	null	null	1.4371834
REEP1	na	null	null	1.4368825
GPHN	na	null	null	1.4361624
STOM	na	null	null	1.4358575
NCAPD3	na	null	null	1.4357086
PLCE1	na	null	null	1.4355962
THRB	na	null	null	1.4353045
AC100800.1	na	null	null	1.4352276
CDV3	na	null	null	1.4348832
TAF5L	na	null	null	1.4348562
EIF3D	na	null	null	1.4345386
MIR137HG	na	null	null	1.434286
APBB1IP	na	null	null	1.4341943
FRRS1	na	null	null	1.4338006
FAM122B	na	null	null	1.4337544
PPIE	na	null	null	1.4337305
NEXN	na	null	null	1.4336033
GPR75	na	null	null	1.433073
RPL7P15	na	null	null	1.4330611
NUP37	na	null	null	1.4327806
FAR1	na	null	null	1.4320272
AC093616.1	na	null	null	1.4317915
ASCC3	na	null	null	1.4308486
CGN	na	null	null	1.4308419
SNX32	na	null	null	1.4307759
AC068491.1	na	null	null	1.4305485
MRPL48	na	null	null	1.4302781
CENPJ	na	null	null	1.429908
ATAD2B	na	null	null	1.4298613
AC073611.1	na	null	null	1.4297804
EGFR	na	null	null	1.4286479
SH3TC1	na	null	null	1.4285382
CHD1	na	null	null	1.4280998
SNAPC5	na	null	null	1.4279962
FOXF2	na	null	null	1.4279114
STK32C	na	null	null	1.4276977
SLC7A6	na	null	null	1.427603
AC087392.1	na	null	null	1.4274299
AC009088.4	na	null	null	1.4274299
SNORA65	na	null	null	1.4274299
TXNRD2	na	null	null	1.4273839
COX10	na	null	null	1.4272714
HSPA9	na	null	null	1.426936
AL136981.2	na	null	null	1.4268562
AP003392.2	na	null	null	1.426856
TMEM64	na	null	null	1.4262295
PPM1E	na	null	null	1.4258028
NUTM2F	na	null	null	1.4258027
TTPAL	na	null	null	1.4257274
KANSL2	na	null	null	1.4240043
RARS	na	null	null	1.4239676
CRIM1	na	null	null	1.4238702
RBM14	na	null	null	1.4238137
FAM72C	na	null	null	1.4237813
HMCES	na	null	null	1.4237515
ZNF433	na	null	null	1.4235197
CBR1	na	null	null	1.4235132
TRMT10A	na	null	null	1.4228181
PLEKHA6	na	null	null	1.4227866
USP1	na	null	null	1.4226277
METAP1D	na	null	null	1.422626
COMMD5	na	null	null	1.4221635
AC027612.2	na	null	null	1.4211521
AC009533.1	na	null	null	1.4204905
TERT	na	null	null	1.4201261
DLGAP5	na	null	null	1.4198104
PDSS1	na	null	null	1.4191074
RPL9P32	na	null	null	1.4185584
HSP90AB3P	na	null	null	1.4183906
CCDC169	na	null	null	1.4183228
XRCC4	na	null	null	1.4181697
TMEM38B	na	null	null	1.4181442
GADD45B	na	null	null	1.4174943
FANCA	na	null	null	1.4173663
ZCCHC17	na	null	null	1.4167223
DTYMK	na	null	null	1.4165629
ILF3-AS1	na	null	null	1.4162021
CUL1	na	null	null	1.4154526
FAM126B	na	null	null	1.4154313
CWF19L1	na	null	null	1.4154178
RIOK1	na	null	null	1.4144086
ADAMTS3	na	null	null	1.4140177
CTAGE4	na	null	null	1.4140177
GNL3L	na	null	null	1.4129282
MTHFD1	na	null	null	1.4127922
MTG2	na	null	null	1.4123216
RPL21P1	na	null	null	1.4122
AL080317.3	na	null	null	1.4117317
AP002761.3	na	null	null	1.4117317
BOLA2P2	na	null	null	1.4117316
RPL26L1	na	null	null	1.4111457
NCBP1	na	null	null	1.4108226
TBCE	na	null	null	1.4107221
NAAA	na	null	null	1.4103886
CTSC	na	null	null	1.4103117
RASSF1	na	null	null	1.4099891
RAB15	na	null	null	1.4099556
ALKBH3	na	null	null	1.4091897
SIM2	na	null	null	1.4090599
RACGAP1	na	null	null	1.4088258
AC118344.1	na	null	null	1.408629
CKAP2	na	null	null	1.4085776
SLFN12	na	null	null	1.4083583
RPS27AP16	na	null	null	1.4078773
PPIAP87	na	null	null	1.4077388
RTCB	na	null	null	1.4067106
ZC3H14	na	null	null	1.4065912
MDH1	na	null	null	1.4061513
EXOSC6	na	null	null	1.406126
TMEM131L	na	null	null	1.4059634
PCMT1	na	null	null	1.4057173
C12orf45	na	null	null	1.4056623
SLC19A2	na	null	null	1.4050779
MYO19	na	null	null	1.4050577
PVT1	na	null	null	1.4046049
PKNOX1	na	null	null	1.4045246
KLF15	na	null	null	1.4044198
NUDT8	na	null	null	1.4041468
CHTF18	na	null	null	1.4033198
PRPF19	na	null	null	1.4032481
C19orf47	na	null	null	1.4020258
TMPPE	na	null	null	1.4018781
BRCA2	na	null	null	1.3991848
KIF11	na	null	null	1.3990413
LIMCH1	na	null	null	1.3978491
UBE3C	na	null	null	1.3964487
WSB2	na	null	null	1.3957977
NIP7	na	null	null	1.3957919
OGFOD1	na	null	null	1.3956723
E2F1	na	null	null	1.3950291
NUDT19	na	null	null	1.3948007
EIF5AL1	na	null	null	1.3944877
RRP15	na	null	null	1.3942522
AC011498.7	na	null	null	1.3937274
CCHCR1	na	null	null	1.3936713
FAM133B	na	null	null	1.393662
ZNF440	na	null	null	1.3934767
KIF20A	na	null	null	1.3933175
RFC3	na	null	null	1.3930374
CCNF	na	null	null	1.3927625
HMMR	na	null	null	1.3925759
TSACC	na	null	null	1.3923777
AC137932.1	na	null	null	1.3923777
EN2	na	null	null	1.3923775
RIOX1	na	null	null	1.3918855
EPG5	na	null	null	1.3917477
SNX5	na	null	null	1.3914881
RRP1B	na	null	null	1.39137
HSF2BP	na	null	null	1.3912311
PRMT5	na	null	null	1.3910508
BRIX1	na	null	null	1.3910298
RPUSD2	na	null	null	1.3909376
SRD5A1	na	null	null	1.3904364
AL109918.1	na	null	null	1.3892258
EPRS	na	null	null	1.3891059
ARRDC1-AS1	na	null	null	1.3890032
POP5	na	null	null	1.3888441
FBN1	na	null	null	1.3884755
SNRNP48	na	null	null	1.388467
PRDM5	na	null	null	1.387789
CDC14A	na	null	null	1.3874755
ZNF518B	na	null	null	1.3873116
POLR1A	na	null	null	1.3872724
TUBGCP3	na	null	null	1.3868428
KCNQ5	na	null	null	1.3863901
NLRP3	na	null	null	1.3862727
WDR12	na	null	null	1.3861629
AC090772.1	na	null	null	1.3857929
ME1	na	null	null	1.3851502
ERH	na	null	null	1.3841976
GPR1	na	null	null	1.3841314
RPA1	na	null	null	1.383687
NAE1	na	null	null	1.3833591
TRAPPC4	na	null	null	1.3832062
MRPL1	na	null	null	1.382976
DTNA	na	null	null	1.3827053
TFDP1	na	null	null	1.381382
NPM1P35	na	null	null	1.3813155
NSUN2	na	null	null	1.3809628
C10orf55	na	null	null	1.3807766
STYXL1	na	null	null	1.380484
GAS5	na	null	null	1.3804599
RNPS1	na	null	null	1.3804334
NOSTRIN	na	null	null	1.3798475
FANCD2	na	null	null	1.3798349
PCLAF	na	null	null	1.3794822
MIR503HG	na	null	null	1.3791465
NDC1	na	null	null	1.3787085
AC011476.3	na	null	null	1.3781666
TMEM41A	na	null	null	1.3780544
DAZAP1	na	null	null	1.3772172
GOPC	na	null	null	1.3771852
EXPH5	na	null	null	1.3768189
FABP5	na	null	null	1.3763113
SMS	na	null	null	1.3761275
CSNK2A2	na	null	null	1.3760988
PRKACB	na	null	null	1.3749189
TYRO3	na	null	null	1.3738587
MYEOV	na	null	null	1.3733999
AEN	na	null	null	1.3733463
AC007956.1	na	null	null	1.3730747
CUZD1	na	null	null	1.3730747
SLC25A43	na	null	null	1.3730412
CENPK	na	null	null	1.3729709
PLEKHJ1	na	null	null	1.372756
ETS1	na	null	null	1.3716353
RFC4	na	null	null	1.3715777
SMC4	na	null	null	1.3715382
ANXA3	na	null	null	1.3710761
KIF9-AS1	na	null	null	1.3708645
RBM8B	na	null	null	1.3708242
BDNF-AS	na	null	null	1.3703978
ZNF45	na	null	null	1.3703574
MPZL3	na	null	null	1.3700266
PSMC5	na	null	null	1.3699791
AP000648.3	na	null	null	1.3699163
MRPS18C	na	null	null	1.3695164
PODXL	na	null	null	1.3692832
MDN1	na	null	null	1.3690848
AL645568.1	na	null	null	1.3690783
CMSS1	na	null	null	1.3688111
TRA2B	na	null	null	1.368559
LMNB1	na	null	null	1.3684928
ZFAND1	na	null	null	1.3683556
WDR77	na	null	null	1.3681017
PRKAG1	na	null	null	1.3680545
MIR4435-2HG	na	null	null	1.3667461
FAM69B	na	null	null	1.3664967
BRI3BP	na	null	null	1.3656812
EXOSC8	na	null	null	1.365589
GUSBP1	na	null	null	1.365546
MBTPS2	na	null	null	1.3655288
RBM4	na	null	null	1.365432
PIGU	na	null	null	1.3652562
TMEM186	na	null	null	1.3650256
RBM28	na	null	null	1.364475
MYO1B	na	null	null	1.3643143
BIRC5	na	null	null	1.3642606
NUPL2	na	null	null	1.3639493
E2F2	na	null	null	1.3639258
POLR2A	na	null	null	1.3633205
PRDX1	na	null	null	1.3632348
DDX11	na	null	null	1.3616263
OSBPL1A	na	null	null	1.3610296
DTL	na	null	null	1.360091
COX7A1	na	null	null	1.3600516
ALDH1B1	na	null	null	1.359709
ERI2	na	null	null	1.3593193
MOCS2	na	null	null	1.3592579
REV1	na	null	null	1.3591033
UCP2	na	null	null	1.3586742
AC099850.3	na	null	null	1.3582815
IFIT1	na	null	null	1.3582708
PDXP	na	null	null	1.3582658
NBN	na	null	null	1.3577075
SYNE1	na	null	null	1.3574634
SESN1	na	null	null	1.3573492
PDE12	na	null	null	1.3573427
NCLN	na	null	null	1.3567185
ANXA8L1	na	null	null	1.3559692
SLC7A11	na	null	null	1.3557602
PELP1	na	null	null	1.3555831
RIF1	na	null	null	1.3550775
EIF3J	na	null	null	1.3549225
BBS5	na	null	null	1.3536266
PRKAR2A	na	null	null	1.3527305
SUCLG2-AS1	na	null	null	1.3518916
SIRT4	na	null	null	1.3518585
CEP192	na	null	null	1.3517715
B3GALNT2	na	null	null	1.3515695
AC083899.1	na	null	null	1.3514863
MSTO1	na	null	null	1.3512137
STARD13-AS	na	null	null	1.3511646
THADA	na	null	null	1.3503866
GLS	na	null	null	1.350229
FAM92A	na	null	null	1.3498061
RPL21P75	na	null	null	1.3495708
DNAJB6	na	null	null	1.348762
CCT8	na	null	null	1.3487076
NAA35	na	null	null	1.348687
NAA50	na	null	null	1.348537
CU633967.1	na	null	null	1.3480884
GK	na	null	null	1.3479961
FMN1	na	null	null	1.3477676
THUMPD1	na	null	null	1.3470746
PPIF	na	null	null	1.347068
SSSCA1	na	null	null	1.3470067
PTS	na	null	null	1.3463162
NPIPP1	na	null	null	1.3463023
TOP3B	na	null	null	1.3454361
KDM1B	na	null	null	1.3447956
KRT7-AS	na	null	null	1.3443735
NANOS1	na	null	null	1.3438237
LSAMP	na	null	null	1.3436066
AC079316.2	na	null	null	1.3436065
TARS	na	null	null	1.3432583
VRK2	na	null	null	1.3430085
AC098679.2	na	null	null	1.3428906
AL590723.1	na	null	null	1.342764
AL157786.1	na	null	null	1.342764
AC004980.4	na	null	null	1.342764
AC011479.2	na	null	null	1.3427639
RBL1	na	null	null	1.3420562
SNHG16	na	null	null	1.341301
TTLL7	na	null	null	1.3411696
IMMP1L	na	null	null	1.3411611
SLC25A32	na	null	null	1.3411528
MAP3K14	na	null	null	1.3408757
NWD1	na	null	null	1.3403856
YRDC	na	null	null	1.340321
GEMIN4	na	null	null	1.3402274
NAT1	na	null	null	1.3401778
PLCXD2	na	null	null	1.3399991
NOL9	na	null	null	1.3398523
ATP1B3	na	null	null	1.3396448
TATDN2	na	null	null	1.3394616
HERC4	na	null	null	1.3391304
BORCS8	na	null	null	1.3385977
MELK	na	null	null	1.3385155
PAXX	na	null	null	1.3383262
RPL7P22	na	null	null	1.3380848
LRRC37A4P	na	null	null	1.3379396
TBC1D24	na	null	null	1.3377969
TPRKB	na	null	null	1.3375639
SASS6	na	null	null	1.337353
SLC35A1	na	null	null	1.3361492
RPL23AP45	na	null	null	1.3360151
NOL8	na	null	null	1.3356445
HDAC2-AS2	na	null	null	1.3354819
RPL7AP6	na	null	null	1.3354564
NUSAP1	na	null	null	1.3354177
CAV1	na	null	null	1.334853
DDX12P	na	null	null	1.3347198
STARD7	na	null	null	1.3345925
LINC00707	na	null	null	1.3344947
RPS6KL1	na	null	null	1.3343552
RPS20P22	na	null	null	1.3335757
CD8A	na	null	null	1.3335757
AL355075.2	na	null	null	1.3335756
ZW10	na	null	null	1.3335488
WHAMM	na	null	null	1.3335391
CKAP5	na	null	null	1.3331059
TSPYL4	na	null	null	1.3326212
COMMD4	na	null	null	1.3324333
SMIM13	na	null	null	1.3323944
CPPED1	na	null	null	1.3318802
QSOX2	na	null	null	1.3317449
FUBP1	na	null	null	1.3317012
OGFRL1	na	null	null	1.3312114
MNX1	na	null	null	1.331086
ZZZ3	na	null	null	1.3306069
POGK	na	null	null	1.3303629
MAPRE1	na	null	null	1.3302665
MYBL1	na	null	null	1.3302413
FP236241.1	na	null	null	1.3290516
ULK3	na	null	null	1.328833
TRIM59	na	null	null	1.3288102
SCML1	na	null	null	1.3287134
RPSAP58	na	null	null	1.3285183
RPL7AP66	na	null	null	1.3283606
MRPS15	na	null	null	1.3275406
TRMT1	na	null	null	1.3272723
NOB1	na	null	null	1.3272569
DBR1	na	null	null	1.3271968
RAD52	na	null	null	1.3270203
RPL7P23	na	null	null	1.3265071
AK2	na	null	null	1.3258227
ATG3	na	null	null	1.3252746
ARL17B	na	null	null	1.3247147
ZNF410	na	null	null	1.32428
SKP2	na	null	null	1.3238567
GLRX2	na	null	null	1.3237062
MARCH3	na	null	null	1.3231827
AC010343.3	na	null	null	1.3230932
STK4	na	null	null	1.3226761
FAM49B	na	null	null	1.3226116
SMIM15	na	null	null	1.3223698
DHFRP1	na	null	null	1.3222556
RBMS2	na	null	null	1.3216898
TJP2	na	null	null	1.32081
SIGMAR1	na	null	null	1.3207046
ZNF155	na	null	null	1.320406
ST13P3	na	null	null	1.3203565
FOPNL	na	null	null	1.3202833
STYX	na	null	null	1.3194805
SEPHS1	na	null	null	1.3184662
COX8A	na	null	null	1.3183098
RRN3P3	na	null	null	1.3182231
MRPS27	na	null	null	1.3177005
NMT2	na	null	null	1.3176814
FUCA2	na	null	null	1.3176798
CU633906.1	na	null	null	1.3170412
MIR15B	na	null	null	1.3170398
CFAP45	na	null	null	1.3170398
RPL29P14	na	null	null	1.3170398
AC091544.3	na	null	null	1.3158613
GOT2	na	null	null	1.3156517
AC087343.1	na	null	null	1.3154681
IGF2BP2	na	null	null	1.3153359
OXLD1	na	null	null	1.3147978
CU634019.1	na	null	null	1.3145862
MRM2	na	null	null	1.3144847
AL049840.4	na	null	null	1.3144809
GTPBP3	na	null	null	1.3139594
DTD1	na	null	null	1.3139559
ZNF330	na	null	null	1.3133645
MCM4	na	null	null	1.3131262
COA4	na	null	null	1.3126768
SBDS	na	null	null	1.312637
BRCA1	na	null	null	1.3124294
ACSL4	na	null	null	1.3118279
AP003108.4	na	null	null	1.3118204
SMPD5	na	null	null	1.3118204
MAGOH3P	na	null	null	1.3118204
PON3	na	null	null	1.3118204
CNOT7P1	na	null	null	1.3118204
SLC25A15	na	null	null	1.3114659
POMP	na	null	null	1.3113868
SYNPO	na	null	null	1.3111308
CNKSR3	na	null	null	1.3111062
PRELID1P1	na	null	null	1.3109412
NDUFB3	na	null	null	1.3107541
RFWD3	na	null	null	1.3106468
MICAL3	na	null	null	1.3106345
PARP2	na	null	null	1.3103682
PAICS	na	null	null	1.3100427
PWP1	na	null	null	1.3100034
AL355338.1	na	null	null	1.3095486
HEATR1	na	null	null	1.309513
MRPL58	na	null	null	1.3093442
TNPO3	na	null	null	1.3092432
CDK6	na	null	null	1.3088505
AC084824.1	na	null	null	1.3084924
CCDC80	na	null	null	1.3082476
NSRP1P1	na	null	null	1.3080047
NLN	na	null	null	1.3079782
RPSAP6	na	null	null	1.3079106
XIRP2	na	null	null	1.3079106
R3HCC1L	na	null	null	1.3075558
C8orf33	na	null	null	1.3070103
PDE11A	na	null	null	1.306816
ETF1	na	null	null	1.3067799
PDCL3P4	na	null	null	1.3064924
COPS3	na	null	null	1.3064871
MBLAC2	na	null	null	1.3063524
HJURP	na	null	null	1.306213
INO80C	na	null	null	1.3061645
TIMM9	na	null	null	1.3059524
TMX3	na	null	null	1.3054785
RBPMS2	na	null	null	1.3053123
HARS	na	null	null	1.3052025
AC127502.2	na	null	null	1.3051764
STAMBPL1	na	null	null	1.3048807
TICRR	na	null	null	1.3047547
BMP2K	na	null	null	1.3043382
LEF1	na	null	null	1.3037844
FAM218A	na	null	null	1.3034606
XRCC3	na	null	null	1.3028795
LINC01106	na	null	null	1.302602
SAR1B	na	null	null	1.3025848
ARHGAP11A	na	null	null	1.3019171
MCM6	na	null	null	1.3006395
CACYBPP2	na	null	null	1.3003204
LHFPL6	na	null	null	1.3002373
SLC25A5-AS1	na	null	null	1.300136
ARHGAP19	na	null	null	1.3000567
FASTKD3	na	null	null	1.2999701
FAM239B	na	null	null	1.2998607
INTS4P2	na	null	null	1.299528
AC006504.5	na	null	null	1.2993305
SUPT16H	na	null	null	1.2991655
TOPBP1	na	null	null	1.2987971
MTMR2	na	null	null	1.2983407
METTL5	na	null	null	1.2977282
CDC42EP3	na	null	null	1.2976053
SLC12A2	na	null	null	1.2972733
PROSER2	na	null	null	1.296829
DHRS2	na	null	null	1.2967839
PTGR1	na	null	null	1.2967172
ZNF761	na	null	null	1.2965904
TRMT10C	na	null	null	1.2965121
MAK16	na	null	null	1.2963892
AC093890.1	na	null	null	1.2962998
EFCAB5	na	null	null	1.2961532
MAD2L1	na	null	null	1.2957578
IL7R	na	null	null	1.2951618
EHD4	na	null	null	1.2951525
MRPL45P2	na	null	null	1.294678
CRLF3	na	null	null	1.2945962
LCOR	na	null	null	1.2945647
URI1	na	null	null	1.2945167
ROCK1	na	null	null	1.2944574
SPAG5	na	null	null	1.2943765
PPA1	na	null	null	1.2939366
UGT8	na	null	null	1.2939105
GPN1	na	null	null	1.2928808
SGO1	na	null	null	1.2928683
NUF2	na	null	null	1.2922385
GPATCH4	na	null	null	1.2921178
GAS2L1	na	null	null	1.2917411
BIRC2	na	null	null	1.291447
PCNA	na	null	null	1.2910461
C12orf29	na	null	null	1.2909962
PBDC1	na	null	null	1.2909535
KIF4A	na	null	null	1.2907914
PPATP1	na	null	null	1.2905762
CDT1	na	null	null	1.2904936
AC016831.1	na	null	null	1.2902412
ANAPC1	na	null	null	1.2900734
CABLES1	na	null	null	1.290008
AC055811.1	na	null	null	1.2899249
PSMC2	na	null	null	1.2899232
MSANTD2	na	null	null	1.2897522
GTF2F2	na	null	null	1.2896285
FAAP24	na	null	null	1.2895967
TRMT11	na	null	null	1.2890772
VMA21	na	null	null	1.2890686
POLR1C	na	null	null	1.2887884
RWDD4	na	null	null	1.287591
TIMM13	na	null	null	1.2873721
CSTF2T	na	null	null	1.2868096
TFB1M	na	null	null	1.2855351
KCNV2	na	null	null	1.285255
PPP1R8	na	null	null	1.2846307
NGLY1	na	null	null	1.2836932
PPARGC1B	na	null	null	1.2833486
WDR46	na	null	null	1.2831432
LINC01792	na	null	null	1.2831264
ZNF564	na	null	null	1.2831262
ITPK1-AS1	na	null	null	1.2831262
LINC00431	na	null	null	1.2830532
PAPSS2	na	null	null	1.282636
KRT83	na	null	null	1.2825658
ZNF442	na	null	null	1.282393
CLUH	na	null	null	1.2820092
REXO5	na	null	null	1.2817478
UBR4	na	null	null	1.2809066
CEP97	na	null	null	1.2804402
MYO10	na	null	null	1.2800626
DDX47	na	null	null	1.279697
SDF2L1	na	null	null	1.2791843
NACAP1	na	null	null	1.2790767
CCDC47	na	null	null	1.2790049
NF2	na	null	null	1.2790005
SLC16A4	na	null	null	1.2781852
MASTL	na	null	null	1.2778736
VBP1	na	null	null	1.2776446
VDR	na	null	null	1.2775328
PFDN4	na	null	null	1.2775182
ZMYND19	na	null	null	1.2773833
TMEM5	na	null	null	1.2773038
FBXO17	na	null	null	1.2768922
NCAPH	na	null	null	1.2764224
PRICKLE2-AS3	na	null	null	1.2763041
SULT1A4	na	null	null	1.2763041
SHC1P2	na	null	null	1.2763041
AC004943.1	na	null	null	1.2763041
NCAPD2	na	null	null	1.2759182
RASGRP1	na	null	null	1.2759063
FANCI	na	null	null	1.2754323
UTP6	na	null	null	1.2749717
EIF1AD	na	null	null	1.2745951
AC096741.2	na	null	null	1.274309
PHTF2	na	null	null	1.274261
DESI1	na	null	null	1.2739873
SLCO1B3	na	null	null	1.2738712
ERAL1	na	null	null	1.2736429
CCDC14	na	null	null	1.2734563
EXOC6	na	null	null	1.2730272
TMEM138	na	null	null	1.2728142
E2F3	na	null	null	1.2727938
PLAGL2	na	null	null	1.2726747
MAMLD1	na	null	null	1.2725352
BRMS1L	na	null	null	1.2722117
ARIH2	na	null	null	1.2720242
PPAT	na	null	null	1.2719656
MINDY3	na	null	null	1.2717745
CMTR2	na	null	null	1.2716315
STS	na	null	null	1.2713495
HACD2	na	null	null	1.2713025
IMP4	na	null	null	1.2712998
NACA2	na	null	null	1.2705857
GALNT10	na	null	null	1.270268
RABEPK	na	null	null	1.2695093
TIMELESS	na	null	null	1.2693944
LYRM2	na	null	null	1.2692535
GMPR2	na	null	null	1.268865
MRPL19	na	null	null	1.2685962
GPR89B	na	null	null	1.2681081
ING3	na	null	null	1.2680776
FANCG	na	null	null	1.268073
ARHGEF28	na	null	null	1.2677567
ZBTB8OS	na	null	null	1.2669561
AGAP7P	na	null	null	1.2667886
SNRPGP2	na	null	null	1.2662063
AC125807.2	na	null	null	1.2660656
NFIA	na	null	null	1.2648362
GPR17	na	null	null	1.2644215
FBXO3	na	null	null	1.2643647
NBPF9	na	null	null	1.2640666
CIAPIN1	na	null	null	1.2639369
CTAGE8	na	null	null	1.263546
USP46	na	null	null	1.263334
RPS6KA4	na	null	null	1.2632219
CETN3	na	null	null	1.2631003
ATP5A1	na	null	null	1.2627616
SNHG3	na	null	null	1.2627585
LINC02535	na	null	null	1.2625246
EVC2	na	null	null	1.2622848
CU633904.1	na	null	null	1.2622402
PQBP1	na	null	null	1.2622128
AC006329.1	na	null	null	1.2620428
RASAL2	na	null	null	1.262042
RRP7BP	na	null	null	1.261842
EPB41L5	na	null	null	1.2615347
FANCB	na	null	null	1.2615281
CEBPG	na	null	null	1.2611392
GNPAT	na	null	null	1.2610935
ETS2	na	null	null	1.2610347
DAW1	na	null	null	1.2608393
AC073861.1	na	null	null	1.2604219
DIAPH3	na	null	null	1.2603956
UBLCP1	na	null	null	1.2602592
SART3	na	null	null	1.2599932
SRSF2	na	null	null	1.259974
BMS1P11	na	null	null	1.2597343
ASNSD1	na	null	null	1.2592793
PCBP2-OT1	na	null	null	1.2592465
CRISPLD1	na	null	null	1.2592465
AC018754.1	na	null	null	1.2592465
AC008875.1	na	null	null	1.2592465
AL353759.1	na	null	null	1.2592465
C2CD2	na	null	null	1.2591628
DUSP10	na	null	null	1.2590991
XPO1	na	null	null	1.2588608
DUS2	na	null	null	1.2586788
EIF4A2P4	na	null	null	1.2586304
FBXO45	na	null	null	1.258556
ZNF106	na	null	null	1.2581019
TACO1	na	null	null	1.2579205
C12orf65	na	null	null	1.2577249
B3GALNT1	na	null	null	1.257605
C1orf109	na	null	null	1.2574255
C1orf226	na	null	null	1.2557744
DICER1	na	null	null	1.255416
UBE2V2	na	null	null	1.2551243
POLR3D	na	null	null	1.2548674
CSPP1	na	null	null	1.2544273
TIGD2	na	null	null	1.2544079
TIPIN	na	null	null	1.2542568
PYGO1	na	null	null	1.2540157
OSGIN1	na	null	null	1.2539749
SUCLA2	na	null	null	1.2536094
CCT6A	na	null	null	1.2536067
PTPN1	na	null	null	1.2528898
IGFBPL1	na	null	null	1.2528752
IGSF6	na	null	null	1.2527227
FARP2	na	null	null	1.2526969
IPO9	na	null	null	1.2517722
GCSHP5	na	null	null	1.2514862
DGKH	na	null	null	1.2513348
DNAJC25	na	null	null	1.2512895
TAF9BP1	na	null	null	1.2511736
MAP7D3	na	null	null	1.2510848
HNRNPH1	na	null	null	1.250904
PFKFB2	na	null	null	1.2508857
AL031587.6	na	null	null	1.2507644
UBE2N	na	null	null	1.2507339
TTF1	na	null	null	1.2505322
RCN2	na	null	null	1.2504517
OSTF1	na	null	null	1.2501583
RPSAP8	na	null	null	1.2499105
SNRNP40	na	null	null	1.2495711
PLEKHB2	na	null	null	1.2492832
CEP19	na	null	null	1.2489388
RCC1	na	null	null	1.2486837
AC079922.2	na	null	null	1.2485441
CSF2RA	na	null	null	1.2480587
ASAP1	na	null	null	1.2477925
C18orf54	na	null	null	1.247693
AP006621.5	na	null	null	1.2474694
PRKAG2	na	null	null	1.2473245
AC239859.6	na	null	null	1.2469921
RPSAP19	na	null	null	1.2469666
CLUAP1	na	null	null	1.2466627
FKTN	na	null	null	1.2465883
NSUN5	na	null	null	1.2464881
DYNLL1P2	na	null	null	1.2464043
ABLIM1	na	null	null	1.2461979
SFN	na	null	null	1.2460634
ELOVL5	na	null	null	1.2459123
CCDC150	na	null	null	1.2457966
SLC25A3	na	null	null	1.2456528
RRP1	na	null	null	1.2456511
PYGL	na	null	null	1.2453285
ZNF829	na	null	null	1.2450861
CDAN1	na	null	null	1.2450048
PRELID3BP10	na	null	null	1.2448387
HNRNPM	na	null	null	1.2446296
MSH6	na	null	null	1.2444422
STRBP	na	null	null	1.2443147
DCAF13	na	null	null	1.2437137
SCARF2	na	null	null	1.2430993
TFAM	na	null	null	1.2427557
NSF	na	null	null	1.2422624
SSR4P1	na	null	null	1.2417966
AC117382.1	na	null	null	1.2417966
HSD17B12	na	null	null	1.2416282
BCS1L	na	null	null	1.2415868
AC004148.2	na	null	null	1.2414582
FAM161A	na	null	null	1.241141
LYRM4	na	null	null	1.2411114
IPO7	na	null	null	1.2410235
ABI2	na	null	null	1.2408743
KPNA2	na	null	null	1.2408358
MAGI2-AS3	na	null	null	1.2407557
TRMU	na	null	null	1.2407074
FBXO9	na	null	null	1.2402357
NDUFAF1	na	null	null	1.2400906
STRADB	na	null	null	1.239674
ABI3BP	na	null	null	1.2395768
GNL3	na	null	null	1.2393905
MYH10	na	null	null	1.239351
HDDC2	na	null	null	1.23904
SERTAD4	na	null	null	1.2390168
RPS26P13	na	null	null	1.2385098
ADAM12	na	null	null	1.2378001
ZNF347	na	null	null	1.2375386
C17orf53	na	null	null	1.2375281
JMJD6	na	null	null	1.2374533
SELENOI	na	null	null	1.2374524
LINC00216	na	null	null	1.2371186
UCN2	na	null	null	1.2368379
TIMM17A	na	null	null	1.2366728
SDAD1	na	null	null	1.2363617
UTP11	na	null	null	1.2359778
METTL3	na	null	null	1.2357124
ANKHD1	na	null	null	1.2356263
AC106795.1	na	null	null	1.2356242
ENTPD7	na	null	null	1.2349082
PIK3R1	na	null	null	1.2347847
FAT4	na	null	null	1.2345188
POLR3H	na	null	null	1.2342355
INO80	na	null	null	1.2342204
AP000845.1	na	null	null	1.2337193
OR7E31P	na	null	null	1.2337193
PHBP12	na	null	null	1.2337192
ZDHHC14	na	null	null	1.2333227
LIMS2	na	null	null	1.2330374
PDXDC2P	na	null	null	1.2329822
NOC4L	na	null	null	1.2326933
PTPN14	na	null	null	1.2320358
PAPD5	na	null	null	1.2312919
ISG15	na	null	null	1.2309701
OXNAD1	na	null	null	1.2309428
TPM3P9	na	null	null	1.230691
SMG1	na	null	null	1.2306086
LBR	na	null	null	1.229822
ANAPC7	na	null	null	1.2292609
HNRNPA3P3	na	null	null	1.2281306
METTL16	na	null	null	1.227334
EXO1	na	null	null	1.2273072
AC092278.1	na	null	null	1.2271606
XPO6	na	null	null	1.2270291
KIF2C	na	null	null	1.2268642
PITPNM3	na	null	null	1.2265908
ING5	na	null	null	1.2264444
AP000866.6	na	null	null	1.2264134
CHAMP1	na	null	null	1.2256206
ICK	na	null	null	1.2248114
ZNF23	na	null	null	1.2248108
AC007537.1	na	null	null	1.2248107
MRPS23	na	null	null	1.2241757
GTDC1	na	null	null	1.2239754
METTL2A	na	null	null	1.2237343
CENPF	na	null	null	1.2235357
IPO5	na	null	null	1.2233357
COX7A2L	na	null	null	1.2230686
IMPDH2	na	null	null	1.2227275
XRCC6	na	null	null	1.2217968
DRG1	na	null	null	1.2211187
BANP	na	null	null	1.2210681
DROSHA	na	null	null	1.2206734
SCMH1	na	null	null	1.2205969
GART	na	null	null	1.220292
AC009269.3	na	null	null	1.2202502
APIP	na	null	null	1.2201084
AL035461.2	na	null	null	1.2200664
[truncated: 17,200 more rows]
